# Supplementary material for: Stromal BMP signaling regulates mucin production in the large intestine via interleukin-1/17
Source: Sci Adv. 2023 Oct 27;9(43):eadi1827. doi: 10.1126/sciadv.adi1827 (PMC10610902; doi:10.1126/sciadv.adi1827)
Supplement: Supplementary file 2 — Tables S1 to S4 [file sciadv.adi1827_tables_s1_to_s4.zip]

Archive with 4 entries (4 files):
- adi1827_Table_S1.xlsx
- adi1827_Table_S2.xlsx
- adi1827_Table_S3.xlsx
- adi1827_Table_S4.xlsx
