# Supplementary material for: Stromal BMP signaling regulates mucin production in the large intestine via interleukin-1/17
Source: Sci Adv. 2023 Oct 27;9(43):eadi1827. doi: 10.1126/sciadv.adi1827 (PMC10610902; doi:10.1126/sciadv.adi1827)
Supplement: Supplementary file 2 — Tables S1 to S4 [file sciadv.adi1827_tables_s1_to_s4.zip › adi1827_Table_S1.xlsx]

## Sheet: Sheet1
Species	Gene name	Forward sequence (5'-3')	Reverse sequence (5'-3')
Mouse	Alpi	GGTCAAGGCCAACTACAAGA	CACGGTACATCACTGAGAAGAC
Mouse	Muc2	CTACCACCATTACCACCACTAC	GTCTCTCGATCACCACCATTT
Mouse	Lyz	CAGCCCATTCTGTCTCTTTCT	TCTGCTGAAGTCCTGTTACTTG
Mouse	Chgb	GTGAAGAAACCGAGGAAGAGAG	TGGTGTCAAGAGCAGAATGG
Mouse	E-Cad	CTGCTGCTCCTACTGTTTCTAC	TCTTCTTCTCCACCTCCTTCT
Mouse	Ki67	AGGCTCCGTACTTTCCAATTC	CGTCTTAAGGTAGGACTTGCAG
Mouse	Lgr5	CGTAGGCAACCCTTCTCTTATC	GCACCATTCAAAGTCAGTGTTC
Mouse	Muc20	CCTACTGACCGGTACTACTTACT	AAACTCTACCCTGCCTCTCT
Mouse	Muc5b	CAGTCATCCAGCACACCTATAC	AATGGGCTCTAGGAAGCAATC
Mouse	Muc13	ACAGGAGCATAGGAGGTAGAG	GGACATCATCAAGGGAGAAGAC
Mouse	Muc3	GACTGAGGAGAAGCGTGTTTAG	GCAGGGTCTATTTCCCAGTAAG
Mouse	Slco3a1	GTCCAATGGGCATTCCTCTTA	ACACACCCTCTCTCTCCTATC
Mouse	Slc16a9	GGGACACCTGAAGCACTTTAT	GGACTGACTATGCGATGGAATC
Mouse	Slc16a10	TGTCAGTCCCTCTTGGTATCT	AGGTTTAGGTTGGCCTCTTATT
Mouse	Sult1c2	TACGTCCCTCCTTCCTCTATATG	TCCAGTCCCTTCAAGCTCTA
Mouse	Chp2	TCTGTGGGCTTGGGATTTAC	CAGCACACATTCTTCCAACTTC
Mouse	Il1a	ACGTCAAGCAACGGGAAGAT	AAGGTGCTGATCTGGGTTGG
Mouse	Il1b	TGCCACCTTTTGACAGTGATG	ATGTGCTGCTGCGAGATTTG
Mouse	Il11	TTGCTGCTCACACTCACAAAC	GGCGACAAACACAGTTCATGT
Mouse	Il17a	CGCAATGAAGACCCTGATAGAT	CTCTTGCTGGATGAGAACAGAA
Mouse	Math1	GTTGCGCTCACTCACAAATAAG	ACACAATAGTCCGTGTTCAGTAA
Mouse	Nusap1	CGTCACCAAAACGAGGAGGAG	AGAAAACTCATCCGTGCATAGAG
Mouse	Ube2c	CTCCGCCTTCCCTGAGTCA	GGTGCGTTGTAAGGGTAGCC
Mouse	Ccnb1	GGTGTAACGGCCATGTTTATTG	CTGTCTGATCTGGTGCTTAGTG
Mouse	Cxcl2	CCAACCACCAGGCTACAGG	GCGTCACACTCAAGCTCTG
Mouse	Ccl20	GCCTCTCGTACATACAGACGC	CCAGTTCTGCTTTGGATCAGC
Mouse	Cxcl1	CTGGGATTCACCTCAAGAACATC	CAGGGTCAAGGCAAGCCTC
Mouse	Tnf	GACGTGGAACTGGCAGAAGAG	TTGGTGGTTTGTGAGTGTGAG
Mouse	Cxcl10	CCAAGTGCTGCCGTCATTTTC	GGCTCGCAGGGATGATTTCAA
Mouse	Ccl28	GTGTGTGGCTTTTCAAACCTCA	TGCATGAACTCACTCTTTCCAG
Mouse	Clca3a2	AGGCTCATCCCAAGCATAAA	TCCAGGTCATCGGGACTAATA
Mouse	GAPDH	AACAGCAACTCCCACTCTTC	CCTGTTGCTGTAGCCGTATT
Human	MUC2	CTACCCTTCCTCTGTGCTTATC	CAGTGAGCAGTTGACGAAATAAC
Human	MUC3A	GTACTCCCAGCTTCAGTTCTTC	GTAGTCTCAGTGGTGGTGATTG
Human	MUC3B	GAACAACAACAGCAAGACAGAG	TCCACCAGAGGGAAGTAGAA
Human	MUC13	GGTAGAAGGAAGAGAGGCAAAG	GGAGGGCATGATTAGAGAAGTG
Human	MUC20	AGCGCTGAGACCTCTTCTA	GTGAAACTCCTGGTCTCTCTTG
Human	GAPDH	GGTGTGAACCATGAGAAGTATGA	GAGTCCTTCCACGATACCAAAG
