# Supplementary material for: Stromal BMP signaling regulates mucin production in the large intestine via interleukin-1/17
Source: Sci Adv. 2023 Oct 27;9(43):eadi1827. doi: 10.1126/sciadv.adi1827 (PMC10610902; doi:10.1126/sciadv.adi1827)
Supplement: Supplementary file 2 — Tables S1 to S4 [file sciadv.adi1827_tables_s1_to_s4.zip › adi1827_Table_S2.xlsx]

## Sheet: Proximal GWTM2 vs GS4M2
	baseMean	log2FoldChange	lfcSE	stat	pvalue	padj	GS4M2P_1	GS4M2P_2	GWTM2P_1	GWTM2P_2
Lama3	614.718	-2.89504	0.200074	-14.4698	1.87914e-47	2.57611e-43	152.786	138.166	1031.07	1136.85
Cldn4	1429.26	-2.94113	0.21763	-13.5143	1.28697e-41	8.82156e-38	297.847	361.607	2066.35	2991.22
Insrr	941.906	2.57406	0.201409	12.7803	2.11282e-37	9.65488e-34	1618.84	1607.26	227.026	314.49
Sult1a1	2558.39	2.52225	0.212488	11.8701	1.6929e-32	5.80199e-29	4731.21	3985.24	599.095	918.026
Steap4	287.438	-3.90971	0.344507	-11.3487	7.52793e-30	2.06401e-26	42.0591	29.1445	408.856	669.691
Clu	367.552	-3.30008	0.324684	-10.164	2.87132e-24	6.56048e-21	42.9174	93.91	710.506	622.874
Selenbp1	4895.1	1.97791	0.195925	10.0952	5.80013e-24	1.13591e-20	6640.18	8976.5	1720.56	2243.16
Hsd3b3	1265.88	1.60624	0.161411	9.95126	2.49005e-23	3.9278e-20	1796.52	2015.29	637.984	613.714
Timp3	198.122	-3.24826	0.326531	-9.94778	2.57861e-23	3.9278e-20	44.6341	30.2239	324.773	392.858
Dhrs9	645.821	-2.08816	0.213679	-9.77241	1.47886e-22	2.02737e-19	282.397	208.329	997.441	1095.12
Sgk1	1591.29	1.5597	0.161552	9.65445	4.70673e-22	5.86587e-19	2346.72	2406.04	875.52	736.864
Ntn4	478.313	2.34581	0.251614	9.32306	1.13037e-20	1.29136e-17	648.053	950.974	152.401	161.825
Bhlha15	140.41	-3.40891	0.370068	-9.21157	3.21393e-20	3.38921e-17	27.4671	20.5091	279.578	234.087
Marcksl1	822.9	-1.61625	0.179016	-9.02855	1.73955e-19	1.7034e-16	430.032	378.878	1296.99	1185.7
Papss2	3077.95	1.29424	0.145884	8.87175	7.20029e-19	6.58059e-16	4175.86	4570.29	1684.82	1880.83
Sult1c2	560.196	1.90253	0.217591	8.74357	2.25853e-18	1.93514e-15	766.505	1001.71	235.434	237.14
Maoa	3576.7	1.51216	0.185582	8.1482	3.69383e-16	2.97875e-13	4684.86	5908.77	1618.61	2094.57
Vill	332.957	-1.92672	0.237619	-8.10841	5.12851e-16	3.90593e-13	153.644	123.054	537.084	518.044
Uhrf1bp1l	420.959	2.12701	0.265293	8.01759	1.07844e-15	7.78122e-13	600.844	769.63	125.074	188.287
Tgm2	868.352	-1.50173	0.189515	-7.92405	2.29895e-15	1.57581e-12	494.409	411.261	1186.63	1381.11
Fam3c	566.171	-1.7537	0.224582	-7.80871	5.77772e-15	3.77175e-12	288.405	228.838	769.364	978.075
Rab37	347.358	2.04995	0.264105	7.76187	8.36843e-15	5.21467e-12	532.176	587.207	107.207	162.843
Skil	1459.35	-1.55907	0.201776	-7.72676	1.10321e-14	6.57563e-12	867.79	609.875	2045.33	2314.4
Arhgap20	754.448	1.93387	0.253243	7.6364	2.23376e-14	1.27594e-11	925.299	1466.94	277.476	348.077
Gpr27	150.983	-3.39861	0.445998	-7.62023	2.53233e-14	1.38863e-11	39.484	11.8737	286.935	265.637
Ugt2b5	456.433	2.06114	0.271746	7.58481	3.32982e-14	1.75571e-11	612.861	860.302	141.891	210.678
Lamb1	108.555	3.41155	0.452409	7.54085	4.6692e-14	2.37075e-11	147.636	249.347	18.9188	18.3198
Slc16a9	95.5452	3.35146	0.446471	7.50656	6.07012e-14	2.97197e-11	152.786	195.376	13.6636	20.3554
Nt5e	78.5975	-3.65673	0.488535	-7.48509	7.14985e-14	3.37991e-11	10.3002	12.9531	130.329	160.807
Scgb1b3	66.0061	4.34149	0.585854	7.41052	1.25804e-13	5.74881e-11	125.319	126.293	6.30627	6.10661
Pcdh17	455.762	2.08232	0.282044	7.38296	1.54809e-13	6.77179e-11	555.351	919.67	191.29	156.736
Tiam2	671.472	-1.52129	0.206132	-7.38019	1.58069e-13	6.77179e-11	339.048	355.131	866.06	1125.65
Trim40	527.902	-1.87226	0.257359	-7.27491	3.46639e-13	1.44002e-10	264.371	187.82	689.485	969.933
Ubc	2215.6	1.17253	0.164393	7.13249	9.85694e-13	3.97438e-10	3019.67	3119.54	1210.8	1512.4
Dio3os	63.3704	-6.03907	0.847483	-7.12589	1.03408e-12	4.01972e-10	2.57504	1.07943	111.411	138.416
Tppp	624.38	1.68913	0.237136	7.12306	1.05558e-12	4.01972e-10	853.198	1053.52	240.689	350.112
Akr1c19	2188.38	1.55757	0.221446	7.03365	2.01201e-12	7.45478e-10	2503.8	4030.57	1138.28	1080.87
Clps	489.81	1.77698	0.257985	6.88791	5.66182e-12	2.04258e-09	597.41	919.67	207.056	235.104
Hsd3b2	384.183	1.68323	0.251218	6.70029	2.08004e-11	7.31162e-09	508.142	663.846	204.954	159.79
Txnip	8308.57	1.24243	0.186931	6.64646	3.00231e-11	1.02897e-08	10131.9	13229.4	4293.52	5579.4
Klk1	50874.2	0.803279	0.122893	6.53641	6.30149e-11	2.107e-08	63257.7	66107.2	38046.7	36085
Hes6	2646.9	-1.04821	0.160677	-6.52372	6.85862e-11	2.23868e-08	1830	1620.22	3882.56	3254.82
Pip4k2a	124.729	-2.39063	0.367193	-6.51056	7.48698e-11	2.38695e-08	36.909	43.177	241.74	177.092
Ndufb1-ps	541.181	1.4033	0.21631	6.48747	8.72888e-11	2.71964e-08	876.373	694.07	318.466	275.815
Hkdc1	343.564	2.38774	0.373143	6.399	1.56399e-10	4.76461e-08	397.415	756.677	74.6241	145.541
Muc2	284692	-0.993429	0.157236	-6.31806	2.64867e-10	7.89362e-08	168657	212088	401714	356310
Hoxd9	48.752	-5.35515	0.850723	-6.29483	3.07741e-10	8.89432e-08	4.29174	0	76.7262	113.99
Pmepa1	800.065	-1.4492	0.230288	-6.29298	3.11421e-10	8.89432e-08	521.876	334.622	1184.53	1159.24
Itgav	663.994	-1.16537	0.1855	-6.28231	3.33577e-10	9.20605e-08	439.474	378.878	917.562	920.062
Osmr	52.0161	-4.14181	0.659388	-6.28129	3.35767e-10	9.20605e-08	8.58348	2.15885	92.4919	104.83
Ly6g	87.3028	-3.69928	0.589593	-6.27429	3.51223e-10	9.44101e-08	18.0253	6.47655	97.7471	226.962
Saa1	1734.68	-3.25468	0.51975	-6.26201	3.80052e-10	1.00195e-07	277.246	381.037	2114.7	4165.72
Bmp8b	82.7073	-2.81737	0.451895	-6.23456	4.53064e-10	1.1719e-07	20.6004	20.5091	117.717	172.003
Camk2b	181.813	1.92033	0.309414	6.20634	5.42342e-10	1.37685e-07	327.889	247.188	80.9304	71.2437
Hspa1b	568.384	1.49012	0.240386	6.19888	5.68647e-10	1.41738e-07	943.325	732.93	348.947	248.335
Slc7a11	189.953	-2.0701	0.33438	-6.19085	5.98424e-10	1.46496e-07	84.1181	61.5272	367.865	246.3
Gm1123	9542.3	0.909277	0.147616	6.15975	7.28593e-10	1.75233e-07	11301.9	13606.2	6418.73	6842.45
Pck1	8212.3	0.758983	0.124593	6.0917	1.11716e-09	2.64055e-07	10205.8	10442.4	6174.88	6026.2
Hao2	2083.73	1.0285	0.169328	6.07402	1.24749e-09	2.88648e-07	2598.22	2995.4	1236.03	1505.28
Gm32742	74.3945	-3.25474	0.536026	-6.07199	1.26332e-09	2.88648e-07	17.167	10.7943	93.5429	176.074
Fabp2	2730.39	1.37098	0.226545	6.05171	1.43317e-09	3.22087e-07	2978.47	4898.43	1623.86	1420.8
Atp5k	836.594	1.38633	0.230219	6.02181	1.72475e-09	3.81365e-07	1417.13	1002.79	523.42	403.036
Fxyd3	440.21	1.60814	0.268636	5.98633	2.14631e-09	4.67045e-07	792.255	533.236	249.097	186.251
Clca4b	1360.04	-3.70606	0.624747	-5.9321	2.99085e-09	6.40649e-07	249.779	137.087	1705.84	3347.44
Wfdc18	322.148	-1.44765	0.245	-5.90877	3.4468e-09	7.26956e-07	189.695	155.437	513.961	429.498
Timp2	653.044	1.47332	0.251528	5.85748	4.69956e-09	9.76156e-07	739.038	1181.97	324.773	366.396
Thbs4	474.545	1.67443	0.287752	5.819	5.92005e-09	1.21131e-06	890.107	554.825	268.016	185.234
Sult1d1	3002.19	1.30941	0.226142	5.79021	7.02991e-09	1.41725e-06	3535.54	5021.49	1397.89	2053.86
Cyp4b1	75.2568	4.01153	0.693276	5.78634	7.1935e-09	1.42921e-06	60.0844	223.441	6.30627	11.1954
Chchd10	303.396	2.05688	0.358121	5.74353	9.2725e-09	1.81595e-06	307.289	671.402	121.921	112.972
Ets1	113.667	-2.02937	0.354335	-5.72727	1.02061e-08	1.97064e-06	47.2091	42.0976	192.341	173.02
Itgb8	37.0173	-4.8893	0.856352	-5.70945	1.1334e-08	2.15803e-06	1.7167	3.23828	84.0835	59.0305
1810008I18Rik	189.457	-1.85304	0.325633	-5.69059	1.26602e-08	2.37751e-06	83.2598	80.9569	361.559	232.051
Otc	356.818	1.39248	0.245051	5.6824	1.32821e-08	2.4606e-06	457.5	576.413	176.575	216.785
Gal3st2c	65.083	2.9471	0.520514	5.6619	1.49707e-08	2.73645e-06	115.019	115.498	9.4594	20.3554
Akr1c14	1465.36	1.48646	0.262944	5.65316	1.57529e-08	2.84153e-06	1494.38	2825.93	778.824	762.308
Gsta3	325.166	-1.41863	0.252552	-5.6172	1.94078e-08	3.41104e-06	166.52	187.82	540.237	406.089
Cd83	219.381	1.60904	0.286349	5.61915	1.91896e-08	3.41104e-06	333.897	327.066	89.3388	127.221
Hmgcs2	15187.4	1.06614	0.189993	5.61147	2.00617e-08	3.48135e-06	19563.5	21550.7	7956.4	11678.9
Nxpe4	100.485	2.29265	0.408797	5.60828	2.04344e-08	3.50169e-06	149.353	184.582	26.2761	41.7285
Prlr	509.168	1.13608	0.203045	5.59519	2.20384e-08	3.72993e-06	684.103	715.659	346.845	290.064
Trim15	370.437	-1.91778	0.345543	-5.55006	2.8557e-08	4.77424e-06	217.162	91.7511	558.104	614.732
Acot13	404.76	1.21564	0.219369	5.54153	2.99833e-08	4.95229e-06	606.852	524.601	259.608	227.98
Dgat2	904.976	-1.33462	0.241492	-5.52655	3.26587e-08	5.32998e-06	444.624	583.969	1031.07	1560.24
Arid3a	199.288	-2.24115	0.408444	-5.48704	4.08736e-08	6.59219e-06	100.427	37.7799	367.865	291.082
Trp53inp1	1199.56	0.95533	0.174518	5.4741	4.3974e-08	7.00977e-06	1533.87	1632.09	732.578	899.707
Ndufa11	359.569	1.32038	0.241466	5.46819	4.54646e-08	7.16406e-06	449.774	577.492	219.668	191.34
Ahcyl2	5374.75	0.708899	0.12972	5.46483	4.63338e-08	7.21807e-06	6798.12	6540.24	4185.26	3975.4
Ugdh	4496.61	1.31323	0.240798	5.45363	4.93523e-08	7.60192e-06	4885.72	7940.25	2133.62	3026.84
Uqcrb	1451.03	0.987158	0.18212	5.42038	5.94733e-08	9.05911e-06	1686.65	2171.8	1019.51	926.169
Sstr1	63.2006	3.74623	0.691953	5.414	6.16315e-08	9.28468e-06	62.6594	172.708	4.20418	13.231
Trpm6	125.929	2.18701	0.404378	5.40833	6.36151e-08	9.47934e-06	181.111	232.076	30.4803	60.0483
Bmp7	320.819	1.60942	0.299618	5.37157	7.80519e-08	1.13831e-05	425.741	540.792	199.698	117.043
Cpm	453.258	1.60351	0.298416	5.3734	7.72659e-08	1.13831e-05	810.281	553.745	166.065	282.939
Slc5a8	1709.22	1.20665	0.225138	5.3596	8.34073e-08	1.20361e-05	2538.99	2231.17	792.487	1274.25
Rpl39	3180.53	1.17691	0.221706	5.30843	1.10574e-07	1.57902e-05	3330.39	5491.04	1980.17	1920.53
Slc25a34	504.53	1.34786	0.255201	5.28155	1.28094e-07	1.81035e-05	583.677	865.699	251.2	317.543
Tmem252	188.193	2.19773	0.416393	5.27803	1.30579e-07	1.82664e-05	408.574	209.408	46.2459	88.5458
Itih5	284.328	2.05715	0.390111	5.27325	1.34025e-07	1.85591e-05	323.597	593.684	70.42	149.612
Rbp1	35.1927	-3.97515	0.757646	-5.24672	1.54834e-07	2.10241e-05	6.00844	2.15885	73.5731	59.0305
Atp5o	3074.25	0.863144	0.164513	5.24665	1.54894e-07	2.10241e-05	3492.62	4442.91	2196.68	2164.79
Hpgd	1883.82	1.29245	0.247324	5.22574	1.73456e-07	2.33128e-05	2021.41	3330.03	922.817	1261.01
Gse1	2119.55	-1.0668	0.205939	-5.18018	2.21669e-07	2.95035e-05	1528.72	1210.04	2386.92	3352.53
Slc40a1	1292.16	-1.08051	0.20938	-5.1605	2.46285e-07	3.24646e-05	754.488	905.638	1455.7	2052.84
Hspa1a	132.129	1.82026	0.353526	5.14886	2.6208e-07	3.42176e-05	241.196	170.549	55.7053	61.0661
Ndufb4	476.349	1.34203	0.261701	5.12809	2.92695e-07	3.78542e-05	539.901	826.84	297.445	241.211
Car2	7142.18	1.03027	0.20152	5.11249	3.1794e-07	4.07349e-05	7610.11	11569.3	4417.54	4971.79
Sqor	6042.02	0.736828	0.144508	5.09887	3.41679e-07	4.30627e-05	7046.18	8058.99	4297.72	4765.19
Lgmn	2453.34	-0.816808	0.160206	-5.09848	3.4239e-07	4.30627e-05	1909.82	1642.89	3354.93	2905.73
Nfatc2	536.475	-1.43098	0.281241	-5.0881	3.61666e-07	4.50735e-05	374.24	205.091	842.937	723.633
Atp5mpl	2018.45	0.786541	0.154665	5.08546	3.66742e-07	4.52943e-05	2735.56	2374.74	1535.58	1427.93
Tstd1	812.962	1.4107	0.27841	5.067	4.0414e-07	4.94674e-05	823.156	1540.34	477.174	411.178
Gstm3	661.996	1.01844	0.201281	5.05979	4.19717e-07	5.09195e-05	780.238	993.071	430.928	443.747
Rasa4	2786.32	-0.859515	0.169965	-5.05701	4.25887e-07	5.12148e-05	2227.41	1731.4	3440.07	3746.4
Sstr2	100.851	1.9317	0.382348	5.0522	4.36761e-07	5.16277e-05	141.627	178.105	38.8886	44.7818
Pcsk1	1230.84	1.0043	0.198786	5.05216	4.36852e-07	5.16277e-05	1398.25	1887.91	758.854	878.333
Pde1c	99.1146	1.9009	0.376483	5.0491	4.43891e-07	5.20111e-05	147.636	165.152	38.8886	44.7818
Akr1c21	39.7811	3.55912	0.706443	5.03809	4.7021e-07	5.4169e-05	50.6425	96.0688	6.30627	6.10661
Gpr137b	125.33	-1.86926	0.37099	-5.03858	4.68994e-07	5.4169e-05	40.3424	68.0038	196.545	196.429
Gpt	514.156	1.32298	0.262994	5.03044	4.89364e-07	5.59058e-05	706.421	763.154	218.617	368.432
Hif1a	1214.57	-0.875421	0.174103	-5.02818	4.95163e-07	5.61007e-05	947.616	765.312	1556.6	1588.74
Adh5	1480.58	0.745844	0.148481	5.02317	5.08259e-07	5.71124e-05	1835.15	1874.96	1079.42	1132.78
Lpcat4	581.385	-0.980591	0.196092	-5.00068	5.71295e-07	6.29255e-05	423.166	358.369	740.986	803.019
Gm830	432.785	-1.49891	0.299608	-5.00289	5.64763e-07	6.29255e-05	292.697	158.675	560.207	719.562
Arg1	186.922	-1.60089	0.320187	-4.99985	5.73761e-07	6.29255e-05	93.5599	91.7511	339.487	222.891
Fkbp5	2138.1	1.27085	0.254624	4.99109	6.00395e-07	6.53239e-05	3943.25	2102.72	1243.39	1263.05
Ubb	8351.29	0.724113	0.145356	4.98165	6.30437e-07	6.80525e-05	11346.5	9461.16	6254.76	6342.73
AI838599	179.514	2.04214	0.412658	4.94876	7.46893e-07	7.99935e-05	194.845	383.196	50.4501	89.5636
B4galnt1	4665.42	0.769275	0.155597	4.94402	7.65275e-07	8.13268e-05	5257.38	6504.62	3382.26	3517.4
4732465J04Rik	133.536	-1.64439	0.333788	-4.92644	8.37402e-07	8.76331e-05	72.9596	56.1301	192.341	212.713
Slc16a3	113.735	-2.16332	0.439098	-4.92674	8.36132e-07	8.76331e-05	57.5093	24.8268	163.963	208.642
Pop4	180.655	1.39844	0.285548	4.89739	9.71191e-07	0.000100864	245.488	278.492	101.951	96.6879
Ndufb2	308.478	1.25311	0.258584	4.84603	1.25956e-06	0.00012983	370.806	498.694	194.443	169.967
Coq8a	598.684	0.882843	0.182332	4.84194	1.28578e-06	0.000131543	760.496	792.298	425.673	416.267
Nucb2	283.161	-1.32285	0.273725	-4.83277	1.34647e-06	0.000136732	179.395	143.564	467.715	341.97
Higd1a	2108.03	0.686271	0.142698	4.80926	1.51491e-06	0.000152705	2629.12	2571.19	1555.55	1676.26
Gpr20	1064.32	-0.835656	0.174768	-4.78151	1.73981e-06	0.000174095	827.448	700.547	1434.68	1294.6
Sorl1	4621.6	-0.741014	0.155157	-4.77591	1.78898e-06	0.000177718	3401.63	3518.93	5173.24	6392.6
Prdm16	250.909	-1.17484	0.247378	-4.74916	2.04263e-06	0.000201456	148.494	159.755	361.559	333.828
mt-Nd1	41988	0.704886	0.148716	4.73982	2.13912e-06	0.000209466	47094.1	56999	30315.3	33543.6
Cnksr3	1058.14	0.916185	0.193479	4.73533	2.187e-06	0.000212635	1221.43	1545.74	669.515	795.894
Mep1a	1554.28	1.07213	0.226976	4.72352	2.31792e-06	0.000223778	1786.22	2427.63	813.508	1189.77
Cth	1042.71	0.760757	0.161264	4.71747	2.38791e-06	0.000227332	1260.91	1362.23	760.956	786.734
Ces1d	620.367	0.980834	0.207855	4.71883	2.37207e-06	0.000227332	895.257	751.28	461.408	373.521
Retsat	1771.44	0.832616	0.177517	4.69034	2.72747e-06	0.000257868	1971.63	2566.87	1247.59	1299.69
Bex2	156.915	-1.42035	0.30296	-4.68826	2.75538e-06	0.000258723	92.7016	77.7186	233.332	223.909
Abcc8	374.972	1.43676	0.307483	4.67264	2.9735e-06	0.000277304	511.575	583.969	137.687	266.655
Esr1	97.3848	-1.79537	0.384352	-4.67115	2.99517e-06	0.000277438	42.9174	44.2564	131.381	170.985
Saa3	81.7549	-2.21013	0.473845	-4.66425	3.09744e-06	0.000284985	24.8921	33.4622	95.645	173.02
Smim38	359.497	1.16473	0.250622	4.64737	3.36199e-06	0.000307263	420.591	574.254	206.005	237.14
Rpl35	540.666	1.30709	0.28137	4.64546	3.39326e-06	0.000308067	551.918	988.753	325.824	296.17
Mylk	694.405	1.03644	0.223957	4.62788	3.69435e-06	0.000333196	781.955	1085.9	414.111	495.653
Ptk6	228.51	-1.26202	0.273163	-4.62003	3.83679e-06	0.000343782	133.044	136.008	280.629	364.361
Tat	534.683	-1.1787	0.255622	-4.61112	4.0051e-06	0.000356532	397.415	256.903	659.005	825.41
Ghr	384.86	-1.23722	0.268409	-4.60947	4.03705e-06	0.000357058	263.513	194.297	634.831	446.8
Ang	500.27	1.50218	0.326858	4.59581	4.31067e-06	0.000378814	496.984	982.277	312.16	209.66
Rps27	6010.8	0.655452	0.1428	4.58999	4.43274e-06	0.000382191	6996.4	7710.33	4966.18	4370.29
Fkbp11	323.07	-1.35399	0.294873	-4.59177	4.39492e-06	0.000382191	213.729	148.961	558.104	371.485
Pde10a	25.2238	5.57664	1.21492	4.59013	4.42967e-06	0.000382191	43.7758	55.0507	1.05104	1.01777
Asns	1760.51	-0.846531	0.184562	-4.5867	4.50305e-06	0.000385827	1294.39	1221.91	2595.03	1930.71
Me2	1612.2	0.817155	0.17886	4.56869	4.90788e-06	0.000417902	2221.4	1892.23	1041.58	1293.58
Rpl38	3220.38	0.934887	0.204946	4.56163	5.07573e-06	0.000429525	5023.05	3433.65	2428.96	1995.84
Pex5l	81.2991	2.6679	0.585403	4.55738	5.17967e-06	0.000435632	98.71	182.423	9.4594	34.6041
mt-Nd6	4410.93	1.0263	0.227541	4.5104	6.47053e-06	0.000540881	4435.08	7399.46	2660.19	3148.97
Apob	519.203	1.34265	0.298155	4.5032	6.69385e-06	0.000556157	539.043	950.974	242.791	344.005
Atp5l	388.754	1.53085	0.340246	4.49924	6.81953e-06	0.000563186	362.223	793.377	207.056	192.358
Itgb6	377.773	-1.16108	0.258944	-4.48391	7.32871e-06	0.000601613	195.703	272.015	455.102	588.27
Ndufb5	1213.4	0.695148	0.1551	4.48194	7.39691e-06	0.000603596	1450.61	1550.05	918.613	934.311
Coch	24.7542	5.54313	1.23725	4.4802	7.45738e-06	0.00060493	38.6257	58.289	2.10209	0
Ptgdr	17.6979	-7.64403	1.70828	-4.47469	7.65224e-06	0.000617085	0	0	17.8678	52.9239
Abat	1716.73	0.722206	0.162358	4.44824	8.65752e-06	0.00069407	2044.59	2231.17	1186.63	1404.52
B3galt2	670.694	-1.40814	0.316762	-4.44543	8.77157e-06	0.000695083	229.179	506.25	1072.07	875.28
Lrat	130.41	1.6583	0.373021	4.44561	8.76435e-06	0.000695083	154.503	241.791	69.3689	55.9772
Kcnk6	4789.39	-0.681596	0.153435	-4.44224	8.90277e-06	0.000698631	3689.18	3667.89	6509.12	5291.37
Dusp22	108.12	-1.67262	0.37665	-4.44077	8.96392e-06	0.000698631	61.8011	41.0182	157.657	172.003
Gm49980	151.207	2.28257	0.514017	4.44064	8.96922e-06	0.000698631	320.164	181.343	80.9304	22.3909
Tnnt1	65.0848	-2.79167	0.630456	-4.42801	9.51057e-06	0.000736613	14.5919	18.3502	174.473	52.9239
Svil	269.891	-1.15625	0.261398	-4.42333	9.71926e-06	0.000748547	192.27	141.405	381.529	364.361
Mettl7a1	1179.64	0.727389	0.16502	4.40789	1.04381e-05	0.000799416	1448.03	1493.92	821.917	954.666
H2afj	3674.33	-0.595887	0.135312	-4.4038	1.06373e-05	0.000810147	2969.88	2882.07	4595.17	4250.2
B3gnt6	3882.56	-0.768546	0.17483	-4.39596	1.10282e-05	0.000835282	2677.19	3067.73	5545.31	4240.02
Ethe1	3892.66	0.782824	0.178265	4.39136	1.12645e-05	0.000848486	4622.2	5225.5	2443.68	3279.25
Igfbp4	112.987	-1.94578	0.444866	-4.37385	1.22075e-05	0.000914498	59.226	33.4622	128.227	231.033
Aldh1a3	103.397	-2.08005	0.475947	-4.37034	1.24054e-05	0.000924266	55.7926	22.6679	201.8	133.328
Sprr1a	187.71	-1.60846	0.368627	-4.36339	1.28065e-05	0.000948997	78.968	106.863	197.596	367.414
Ugt2b35	473.24	0.883665	0.203052	4.35191	1.34958e-05	0.000994699	601.702	626.067	307.956	357.236
Ugt2b34	5502.02	0.751665	0.172893	4.34757	1.37653e-05	0.00100914	6239.33	7568.93	3621.9	4577.92
Ank	1106.39	1.03421	0.23824	4.34106	1.41796e-05	0.00103398	1260.06	1714.13	580.176	871.209
Creb3l2	268.204	-1.40973	0.325044	-4.33705	1.44411e-05	0.00104196	188.837	103.625	441.439	338.917
Add3	1177.47	0.798387	0.184054	4.33778	1.43927e-05	0.00104196	1379.37	1611.58	769.364	949.577
Pdgfrb	162.089	1.30384	0.301982	4.3176	1.57732e-05	0.00113212	249.779	211.567	88.2877	98.7235
Nedd9	2045.43	-0.604705	0.140641	-4.29964	1.71074e-05	0.00122148	1587.09	1659.08	2455.24	2480.3
Gsdmc3	1849.5	-1.08761	0.253163	-4.29607	1.73849e-05	0.00123487	1211.13	1156.06	1767.86	3262.96
Tchh	67.2419	-2.01132	0.468935	-4.28911	1.79388e-05	0.00126765	32.6172	20.5091	98.7982	117.043
Plbd1	283.318	1.25568	0.293395	4.27982	1.87045e-05	0.00130827	491.833	306.557	161.861	173.02
Akr1c13	1852.64	0.697968	0.16305	4.28068	1.8632e-05	0.00130827	2117.54	2467.57	1322.21	1503.24
Atp1a1	35091.7	0.54147	0.127173	4.25776	2.06484e-05	0.00142964	43653	39548	28479.1	28686.8
Egln3	363.784	-1.10205	0.258787	-4.25852	2.05789e-05	0.00142964	273.813	187.82	455.102	538.399
Serpina1b	25.8498	-3.50241	0.822914	-4.25611	2.08015e-05	0.001433	6.00844	2.15885	50.4501	44.7818
Pglyrp1	5424.36	0.596672	0.140305	4.25268	2.11224e-05	0.00144273	6168.09	6893.21	4126.4	4509.73
Ctdspl	842.376	0.82036	0.192919	4.25236	2.11532e-05	0.00144273	945.041	1206.8	591.738	625.927
Ivns1abp	14713.2	-0.56273	0.132564	-4.24496	2.18637e-05	0.00148381	12610.9	11147.2	17612.3	17482.2
Tfcp2l1	7276.27	0.539527	0.127372	4.23583	2.2771e-05	0.00152277	8862.44	8379.58	6009.87	5853.18
Gstp3	87.3202	-1.64354	0.387951	-4.23647	2.27058e-05	0.00152277	44.6341	39.9387	131.381	133.328
Xpnpep2	295.419	-0.975541	0.230247	-4.23693	2.26596e-05	0.00152277	196.562	201.852	404.652	378.61
Gramd1b	240.215	-1.12721	0.266703	-4.22648	2.37374e-05	0.00157969	139.052	162.993	363.661	295.153
Traf1	181.356	1.18896	0.28169	4.22082	2.43417e-05	0.00158905	246.346	257.983	104.053	117.043
Cdr2	290.846	-1.1012	0.260875	-4.22115	2.43056e-05	0.00158905	199.995	169.47	451.949	341.97
Hexa	3290.16	0.556694	0.131812	4.22341	2.40635e-05	0.00158905	3897.76	3936.66	2675.96	2650.27
Maob	138.632	1.32385	0.313489	4.22294	2.41132e-05	0.00158905	192.27	204.011	79.8794	78.3681
Rps11	1548.92	0.640677	0.1521	4.2122	2.529e-05	0.00164313	1937.29	1837.18	1155.1	1266.1
Fsd1l	405.01	-0.864376	0.205576	-4.20465	2.61488e-05	0.00169091	293.555	280.651	532.879	512.955
Anxa8	192.277	-1.15666	0.275356	-4.2006	2.66212e-05	0.00171338	123.602	114.419	251.2	279.886
Lrmp	82.3833	-1.7454	0.416533	-4.1903	2.78586e-05	0.00178464	36.909	38.8593	107.207	146.559
Gm14137	77.2305	-1.78786	0.428573	-4.17166	3.02394e-05	0.00192815	31.7589	37.7799	103.002	136.381
Clic6	531.897	-1.12955	0.270937	-4.16905	3.05869e-05	0.00194128	399.99	266.618	593.84	867.138
Adamts10	152.523	-1.2844	0.308579	-4.16232	3.15031e-05	0.00199021	95.2766	82.0363	232.281	200.5
Reg4	2940.89	0.966705	0.232835	4.15189	3.29746e-05	0.00206107	3601.63	4180.61	1472.51	2508.8
Atp5j2	3277.79	0.547846	0.131973	4.15119	3.30757e-05	0.00206107	3928.66	3856.79	2660.19	2665.53
2310069B03Rik	28.1029	-3.49768	0.84239	-4.15209	3.29446e-05	0.00206107	7.72513	1.07943	57.8074	45.7995
Emc8	1005.4	-0.74314	0.179672	-4.13609	3.53267e-05	0.00219138	831.739	671.402	1237.08	1281.37
Mtmr11	450.562	-0.992195	0.239967	-4.13472	3.55391e-05	0.00219462	330.464	272.015	508.705	691.064
mt-Nd2	19859.9	0.556961	0.134917	4.12818	3.65648e-05	0.00224783	22040.7	25253.2	15775.1	16370.8
Unc5cl	515.624	-0.83295	0.202744	-4.10839	3.98428e-05	0.00243841	363.94	377.799	601.197	719.562
Prap1	22.5015	3.74918	0.913834	4.10269	4.08373e-05	0.00248817	35.1923	48.5741	4.20418	2.03554
Aadac	442.55	0.86961	0.212081	4.10037	4.12486e-05	0.00250211	605.135	538.633	337.385	289.046
Ppif	3314.9	0.64045	0.156278	4.09815	4.16468e-05	0.00251513	3781.88	4296.11	2801.03	2380.56
F3	604.873	-1.1514	0.281054	-4.09671	4.19071e-05	0.00251976	377.673	373.481	585.432	1082.9
Celsr1	4085.59	-0.606819	0.148311	-4.09152	4.28548e-05	0.00256548	3490.9	2985.69	5129.1	4736.69
Car13	391.926	0.918533	0.224759	4.08675	4.37456e-05	0.00260743	477.242	548.348	245.944	296.17
Fnip2	406.724	0.842751	0.20629	4.08528	4.40228e-05	0.00261259	503.85	540.792	292.19	290.064
Atp1b1	14430.7	0.604938	0.14846	4.07476	4.60625e-05	0.00272186	16242.5	18583.4	10548.3	12348.6
Cxcl9	47.9749	2.97415	0.731304	4.06691	4.764e-05	0.00280299	135.619	34.5416	11.5615	10.1777
Myo3a	526.545	-0.784932	0.193248	-4.06178	4.86992e-05	0.00285306	364.798	409.102	675.821	656.46
S100a14	1283.4	-0.924998	0.228079	-4.05561	5.00038e-05	0.00291703	1087.53	682.197	1579.72	1784.15
Adk	1620.76	0.64304	0.158962	4.04525	5.22684e-05	0.00303622	1831.71	2121.07	1224.47	1305.8
Hs3st3b1	288.188	-1.00713	0.249261	-4.04047	5.33442e-05	0.00308563	175.103	208.329	349.998	419.32
Jam2	18.9474	-4.68106	1.15938	-4.03755	5.4012e-05	0.00311113	1.7167	1.07943	23.123	49.8706
Dusp7	339.812	-0.964509	0.238995	-4.03569	5.4442e-05	0.00312278	199.995	261.221	461.408	436.622
Acsf2	3603.01	0.588255	0.145815	4.03426	5.47758e-05	0.00312884	4209.34	4446.15	2669.65	3086.89
Pcsk9	1517.05	-0.87479	0.217409	-4.02371	5.72893e-05	0.00325883	1241.17	899.161	2259.74	1668.12
Nid2	81.6688	2.57223	0.639825	4.02021	5.81452e-05	0.00329385	100.427	179.185	39.9397	7.12437
Slc16a1	2144.99	0.860974	0.214288	4.01784	5.87342e-05	0.00330469	2339	3195.1	1275.97	1769.9
Tmem263	1011.48	-0.752229	0.187238	-4.0175	5.88186e-05	0.00330469	678.953	828.998	1371.61	1166.36
Malrd1	281.52	1.24015	0.308896	4.01479	5.94999e-05	0.00332932	355.356	436.088	121.921	212.713
Ppm1j	109.635	-1.44731	0.360655	-4.01299	5.99535e-05	0.00334107	63.5178	53.9713	142.942	178.109
Gpc3	26.1597	-4.19078	1.04747	-4.00084	6.31172e-05	0.00350313	5.15009	0	24.174	75.3148
Gm47283	536.83	1.02952	0.257659	3.99565	6.45161e-05	0.00356634	571.66	870.017	396.244	309.401
Slc27a4	1429.58	0.594358	0.149189	3.98393	6.77844e-05	0.00373195	1676.35	1763.78	1138.28	1139.9
Hspb7	24.6129	3.44945	0.86611	3.98269	6.81404e-05	0.00373654	35.1923	55.0507	2.10209	6.10661
Plaur	414.978	-1.34116	0.337003	-3.97967	6.90101e-05	0.00376916	326.172	142.484	561.258	629.998
Cacna2d1	137.081	-1.27966	0.321788	-3.97673	6.98692e-05	0.00380094	88.4099	71.2421	189.188	199.482
Smox	1551.76	-0.653675	0.164706	-3.96874	7.22545e-05	0.00385545	1321	1090.22	1913.95	1881.85
Srsf9	796.319	-0.676982	0.170536	-3.96972	7.19566e-05	0.00385545	623.161	602.319	1015.31	944.488
Gm21885	110.848	2.10134	0.529715	3.96693	7.28032e-05	0.00385545	86.6932	273.095	36.7865	46.8173
Psmd3	2929.4	0.542057	0.1366	3.96819	7.24192e-05	0.00385545	3493.48	3453.08	2467.85	2303.21
Slc16a5	473.957	1.21521	0.306345	3.96681	7.28398e-05	0.00385545	536.468	789.06	203.903	366.396
Gaa	1622.2	0.588131	0.148091	3.97142	7.14452e-05	0.00385545	1923.56	1973.19	1344.29	1247.78
Anxa13	474.84	0.97657	0.245875	3.97182	7.13252e-05	0.00385545	548.484	711.341	269.067	370.467
Cyp2w1	185.481	-1.42198	0.35917	-3.95906	7.52454e-05	0.00396746	101.285	100.387	187.086	353.165
H2-Q10	313.213	-1.1482	0.290144	-3.95736	7.57828e-05	0.00398048	238.621	150.04	485.582	378.61
Srm	787.709	-0.894969	0.226267	-3.95536	7.64186e-05	0.00399856	545.909	555.904	1229.72	819.303
Ctnnal1	864.3	-0.661546	0.16774	-3.94387	8.01771e-05	0.00417927	677.237	661.688	1102.55	1015.73
Hint1	3429.46	0.518294	0.131583	3.93891	8.1852e-05	0.00425041	3999.9	4078.07	2842.02	2797.84
Ndufc2	954.236	0.753993	0.19162	3.93483	8.32543e-05	0.00430692	1059.2	1337.41	756.752	663.584
Ctsd	4830.85	0.577486	0.146903	3.93108	8.45669e-05	0.00435084	5287.42	6283.33	3835.26	3917.39
Cib3	34.1443	4.38338	1.1152	3.93059	8.4738e-05	0.00435084	9.44183	120.896	4.20418	2.03554
Slco3a1	31.9315	2.74213	0.700982	3.91184	9.15952e-05	0.00466795	42.0591	69.0832	9.4594	7.12437
Vegfa	1150.04	-0.657228	0.168007	-3.91192	9.15665e-05	0.00466795	963.925	820.363	1373.71	1442.18
Lgals2	273.703	-1.04185	0.267052	-3.90129	9.56812e-05	0.00485812	187.12	170.549	426.724	310.419
Bok	429.133	-0.841162	0.215758	-3.89863	9.67378e-05	0.00489365	325.314	289.286	504.501	597.43
Gsap	121.66	-1.55959	0.400801	-3.89119	9.97555e-05	0.00502775	76.393	46.4153	143.993	219.838
Glb1	1857.65	0.555163	0.142724	3.88975	0.000100346	0.00503898	2169.9	2251.68	1526.12	1482.89
Fam129b	3332.95	-0.615488	0.158399	-3.88568	0.000102044	0.00508698	2918.38	2345.59	4018.14	4049.7
Stc2	1610.24	-0.725771	0.186768	-3.88595	0.000101932	0.00508698	1205.12	1221.91	2310.2	1703.74
Ndufa5	1120	0.639424	0.164654	3.88343	0.000102993	0.00509724	1273.79	1455.07	886.03	865.102
Slc39a4	3691.6	0.69903	0.179966	3.88424	0.000102652	0.00509724	4363.84	4774.3	2378.51	3249.73
Atpif1	450.707	1.1055	0.284767	3.88211	0.000103555	0.00510661	784.53	445.803	273.271	299.224
Scin	2327.58	0.936703	0.242001	3.87067	0.000108539	0.00533318	2522.69	3593.41	1236.03	1958.18
Far2	255.201	1.08145	0.279559	3.8684	0.000109554	0.00534473	295.272	398.308	145.044	182.18
Arhgef40	952.583	-0.814269	0.210474	-3.86874	0.000109399	0.00534473	814.572	565.619	1180.32	1249.82
Slc20a1	704.351	1.07471	0.277979	3.86617	0.00011056	0.00535569	715.004	1196	372.07	534.328
Tppp3	175.894	1.44039	0.372515	3.86665	0.00011034	0.00535569	232.612	281.73	62.0116	127.221
Ttc39aos1	433.169	-0.9648	0.249848	-3.86154	0.000112675	0.00543894	334.756	251.506	655.852	490.564
Ces1f	2960.85	0.642862	0.166718	3.85599	0.000115265	0.00554443	3180.18	4040.29	2225.06	2397.86
Mien1	141.831	1.54898	0.401935	3.8538	0.000116298	0.00557458	215.445	207.25	99.8492	44.7818
Gnai1	255.179	-1.4275	0.370764	-3.85017	0.000118034	0.00563808	119.31	157.596	508.705	235.104
Lmbrd1	969.014	0.690411	0.179677	3.84251	0.00012178	0.00577094	1078.94	1314.74	723.118	759.255
Palld	788.08	0.695816	0.181078	3.84262	0.000121727	0.00577094	964.783	984.436	549.696	653.407
Pcyox1l	666.035	-0.788222	0.205164	-3.84191	0.000122078	0.00577094	454.925	522.442	942.787	743.988
Gipc2	1890.04	0.831544	0.216678	3.83769	0.000124196	0.00585085	2106.39	2734.18	1611.25	1108.35
Acsm3	866.084	0.75936	0.198245	3.83041	0.000127929	0.00600609	938.175	1240.26	625.371	660.531
Cdkl1	19.6387	6.22645	1.63113	3.81726	0.000134943	0.00631375	30.0422	47.4947	0	1.01777
Ddit4	1843.3	-0.971949	0.254926	-3.81267	0.000137476	0.00638867	1604.25	884.049	2687.52	2197.36
Crip1	3083.35	0.790456	0.207316	3.81281	0.000137398	0.00638867	3068.59	4747.31	2238.72	2278.78
Ttll6	379.108	0.89409	0.234661	3.81014	0.000138889	0.00643255	544.193	441.485	240.689	290.064
Syne4	68.1815	-1.72258	0.452256	-3.80887	0.000139605	0.0064439	35.1923	28.0651	90.3898	119.079
Chst11	85.482	1.72161	0.453317	3.79782	0.000145975	0.00671535	99.5684	162.993	31.5313	47.8351
Krt23	135.079	1.37366	0.361882	3.79588	0.000147122	0.00672298	157.936	232.076	86.1856	64.1194
Hsbp1l1	54.9707	1.94341	0.511901	3.79646	0.000146779	0.00672298	84.9765	89.5923	16.8167	28.4975
Ppp1r9b	1188.95	-0.696305	0.18361	-3.7923	0.00014926	0.00679802	1016.28	797.695	1396.84	1544.97
Cox7a2	2572.69	0.611886	0.16142	3.79064	0.000150258	0.00679829	2781.05	3440.13	2074.76	1994.82
Entpd5	2936.29	0.793404	0.209276	3.79119	0.00014993	0.00679829	2989.63	4459.11	1942.33	2354.1
Dagla	855.804	-0.671426	0.177209	-3.78889	0.000151323	0.00682398	696.979	622.828	1115.16	988.252
Ssr2	3245.85	-0.634325	0.16759	-3.78497	0.000153725	0.00690956	2842.85	2243.05	4167.39	3730.12
Socs2	825.11	0.627629	0.165968	3.78162	0.000155812	0.00698047	1005.13	998.468	649.545	647.3
Kctd5	1604.33	-0.607363	0.160655	-3.78055	0.000156485	0.00698781	1369.92	1172.26	2008.55	1866.59
9030622O22Rik	848.003	-0.75032	0.199369	-3.76348	0.000167563	0.0074582	687.537	576.413	1186.63	941.435
Gm609	1159.15	0.592658	0.157702	3.7581	0.000171212	0.00759593	1452.33	1335.25	923.868	925.151
Fhl1	2221.11	0.826012	0.220075	3.75332	0.000174508	0.00771718	2313.25	3367.81	1365.31	1838.09
Cldn8	329.61	1.0217	0.272841	3.74468	0.000180623	0.00796191	510.717	372.402	183.933	251.389
Ugt1a7c	1503.25	0.716063	0.191427	3.74066	0.000183535	0.00804653	1574.21	2164.25	1120.41	1154.15
Tbc1d24	735.323	0.698581	0.186766	3.74042	0.000183716	0.00804653	935.599	884.049	612.759	508.884
2610528A11Rik	2755.78	0.633027	0.1693	3.73909	0.00018469	0.00806344	3260.86	3441.21	1884.52	2436.54
Klk1b22	35.9572	-6.20421	1.66028	-3.73684	0.000186345	0.00810984	0.858348	1.07943	141.891	0
Gm37494	575.398	0.701659	0.187905	3.73411	0.000188384	0.00817263	676.378	749.121	443.541	432.551
Ripk4	1105.76	-0.673179	0.18046	-3.73035	0.000191212	0.00826916	936.458	767.471	1274.92	1444.21
Dpysl3	657.597	-0.655869	0.175908	-3.72847	0.000192648	0.00830505	510.717	510.568	804.049	805.054
Fam43a	116.322	1.25342	0.336628	3.72346	0.00019651	0.00844501	164.803	162.993	67.2668	70.226
Mcfd2	1843.71	-0.561727	0.150917	-3.72209	0.00019758	0.00846445	1486.66	1491.77	2335.42	2060.98
Nhsl1	1415.26	-0.599722	0.161526	-3.71286	0.000204933	0.00875209	1162.2	1088.06	1582.87	1827.91
Rnf186	1865.14	0.663498	0.178842	3.70997	0.000207281	0.0088249	2132.14	2441.66	1265.46	1621.3
Sema5a	1583.05	0.538741	0.145351	3.70647	0.000210165	0.00891999	1866.91	1883.6	1306.45	1275.26
Prune2	226.776	-1.34095	0.361933	-3.70496	0.000211423	0.00894566	90.1266	167.311	396.244	253.424
Slc7a5	706.354	-0.717782	0.193872	-3.70234	0.000213617	0.00901067	515.867	552.666	971.165	785.717
Smpd3	5621.33	-0.488582	0.13204	-3.70026	0.000215375	0.00905696	4760.4	4596.19	6831.79	6296.93
Prss23	115.965	1.58547	0.429099	3.69489	0.000219985	0.00916647	115.019	233.156	53.6033	62.0838
Hr	658.265	-0.700626	0.189585	-3.69558	0.000219387	0.00916647	546.768	455.517	813.508	817.267
Ndufv2	2298.35	0.52243	0.141336	3.69636	0.00021871	0.00916647	2689.2	2730.95	1812	1961.24
Slit2	125.427	-1.31002	0.3549	-3.69124	0.000223163	0.00924271	78.1097	65.8449	209.158	148.594
Chp2	387.65	1.32188	0.358099	3.69137	0.000223046	0.00924271	379.39	728.612	156.606	285.993
Rpl37a	5499.83	0.476422	0.129147	3.689	0.000225135	0.00929631	6561.21	6238	4677.15	4522.96
Metrnl	822.428	-0.698816	0.189697	-3.68386	0.000229728	0.00945749	629.169	624.987	900.745	1134.81
Ndufc1	908.499	0.653001	0.177457	3.67976	0.000233452	0.00958201	1017.14	1204.64	725.22	686.993
Nol3	94.611	1.47779	0.402094	3.67522	0.000237642	0.00972489	159.653	118.737	42.0418	58.0128
Neurl1a	74.3159	1.65519	0.450949	3.67046	0.000242115	0.00987846	100.427	125.213	44.1439	27.4797
Bpgm	1137.44	-0.837229	0.228443	-3.66494	0.000247397	0.010064	1004.27	627.146	1491.43	1426.91
Abcc3	4155.84	0.731203	0.200319	3.65019	0.000262049	0.0106285	4659.11	5715.56	2559.29	3689.41
Kazn	295.543	-0.854861	0.234563	-3.64448	0.000267935	0.0108352	218.879	201.852	358.406	403.036
D10Wsu102e	546.812	0.721118	0.197943	3.64306	0.000269417	0.0108631	738.179	622.828	412.009	414.231
Glod5	155.59	1.39102	0.382279	3.63875	0.000273962	0.0110139	236.904	213.726	55.7053	116.026
Ttc17	1373.06	0.554956	0.152611	3.63641	0.00027646	0.0110259	1602.54	1665.55	1071.01	1153.13
Il18	272.398	-1.18013	0.324549	-3.63622	0.000276673	0.0110259	207.72	125.213	303.752	452.907
Uqcr10	3296.78	0.501497	0.137876	3.63731	0.000275499	0.0110259	3904.63	3823.32	2856.74	2602.43
Jak3	442.553	-0.753134	0.20719	-3.63498	0.000278001	0.0110467	355.356	303.318	550.747	560.79
Kcnf1	391.154	0.977376	0.269106	3.63194	0.000281295	0.0110813	462.65	575.334	207.056	319.579
Actn1	5550.04	-0.461858	0.127163	-3.63203	0.000281202	0.0110813	4689.16	4649.08	6538.55	6323.39
Cryl1	1577.86	0.535338	0.147377	3.63243	0.000280765	0.0110813	1814.55	1920.3	1272.81	1303.76
Acsl1	929.301	0.605127	0.166837	3.62705	0.000286676	0.0112609	1068.64	1174.41	752.548	721.597
Pcsk6	33.4197	-2.57019	0.708866	-3.62578	0.000288085	0.0112839	14.5919	4.3177	56.7564	58.0128
Ubxn10	337.502	-0.982006	0.270932	-3.62455	0.000289461	0.0113055	269.521	183.502	396.244	500.742
Pdk4	181.857	1.40206	0.38696	3.62328	0.000290888	0.0113289	225.746	302.239	63.0627	136.381
Vdac3	2756.75	0.642577	0.177536	3.61941	0.000295277	0.0114673	2914.09	3808.21	2010.65	2294.05
Oxtr	48.8406	-2.11779	0.585719	-3.61571	0.000299524	0.0115994	22.3171	14.0325	104.053	54.9595
Ffar4	2007.96	-0.886052	0.245108	-3.61494	0.000300412	0.011601	1813.69	1004.94	2642.33	2570.88
Ifi30	2084.89	0.50533	0.13983	3.6139	0.000301622	0.011615	2435.99	2456.77	1692.18	1754.63
Parva	2292.3	0.529736	0.147395	3.59398	0.000325665	0.0125057	2879.76	2536.65	1872.96	1879.82
Fn1	30.1184	-2.41684	0.672951	-3.59141	0.000328899	0.0125946	10.3002	8.6354	56.7564	44.7818
Adamts3	230.273	-1.12818	0.314274	-3.5898	0.000330937	0.0126374	106.435	183.502	325.824	305.33
Hspa12a	41.968	-2.09884	0.584926	-3.58821	0.000332957	0.0126792	14.5919	17.2708	52.5522	83.4569
Tspan8	10782.6	0.520373	0.145094	3.58646	0.000335203	0.0127294	11665	13748.6	8469.31	9247.44
Mmp28	1363.81	-0.879331	0.245418	-3.583	0.000339672	0.0128634	1217.14	702.706	1886.62	1648.78
Mycn	90.4464	-1.46165	0.408373	-3.57919	0.000344656	0.0130162	59.226	36.7005	135.585	130.274
Stxbp1	697.59	-2.23376	0.624442	-3.5772	0.000347289	0.0130796	344.198	144.643	975.369	1326.15
Cacna1a	221.035	1.01251	0.283242	3.57474	0.000350582	0.0131675	325.314	265.539	166.065	127.221
Spcs2	1961.66	-0.630682	0.176552	-3.57221	0.000353986	0.013259	1707.25	1370.87	2580.31	2188.2
Lrrtm1	9.15564	6.5848	1.84599	3.56708	0.000360976	0.013484	12.8752	23.7474	0	0
Mgat2	1030.44	-0.607768	0.170791	-3.55855	0.000372909	0.0138919	866.073	766.392	1312.75	1176.54
Pam	553.264	0.676988	0.190706	3.5499	0.00038538	0.0143175	664.361	697.309	402.55	448.836
Col28a1	76.2085	1.499	0.422664	3.54657	0.000390286	0.0144606	123.602	101.466	44.1439	35.6219
Chst8	52.8139	-1.88773	0.532491	-3.54509	0.00039248	0.0144861	17.167	28.0651	68.3179	97.7057
Cobl	857.879	0.634949	0.179188	3.54348	0.000394879	0.0144861	958.775	1129.08	649.545	694.118
Glrx	886.136	0.70673	0.199457	3.54327	0.000395201	0.0144861	1062.63	1135.56	573.87	772.486
Zfp532	158.314	1.13793	0.321045	3.54445	0.000393428	0.0144861	181.97	253.665	101.951	95.6702
Aqp8	321.894	-1.24376	0.351299	-3.54047	0.000399408	0.0145625	143.344	239.632	315.313	589.287
mt-Nd4	26877.2	0.559775	0.158084	3.54101	0.000398606	0.0145625	27988.2	36066.8	21255.3	22198.5
Anxa1	1252.14	-0.536028	0.151451	-3.53929	0.000401199	0.0145889	1027.44	1016.82	1496.69	1467.62
Rnf152	56.8823	1.98883	0.56327	3.53087	0.000414198	0.0149822	86.6932	94.9894	33.6334	12.2132
Piwil2	82.0673	-1.63837	0.463972	-3.53118	0.000413703	0.0149822	37.7673	42.0976	162.912	85.4925
Xlr3b	140.937	-1.72367	0.488536	-3.52823	0.000418356	0.0150531	33.4756	98.2277	273.271	158.772
Xist	5115.23	9.95514	2.82154	3.52826	0.000418296	0.0150531	20433.8	6.47655	7.35731	13.231
Stk26	74.7033	-1.85654	0.526493	-3.52623	0.000421515	0.0151271	34.3339	30.2239	166.065	68.1904
Cdhr5	7092.24	0.660015	0.187311	3.52364	0.000425667	0.0152362	7791.23	9583.14	4649.82	6344.76
Ctse	206.118	-1.28837	0.365981	-3.52033	0.000431012	0.0153647	163.086	75.5598	276.425	309.401
St3gal5	22.0181	3.72484	1.05818	3.52003	0.000431497	0.0153647	17.167	64.7655	1.05104	5.08884
Pxdc1	55.6668	-1.93382	0.550192	-3.5148	0.000440083	0.0156298	16.3086	30.2239	66.2158	109.919
Twf1	2548.1	-0.506114	0.144072	-3.51293	0.00044319	0.0156995	2153.6	2057.38	3149.98	2831.43
Gm3336	454.617	0.869502	0.247718	3.51004	0.000448039	0.0158303	604.277	571.016	255.404	387.769
Prdm1	44.4498	-2.19237	0.626233	-3.50088	0.000463721	0.0163423	8.58348	23.7474	62.0116	83.4569
Lamp1	5991.06	0.458411	0.13121	3.49372	0.000476332	0.0167437	6639.32	7231.07	5035.55	5058.31
Tsc22d3	417.971	0.807054	0.231093	3.49234	0.000478806	0.0167876	598.269	465.232	281.68	326.703
Angptl2	312.921	-5.12144	1.46713	-3.49078	0.000481607	0.0168427	32.6172	2.15885	664.26	552.648
Sdc2	734.524	0.646251	0.185287	3.48784	0.000486948	0.0169862	975.083	817.125	574.921	570.968
Sycn	1335.4	0.771928	0.22138	3.48689	0.00048867	0.017003	1652.32	1716.29	1206.6	766.379
Bsg	13734.5	0.466721	0.134048	3.48173	0.000498183	0.0172699	14973.9	16900.6	11243	11820.4
Slc25a39	3303.27	0.468116	0.134463	3.48137	0.000498862	0.0172699	3954.41	3714.3	2783.16	2761.2
Trim47	198.525	-0.954661	0.274805	-3.47396	0.000512834	0.0177089	122.744	147.881	268.016	255.46
Cox6c	4117.26	0.461657	0.133157	3.46701	0.000526281	0.0180822	4901.17	4639.37	3553.58	3374.92
Slc26a2	7568.49	0.613837	0.177032	3.46737	0.000525574	0.0180822	7865.9	10444.5	5486.45	6477.07
Krba1	595.728	-0.641026	0.185434	-3.4569	0.000546423	0.0187273	462.65	468.471	689.485	762.308
Hagh	744.913	0.603936	0.175235	3.44643	0.000568045	0.0194198	854.056	943.418	595.942	586.234
Ppp1r3b	764.576	-0.587637	0.17077	-3.44111	0.000579342	0.0197567	616.294	605.557	944.889	891.564
Nceh1	824.176	0.757627	0.220339	3.43847	0.000585017	0.0199008	882.382	1189.53	688.434	536.364
Mlxipl	719.358	0.651011	0.189597	3.43365	0.000595511	0.0202076	851.481	906.717	504.501	614.732
Atp5e	3017.9	0.505659	0.147369	3.43125	0.000600799	0.0203367	3712.36	3369.97	2641.27	2347.99
Ptprt	262.695	0.992963	0.289585	3.42891	0.000606004	0.0204623	387.115	311.954	211.26	140.452
Capn2	604.808	-0.731701	0.214138	-3.41695	0.000633262	0.021228	508.142	400.467	683.179	827.445
Fggy	127.307	-1.25076	0.366047	-3.41693	0.000633324	0.021228	77.2513	73.4009	138.738	219.838
Cachd1	728.353	0.663108	0.194064	3.41696	0.000633246	0.021228	848.048	938.02	503.45	623.892
Fgfbp1	738.01	0.807492	0.236427	3.41539	0.000636905	0.0212959	855.773	1023.3	425.673	647.3
5330417C22Rik	18826	0.447431	0.131338	3.4067	0.000657532	0.0219321	20434.7	23010.1	16035.8	15823.2
Klhl24	1070.33	0.553895	0.16281	3.40209	0.000668723	0.0222513	1217.14	1329.85	837.682	896.653
Csrp2	2066.55	0.531145	0.156268	3.39893	0.000676498	0.0224137	2621.4	2263.55	1614.4	1766.84
Gstp2	572.853	0.639518	0.188161	3.39878	0.000676874	0.0224137	721.871	673.561	428.826	467.155
Tmem176a	688.603	-0.59683	0.175667	-3.39751	0.000680019	0.0224636	563.935	532.157	815.61	842.712
Pbld1	141.195	1.11368	0.32786	3.39681	0.00068176	0.0224669	193.128	193.217	74.6241	103.812
Fam107b	5912.38	-0.44213	0.130245	-3.3946	0.000687291	0.0225949	4961.25	5065.74	7063.02	6559.51
Txn1	11104.3	0.430514	0.126937	3.39156	0.000694955	0.0227922	12690.7	12807.4	9095.74	9823.49
Slc16a10	168.858	1.0852	0.320874	3.38201	0.000719573	0.0235433	186.262	273.095	106.155	109.919
Slc7a6	820.573	-0.61394	0.181643	-3.37992	0.000725066	0.0236665	655.778	641.179	1082.58	902.76
F5	60.0037	-1.59884	0.473851	-3.37415	0.000740439	0.0239969	28.3255	31.3033	104.053	76.3326
Pank3	3188.43	0.554726	0.164366	3.37494	0.000738325	0.0239969	3350.99	4237.82	2499.38	2665.53
Dio3	12.8004	-4.73604	1.40354	-3.37435	0.000739903	0.0239969	1.7167	0	19.9698	29.5153
Gabarapl1	560.207	0.700731	0.20793	3.37004	0.00075158	0.0243005	728.738	658.449	377.325	476.315
Sod1	3374	0.444352	0.131885	3.36925	0.00075374	0.024313	3941.53	3837.36	2870.4	2846.7
Phf21b	423.386	-0.710623	0.21096	-3.36852	0.000755739	0.0243203	340.764	301.16	554.951	496.671
Fbn1	37.2967	1.99295	0.591849	3.36733	0.000758994	0.0243678	65.2345	53.9713	14.7146	15.2665
Cst3	2144.88	0.514857	0.15293	3.36661	0.000760973	0.0243742	2421.4	2626.24	1646.99	1884.91
Ephx1	337.723	0.792973	0.235736	3.36382	0.000768717	0.0245244	381.965	474.947	236.485	257.495
Slc13a1	93.606	1.38538	0.41187	3.36363	0.000769239	0.0245244	104.718	166.231	53.6033	49.8706
Rdh16	188.3	-1.24424	0.370047	-3.36238	0.000772724	0.0245784	126.177	97.1483	180.78	349.094
Irf8	2651	-0.76057	0.226292	-3.36101	0.000776584	0.024644	2451.44	1483.13	3118.45	3550.99
Slc5a9	556.52	-0.643127	0.191387	-3.36036	0.000778415	0.024645	458.358	410.182	702.098	655.442
Osbpl3	362.339	-0.807355	0.240361	-3.35893	0.000782446	0.0246587	226.604	301.16	434.081	487.511
Lgals3bp	3509.74	0.786712	0.234185	3.35936	0.000781221	0.0246587	3906.34	4981.55	1933.92	3217.16
Plxnb1	580.442	-0.675585	0.201331	-3.3556	0.000791929	0.0249003	470.375	423.135	781.977	646.282
0610005C13Rik	133.012	1.60036	0.477305	3.35292	0.000799648	0.0250855	121.885	278.492	44.1439	87.528
Hepacam2	7174.91	0.5661	0.168873	3.35223	0.000801643	0.0250907	7484.8	9645.74	5372.94	6196.17
Kctd12	571.628	-0.831965	0.248253	-3.35128	0.00080439	0.0251193	502.992	318.43	691.587	773.503
Fgf1	478.896	0.789843	0.235768	3.35008	0.00080787	0.0251707	619.727	593.684	415.162	287.01
Grb10	84.8424	-1.88804	0.563785	-3.34886	0.000811459	0.0252251	57.5093	14.0325	133.483	134.345
Ugt1a1	40.7404	2.34955	0.701876	3.34752	0.00081538	0.0252897	53.2176	83.1157	5.25522	21.3731
Hgfac	12148.9	0.433123	0.129576	3.34262	0.000829927	0.0256828	13368.8	14549.6	10614.5	10062.7
Pea15a	239.384	-0.923132	0.276524	-3.33834	0.000842801	0.0260224	189.695	140.325	339.487	288.028
Hoxa7	851.243	-0.752436	0.226157	-3.32704	0.000877724	0.0270398	767.363	499.774	1077.32	1060.51
Card11	205.034	-0.931422	0.280481	-3.32081	0.000897581	0.0275896	159.653	121.975	260.659	277.851
Castor2	79.3203	1.35639	0.409199	3.31474	0.000917278	0.0281319	107.294	120.896	49.3991	39.6929
mt-Cytb	72142.2	0.503079	0.151807	3.31394	0.000919914	0.0281498	74854.8	94335.3	60266.9	59111.9
Eif2ak3	2509.9	-0.517398	0.156432	-3.30749	0.000941344	0.0287414	2236	1892.23	3092.17	2819.22
Ctsf	310.207	0.779163	0.235638	3.30661	0.000944312	0.0287679	366.515	417.738	212.311	244.264
Hcrtr2	7.45369	-6.39638	1.93492	-3.30576	0.000947188	0.0287916	0	0	9.4594	20.3554
Rasd2	324.337	1.04323	0.316156	3.29973	0.000967794	0.0293528	465.225	408.023	279.578	144.523
Pprc1	1175.94	-0.504441	0.153056	-3.2958	0.000981435	0.0297009	973.367	971.483	1374.77	1384.16
Etv4	282.898	-0.986409	0.29942	-3.2944	0.000986328	0.0297177	212.87	166.231	461.408	291.082
Sh3pxd2a	1267.93	-0.628778	0.190833	-3.29492	0.000984497	0.0297177	1139.03	851.666	1614.4	1466.6
Atp5md	1410.86	0.664144	0.201637	3.29376	0.000988578	0.0297202	1488.38	1972.11	1217.11	965.861
Sec61a1	5502.41	-0.532003	0.161574	-3.29263	0.00099256	0.0297746	4720.06	4277.76	7254.31	5757.51
Cyp2s1	1019.1	0.845044	0.256827	3.29033	0.00100071	0.0299537	1138.17	1480.97	541.288	915.991
Upp1	125.398	1.47512	0.448641	3.28797	0.00100914	0.03014	248.921	119.816	49.3991	83.4569
Nktr	3604.06	-0.480329	0.146117	-3.2873	0.00101155	0.0301463	3204.21	2814.06	4382.85	4015.09
Nusap1	381.41	0.702256	0.21377	3.2851	0.00101947	0.0303166	459.216	485.741	306.905	273.779
Rbms1	284.972	-0.853435	0.260284	-3.27886	0.00104229	0.030928	231.754	173.787	338.436	395.912
Rerg	103.314	-1.34521	0.410471	-3.27722	0.00104833	0.0310401	67.8095	48.5741	182.882	113.99
Bace2	7260.06	0.535336	0.163396	3.27632	0.00105169	0.0310726	7476.21	9708.35	5777.59	6078.11
Acer3	1015.25	-0.619918	0.189344	-3.27402	0.00106027	0.0312587	757.063	844.11	1378.97	1080.87
Cyp2c69	13.2452	5.6427	1.72577	3.26968	0.0010767	0.031675	16.3086	35.621	1.05104	0
Impdh1	1254.29	-0.58402	0.178704	-3.26808	0.00108279	0.0317859	1028.3	979.039	1680.62	1329.2
Mettl7b	2547.16	0.833861	0.256052	3.2566	0.00112755	0.0329585	2437.71	4089.94	1480.92	2180.06
Itm2b	9089.56	0.511204	0.156973	3.25663	0.00112743	0.0329585	9743.11	11624.3	6882.24	8108.55
Pycr1	485.482	-0.704538	0.216465	-3.25474	0.00113498	0.0330411	408.574	329.225	646.392	557.737
Cox7b	3820.18	0.456077	0.140129	3.25468	0.00113519	0.0330411	4680.57	4156.87	3271.9	3171.36
Smim24	950.043	0.793264	0.243856	3.253	0.00114195	0.0331672	1060.92	1349.28	537.084	852.889
Qdpr	442.087	0.676388	0.208089	3.25048	0.00115211	0.0333214	550.201	537.554	312.16	368.432
Rbmxl1	573.676	-0.654411	0.201296	-3.25099	0.00115005	0.0333214	493.55	397.228	688.434	715.491
Cpq	971.167	0.555242	0.171053	3.24603	0.00117028	0.0337755	1240.31	1070.79	774.62	798.948
Nrp2	3814.79	-0.452753	0.139558	-3.2442	0.00117781	0.0339214	3167.3	3274.98	4660.33	4156.56
Usp18	72.6777	1.56743	0.483461	3.2421	0.00118652	0.0341006	81.5431	136.008	28.3782	44.7818
Sycp1	12.9463	3.96607	1.22377	3.24086	0.00119171	0.0341278	20.6004	28.0651	2.10209	1.01777
Epn3	916.369	0.560854	0.173067	3.24068	0.00119244	0.0341278	1038.6	1146.35	696.842	783.681
Arrdc4	1708.99	0.586475	0.181378	3.23345	0.00122306	0.0349312	1979.35	2124.31	1176.12	1556.17
Anapc13	471.782	0.648561	0.200922	3.22792	0.00124696	0.0355396	551.06	601.24	385.733	349.094
Cand2	217.349	0.847018	0.262785	3.22324	0.0012675	0.0360501	269.521	289.286	166.065	144.523
Tgfbi	76.8605	1.34445	0.417303	3.22177	0.00127403	0.0361608	98.71	121.975	39.9397	46.8173
B4galnt2	7090.39	0.500956	0.155565	3.22023	0.0012809	0.0362806	8972.31	7645.57	5389.75	6353.92
B4galt1	1993.69	-0.471909	0.146661	-3.21768	0.00129231	0.0364986	1757.9	1582.44	2331.22	2303.21
Iffo2	626.051	-0.666923	0.207291	-3.21733	0.00129392	0.0364986	550.201	416.658	755.701	781.646
Tff2	21.7353	3.0513	0.949957	3.21204	0.00131797	0.0371007	17.167	60.4478	5.25522	4.07107
Ano1	2441.71	-0.447472	0.139356	-3.21101	0.00132268	0.0371571	2139	1992.62	2824.16	2811.07
Itfg1	1479.8	0.522263	0.162714	3.20969	0.00132877	0.0372518	1629.14	1860.93	1147.74	1281.37
Aldob	1602.5	0.665738	0.207688	3.20548	0.0013484	0.0377248	1929.57	2002.33	991.135	1486.96
C130074G19Rik	291.224	-0.972619	0.303616	-3.20345	0.00135789	0.0378187	181.97	211.567	285.884	485.475
Gde1	2009.53	-0.486086	0.151708	-3.2041	0.00135486	0.0378187	1775.92	1571.64	2432.12	2258.43
Atp5g2	2398.3	0.456529	0.142532	3.203	0.00136003	0.0378187	2897.78	2651.07	1984.37	2059.96
Cpt1a	5365.32	0.629111	0.196846	3.19596	0.00139368	0.0386761	5525.19	7509.56	3646.07	4780.45
Cipc	1878.58	0.717188	0.224454	3.19526	0.00139707	0.0386918	1889.22	2783.84	1210.8	1630.46
Slc26a10	106.119	1.39622	0.43783	3.18895	0.00142792	0.0393871	103.86	204.011	50.4501	66.1549
Slc17a2	26.0981	2.29905	0.720921	3.18905	0.00142742	0.0393871	40.3424	46.4153	10.5104	7.12437
Grin1	132.333	-1.14221	0.358354	-3.18738	0.00143569	0.0395218	98.71	65.8449	206.005	158.772
Atraid	724.234	0.631041	0.198103	3.18543	0.00144541	0.0397096	774.23	986.595	587.534	548.577
Grk3	989.935	-0.54563	0.171344	-3.18442	0.00145044	0.0397681	842.04	767.471	1099.39	1250.84
Aco2	7158.92	0.412235	0.129505	3.18316	0.00145676	0.0398616	8502.8	7846.34	6173.83	6112.71
Odf3b	24.26	2.50244	0.786771	3.18065	0.00146947	0.0400673	31.7589	50.733	9.4594	5.08884
Vdr	4358.57	0.62326	0.195962	3.18052	0.00147012	0.0400673	5134.64	5437.06	2757.94	4104.66
Mtch2	2411.33	0.448339	0.141131	3.17675	0.00148934	0.0405106	2678.9	2887.46	2081.07	1997.88
Gm20544	33.7513	-2.22562	0.701499	-3.17266	0.00151051	0.0410051	18.0253	5.39713	52.5522	59.0305
Ube2l3	1419.1	0.51946	0.163818	3.17096	0.00151938	0.0411643	1528.72	1815.59	1168.76	1163.31
Wtip	1289.93	-0.718214	0.226687	-3.1683	0.00153332	0.0414603	1186.24	763.154	1744.73	1465.59
Glipr2	108.676	1.18155	0.37368	3.16193	0.00156728	0.0421291	152.786	148.961	52.5522	80.4036
Letm1	2986.7	0.43206	0.13662	3.1625	0.0015642	0.0421291	3456.57	3404.51	2633.92	2451.8
Ero1l	990.764	-0.502937	0.159039	-3.16235	0.00156504	0.0421291	812.856	826.84	1150.89	1172.47
Foxa2	802.811	-0.741633	0.234653	-3.16055	0.00157469	0.0422455	710.712	490.059	1137.23	873.245
Klf7	577.6	-0.57838	0.183071	-3.15932	0.00158139	0.0423422	472.091	454.438	697.893	685.975
Sp5	68.0531	-1.35237	0.429003	-3.15237	0.00161954	0.043195	37.7673	38.8593	101.951	93.6346
Gpr183	55.7506	1.64596	0.522108	3.15253	0.00161863	0.043195	64.3761	104.704	31.5313	22.3909
Chga	253.714	1.27544	0.404936	3.14973	0.00163421	0.0435018	396.557	321.669	78.8283	217.802
Trim72	288.31	-0.8712	0.276704	-3.14849	0.00164117	0.0436024	238.621	168.39	327.926	418.302
Peli2	490.39	0.633489	0.201932	3.13714	0.00170604	0.045238	569.085	623.908	358.406	410.16
Ret	165.673	-1.13424	0.361647	-3.13632	0.00171084	0.0452777	122.744	84.1952	282.731	173.02
Il1r1	698.283	0.577389	0.184721	3.12574	0.00177357	0.0466728	772.513	900.241	572.819	547.559
Traf3ip1	214.507	-0.85903	0.274926	-3.12458	0.00178057	0.0466728	171.67	132.769	286.935	266.655
Pkp1	1007.76	-0.529955	0.16953	-3.12603	0.00177181	0.0466728	886.674	762.074	1180.32	1201.98
Rbpms2	23.9899	-3.81161	1.21986	-3.12462	0.00178036	0.0466728	5.15009	1.07943	5.25522	84.4747
Slc16a12	21.1348	-2.81102	0.899446	-3.12528	0.00177633	0.0466728	5.15009	5.39713	54.6543	19.3376
Obscn	135.108	-1.66919	0.535084	-3.1195	0.00181159	0.0473951	90.9849	37.7799	304.803	106.866
Irgm1	1027.97	0.605342	0.194167	3.11764	0.00182308	0.0475734	1369.92	1110.73	731.527	899.707
Dhrs11	927.863	0.843419	0.270582	3.11706	0.00182667	0.0475734	1059.2	1324.45	469.817	857.978
Fam117a	354.154	0.959101	0.307729	3.11671	0.00182881	0.0475734	398.274	537.554	173.422	307.366
Shf	723.933	-0.711335	0.228578	-3.112	0.00185826	0.0482479	600.844	496.536	1059.45	738.899
Cited2	1101.92	0.510388	0.164038	3.1114	0.001862	0.0482535	1238.6	1351.44	865.009	952.63
Bmp3	642.962	0.737279	0.237028	3.11052	0.00186758	0.0483069	675.52	932.623	414.111	549.595
Ttc25	28.5478	2.1709	0.698769	3.10674	0.0018916	0.0488361	48.0675	45.3359	13.6636	7.12437
Id4	479.141	-0.78617	0.253246	-3.10437	0.00190683	0.0491368	349.348	354.051	738.884	474.28
Foxp4	3076.1	-0.419991	0.135403	-3.10178	0.00192361	0.0494762	2547.58	2715.83	3537.81	3503.16
Lrp8	385.62	-0.967426	0.312197	-3.09877	0.00194326	0.0498879	323.597	197.535	627.473	393.876
Pbld2	255.784	0.754796	0.243962	3.0939	0.00197543	0.050615	304.714	337.86	190.239	190.323
Ghitm	5952.81	0.399481	0.129141	3.09337	0.00197897	0.050615	6831.59	6711.87	4967.23	5300.53
Jund	1189.67	0.728773	0.235638	3.09277	0.00198298	0.0506233	1282.37	1686.06	707.353	1082.9
Il13ra1	2162.76	-0.612549	0.198111	-3.09196	0.00198843	0.050668	1964.76	1455.07	2311.25	2919.98
Ptges	58.6245	-1.47615	0.477834	-3.08926	0.00200658	0.050847	36.909	24.8268	88.2877	84.4747
Prpsap1	1788.84	0.569125	0.184166	3.09028	0.00199965	0.050847	1908.97	2366.1	1286.48	1593.82
Abhd6	724.759	0.577472	0.186927	3.08929	0.00200633	0.050847	793.972	942.338	560.207	602.518
Psma1	1900.9	0.460064	0.149043	3.08679	0.00202334	0.0510957	2077.2	2326.16	1618.61	1581.61
Ints6l	908.089	-0.518253	0.167898	-3.08671	0.00202385	0.0510957	743.329	750.2	1012.16	1126.67
Sct	122.413	1.13064	0.366418	3.08564	0.00203112	0.051185	182.828	153.278	59.9095	93.6346
Mrpl14	338.852	0.951629	0.308566	3.08404	0.00204213	0.051368	321.881	572.095	204.954	256.477
Duox2	9440.76	-0.621158	0.201855	-3.07725	0.00208919	0.052187	9004.93	5872.07	10784.8	12101.3
S100a16	3671.64	-0.440227	0.143065	-3.0771	0.00209022	0.052187	3322.67	2907.97	4317.69	4138.24
Hsdl2	397.984	0.686261	0.223058	3.07661	0.00209372	0.052187	440.333	541.871	292.19	317.543
Bcl3	733.613	-0.694595	0.225687	-3.07769	0.00208611	0.052187	669.512	450.12	872.367	942.453
Tcn2	1656.11	0.550612	0.178941	3.07705	0.00209058	0.052187	1884.07	2053.07	1169.81	1517.49
Nupr1	6962.96	0.40369	0.131304	3.07447	0.00210876	0.0522767	7560.33	8301.86	6022.48	5967.17
Gpd1	681.888	0.539433	0.175435	3.07482	0.00210627	0.0522767	826.589	789.06	562.309	549.595
Apoo	389.646	0.63688	0.207142	3.07461	0.0021078	0.0522767	483.25	465.232	303.752	306.348
Hspa13	673.42	-0.582579	0.189537	-3.0737	0.00211423	0.0523177	557.926	520.283	876.571	738.899
Aldh18a1	2018.48	-0.561374	0.18267	-3.07315	0.00211809	0.0523188	1676.35	1584.6	2763.2	2049.78
Scand1	388.558	0.887076	0.288772	3.0719	0.00212704	0.0524453	381.107	628.225	237.536	307.366
Golga1	1034.33	-0.489646	0.159434	-3.07115	0.00213239	0.0524828	879.807	840.872	1236.03	1180.61
Sdhc	2692.49	0.442745	0.144268	3.06889	0.00214852	0.0525966	3244.56	2959.78	2376.41	2189.22
Cd24a	19442.2	0.577685	0.188203	3.06948	0.00214434	0.0525966	19789.2	26778.4	17497.8	13703.2
Rad21	3326	0.440867	0.143637	3.06932	0.00214545	0.0525966	3593.9	4067.27	2742.17	2900.64
Rab31	153.739	-0.95363	0.31081	-3.06821	0.00215347	0.0526238	114.16	94.9894	183.933	221.873
Plxna2	1167.1	-0.478524	0.156009	-3.06729	0.00216012	0.0526922	1006.84	943.418	1340.08	1378.06
Phyh	1658.78	0.464214	0.151394	3.06626	0.00216752	0.0527378	1933.86	1912.74	1473.56	1314.96
Deptor	3099.52	0.609025	0.19864	3.06597	0.00216968	0.0527378	4015.35	3472.51	2909.29	2000.93
Lrrfip1	1494.41	-0.515081	0.168549	-3.05597	0.00224336	0.0543361	1327.86	1132.32	1640.68	1876.76
Bsn	1179.2	-0.473903	0.155057	-3.05631	0.0022408	0.0543361	983.667	990.912	1329.57	1412.66
Fndc3a	2994.71	-0.408686	0.133879	-3.05265	0.00226832	0.0548437	2538.99	2607.89	3462.14	3369.83
Gbp3	79.3238	1.72175	0.564371	3.05073	0.00228284	0.0550008	148.494	94.9894	16.8167	56.995
Gucy2c	7529.41	0.393008	0.128816	3.05093	0.00228135	0.0550008	8261.6	8836.17	6382.99	6636.86
Mier1	2180.4	0.664646	0.218017	3.04859	0.00229914	0.0551996	2224.84	3123.86	1415.76	1957.17
Ceacam20	507.262	-1.00454	0.329471	-3.04895	0.0022964	0.0551996	251.496	424.214	472.97	880.369
Ovol1	519.117	0.608668	0.199712	3.04774	0.00230571	0.0552604	603.419	650.893	379.427	442.729
Il17re	379	0.709275	0.232992	3.04421	0.00233292	0.0556674	432.607	508.409	255.404	319.579
Plpp5	1664.56	-0.537136	0.176446	-3.0442	0.00233303	0.0556674	1192.25	1525.23	2056.89	1883.89
Gcnt1	188.003	-1.22763	0.4033	-3.04396	0.00233487	0.0556674	160.511	63.6861	276.425	251.389
Noc2l	1332.16	-0.5026	0.165365	-3.03933	0.00237104	0.0564315	1017.14	1188.45	1624.91	1498.15
Snapc3	327.498	-0.680954	0.22416	-3.03781	0.00238308	0.0565319	264.371	238.553	417.265	389.805
Rcc2	3375.56	-0.479712	0.157925	-3.03759	0.0023848	0.0565319	2663.45	2975.98	4293.52	3569.31
Pde8b	362.75	0.761666	0.250777	3.03723	0.00238763	0.0565319	462.65	450.12	219.668	318.561
Cisd3	1313.08	0.591314	0.194755	3.03619	0.00239591	0.0566303	1327.01	1830.71	1062.61	1032.02
Ptprr	436.363	0.716482	0.236091	3.03477	0.0024072	0.0566345	517.584	567.778	275.374	384.716
Spdef	8747.97	-0.480086	0.158183	-3.03501	0.00240532	0.0566345	8150.87	6459.28	10605	9776.68
Vps37c	1164.08	-0.472493	0.155701	-3.03461	0.00240849	0.0566345	946.758	1003.87	1332.72	1372.97
Plcb1	246.721	0.830947	0.274227	3.03014	0.00244442	0.0573811	364.798	266.618	169.218	186.251
Aspg	1116.03	0.491382	0.162252	3.02851	0.00245762	0.0575922	1313.27	1295.31	872.367	983.164
Shank2	1155.5	0.472528	0.156155	3.02601	0.00247802	0.0578414	1300.4	1385.98	958.552	977.057
Gins2	259.285	-0.784481	0.259295	-3.02544	0.00248271	0.0578414	216.304	164.073	331.079	325.686
Dpep1	1167.77	1.80559	0.59668	3.02606	0.00247766	0.0578414	1404.26	2227.93	345.794	693.1
Gpx2	10030.6	-0.630963	0.208573	-3.02515	0.00248512	0.0578414	7914.83	7827.99	15017.3	9362.44
Aspa	25.317	2.25368	0.746373	3.01951	0.00253185	0.058829	35.1923	48.5741	6.30627	11.1954
Slc15a2	257.18	-0.924011	0.306173	-3.01794	0.00254497	0.0590338	175.961	179.185	251.2	422.374
Tmem246	1122.39	0.537478	0.178165	3.01673	0.00255514	0.0591697	1240.31	1418.36	833.478	997.412
St6galnac4	377.193	0.686191	0.227563	3.01539	0.00256652	0.0593329	512.434	417.738	273.271	305.33
Sec61b	2064.58	-0.660568	0.21912	-3.01464	0.00257288	0.0593797	1930.42	1268.32	2804.19	2255.37
Tmem176b	923.606	-0.509512	0.169466	-3.00658	0.00264209	0.0608733	805.989	717.818	1116.21	1054.41
Tmem35a	31.1122	1.92984	0.641981	3.00607	0.00264647	0.0608733	44.6341	53.9713	12.6125	13.231
Creb3l3	52.9148	-1.80205	0.599638	-3.00523	0.0026538	0.0609397	12.0169	35.621	69.3689	94.6524
Oxsm	494.655	0.614588	0.204603	3.00381	0.0026662	0.061122	552.776	644.417	410.958	370.467
Uqcrc1	6627.38	0.395241	0.131652	3.00216	0.0026807	0.0613517	7244.46	7815.04	5886.9	5563.12
Rbp2	56.6321	-1.85212	0.617545	-2.99916	0.00270724	0.061856	12.8752	36.7005	59.9095	117.043
Zmynd19	607.272	-0.599056	0.199977	-2.99562	0.0027389	0.0624751	527.026	438.247	779.875	683.94
Cox5a	1988.57	0.523166	0.174742	2.99394	0.00275404	0.0626122	2650.58	2039.03	1660.65	1604
Slc9a3	874.161	2.2566	0.753704	2.99402	0.00275329	0.0626122	1421.42	1470.18	143.993	461.049
Scn1b	10.7862	4.32034	1.4438	2.99235	0.00276843	0.0628351	20.6004	20.5091	0	2.03554
Pm20d1	190.118	1.01513	0.339369	2.99123	0.00277852	0.0629598	211.154	297.921	96.6961	154.701
Prelp	195.356	-0.996174	0.333341	-2.98845	0.00280394	0.0634101	163.086	97.1483	292.19	228.998
Wls	1969.38	0.532804	0.178342	2.98755	0.00281226	0.0634101	2045.44	2613.29	1497.74	1721.05
Pcx	250.716	0.856097	0.286538	2.98772	0.00281065	0.0634101	282.397	363.766	208.107	148.594
Stard7	2716.02	0.424947	0.142273	2.98684	0.0028188	0.0634531	2947.57	3279.29	2291.28	2345.95
Clca3a2	226.574	-1.05127	0.352221	-2.98468	0.00283877	0.0635894	199.137	94.9894	304.803	307.366
Abca1	194.579	-1.25069	0.418995	-2.98497	0.00283608	0.0635894	156.219	73.4009	357.355	191.34
Slc10a2	184.755	3.28487	1.10043	2.98509	0.00283492	0.0635894	146.778	523.521	16.8167	51.9061
Gnl3	835.978	-0.531205	0.17812	-2.98229	0.002861	0.0638786	639.469	728.612	1039.48	936.346
mt-Nd5	22921.2	0.506259	0.16973	2.98274	0.00285684	0.0638786	23451.8	30353.4	17340.1	20539.6
Gclc	1625.44	0.469477	0.157545	2.97996	0.00288285	0.0642104	1751.89	2023.92	1329.57	1396.38
Dld	2889.5	0.405361	0.136041	2.97971	0.00288523	0.0642104	3192.2	3393.71	2484.67	2487.42
Slc16a6	479.39	-0.773876	0.260037	-2.97603	0.00292009	0.0647758	402.565	304.398	722.067	488.528
Tspan6	166.058	1.02868	0.345616	2.97638	0.00291677	0.0647758	166.52	279.571	107.207	110.937
Slc4a4	1474.35	0.47498	0.159688	2.97442	0.00293542	0.0649058	1771.63	1658	1147.74	1320.04
Castor1	52.7907	1.47747	0.49671	2.9745	0.00293466	0.0649058	71.2429	84.1952	24.174	31.5508
Creg1	883.836	0.515917	0.173576	2.97228	0.00295593	0.0649406	969.075	1111.81	709.455	745.006
Gpx7	70.992	-1.24309	0.418175	-2.97265	0.00295242	0.0649406	41.2007	43.177	99.8492	99.7412
Gstk1	722.201	0.527218	0.177351	2.97274	0.00295152	0.0649406	829.164	876.493	562.309	620.838
Apol9b	52.6001	2.38508	0.802157	2.97333	0.00294586	0.0649406	51.5009	125.213	3.15313	30.533
Itpr2	533.362	0.591899	0.199339	2.96932	0.00298462	0.0654659	666.078	616.352	390.988	460.031
Ldlrad4	100.209	-1.16413	0.392345	-2.96712	0.00300605	0.0658305	74.6763	48.5741	152.401	125.185
Crebrf	585.577	0.744514	0.251252	2.96321	0.00304446	0.0665653	597.41	870.017	373.121	501.759
Tmem184c	113.064	-1.14565	0.387513	-2.95643	0.00311226	0.0679394	69.5262	71.2421	194.443	117.043
Arhgef10l	1235.97	-0.503397	0.170759	-2.94799	0.00319843	0.0697096	1120.14	923.988	1417.86	1481.87
Smad7	827.071	-0.708378	0.240409	-2.94655	0.00321338	0.0699242	634.319	621.749	784.079	1268.14
Ly6d	13.7652	-3.48513	1.183	-2.94602	0.00321889	0.0699331	4.29174	0	28.3782	22.3909
Egf	518.63	0.721043	0.244988	2.94318	0.00324861	0.0703781	581.102	710.262	465.613	317.543
Kif27	12.4529	3.45949	1.17547	2.94308	0.00324964	0.0703781	15.4503	30.2239	2.10209	2.03554
Nek2	531.931	0.566794	0.192773	2.94021	0.00327992	0.0706571	664.361	605.557	444.592	413.214
Man2b1	3198.94	0.395843	0.134645	2.9399	0.00328314	0.0706571	3564.72	3705.67	2696.98	2828.38
Cd63	8490.37	0.432321	0.147043	2.9401	0.00328105	0.0706571	8919.95	10587	6916.92	7537.59
St3gal1	407.849	-0.783958	0.266614	-2.94042	0.00327766	0.0706571	273.813	325.986	404.652	626.945
Pigk	1039.38	0.511857	0.174235	2.93774	0.00330617	0.0709301	1151.9	1292.07	920.715	792.841
Nin	281.713	-0.726061	0.247116	-2.93814	0.0033019	0.0709301	235.187	188.899	337.385	365.379
Lrfn3	179.191	1.05763	0.360132	2.93679	0.00331625	0.0710352	240.337	243.95	77.7773	154.701
Tnfaip8l3	26.2123	-2.39796	0.817563	-2.93306	0.00335636	0.0717822	11.1585	5.39713	24.174	64.1194
Trf	24.7622	-2.20744	0.753237	-2.93061	0.00338298	0.0722387	12.0169	5.39713	38.8886	42.7462
Shroom3	5193.62	0.49334	0.168609	2.92594	0.00343421	0.0732186	5510.6	6636.31	3856.28	4771.29
Bcl2l2	2028.92	-0.42481	0.14533	-2.92306	0.00346606	0.0735544	1727.85	1736.8	2437.37	2213.64
4930539E08Rik	698.254	-0.772528	0.264264	-2.92331	0.00346328	0.0735544	513.292	518.124	637.984	1123.62
Gla	312.182	0.675165	0.230971	2.92316	0.00346502	0.0735544	357.931	410.182	232.281	248.335
Rdh10	916.191	-0.509783	0.174607	-2.9196	0.00350478	0.074209	733.888	778.266	1158.25	994.359
Surf1	1187.77	0.463613	0.158807	2.91934	0.00350773	0.074209	1411.98	1341.73	1044.74	952.63
Gm19696	263.053	-0.698942	0.23957	-2.91749	0.00352861	0.0745358	207.72	193.217	318.466	332.81
Vps28	1243.55	0.4525	0.155152	2.91649	0.00353989	0.074659	1417.99	1456.14	1009	1091.05
Abcd3	4131.85	0.463441	0.159003	2.91467	0.00356065	0.0749815	4280.58	5299.98	3328.66	3618.16
Sec23b	2006.26	-0.538186	0.184792	-2.91239	0.00358676	0.0751913	1712.4	1559.77	2729.56	2023.32
Tmem59	7649.87	0.383941	0.131799	2.91308	0.00357885	0.0751913	8224.69	9099.55	6605.81	6669.43
Sh3rf1	1012.66	-0.473342	0.162547	-2.91204	0.00359079	0.0751913	810.281	886.208	1159.3	1194.86
Oxct1	2851.41	-0.461375	0.158446	-2.91188	0.00359255	0.0751913	2177.63	2621.92	3464.24	3141.85
Fam210b	832.698	-0.481644	0.165434	-2.91139	0.0035982	0.0751947	692.687	697.309	961.705	979.092
Ube2c	806.975	0.509247	0.174967	2.91053	0.00360812	0.0752287	971.65	923.988	707.353	624.909
Qprt	10.4491	5.29025	1.81777	2.9103	0.0036108	0.0752287	9.44183	31.3033	1.05104	0
Pxmp4	642.9	0.671995	0.230956	2.90962	0.00361871	0.0752791	660.928	919.67	440.388	550.612
Lrp10	5672.68	0.367326	0.126323	2.90784	0.00363934	0.0755936	6372.38	6409.63	4910.48	4998.26
Fndc3b	1957.04	-0.50105	0.17238	-2.90666	0.00365313	0.0757652	1816.26	1423.76	2380.62	2207.54
Elf3	7018.93	-0.399046	0.137335	-2.90563	0.0036651	0.0758986	6174.96	5933.6	7471.87	8495.31
Hdac11	916.053	0.546971	0.188378	2.90359	0.00368913	0.0762809	956.2	1219.75	748.343	739.917
Knstrn	425.302	0.610215	0.210535	2.8984	0.00375073	0.0767445	549.343	478.185	351.049	322.632
Tdo2	22.736	2.27409	0.784032	2.9005	0.00372564	0.0767445	30.0422	45.3359	9.4594	6.10661
Ubn2	1777	-0.421467	0.145326	-2.90014	0.00372998	0.0767445	1526.14	1512.27	2106.29	1963.27
Immt	3559.29	0.37975	0.131015	2.89852	0.00374923	0.0767445	3990.46	4059.72	3117.4	3069.59
Pttg1ip	3316.1	0.548822	0.189345	2.89852	0.00374927	0.0767445	3315.8	4563.81	2467.85	2916.92
Cox10	679.997	0.535787	0.184792	2.89941	0.00373866	0.0767445	824.873	784.742	513.961	596.412
Edaradd	63.9703	-1.27413	0.439474	-2.89922	0.00374096	0.0767445	36.0506	38.8593	90.3898	90.5813
Irf9	685.929	0.639784	0.220799	2.89759	0.00376046	0.0768289	824.014	847.349	438.285	634.069
Fgfr2	2509.21	-0.505901	0.174625	-2.89708	0.00376653	0.0768384	1953.6	2194.47	2570.85	3317.92
Gm20559	492.909	-0.673031	0.232558	-2.89404	0.00380324	0.0774199	315.014	445.803	632.729	578.092
Clns1a	956.443	0.535373	0.185008	2.89378	0.00380633	0.0774199	1006.84	1257.53	808.253	753.148
Tmsb10	9817.37	-0.647608	0.224163	-2.889	0.00386467	0.0782581	9638.39	5660.51	12605.2	11365.4
Aldh3a2	2931.06	0.405804	0.140463	2.88905	0.00386411	0.0782581	3168.16	3513.53	2523.56	2518.97
Hist1h1c	1650.14	-0.501218	0.17346	-2.88954	0.00385811	0.0782581	1238.6	1495	1782.57	2084.39
Ephb3	1357.26	-0.46448	0.160805	-2.88846	0.00387133	0.0782774	1224.86	1055.68	1560.8	1587.72
Ldb3	138.582	1.0006	0.34685	2.88483	0.00391623	0.0790686	165.661	204.011	110.36	74.297
Rps20	7225.03	0.366834	0.127238	2.88304	0.00393855	0.0791694	8001.52	8275.95	6470.23	6152.41
Cxcl5	9.88683	-5.34823	1.85482	-2.88342	0.00393376	0.0791694	0.858348	0	32.5824	6.10661
Cbfa2t3	3196.41	-0.465817	0.161551	-2.8834	0.00393411	0.0791694	2641.14	2728.79	3286.62	4129.08
Atp5c1	5328.17	0.367362	0.12751	2.88104	0.00396359	0.0795562	6101.14	5904.46	4681.35	4625.75
Ndufb11	1524.85	0.428249	0.148867	2.87672	0.00401836	0.0805376	1800.81	1697.94	1326.42	1274.25
Cdc42ep1	898.633	-0.477727	0.166194	-2.87451	0.00404655	0.0808662	733.029	769.63	1007.95	1083.92
Fam162a	1551.59	0.450187	0.156609	2.87459	0.00404553	0.0808662	1854.03	1729.24	1230.77	1392.31
4933406C10Rik	137.841	-1.19653	0.416423	-2.87335	0.0040614	0.0810448	83.2598	84.1952	263.812	120.097
Hk2	4665.8	-0.650309	0.226507	-2.87103	0.00409141	0.081525	4561.26	2700.72	5342.46	6058.77
Copz2	541.867	-0.708693	0.247304	-2.86568	0.00416117	0.0827946	423.166	399.387	817.712	527.204
Mnx1	20.5343	2.35033	0.821165	2.86219	0.00420728	0.083349	26.6088	42.0976	6.30627	7.12437
Bhlhe40	2050.7	-0.413964	0.144612	-2.86258	0.00420204	0.083349	1832.57	1683.9	2298.63	2387.68
Klhl13	34.6316	2.1077	0.73633	2.86244	0.00420396	0.083349	45.4925	66.9244	21.0209	5.08884
Sema4c	234.208	-0.72899	0.254839	-2.86059	0.00422853	0.0836493	163.944	188.899	282.731	301.259
Asb4	17.4919	2.88329	1.00839	2.85931	0.00424568	0.0838675	24.8921	36.7005	7.35731	1.01777
Lrrc4	16.9896	-2.64695	0.926376	-2.85732	0.00427231	0.084151	6.00844	3.23828	22.0719	36.6396
Filip1l	386.185	0.64824	0.226835	2.85776	0.00426641	0.084151	423.166	520.283	282.731	318.561
Oas1g	317.285	1.03186	0.361392	2.85522	0.00430065	0.0845877	331.322	521.362	134.534	281.922
Ndrg1	3159.8	0.44383	0.155503	2.85415	0.00431515	0.08463	3459.14	3825.48	2445.78	2908.78
Plcxd2	396.679	-0.59882	0.209806	-2.85416	0.00431508	0.08463	297.847	333.542	470.868	484.457
Gstt1	190.322	0.924639	0.324045	2.85343	0.00432507	0.0847034	277.246	221.282	101.951	160.807
Phf11d	265.208	1.19426	0.418849	2.85128	0.00435438	0.0851558	288.405	450.12	86.1856	236.122
Sbno2	2317.36	-0.412907	0.144853	-2.85053	0.00436464	0.0852348	2040.29	1935.41	2517.25	2776.47
Cxxc5	797.413	-0.48968	0.172032	-2.84644	0.00442104	0.0862134	696.979	629.305	927.021	936.346
Snhg17	439.499	-0.619157	0.217707	-2.84399	0.00445521	0.0866333	378.532	314.113	570.717	494.635
Pde4dip	2545.83	-0.40118	0.141049	-2.84425	0.00445155	0.0866333	2139	2249.52	3010.19	2784.61
Kcnq1	1515.67	0.448488	0.157771	2.84265	0.00447407	0.0868231	1733	1765.94	1188.73	1375
Ano10	1204.08	0.519851	0.182921	2.84194	0.00448397	0.0868231	1243.75	1594.31	1019.51	958.737
Slc25a10	2404.07	0.58299	0.205114	2.84227	0.00447931	0.0868231	2371.62	3395.87	1722.66	2126.12
Fuom	572.367	0.530714	0.186872	2.83999	0.0045115	0.0869735	651.486	701.626	482.429	453.924
Zc3h7a	2671.09	-0.416372	0.1466	-2.84019	0.00450863	0.0869735	2374.19	2202.03	2877.76	3230.39
Gm15657	155.985	-0.963267	0.339185	-2.83995	0.00451213	0.0869735	127.894	83.1157	183.933	228.998
Efhb	9.13374	5.10356	1.79728	2.83959	0.00451712	0.0869735	17.167	18.3502	0	1.01777
Gpatch2	620.616	0.587413	0.20702	2.83746	0.00454734	0.0872901	648.053	843.031	484.531	506.848
Dzip1l	389.564	-0.665171	0.234472	-2.83689	0.00455556	0.0872901	273.813	329.225	531.828	423.391
Ptprn2	4240.05	0.426319	0.15029	2.83664	0.00455903	0.0872901	5159.53	4563.81	3874.15	3362.7
Trabd	2064.61	-0.514508	0.181314	-2.83767	0.00454447	0.0872901	1951.88	1447.51	2482.57	2376.49
Fry	1088.97	-0.547295	0.193207	-2.83269	0.00461586	0.0882551	1016.28	752.359	1288.58	1298.67
Agt	295.453	0.672441	0.237597	2.83017	0.00465232	0.0888282	339.906	386.434	241.74	213.731
Guca2a	13271.9	1.25639	0.444104	2.82904	0.0046688	0.0888658	12977.4	24445.7	7592.74	8071.91
Slc25a22	743.039	-0.586302	0.207269	-2.8287	0.00467374	0.0888658	543.334	645.496	777.773	1005.55
Tmem25	84.7948	1.15162	0.406992	2.82958	0.00466088	0.0888658	109.869	124.134	43.0928	62.0838
Slc4a2	3833.53	0.537988	0.19027	2.8275	0.00469128	0.0890758	4284.87	4795.89	2578.21	3675.16
Sema7a	584.189	-2.28308	0.808573	-2.8236	0.00474883	0.0898386	307.289	90.6717	962.756	976.039
Appl2	7728.7	0.396648	0.140484	2.82344	0.00475111	0.0898386	8105.38	9464.4	6687.79	6657.22
Hnrnpa0	5331.18	-0.375252	0.132895	-2.82368	0.00474754	0.0898386	4480.58	4803.44	5834.35	6206.35
Ly6e	7403.56	0.466263	0.165345	2.81994	0.00480332	0.0907006	9763.71	7414.57	6264.22	6171.74
Eid3	37.8441	-1.8417	0.653532	-2.81807	0.00483138	0.091105	24.0337	8.6354	52.5522	66.1549
Nt5dc3	395.049	0.647894	0.229979	2.81719	0.00484459	0.0912288	535.609	428.532	331.079	284.975
Rdh9	213.552	-0.951346	0.33804	-2.8143	0.00488835	0.0919264	147.636	143.564	198.647	364.361
Pml	960.884	0.526735	0.187232	2.81327	0.00490398	0.0920941	1063.49	1205.72	702.098	872.227
Edem2	1253.95	-0.509622	0.181512	-2.80766	0.00499036	0.0933327	1112.42	956.371	1624.91	1322.08
Sdf4	3431.75	0.368655	0.131303	2.80766	0.00499021	0.0933327	3891.75	3843.83	3015.45	2975.95
Ubac2	752.809	0.555063	0.197645	2.80838	0.00497909	0.0933327	914.999	876.493	689.485	530.257
Hadh	4019.21	0.435386	0.15536	2.80244	0.00507182	0.0947036	4709.76	4532.51	3062.74	3771.85
Lmo7	2891.43	-0.476622	0.170096	-2.80208	0.00507748	0.0947036	2399.08	2437.34	2919.8	3809.5
Cd55	524.667	-0.559737	0.199882	-2.80034	0.0051049	0.0950856	387.973	460.915	609.606	640.176
Nes	16.435	-2.81546	1.00636	-2.79768	0.00514716	0.0953546	6.86679	1.07943	25.2251	32.5686
Wnt11	27.5378	2.37983	0.850587	2.79786	0.00514417	0.0953546	43.7758	48.5741	15.7657	2.03554
Psd3	948.783	0.46289	0.165391	2.79877	0.00512982	0.0953546	1078.09	1121.52	760.956	834.569
Zhx1	440.994	0.598193	0.213813	2.79773	0.00514625	0.0953546	492.692	569.936	324.773	376.574
Tent5b	62.0391	-1.37826	0.493289	-2.79403	0.00520556	0.0963064	43.7758	24.8268	77.7773	101.777
Car1	37575.4	2.17687	0.779462	2.79279	0.00522559	0.0965467	36763.1	86318.4	8705.8	18514.2
Lrrk1	1908.24	-0.571182	0.204562	-2.79222	0.00523482	0.096587	1829.14	1240.26	2406.89	2156.65
Ripk3	634.963	-0.537838	0.1928	-2.78962	0.005277	0.0972343	498.7	537.554	686.332	817.267
Mpzl1	1549.88	-0.430085	0.154252	-2.78819	0.0053003	0.0975326	1377.65	1262.93	1858.25	1700.69
Nfe2l2	3026.36	0.490144	0.176001	2.7849	0.00535443	0.0982648	3237.69	3834.12	2210.35	2823.29
Adamtsl4	153.283	-0.922595	0.331243	-2.78526	0.00534855	0.0982648	127.036	84.1952	189.188	212.713
Fam53b	469.507	0.543677	0.195277	2.78413	0.00536719	0.0983623	570.802	542.951	383.631	380.645
Acp5	3351.29	0.440727	0.158348	2.78328	0.00538126	0.0983623	4115.78	3602.04	3087.97	2599.38
Ppa1	2828.75	0.434517	0.156112	2.78337	0.00537971	0.0983623	3292.62	3210.21	2641.27	2170.9
Rnf24	105.82	-1.0109	0.363456	-2.78135	0.00541338	0.0987571	80.6847	59.3684	137.687	145.541
Eif4ebp3	843.402	0.617044	0.221869	2.78111	0.00541727	0.0987571	1154.48	887.287	565.462	766.379
Krt36	22.7582	-2.14962	0.773357	-2.77959	0.00544276	0.09909	11.1585	5.39713	37.8376	36.6396
Prdx1	7898.33	0.376913	0.135645	2.77868	0.00545801	0.099236	8450.44	9398.55	7116.62	6627.7
Uqcrh	4049.55	0.37873	0.136405	2.77651	0.00549461	0.0995597	4803.32	4352.24	3558.84	3483.82
Tmed9	3715.18	-0.480237	0.172976	-2.77633	0.00549761	0.0995597	3472.88	2730.95	4686.61	3970.31
Cyp2c55	4336.9	2.11614	0.762086	2.77678	0.00549005	0.0995597	4924.34	9171.88	919.664	2331.71
Pdhx	548.029	0.547622	0.197314	2.77539	0.00551361	0.0997177	654.92	646.576	484.531	406.089
Bche	471.814	0.710682	0.256141	2.77457	0.00552746	0.0997944	457.5	714.579	343.691	371.485
Got1	812.413	0.481441	0.173537	2.77428	0.00553241	0.0997944	1002.55	890.526	671.617	684.958
H60c	14.4908	2.81786	1.01623	2.77286	0.00555666	0.1001	29.1838	21.5885	2.10209	5.08884
Tcaf1	304.244	-0.649282	0.23436	-2.77045	0.00559795	0.100346	257.504	215.885	373.121	370.467
Ank3	867.666	0.672727	0.242761	2.77114	0.00558598	0.100346	890.965	1242.42	544.441	792.841
Pacsin1	1000.37	-0.725758	0.261973	-2.77035	0.00559957	0.100346	721.012	786.901	1608.1	885.458
Ms4a12	560.477	-0.571255	0.206195	-2.77046	0.00559779	0.100346	490.117	411.261	614.861	725.668
Wnk4	1656.9	0.486902	0.175845	2.76892	0.00562427	0.100657	1693.52	2175.04	1346.39	1412.66
Agr3	28.398	2.06944	0.747562	2.76825	0.00563575	0.100731	46.3508	45.3359	16.8167	5.08884
2610318M16Rik	131.507	-0.988333	0.35745	-2.76495	0.00569308	0.101623	86.6932	89.5923	213.362	136.381
Zfyve9	373.714	0.667075	0.241329	2.76417	0.00570674	0.101734	401.707	515.965	260.659	316.526
C2cd4b	565.176	-0.761767	0.275672	-2.76331	0.00572183	0.10181	428.316	410.182	912.306	509.902
Marveld1	302.936	-0.684471	0.24772	-2.76308	0.00572584	0.10181	205.145	260.141	399.397	347.059
Snrnp70	4478.37	-0.383936	0.139008	-2.76197	0.00574536	0.102025	4126.94	3644.14	5122.79	5019.63
Sh3gl1	928.647	-0.482464	0.174824	-2.75971	0.0057853	0.102601	834.314	714.579	1121.46	1044.23
Eef1akmt3	73.0745	-1.46581	0.531467	-2.75805	0.00581477	0.10299	28.3255	49.6536	147.146	67.1727
Lrrc17	12.1774	-3.25142	1.18034	-2.75465	0.00587556	0.103933	3.43339	1.07943	13.6636	30.533
Slc15a1	22.3601	-2.94166	1.06877	-2.75238	0.00591635	0.10452	0.858348	9.71483	15.7657	63.1016
Cables1	326.938	0.782978	0.28456	2.75154	0.0059315	0.104652	357.931	469.55	189.188	291.082
Stk25	3584.01	-0.40257	0.146696	-2.74425	0.00606489	0.106868	3054	3120.62	3759.58	4401.84
Dnajb9	670.265	-0.53781	0.196285	-2.73994	0.00614501	0.108141	513.292	580.731	717.863	869.174
Fhl2	749.003	-0.480776	0.175622	-2.73756	0.00618976	0.108789	652.345	598.002	841.886	903.778
Papln	38.5774	-1.61702	0.591732	-2.73268	0.00628204	0.11027	20.6004	17.2708	45.1949	71.2437
Klb	27.7325	1.87547	0.686989	2.72999	0.00633356	0.111032	51.5009	35.621	12.6125	11.1954
Tinagl1	2098.24	-0.48524	0.177936	-2.72705	0.00639026	0.111883	1978.49	1517.67	2581.36	2315.42
Phldb2	154.754	-0.920797	0.337727	-2.72645	0.00640197	0.111945	131.327	82.0363	211.26	194.394
Alg2	459.818	-0.539293	0.19801	-2.72356	0.00645824	0.112661	361.365	388.593	556.002	533.31
Gramd2	252.341	-0.958826	0.352056	-2.7235	0.00645939	0.112661	222.312	119.816	404.652	262.584
Rac3	107.995	-1.04626	0.38468	-2.71982	0.00653168	0.113773	87.5515	52.8918	142.942	148.594
H2-K1	16744.3	0.559071	0.205585	2.71942	0.00653971	0.113773	23704.1	16192.5	11759.1	15321.5
Acadl	1955.54	0.424759	0.156333	2.71702	0.00658733	0.114248	2178.49	2304.57	1536.63	1802.47
Stom	502.926	-0.829984	0.305639	-2.71557	0.00661624	0.114248	460.075	263.38	506.603	781.646
Tmx2	1182.4	0.454478	0.167445	2.71419	0.00664375	0.114248	1370.78	1363.31	1082.58	912.938
Ddost	5513.96	-0.410092	0.150903	-2.71759	0.00657589	0.114248	5150.09	4319.86	6595.3	5990.58
Aqp11	449.607	0.703956	0.259195	2.71593	0.00660901	0.114248	444.624	670.323	306.905	376.574
Fbxl19	1121.75	-0.423196	0.155935	-2.71392	0.00664924	0.114248	978.517	938.02	1304.35	1266.1
Slc22a18	1064.26	0.595481	0.219235	2.71618	0.00660405	0.114248	1111.56	1450.75	711.557	983.164
Nr1h4	1490.2	0.494405	0.182178	2.71386	0.00665039	0.114248	1846.31	1639.65	1081.52	1393.32
Lrrc45	1073.43	-0.47727	0.17583	-2.71438	0.00663995	0.114248	988.817	805.251	1253.9	1245.75
Elmo1	478.669	-0.550135	0.202594	-2.71545	0.00661851	0.114248	372.523	404.784	530.777	606.59
Anpep	17.0807	2.47836	0.914744	2.70935	0.00674161	0.115671	26.6088	31.3033	7.35731	3.0533
St3gal6	1521.67	-0.434634	0.160447	-2.7089	0.0067506	0.11568	1226.58	1362.23	1858.25	1639.62
Rnase4	4303.13	0.619536	0.228739	2.70848	0.00675913	0.115682	4461.69	5964.9	4162.13	2623.8
Psmd13	1538.48	0.404799	0.149583	2.70618	0.00680624	0.116343	1739.87	1765.94	1377.92	1270.17
Abcb6	983.727	0.66981	0.247887	2.70208	0.00689076	0.117494	1010.28	1406.49	599.095	919.044
Cd59a	13.4922	2.9448	1.08968	2.70244	0.00688326	0.117494	32.6172	15.112	4.20418	2.03554
Ndrg2	1105.61	0.461749	0.170951	2.70105	0.00691205	0.117711	1391.38	1170.1	946.991	913.955
Gsto1	4232.39	0.359277	0.133259	2.69609	0.0070159	0.119331	4615.34	4898.43	3611.39	3804.42
Slc2a13	821.312	-0.467259	0.173633	-2.69107	0.00712232	0.120991	645.478	734.009	948.042	957.719
Dpagt1	1557.02	-0.407481	0.151465	-2.69027	0.00713935	0.12113	1345.03	1332.01	1865.6	1685.42
Preb	3900.17	-0.39088	0.145345	-2.68932	0.00715974	0.121326	3546.69	3202.65	4687.66	4163.69
Rps26	9576.49	0.357312	0.132913	2.68833	0.00718111	0.121538	10131.9	11381.5	8403.1	8389.46
Gba	906.187	0.444908	0.165583	2.68692	0.00721153	0.121902	1018	1071.87	742.037	792.841
Ckap2	267.91	0.635332	0.236532	2.68603	0.00723068	0.122076	327.031	324.907	204.954	214.749
Ccl6	17727.1	0.438279	0.163202	2.6855	0.00724218	0.122119	17901.7	22897.8	14090.3	16018.6
Zrsr1	89.2723	1.03588	0.38593	2.68413	0.00727194	0.122471	120.169	119.816	66.2158	50.8884
Mptx1	583.431	1.99572	0.743848	2.68297	0.00729714	0.122594	1070.36	795.536	117.717	350.112
Hook1	4804.56	-0.408751	0.152334	-2.68326	0.00729086	0.122594	3800.77	4456.95	5823.84	5136.67
Lpo	1464.2	2.21345	0.825704	2.68069	0.00734714	0.122832	3787.03	1030.85	539.186	499.724
Card14	261.043	-0.682379	0.254527	-2.68097	0.00734093	0.122832	222.312	178.105	305.854	337.899
Scarf2	297.498	0.722238	0.269407	2.68084	0.00734375	0.122832	324.456	416.658	258.557	190.323
Entpd7	628.135	-0.640072	0.238713	-2.68134	0.00733282	0.122832	408.574	574.254	868.162	661.549
Tc2n	1211.75	-0.53974	0.201417	-2.67972	0.0073684	0.123037	1122.72	851.666	1590.23	1282.39
Etfbkmt	288.171	0.61602	0.23006	2.67765	0.00741408	0.123649	342.481	355.131	229.128	225.944
Bri3	483.616	0.74634	0.278859	2.6764	0.00744176	0.12396	472.091	740.486	298.497	423.391
Hist1h2bc	1001.45	0.519918	0.194495	2.67317	0.00751386	0.125009	1036.03	1324.45	887.081	758.237
Mfsd2a	298.045	-1.04184	0.390171	-2.67021	0.00758032	0.125648	284.113	104.704	428.826	374.538
Nfxl1	623.223	-0.491062	0.183918	-2.67	0.00758518	0.125648	496.984	539.713	699.995	756.201
Psmc4	1591.42	0.403509	0.151126	2.67001	0.00758481	0.125648	1813.69	1811.28	1442.03	1298.67
Slc26a3	1133.07	1.9755	0.739935	2.66983	0.00758892	0.125648	1204.26	2409.28	279.578	639.158
Tob1	3812.86	0.371573	0.139242	2.66854	0.00761807	0.125978	4082.3	4520.63	3228.81	3419.7
Eif5b	1934.54	-0.465738	0.174627	-2.66705	0.007652	0.126001	1832.57	1416.21	2314.4	2174.97
Eya2	305.426	-0.855731	0.320875	-2.66687	0.0076562	0.126001	280.68	153.278	449.847	337.899
B4galt5	616.328	0.603086	0.226043	2.66802	0.00763002	0.126001	654.92	832.237	420.418	557.737
Rhou	234.866	0.667192	0.250166	2.66699	0.00765329	0.126001	297.847	278.492	186.035	177.092
Rbp7	9.12847	4.05125	1.51982	2.66561	0.00768496	0.126323	21.4587	12.9531	2.10209	0
Alpk1	681.194	-0.574856	0.215882	-2.66283	0.0077487	0.127218	614.577	479.265	722.067	908.866
B3gnt9	455.589	-0.677864	0.254621	-2.66225	0.007762	0.127284	297.847	403.705	650.596	470.209
Aqp1	3571.2	0.37554	0.141232	2.65903	0.00783667	0.128202	3933.81	4133.12	3289.77	2928.12
Edem1	4625.13	-0.347853	0.13081	-2.65922	0.00783214	0.128202	4059.13	4081.31	5343.51	5016.58
Cbx3	876.563	-0.452316	0.17018	-2.65787	0.00786351	0.128487	721.871	758.836	1066.81	958.737
Dpy19l1	224.848	-0.761756	0.286685	-2.65711	0.00788126	0.128624	181.111	152.199	327.926	238.158
Rrp1b	316.331	-0.613913	0.231121	-2.65624	0.00790183	0.128806	236.904	263.38	407.805	357.236
Sned1	343.633	0.648268	0.244133	2.65539	0.00792175	0.128825	442.908	396.149	229.128	306.348
Maged1	3880.77	-0.4349	0.163766	-2.65562	0.0079162	0.128825	3316.66	3283.61	5015.58	3907.21
Ucp2	11397.4	0.356378	0.13451	2.64946	0.00806211	0.130952	11993.7	13602.9	9829.37	10163.4
Vasp	5339.07	-0.377343	0.14254	-2.64728	0.00811418	0.131642	4782.72	4506.6	5603.12	6463.84
Vav2	511.34	0.525192	0.198447	2.6465	0.00813286	0.131789	569.085	637.94	440.388	397.947
Gm2000	74.0409	1.56219	0.59038	2.64607	0.00814335	0.131803	54.0759	167.311	47.297	27.4797
Rgs17	1308.85	0.580411	0.219549	2.64366	0.00820161	0.132589	1243.75	1894.39	985.879	1111.4
Syn3	28.6705	1.78493	0.675283	2.64324	0.00821167	0.132596	53.2176	35.621	12.6125	13.231
Unc5a	437.819	0.544639	0.206088	2.64275	0.00822366	0.132633	513.292	525.68	381.529	330.774
Pgrmc2	906.244	-0.482549	0.182635	-2.64215	0.00823806	0.132709	824.873	686.514	1115.16	998.43
Eef2k	800.33	-0.490971	0.185903	-2.64101	0.00826605	0.132901	710.712	619.59	1007.95	863.067
H2-D1	15296.7	0.501597	0.189936	2.64087	0.00826932	0.132901	20104.2	15754.2	10715.4	14613.1
Rrm2	442.745	0.540923	0.204894	2.64001	0.00829031	0.132926	535.609	513.806	384.682	336.881
Snapc1	390.457	-0.555591	0.210437	-2.64018	0.00828611	0.132926	315.014	317.351	489.787	439.676
Anxa5	1487.12	-0.393344	0.149048	-2.63904	0.00831403	0.133151	1321	1249.97	1656.45	1721.05
Tufm	2526.61	0.360311	0.136595	2.6378	0.00834456	0.133285	2820.53	2860.48	2255.54	2169.88
Tox3	681.353	0.499954	0.189511	2.63812	0.00833666	0.133285	774.23	822.522	512.91	615.749
Rpl36	4497.89	0.359755	0.136399	2.63752	0.00835159	0.133285	5263.39	4847.7	4079.1	3801.36
Aspm	402.45	0.574559	0.218153	2.63374	0.00844501	0.134207	515.867	446.882	345.794	301.259
Aen	691.91	-0.558397	0.212053	-2.6333	0.00845608	0.134207	605.994	512.727	936.48	712.437
Plec	9197.86	-0.406169	0.154198	-2.63408	0.00843665	0.134207	7920.84	7902.47	9293.33	11674.8
Ehbp1l1	715.21	-0.621995	0.236212	-2.63321	0.00845828	0.134207	666.078	459.835	759.905	975.021
Gm21887	494.964	0.848281	0.321971	2.63465	0.00842239	0.134207	403.424	870.017	356.304	350.112
Mst1r	2220.55	-0.428449	0.1628	-2.63175	0.00849475	0.13463	2096.09	1689.3	2534.07	2562.74
9830144P21Rik	32.3619	1.73928	0.661547	2.62911	0.00856093	0.135365	53.2176	46.4153	9.4594	20.3554
Pdcd4	2583.01	0.398209	0.151456	2.62921	0.00855846	0.135365	2699.5	3175.67	2252.39	2204.48
Slc25a33	186.375	-0.717019	0.272908	-2.62732	0.00860592	0.135704	141.627	140.325	239.638	223.909
Ppan	579.692	-0.584548	0.222471	-2.62752	0.00860086	0.135704	529.601	397.228	759.905	632.034
Sun2	427.987	0.544209	0.207158	2.62703	0.00861347	0.135704	538.184	477.106	337.385	359.272
2310043M15Rik	39.3619	-1.55032	0.590218	-2.62669	0.00862191	0.135704	15.4503	24.8268	68.3179	48.8528
Aldh1l1	510.807	-0.729233	0.277703	-2.62594	0.00864088	0.135846	493.55	274.174	650.596	624.909
Prnp	4052.76	0.343511	0.130848	2.62528	0.00865785	0.135957	4581.86	4483.93	3649.23	3496.03
Pitx2	13.3761	3.20588	1.22222	2.623	0.00871589	0.136712	18.0253	30.2239	5.25522	0
Pycr2	614.663	-0.485297	0.185159	-2.62098	0.00876786	0.13737	528.742	495.456	752.548	681.904
Ptp4a1	115.25	-0.950222	0.362901	-2.61841	0.00883407	0.137777	81.5431	75.5598	179.729	124.168
Cox7c	3648.15	0.469315	0.179184	2.61918	0.00881405	0.137777	4893.44	3578.29	3151.03	2969.85
C3	70.3146	-1.28949	0.492387	-2.61885	0.00882273	0.137777	53.2176	28.0651	79.8794	120.097
Gm31084	152.84	-0.919974	0.351332	-2.61853	0.00883097	0.137777	133.044	77.7186	212.311	188.287
Gm28588	8.77336	-4.03486	1.54171	-2.61714	0.008867	0.138134	0	2.15885	11.5615	21.3731
Il34	27.4111	-1.89984	0.726463	-2.6152	0.00891755	0.138449	10.3002	12.9531	28.3782	58.0128
Rnf5	908.878	-0.443242	0.169474	-2.6154	0.00891236	0.138449	809.422	730.771	1084.68	1010.64
Mib1	1739.42	-0.474159	0.18126	-2.61591	0.00889904	0.138449	1424.86	1487.45	2307.04	1738.35
Tmem205	532.879	0.491015	0.187877	2.61349	0.00896224	0.138829	638.611	606.637	443.541	442.729
Nle1	311.779	-0.590077	0.22575	-2.61386	0.00895265	0.138829	260.079	237.474	368.917	380.645
Cebpzos	52.4504	1.28509	0.491822	2.61292	0.00897731	0.138905	80.6847	68.0038	33.6334	27.4797
Ccng1	2094.25	0.476612	0.182482	2.61183	0.00900581	0.139189	2128.7	2746.06	1899.24	1602.98
Reep6	678.216	0.493549	0.189182	2.60886	0.00908456	0.140248	721.012	865.699	562.309	563.843
Gm17024	107.533	-1.11444	0.427945	-2.60416	0.00921004	0.142025	85.8348	49.6536	112.462	182.18
Arhgef10	87.8798	-1.01907	0.39157	-2.60252	0.00925428	0.142126	55.7926	60.4478	101.951	133.328
Tspan3	7662.49	0.363914	0.139839	2.60237	0.00925807	0.142126	8046.16	9202.1	6935.84	6465.88
Retnlb	59046.3	-2.20963	0.849082	-2.60238	0.00925801	0.142126	33055.8	8927.93	109434	84767.8
Scd2	17647.1	-0.494573	0.190029	-2.60262	0.00925137	0.142126	16995.3	12306.5	23009.5	18277.1
Dbn1	12.947	2.88523	1.10919	2.6012	0.00928996	0.142456	19.742	25.9062	1.05104	5.08884
Plekha8	1161.05	0.439315	0.169045	2.5988	0.00935503	0.143039	1271.21	1402.17	913.357	1057.46
Fbxo7	326.725	0.634932	0.244279	2.59921	0.00934394	0.143039	400.849	393.99	293.241	218.82
Arhgap23	12.4323	2.8033	1.07875	2.59865	0.00935925	0.143039	19.742	23.7474	4.20418	2.03554
Amn1	298.229	-0.588957	0.226703	-2.59792	0.00937895	0.14318	242.054	234.235	357.355	359.272
Wdfy1	532.403	-0.491431	0.189356	-2.59527	0.00945157	0.143968	457.5	427.452	608.555	636.105
Lpl	308.012	0.70152	0.270288	2.59546	0.00944657	0.143968	317.589	445.803	208.107	260.549
Smad3	1073.55	-0.412617	0.159185	-2.59206	0.00954034	0.145159	954.483	887.287	1208.7	1243.71
Lama5	78.1489	1.12908	0.435762	2.59106	0.0095682	0.14518	92.7016	121.975	38.8886	59.0305
Lrig3	2011.54	0.381511	0.147252	2.59087	0.00957349	0.14518	2377.62	2173.96	1690.08	1804.5
Tapbp	2268.61	0.446238	0.172195	2.59147	0.00955662	0.14518	2638.56	2594.94	1668.01	2172.93
Samd9l	1416.44	0.585325	0.226153	2.58818	0.00964833	0.146154	1448.89	1951.6	923.868	1341.42
Fam83d	246.731	0.733897	0.283685	2.58701	0.00968114	0.146489	353.639	262.3	209.158	161.825
Mfsd1	1252.73	0.419829	0.162348	2.58598	0.00971015	0.146766	1529.58	1337.41	1044.74	1099.19
Rnf126	915.871	-0.418128	0.161717	-2.58556	0.00972212	0.146785	775.947	792.298	1049.99	1045.25
Pex11a	482.984	0.535429	0.207122	2.5851	0.00973522	0.146821	526.167	617.431	372.07	416.267
Rnf32	281.548	0.677472	0.262242	2.58338	0.00978369	0.14739	296.13	397.228	201.8	231.033
Nod2	238.715	-0.687014	0.266116	-2.58163	0.00983344	0.147976	207.72	157.596	297.445	292.099
Sdhb	3078.85	0.352932	0.136943	2.57721	0.00996007	0.149718	3334.68	3572.9	2649.68	2758.15
D630033O11Rik	17.5899	2.70322	1.04954	2.57564	0.0100056	0.150237	10.3002	50.733	5.25522	4.07107
Etfrf1	357.436	0.583888	0.226793	2.57454	0.0100373	0.150549	386.257	471.709	282.731	289.046
Triqk	329.084	0.647149	0.251431	2.57387	0.0100568	0.15058	340.764	463.073	242.791	269.708
Ces1g	823.283	0.65519	0.25457	2.57371	0.0100614	0.15058	781.097	1233.78	544.441	733.81
Atp5f1	5796.58	0.332956	0.129487	2.57135	0.0101304	0.151448	6259.93	6665.45	5201.62	5059.32
Aebp2	1008.24	-0.430147	0.167483	-2.5683	0.01022	0.152289	917.574	799.854	1160.35	1155.17
Gamt	23.8696	2.0443	0.795955	2.56837	0.0102179	0.152289	24.0337	52.8918	7.35731	11.1954
Selenok	1285.57	-0.465054	0.181023	-2.56903	0.0101985	0.152289	1218	941.259	1476.72	1506.3
Ubfd1	1023.14	-0.449454	0.175171	-2.56581	0.0102936	0.153053	908.132	821.443	1277.02	1085.96
Srebf1	3537.84	-0.375102	0.146179	-2.56604	0.0102868	0.153053	3260.86	2899.34	4199.97	3791.18
Thbd	8.74479	-3.50312	1.36558	-2.56529	0.0103089	0.153114	1.7167	1.07943	19.9698	12.2132
Psmc3	2439.69	0.365004	0.142345	2.56422	0.0103408	0.153421	2808.52	2684.53	2226.11	2039.61
Dhx58	176.266	1.17248	0.457695	2.5617	0.0104161	0.154372	202.57	286.048	53.6033	162.843
Sfn	1763.41	-0.526119	0.205545	-2.55964	0.0104782	0.155125	1692.66	1197.08	1870.86	2293.03
Gm16015	108.807	-0.884035	0.345811	-2.55641	0.0105759	0.156402	81.5431	71.2421	145.044	137.399
2022-03-03	37.4136	-1.7253	0.67508	-2.55571	0.0105973	0.15655	20.6004	14.0325	32.5824	82.4392
Gm42031	54.0866	1.30787	0.511917	2.55484	0.0106237	0.15677	59.226	94.9894	33.6334	28.4975
Naaa	234.668	0.649336	0.254227	2.55416	0.0106443	0.156906	284.972	288.207	196.545	168.949
5430416N02Rik	205.968	-0.677308	0.265285	-2.55313	0.0106759	0.157034	165.661	151.12	264.863	242.229
Ift20	966.066	-0.474132	0.185693	-2.55332	0.0106702	0.157034	837.748	779.345	1251.79	995.377
Txnl4a	236.141	0.678155	0.265832	2.55106	0.0107395	0.1578	295.272	286.048	157.657	205.589
Tmem86a	88.0471	1.01113	0.39649	2.5502	0.0107661	0.158022	103.86	131.69	51.5012	65.1371
Rbl2	696.17	0.495844	0.194502	2.5493	0.0107938	0.158259	725.304	904.558	567.564	587.252
Rgl1	16.4158	-2.33856	0.918473	-2.54614	0.0108923	0.159533	3.43339	7.55598	23.123	31.5508
2022-03-02	1360.95	0.404999	0.159186	2.54419	0.0109533	0.160089	1506.4	1595.39	1097.29	1244.73
Nlrx1	673.644	-0.488047	0.191829	-2.54417	0.0109537	0.160089	614.577	506.25	812.457	761.29
Morf4l2	3811.68	-0.346839	0.136413	-2.54257	0.0110041	0.160655	3418.8	3292.25	4457.48	4078.19
Idh3a	2963.05	0.355674	0.140017	2.54022	0.0110782	0.161564	3186.19	3467.11	2672.81	2526.1
Clptm1	3760.45	0.35014	0.137861	2.5398	0.0110915	0.161587	3996.47	4433.2	3268.75	3343.37
Sox9	2978.74	-0.386302	0.152187	-2.53834	0.0111381	0.162094	2468.61	2696.4	3636.61	3113.35
Tmem132c	24.4975	-1.81975	0.717053	-2.53781	0.0111547	0.162098	12.8752	8.6354	36.7865	39.6929
Uqcrfs1	4845.1	0.341062	0.134404	2.53758	0.011162	0.162098	5168.11	5662.66	4351.32	4198.29
A4gnt	3791.43	-0.550105	0.216922	-2.53596	0.0112141	0.162681	2575.9	3579.37	5308.82	3701.62
Kit	5586.4	0.534225	0.210706	2.5354	0.0112319	0.162768	5132.06	8087.05	4280.9	4845.59
Fh1	2228.18	0.40595	0.160206	2.53393	0.0112792	0.16328	2291.79	2788.16	1955.99	1876.76
Clcn1	25.4837	-1.76439	0.696527	-2.53313	0.0113049	0.16348	10.3002	12.9531	42.0418	36.6396
Vkorc1l1	969.335	-0.413095	0.163126	-2.53237	0.0113295	0.163663	840.323	822.522	1151.94	1062.55
Clec2d	1382.71	0.392945	0.155199	2.53188	0.0113451	0.163716	1623.99	1515.51	1144.59	1246.77
Lrpap1	1101.62	0.393771	0.155609	2.53052	0.0113892	0.16418	1253.19	1248.89	937.531	966.879
Disp2	48.7673	1.48455	0.58689	2.52952	0.0114218	0.164304	87.5515	56.1301	15.7657	35.6219
Pwwp2b	597.669	-0.535462	0.211673	-2.52966	0.0114173	0.164304	524.451	451.2	621.167	793.859
Fpgs	667.954	-0.511043	0.202184	-2.52762	0.011484	0.165025	607.71	493.297	848.193	722.615
Gss	1776.15	0.387207	0.153271	2.52628	0.0115277	0.165307	1879.78	2146.98	1514.55	1563.29
Bcar3	847.688	-0.531926	0.210527	-2.52664	0.0115158	0.165307	793.972	591.525	908.102	1097.15
Ecsit	342.887	0.553538	0.219198	2.52528	0.0115606	0.165432	399.132	416.658	291.139	264.62
Prss32	7937.44	0.366456	0.145095	2.52562	0.0115495	0.165432	8166.32	9714.83	6766.62	7101.98
Ube2g2	928.274	-0.426392	0.168897	-2.52457	0.011584	0.165499	833.456	750.2	1101.49	1027.95
Nolc1	1253.47	-0.443491	0.175681	-2.52441	0.0115894	0.165499	1163.06	960.688	1532.42	1357.7
Hapln4	78.2825	-1.19664	0.474334	-2.52277	0.0116435	0.165962	54.9343	39.9387	142.942	75.3148
Trim35	353.103	-0.59314	0.235156	-2.52233	0.0116582	0.165962	318.447	243.95	423.571	426.445
Uxt	110.251	0.906898	0.359531	2.52245	0.0116542	0.165962	145.061	142.484	89.3388	64.1194
Trim29	69.5204	-1.25877	0.499165	-2.52175	0.0116772	0.166061	56.651	24.8268	101.951	94.6524
Psma7	2229.87	0.354481	0.140644	2.52041	0.0117217	0.166521	2563.03	2441.66	1910.8	2003.98
Dennd2d	2803.33	-0.41357	0.164121	-2.5199	0.0117387	0.166547	2666.89	2140.5	3346.52	3059.41
Kremen2	232.198	-0.643247	0.255294	-2.51963	0.0117478	0.166547	175.961	186.741	263.812	302.277
Hoxa13	127.039	0.970668	0.385764	2.51623	0.0118619	0.167435	212.012	124.134	96.6961	75.3148
Hyal2	813.519	-0.459026	0.182429	-2.51618	0.0118633	0.167435	728.738	641.179	876.571	1007.59
Sh3pxd2b	510.797	-0.623099	0.24766	-2.51594	0.0118715	0.167435	480.675	322.748	678.975	560.79
Tom1l2	1021.25	0.45168	0.179481	2.5166	0.0118495	0.167435	1066.07	1294.23	822.968	901.742
Fam120c	239.044	-0.623609	0.24778	-2.51679	0.011843	0.167435	194.845	181.343	284.833	295.153
Cisd1	1145.25	0.434024	0.172541	2.51549	0.0118869	0.167479	1193.1	1439.95	994.288	953.648
Cox6b1	3828.04	0.420608	0.16724	2.51499	0.0119036	0.167543	4938.94	3824.4	3391.72	3157.12
Ndufaf3	310.025	0.581441	0.231371	2.51302	0.0119701	0.168306	344.198	399.387	252.251	244.264
Myof	1660.92	-0.36758	0.146293	-2.51263	0.0119835	0.168322	1473.78	1427	1818.31	1924.6
Tmbim4	2288.27	0.373914	0.149008	2.50935	0.0120953	0.169544	2521.83	2644.59	2124.16	1862.51
Trim10	9.42667	-3.18605	1.26966	-2.50938	0.0120942	0.169544	2.57504	1.07943	14.7146	19.3376
Lclat1	1565.11	0.43661	0.174098	2.50784	0.0121471	0.170096	1638.59	1962.39	1222.36	1437.09
Arhgef28	2614.12	0.348354	0.139042	2.50539	0.0122317	0.171106	2944.13	2912.29	2210.35	2389.72
Phf11b	61.3175	1.35747	0.542364	2.50287	0.012319	0.172152	90.1266	86.354	18.9188	49.8706
Sybu	667.937	0.540993	0.216181	2.5025	0.0123321	0.172159	698.695	885.129	608.555	479.369
Klf15	47.5439	1.26531	0.505773	2.50173	0.0123588	0.172356	65.2345	69.0832	28.3782	27.4797
Mecom	2239.93	0.365956	0.146407	2.49958	0.0124341	0.17323	2379.34	2666.18	1988.58	1925.62
Hnf4g	415.839	0.533541	0.213592	2.49795	0.0124915	0.173501	484.108	499.774	309.007	370.467
Fzd1	596.447	-0.461167	0.184579	-2.49847	0.012473	0.173501	521.017	482.503	711.557	670.709
Lrpprc	1758.69	0.394311	0.157851	2.49799	0.0124899	0.173501	1836.87	2158.85	1542.93	1496.12
Trim36	678.436	0.513534	0.205617	2.49752	0.0125064	0.173533	759.638	836.554	483.48	634.069
F2	91.9115	1.00178	0.401185	2.49704	0.0125234	0.173593	116.735	128.452	74.6241	47.8351
Aldh1a1	1141	1.42986	0.572812	2.4962	0.0125531	0.173829	1002.55	2326.16	602.248	633.051
Lgals12	1253.84	-0.53153	0.212985	-2.49562	0.0125736	0.173937	928.733	1122.6	1744.73	1219.29
Slc5a1	2765.79	0.357247	0.143392	2.4914	0.0127241	0.175714	2932.12	3281.45	2376.41	2473.18
Arrdc2	556.359	0.489313	0.196409	2.4913	0.0127277	0.175714	628.311	671.402	500.297	425.427
Lamb2	344.604	0.589512	0.236683	2.49072	0.0127483	0.175822	396.557	431.77	240.689	309.401
Esrrg	19.6939	2.02875	0.815175	2.48873	0.01282	0.176361	26.6088	36.7005	6.30627	9.15991
Cbr1	2159.83	0.443073	0.178044	2.48856	0.012826	0.176361	2148.45	2830.25	1758.4	1902.21
Fth1	13099.7	0.392904	0.157839	2.48928	0.0128004	0.176361	13052.9	16693.3	11068.5	11584.2
Uqcrq	3311.58	0.348538	0.140113	2.48756	0.0128624	0.176684	3605.92	3813.61	3056.44	2770.36
Ckmt1	9167.03	0.307557	0.123786	2.48459	0.0129701	0.177276	10113.9	10167.1	8069.92	8317.2
Rhbg	82.8241	1.01746	0.409388	2.48532	0.0129433	0.177276	128.752	92.8306	57.8074	51.9061
Dda1	1046.12	-0.40328	0.162308	-2.48465	0.0129678	0.177276	908.991	892.685	1131.97	1250.84
Dhx33	637.35	-0.449284	0.180821	-2.4847	0.0129662	0.177276	525.309	552.666	763.058	708.366
Dapk1	775.15	-0.428194	0.172265	-2.48566	0.012931	0.177276	685.82	635.781	866.06	912.938
Ccnb2	606.271	0.452203	0.182036	2.48414	0.0129865	0.177323	717.579	683.276	525.522	498.706
Scnn1a	2886.82	0.350763	0.141246	2.48334	0.0130156	0.177543	3078.89	3393.71	2477.31	2597.34
Ssbp4	1173.93	-0.414443	0.166957	-2.48233	0.0130525	0.17787	1089.24	922.908	1341.13	1342.44
Elk3	84.2044	-1.00648	0.405613	-2.48137	0.0130878	0.178174	65.2345	46.4153	104.053	121.114
Pif1	185.382	0.784129	0.316461	2.4778	0.0132194	0.179787	266.946	201.852	159.759	112.972
Azgp1	40.8862	1.37237	0.554552	2.47474	0.0133335	0.180993	61.8011	56.1301	26.2761	19.3376
Mkrn1	2616.78	0.405324	0.163806	2.47441	0.0133455	0.180993	2758.73	3205.89	2053.74	2448.75
Lbh	789.855	0.436533	0.176423	2.47436	0.0133477	0.180993	869.507	947.735	634.831	707.348
Hoxd8	240.837	-0.633661	0.256177	-2.47352	0.0133787	0.181021	180.253	197.535	268.016	317.543
Ptpn6	412.325	-0.507738	0.20524	-2.47388	0.0133654	0.181021	344.198	336.781	463.51	504.813
Trpt1	245.805	0.60508	0.244651	2.47324	0.0133894	0.181021	299.564	293.604	200.749	189.305
Sowahb	511.748	-0.571185	0.230992	-2.47274	0.013408	0.181094	393.123	430.691	508.705	714.473
Flrt2	53.7282	-1.17753	0.476419	-2.47162	0.0134501	0.181484	33.4756	32.3828	78.8283	70.226
Mfn2	1776.55	0.356385	0.144396	2.4681	0.0135833	0.182086	1998.23	1991.54	1511.4	1605.02
Emilin1	233.032	-0.687429	0.278494	-2.46838	0.0135726	0.182086	190.553	166.231	331.079	244.264
Suclg1	4809.15	0.322623	0.130738	2.46771	0.0135981	0.182086	5192.15	5497.51	4202.07	4344.85
Usp2	230.372	0.645378	0.261537	2.46763	0.013601	0.182086	277.246	284.968	160.81	198.465
Nrn1	29.2019	1.5995	0.647666	2.46963	0.0135252	0.182086	44.6341	43.177	15.7657	13.231
Ly6m	864.041	-1.59156	0.644645	-2.4689	0.0135528	0.182086	238.621	622.828	1234.98	1359.74
Rps2	20556.8	-0.373983	0.151487	-2.46874	0.0135589	0.182086	19915.4	15897.8	23172.4	23241.7
C1galt1c1	2918.68	0.372216	0.150723	2.46954	0.0135286	0.182086	3313.22	3272.82	2760.04	2328.65
Golga7	1254.53	-0.393665	0.159558	-2.46723	0.0136163	0.182113	1110.7	1057.84	1506.15	1343.45
Gale	7724.3	-0.41711	0.169096	-2.4667	0.0136363	0.182202	7303.68	5926.04	9742.13	7925.36
Slc25a3	13542.8	0.317777	0.12885	2.46626	0.0136534	0.182254	14297.5	15759.6	12084.9	12029
Acaa1a	2196.19	0.394022	0.15979	2.46588	0.0136677	0.182267	2304.66	2684.53	1778.37	2017.22
Tnip2	414.412	-0.565356	0.229451	-2.46395	0.0137416	0.183006	378.532	289.286	467.715	522.115
Pdk2	729.108	0.432314	0.175484	2.46355	0.0137567	0.183006	817.147	858.143	593.84	647.3
Selenop	1722.08	0.622396	0.252659	2.46339	0.0137631	0.183006	1684.08	2492.39	1044.74	1667.1
2022-09-11	755.044	-0.450413	0.182869	-2.46303	0.0137767	0.183009	688.395	587.207	903.898	840.676
Hpgds	187.64	-0.755711	0.306906	-2.46236	0.0138027	0.183177	112.444	167.311	243.842	226.962
Arl6ip1	2516.75	0.346005	0.140591	2.46107	0.0138524	0.183563	2770.75	2863.71	2126.26	2306.26
Capsl	24.7269	1.82064	0.739825	2.46091	0.0138586	0.183563	36.0506	41.0182	14.7146	7.12437
Sypl2	11.9787	3.06355	1.24645	2.45782	0.0139785	0.184972	22.3171	20.5091	0	5.08884
Man2a2	206.488	0.659922	0.268629	2.45663	0.0140248	0.185406	266.088	239.632	149.248	170.985
Gpam	1169.16	0.450561	0.183442	2.45615	0.0140435	0.185474	1321	1379.51	1114.11	862.049
Gm20033	37.8551	-1.46782	0.597912	-2.45491	0.0140919	0.185606	24.8921	15.112	47.297	64.1194
Oas1c	58.4005	1.21616	0.495369	2.45505	0.0140864	0.185606	65.2345	98.2277	29.4292	40.7107
1700001L05Rik	170.344	0.78188	0.318503	2.45486	0.0140941	0.185606	174.245	256.903	124.023	126.203
Plk2	1079.84	0.410638	0.167472	2.45198	0.0142072	0.186396	1203.4	1261.85	859.754	994.359
Atg14	280.073	0.617844	0.25189	2.45283	0.0141735	0.186396	320.164	358.369	194.443	247.318
Rapgef3	1307.14	-0.41577	0.169561	-2.45203	0.0142053	0.186396	1230.01	1009.26	1481.97	1507.31
Zadh2	1143.73	0.390292	0.159176	2.45195	0.0142085	0.186396	1294.39	1300.71	940.685	1039.14
Ccna2	921.371	0.515589	0.210479	2.4496	0.0143014	0.186806	1124.44	1043.8	892.336	624.909
Trim2	4691.76	0.383923	0.156723	2.4497	0.0142977	0.186806	5005.89	5619.49	3681.81	4459.86
Ubxn8	486.617	0.519566	0.212028	2.45046	0.0142672	0.186806	547.626	599.081	443.541	356.219
Actr10	823.053	0.41263	0.16843	2.44986	0.0142912	0.186806	949.333	930.464	731.527	680.887
Gna14	1971.3	-0.63436	0.259018	-2.4491	0.0143215	0.186806	1999.09	1089.14	2674.91	2122.05
Firre	2458.09	-0.336684	0.137459	-2.44935	0.0143116	0.186806	2199.09	2145.9	2686.47	2800.9
Lzts2	2153.18	-0.360507	0.147362	-2.44641	0.0144286	0.188024	1977.63	1792.93	2334.37	2507.78
Uba5	1212.77	-0.408875	0.167213	-2.44524	0.0144756	0.188457	1010.28	1074.03	1493.53	1273.23
Ppargc1a	460.826	0.605943	0.247926	2.44405	0.0145234	0.188901	554.493	558.063	289.037	441.711
Pls1	3627.25	0.368439	0.150802	2.44319	0.0145581	0.189173	3797.33	4379.23	2986.02	3346.42
Cdk17	844.037	-0.429337	0.175788	-2.44235	0.014592	0.189434	664.361	775.027	962.756	974.004
Mdh1	5505.41	0.318816	0.130564	2.44184	0.0146128	0.189524	6228.17	5994.05	5058.68	4740.76
Zbtb7a	5125.8	-0.349131	0.143023	-2.44108	0.0146433	0.18956	4764.69	4251.86	5437.05	6049.61
Ddx17	8449.29	-0.315557	0.129262	-2.44122	0.0146377	0.18956	7831.57	7225.67	9218.71	9521.22
Atp10b	2647.3	-0.370263	0.151725	-2.44035	0.014673	0.189766	2475.48	2142.66	2855.69	3115.39
Iyd	19.0053	2.34953	0.963059	2.43965	0.0147015	0.189771	12.8752	50.733	6.30627	6.10661
Pkib	33.6445	-1.54035	0.631468	-2.43932	0.0147149	0.189771	22.3171	11.8737	52.5522	47.8351
4930565N06Rik	175.191	-0.700136	0.28695	-2.43992	0.0146904	0.189771	137.336	129.531	235.434	198.465
Gm50321	16.6887	-2.61966	1.07415	-2.43882	0.0147354	0.189857	6.00844	3.23828	48.348	9.15991
Psmc2	1558.28	0.377655	0.154896	2.43811	0.0147642	0.190028	1786.22	1735.72	1442.03	1269.16
Trmt61a	236.829	-0.63137	0.25899	-2.43781	0.0147764	0.190028	192.27	179.185	315.313	260.549
Safb2	2546.3	-0.354836	0.145592	-2.43719	0.014802	0.190179	2376.77	2091.93	2851.48	2865.02
Hdac1	3220.22	0.389675	0.159939	2.43639	0.0148346	0.190316	3267.73	4038.13	2690.67	2884.35
Zfp950	892.536	-0.444741	0.182551	-2.43625	0.0148404	0.190316	803.414	708.103	1115.16	943.471
Osr2	1855.19	0.554985	0.228024	2.43389	0.0149377	0.191278	1729.57	2686.69	1320.11	1684.41
Wdr45	447.757	0.566673	0.23284	2.43375	0.0149434	0.191278	478.1	591.525	315.313	406.089
Chst15	275.543	-0.575618	0.236579	-2.43309	0.0149706	0.191448	212.87	229.918	317.415	341.97
Ly6g2	100.772	-1.22849	0.505151	-2.43193	0.0150186	0.191882	50.6425	70.1626	75.6752	206.607
Snhg20	180.626	-1.0349	0.425788	-2.43056	0.0150756	0.192431	172.528	63.6861	218.617	267.673
Ppa2	1296.93	0.448331	0.184483	2.43021	0.0150901	0.192438	1473.78	1519.83	1247.59	946.524
Gabbr1	544.517	-0.468795	0.193118	-2.4275	0.0152032	0.1937	459.216	454.438	589.636	674.78
Znfx1	878.771	0.522227	0.215223	2.42644	0.0152476	0.194085	988.817	1083.74	589.636	852.889
Prdx3	1915.34	0.341131	0.140771	2.42331	0.01538	0.195588	2122.69	2158.85	1697.44	1682.37
Dennd3	619.492	-0.444905	0.183748	-2.42128	0.0154661	0.196319	496.125	553.745	712.608	715.491
Gm42067	8.8074	3.36122	1.3882	2.42129	0.0154657	0.196319	9.44183	22.6679	2.10209	1.01777
Fut2	12381.3	-0.390809	0.161595	-2.41845	0.0155868	0.197178	11077.8	10350.6	15850.8	12245.8
Aldoa	11446.5	0.328768	0.135948	2.41834	0.0155913	0.197178	12349.9	13140.9	9517.2	10778.2
Ppp2r3a	232.655	0.70659	0.292082	2.41915	0.0155568	0.197178	239.479	337.86	196.545	156.736
Mrpl42	1015.7	0.436366	0.180417	2.41866	0.0155779	0.197178	1048.04	1288.83	893.388	832.534
Ckap2l	316.559	0.567383	0.23469	2.41759	0.0156238	0.197407	401.707	354.051	275.374	235.104
Abcb1a	5392.68	0.545961	0.225886	2.41698	0.0156501	0.197557	5117.47	7685.51	3621.9	5145.83
Mdn1	943.944	-0.448912	0.185761	-2.41661	0.0156659	0.197575	878.948	716.738	1158.25	1021.84
Camk2n1	4497.64	-0.434891	0.180046	-2.41545	0.0157159	0.197901	3399.92	4250.78	4544.71	5795.17
Sorbs3	191.817	0.708013	0.293132	2.41534	0.0157206	0.197901	226.604	249.347	168.167	123.15
Trafd1	1035.62	0.488687	0.20237	2.41483	0.0157428	0.197998	1173.36	1245.66	718.914	1004.54
Tmem268	698.767	-0.433057	0.179368	-2.41434	0.0157636	0.198078	622.302	566.698	772.517	833.552
Sorcs2	1067.46	0.462216	0.191731	2.41076	0.0159195	0.199529	1066.07	1408.65	924.919	870.191
Umad1	466.45	0.48737	0.202199	2.41035	0.0159373	0.199529	575.952	512.727	403.601	373.521
Retreg1	3293.02	0.32095	0.133152	2.41041	0.0159348	0.199529	3581.03	3734.81	2957.64	2898.6
Il1rap	157.206	0.795448	0.329997	2.41047	0.015932	0.199529	159.653	239.632	113.513	116.026
Colgalt1	1669.41	-0.364455	0.15138	-2.40755	0.0160602	0.200884	1538.16	1380.58	1841.43	1917.47
Exosc3	414.822	-0.541193	0.224863	-2.40676	0.0160946	0.201008	379.39	295.762	512.91	471.226
Ap1b1	3060.93	0.328357	0.136437	2.40665	0.0160994	0.201008	3284.04	3531.88	2733.77	2694.03
Sash1	1499.96	0.408912	0.170004	2.40531	0.0161586	0.201564	1630.86	1791.85	1162.45	1414.7
Exph5	1080	0.381799	0.15882	2.40397	0.0162181	0.2017	1239.45	1204.64	904.949	970.95
Rab27a	1533.09	-0.352921	0.14679	-2.40426	0.0162052	0.2017	1354.47	1338.49	1682.72	1756.67
Ppard	3865.47	0.317441	0.132061	2.40374	0.0162284	0.2017	4372.43	4205.44	3369.65	3514.35
Pgam1	1254.42	0.367302	0.152779	2.40414	0.0162105	0.2017	1418.85	1407.57	1125.67	1065.6
Klhdc7a	377.659	-0.512762	0.213417	-2.40263	0.0162776	0.202129	329.606	292.524	449.847	438.658
NA	826242	0.333829	0.139129	2.39942	0.0164211	0.203289	847336	995488	707664	754482
Sass6	117.566	0.845979	0.352564	2.3995	0.0164173	0.203289	159.653	142.484	70.42	97.7057
Arhgef19	717.599	0.465459	0.194055	2.39859	0.0164583	0.203289	768.222	897.002	550.747	654.425
Kctd15	52.2165	-1.16982	0.487816	-2.39807	0.0164818	0.203289	36.0506	28.0651	71.471	73.2793
Piezo1	685.482	-0.43887	0.183023	-2.39789	0.0164897	0.203289	620.586	542.951	766.211	812.179
Cs	6595.6	0.302139	0.125935	2.39916	0.0164326	0.203289	7327.72	7239.7	5809.12	6005.85
Degs2	3560.34	0.331434	0.138179	2.39859	0.0164583	0.203289	3769.01	4166.58	3107.94	3197.83
Ube2d2a	1380.69	-0.390053	0.162654	-2.39806	0.0164823	0.203289	1287.52	1102.09	1525.07	1608.07
AI427809	114.99	-0.899572	0.37542	-2.39618	0.0165671	0.20406	99.5684	60.4478	151.35	148.594
Nbeal2	2903.75	-0.326412	0.136251	-2.39568	0.0165898	0.204156	2658.3	2494.55	3257.19	3204.95
Tubb4b	7700.6	0.303593	0.126776	2.39473	0.0166327	0.2045	8698.5	8316.97	6758.21	7028.7
Zfp612	379.937	-0.523754	0.218821	-2.39352	0.0166874	0.204687	339.048	283.889	455.102	441.711
Alkbh1	591.346	-0.5001	0.208978	-2.39308	0.0167077	0.204687	474.667	505.171	783.028	602.518
Akr1c12	1581.13	0.367814	0.153651	2.39383	0.0166735	0.204687	1720.99	1842.58	1309.6	1451.34
Prss27	64.1525	-1.08833	0.454731	-2.39335	0.0166955	0.204687	36.909	45.3359	74.6241	99.7412
Dapk2	606.668	-0.451515	0.188773	-2.39184	0.0167641	0.205196	526.167	498.694	653.749	748.059
Sh3kbp1	235.755	-0.619801	0.259193	-2.39127	0.01679	0.205329	177.678	194.297	259.608	311.437
Tlr3	823.134	0.402449	0.168493	2.38852	0.0169164	0.20669	927.874	946.656	683.179	734.828
Slc22a17	75.8264	0.975363	0.408485	2.38776	0.0169515	0.206935	108.152	92.8306	49.3991	52.9239
Rel	213.053	-0.65241	0.273449	-2.38586	0.0170392	0.207821	186.262	144.643	263.812	257.495
Rnf39	1548.59	-0.485772	0.203687	-2.38489	0.0170841	0.208183	1419.71	1160.38	1516.66	2097.62
Creb1	1000.36	-0.378332	0.15867	-2.38439	0.0171076	0.208285	859.206	880.811	1123.57	1137.86
Tmem8b	54.7509	1.14605	0.480842	2.38343	0.0171523	0.208297	72.1012	78.798	29.4292	38.6752
Ptpn12	683.882	-0.4789	0.200928	-2.38344	0.0171515	0.208297	641.186	500.853	760.956	832.534
Cad	1869.24	-0.493688	0.207137	-2.38339	0.0171542	0.208297	1493.53	1611.58	2621.3	1750.56
Sh3bgrl	1743.76	0.351838	0.147672	2.38257	0.0171922	0.208573	1867.77	2043.35	1525.07	1538.86
Armc8	693.254	0.435338	0.18292	2.37993	0.0173158	0.209828	775.088	819.284	548.645	629.998
Pde4d	486.884	-0.463376	0.19472	-2.37971	0.0173262	0.209828	426.599	391.831	559.155	569.95
Cacna1h	2174.53	0.551589	0.231919	2.37836	0.0173897	0.210411	1915.83	3255.55	1774.16	1752.6
Ptpn14	245.019	-0.58856	0.247576	-2.37729	0.0174402	0.210478	203.429	187.82	306.905	281.922
Acadm	1885.09	0.363842	0.153134	2.37597	0.0175028	0.210478	1997.38	2246.28	1579.72	1716.97
Ociad2	2441.5	0.40785	0.171579	2.37704	0.0174522	0.210478	2486.63	3082.84	1937.07	2259.44
Nop2	787.673	-0.411353	0.173126	-2.37603	0.0175	0.210478	693.545	658.449	941.736	856.96
Cd276	461.335	-0.504473	0.212231	-2.37701	0.0174538	0.210478	351.064	412.34	580.176	501.759
Pttg1	278.659	0.606078	0.254984	2.37692	0.0174577	0.210478	316.73	356.21	192.341	249.353
Abhd10	125.043	0.768132	0.323271	2.37613	0.0174955	0.210478	163.944	151.12	92.4919	92.6169
1700025G04Rik	192.856	-0.648959	0.273278	-2.37472	0.0175621	0.210494	158.794	141.405	224.923	246.3
Fmo5	186.724	1.08187	0.455593	2.37465	0.0175655	0.210494	170.811	336.781	68.3179	170.985
Shb	770.845	-0.461226	0.194191	-2.37512	0.0175433	0.210494	724.446	572.095	856.601	930.24
Dsc2	5709.92	-0.329255	0.138627	-2.37511	0.0175436	0.210494	5195.58	4926.5	5965.73	6751.87
Tmem203	34.1527	1.6355	0.688919	2.37401	0.017596	0.210676	30.0422	73.4009	18.9188	14.2487
S100a13	809.973	0.432467	0.182457	2.37023	0.0177768	0.21247	1016.28	844.11	688.434	691.064
Zfp991	49.4242	-1.32057	0.55708	-2.37053	0.0177628	0.21247	18.0253	38.8593	75.6752	65.1371
Gm9844	26.9405	2.57624	1.08737	2.36924	0.0178247	0.212856	6.00844	86.354	4.20418	11.1954
Hoxd3	259.553	-0.583337	0.246465	-2.36681	0.0179421	0.21311	191.412	224.52	302.701	319.579
Idh3b	4088.66	0.338657	0.143041	2.36755	0.0179065	0.21311	4856.53	4275.6	3485.26	3737.24
Sdc3	24.1312	-1.67537	0.707746	-2.36719	0.0179237	0.21311	11.1585	11.8737	38.8886	34.6041
Tmcc3	2839.92	-1.12518	0.475452	-2.36655	0.0179547	0.21311	2348.44	1221.91	3515.74	4273.61
Gm11695	29.3036	1.53669	0.649198	2.36706	0.0179299	0.21311	38.6257	48.5741	15.7657	14.2487
Mal2	3416.29	0.354132	0.149589	2.36736	0.0179154	0.21311	3505.49	4162.26	2979.71	3017.68
Cyc1	5852.79	0.301064	0.127202	2.36682	0.0179419	0.21311	6332.89	6589.89	5281.5	5206.9
Sorbs2	986.026	0.459773	0.194337	2.36586	0.0179883	0.213323	979.375	1305.02	827.172	832.534
Per2	589.735	-0.517272	0.21873	-2.36489	0.0180356	0.21333	534.751	435.008	608.555	780.628
Ecm1	52.7338	-1.29729	0.548515	-2.36509	0.0180257	0.21333	41.2007	19.4297	86.1856	64.1194
Ncmap	58.1605	-1.25701	0.53145	-2.36525	0.0180179	0.21333	40.3424	28.0651	108.258	55.9772
Prkag2	620.791	0.471315	0.199372	2.36399	0.0180793	0.213372	727.021	715.659	460.357	580.128
Gprc5b	79.7793	-1.09089	0.461439	-2.36409	0.0180742	0.213372	66.9512	34.5416	122.972	94.6524
Serpinb6a	4274.1	0.413744	0.175029	2.36386	0.0180858	0.213372	4346.67	5419.79	3278.21	4051.73
Banp	235.309	-0.616465	0.261052	-2.36147	0.0182028	0.214199	187.978	183.502	315.313	254.442
Nmt1	2160.82	0.390937	0.165539	2.3616	0.0181965	0.214199	2588.78	2314.29	2054.79	1685.42
Shisa2	1227.92	-0.388334	0.164442	-2.36153	0.0181996	0.214199	1130.44	996.309	1328.52	1456.43
Sptbn5	80.0098	1.01762	0.431076	2.36065	0.0182428	0.214486	111.585	102.545	66.2158	39.6929
Slc33a1	691.805	-0.463295	0.196356	-2.35946	0.0183014	0.214881	566.51	596.922	893.388	710.402
Has3	35.5933	-1.75224	0.742683	-2.35933	0.0183077	0.214881	25.7504	6.47655	71.471	38.6752
Stat2	1184.13	0.453708	0.192402	2.35813	0.0183675	0.215397	1203.4	1534.94	909.153	1089.01
Serf2	2871.9	-0.412134	0.174823	-2.35744	0.0184017	0.215614	2794.78	2132.94	3451.63	3108.26
Ugt2b36	51.5548	1.31855	0.560221	2.35363	0.0185909	0.21746	48.0675	99.3071	26.2761	32.5686
Dsp	11515.5	-0.343919	0.146109	-2.35385	0.0185801	0.21746	10170.6	10128.2	11644.5	14118.5
Ankib1	920.871	0.414109	0.176425	2.34722	0.018914	0.219654	981.092	1123.68	744.139	834.569
Dcun1d4	462.23	-0.486598	0.207248	-2.34791	0.0188793	0.219654	419.732	349.734	533.93	545.523
Esrp2	1949.76	-0.362684	0.154439	-2.34839	0.0188546	0.219654	1839.44	1571.64	2197.73	2190.24
Cspg4	31.9892	1.45888	0.621001	2.34923	0.0188121	0.219654	42.0591	51.8124	15.7657	18.3198
Ric8b	609.813	-0.514329	0.219138	-2.34705	0.0189227	0.219654	425.741	579.651	669.515	764.343
Akt1	4719.54	-0.338685	0.144287	-2.3473	0.0189098	0.219654	4476.29	3858.94	5428.64	5114.28
Klf10	1463.01	-0.436847	0.18611	-2.34725	0.0189126	0.219654	1423.14	1062.15	1638.58	1728.17
Cdx1	7132.35	0.314067	0.133788	2.34749	0.0189002	0.219654	7567.2	8244.65	6125.49	6592.08
Csf2ra	504.899	-0.533534	0.227284	-2.34744	0.0189031	0.219654	346.773	479.265	569.666	623.892
Thap4	772.001	0.398577	0.16986	2.3465	0.0189508	0.219794	898.691	857.064	674.77	657.478
Gar1	479.191	-0.56139	0.239306	-2.34591	0.0189807	0.219955	459.216	314.113	593.84	549.595
Car8	5462.98	0.452484	0.19298	2.34471	0.0190417	0.220475	5102.88	7523.59	4480.6	4744.83
Stat3	3480.89	-0.425732	0.181642	-2.3438	0.0190884	0.220829	3320.09	2620.84	4444.87	3537.76
Sdr42e1	537.136	0.494301	0.211153	2.34096	0.0192342	0.222329	692.687	563.46	412.009	480.386
Insig1	4122.84	0.318479	0.136075	2.34047	0.0192592	0.222431	4349.25	4803.44	3650.28	3688.39
Nrp1	216.503	-0.779387	0.33305	-2.34015	0.0192759	0.222435	206.862	111.181	270.118	277.851
Srd5a2	133.663	-1.07632	0.460061	-2.3395	0.0193093	0.222634	127.036	44.2564	193.392	169.967
Cat	1522.83	0.345709	0.147792	2.33916	0.0193269	0.22265	1692.66	1716.29	1303.29	1379.08
Rbp4	831.676	0.423967	0.18132	2.33823	0.0193753	0.22302	974.225	931.544	775.671	645.265
Comtd1	33.8505	1.39732	0.597684	2.33788	0.0193933	0.223039	46.3508	51.8124	18.9188	18.3198
Fam234a	3730.67	0.391324	0.167461	2.33681	0.0194492	0.223494	3995.61	4472.06	2838.87	3616.13
Tead4	286.475	-0.642194	0.274989	-2.33535	0.0195253	0.224181	264.371	182.423	382.58	316.526
Snap23	1503.48	-0.379449	0.162578	-2.33395	0.0195983	0.224831	1400.82	1212.19	1784.67	1616.21
Dok7	125.517	-0.871142	0.373493	-2.33242	0.0196786	0.225563	109.01	68.0038	140.84	184.216
Adamts4	9.53482	-3.20656	1.37591	-2.3305	0.0197798	0.226534	2.57504	1.07943	28.3782	6.10661
Atxn7l3	1336	-0.36484	0.156597	-2.3298	0.0198167	0.226767	1234.3	1101.01	1515.61	1493.07
Sec1	103.967	-1.19734	0.514247	-2.32834	0.019894	0.227272	72.1012	53.9713	216.515	73.2793
Pde8a	203.7	0.658472	0.282789	2.32849	0.019886	0.227272	255.788	242.871	180.78	135.363
Zcchc7	1085.21	-0.362374	0.155663	-2.32793	0.0199158	0.227331	957.917	941.259	1223.42	1218.27
Rbm12b1	39.4367	-1.27905	0.550324	-2.32418	0.0201157	0.228843	22.3171	23.7474	55.7053	55.9772
Tbc1d2	790.369	-0.429242	0.184658	-2.32452	0.0200976	0.228843	634.319	713.5	835.58	978.075
E2f8	416.205	0.493518	0.212338	2.32421	0.0201143	0.228843	448.058	525.68	354.202	336.881
Gmppb	1577.07	-0.369562	0.159027	-2.32389	0.0201316	0.228843	1423.14	1328.77	1905.54	1650.82
Dxo	599.837	-0.435248	0.187258	-2.32432	0.0201085	0.228843	542.476	477.106	696.842	682.922
Dusp4	250.496	-0.677219	0.291519	-2.32307	0.0201752	0.229148	232.612	152.199	334.232	282.939
Eif4ebp1	465.088	-0.591417	0.25476	-2.32147	0.0202617	0.22994	454.066	287.127	566.513	552.648
Efhd2	2951.61	-0.407735	0.175667	-2.32107	0.020283	0.229991	2742.42	2331.56	2955.54	3776.94
Nr5a2	1035.95	0.510709	0.220319	2.31804	0.0204469	0.231576	1266.92	1167.94	678.975	1029.98
Cyp2d9	38.9121	-1.67205	0.721448	-2.31763	0.0204692	0.231576	9.44183	28.0651	34.6845	83.4569
Piga	641.797	-0.420782	0.181563	-2.31756	0.0204734	0.231576	575.952	521.362	746.241	723.633
AU020206	330.285	-0.52216	0.225447	-2.31611	0.0205523	0.232085	284.113	257.983	367.865	411.178
Fbxw4	233.112	-0.581964	0.251236	-2.3164	0.0205364	0.232085	188.837	184.582	265.914	293.117
Psmd4	1625.6	0.336646	0.145395	2.31539	0.0205918	0.232149	1854.03	1774.57	1434.68	1439.12
Prkcz	1912.27	0.409027	0.176652	2.31544	0.0205886	0.232149	2034.29	2329.4	1448.34	1837.07
Top1	2101.2	-0.346055	0.149583	-2.31347	0.020697	0.232952	1957.89	1742.19	2430.01	2274.71
Fut1	88.6061	-1.01058	0.436816	-2.31352	0.0206942	0.232952	59.226	58.289	153.452	83.4569
Tst	1797.08	0.403873	0.174604	2.31308	0.0207184	0.233001	1914.12	2180.44	1374.77	1719.01
Ccdc86	273.494	-0.57372	0.248163	-2.31187	0.0207849	0.233557	243.771	195.376	334.232	320.597
Tmem63a	3692.64	0.308804	0.133699	2.30969	0.0209052	0.234229	3944.97	4228.11	3288.72	3308.76
Gcg	140.8	0.85	0.367911	2.31034	0.0208691	0.234229	224.887	137.087	87.2367	113.99
Syngr1	125.972	0.744282	0.322298	2.3093	0.0209269	0.234229	153.644	161.914	97.7471	90.5813
Gm30042	26.4057	-1.60098	0.693167	-2.30966	0.020907	0.234229	16.3086	9.71483	38.8886	40.7107
Pdlim1	3314.73	0.37815	0.163755	2.30924	0.0209301	0.234229	3763	3730.49	2531.97	3233.45
Mdfi	15.8403	-2.27443	0.985329	-2.30829	0.0209829	0.234628	3.43339	7.55598	14.7146	37.6574
Casp3	1247.57	0.375474	0.162785	2.30657	0.021079	0.235511	1340.74	1477.73	1025.82	1146.01
Ssr3	5723.16	-0.381062	0.165373	-2.30425	0.0212085	0.23625	5010.18	4932.97	7342.59	5606.88
Nub1	631.633	0.483414	0.209783	2.30436	0.0212026	0.23625	799.122	673.561	464.562	589.287
Nploc4	1727.07	0.335455	0.145578	2.30429	0.0212064	0.23625	1990.51	1863.09	1521.91	1532.76
Tmem30b	4775.58	0.408863	0.177454	2.30405	0.0212197	0.23625	4602.46	6294.13	3968.74	4236.97
Fads2	2953.98	-0.518798	0.225188	-2.30385	0.0212313	0.23625	3041.13	1814.51	3560.94	3399.34
Unc13b	1283.43	-0.425987	0.185151	-2.30076	0.0214052	0.237991	1230.01	959.609	1565	1379.08
Slc16a11	84.7112	0.926803	0.403609	2.29629	0.0216594	0.240623	96.9933	125.213	51.5012	65.1371
Sgf29	344.976	0.494952	0.215714	2.29448	0.0217628	0.241576	412.007	395.07	283.782	289.046
Psmb7	954.629	0.389596	0.169984	2.29196	0.0219081	0.242403	1157.91	1007.1	824.019	829.481
Tgoln1	30657.4	0.363155	0.158433	2.29216	0.0218964	0.242403	30108.3	38884.1	27417.5	26219.7
Ccnb1	601.137	0.531194	0.23171	2.2925	0.021877	0.242403	689.254	731.85	587.534	395.912
4930579G18Rik	68.7755	1.01019	0.440753	2.29197	0.0219076	0.242403	86.6932	97.1483	53.6033	37.6574
Ctso	544.687	0.469967	0.205234	2.28991	0.0220267	0.243519	563.076	702.706	450.898	462.066
Fbxo4	288.755	-0.627759	0.274206	-2.28937	0.0220581	0.24367	229.179	224.52	420.418	280.904
Gprc5a	1346.86	-0.409574	0.178957	-2.28867	0.0220985	0.24392	1183.66	1130.16	1348.49	1725.12
Spink4	21988.3	0.45416	0.198621	2.28657	0.022221	0.244791	22601.2	28241	21987.8	15123
Lrrc59	6855.89	-0.345207	0.15098	-2.28644	0.0222285	0.244791	6139.76	5939	8451.45	6893.34
Rec8	81.1687	1.04439	0.456786	2.2864	0.022231	0.244791	136.477	82.0363	42.0418	64.1194
Zfp335	649.184	-0.406389	0.177834	-2.28521	0.0223004	0.245358	541.618	575.334	737.833	741.953
St6galnac3	8.67528	-3.42803	1.50189	-2.28247	0.0224613	0.246812	0.858348	2.15885	4.20418	27.4797
Cdc16	1204.62	-0.366995	0.160818	-2.28205	0.0224866	0.246812	1062.63	1041.65	1440.98	1273.23
Rnf167	853.004	0.402881	0.176541	2.28208	0.0224848	0.246812	896.115	1047.04	746.241	722.615
Otud1	48.3588	1.1896	0.521732	2.2801	0.0226017	0.247877	55.7926	78.798	26.2761	32.5686
Slc9a8	1629.23	0.349622	0.153566	2.27668	0.0228052	0.249546	1713.26	1938.65	1413.65	1451.34
Mylip	499.993	-0.458128	0.201249	-2.27643	0.0228206	0.249546	452.349	389.672	602.248	555.701
Gm26634	13.831	-2.21548	0.973036	-2.27687	0.0227938	0.249546	3.43339	6.47655	19.9698	25.4442
Mapk8ip3	1136.06	-0.385027	0.169144	-2.27632	0.0228267	0.249546	1068.64	901.32	1264.41	1309.87
Slc35f2	192.331	0.743867	0.326893	2.27557	0.0228718	0.249642	293.555	187.82	126.125	161.825
Ube2i	2034.24	-0.320615	0.140887	-2.27569	0.0228646	0.249642	1793.09	1825.31	2207.19	2311.35
Grwd1	329.044	-0.517274	0.227429	-2.27444	0.0229397	0.24994	288.405	252.585	406.754	368.432
Slc25a11	1547.3	0.339667	0.149357	2.2742	0.0229538	0.24994	1787.08	1669.87	1335.88	1396.38
Slc5a3	258.977	0.571997	0.251511	2.27424	0.0229516	0.24994	284.972	334.622	194.443	221.873
Clca3a1	143.525	-0.810105	0.356264	-2.27389	0.0229725	0.249945	117.594	90.6717	142.942	222.891
Sgpp2	2335.06	0.313629	0.138003	2.27263	0.0230487	0.250376	2556.16	2619.76	2045.33	2118.99
Rdh1	153.056	-0.793592	0.349186	-2.27269	0.0230449	0.250376	124.46	99.3071	150.299	238.158
P2rx2	16.383	-2.04421	0.899755	-2.27196	0.023089	0.250615	4.29174	8.6354	22.0719	30.533
Als2	357.945	0.542786	0.239134	2.2698	0.0232198	0.250644	364.798	484.662	294.292	288.028
Nmnat2	10.0141	3.12874	1.37796	2.27055	0.023174	0.250644	11.1585	24.8268	0	4.07107
Nlrp9b	164.203	-0.925016	0.407618	-2.26932	0.0232489	0.250644	90.9849	136.008	138.738	291.082
Tmem126b	354.424	0.487874	0.214954	2.26967	0.0232278	0.250644	420.591	406.943	284.833	305.33
Gm35363	44.4489	-1.41355	0.622303	-2.27149	0.0231174	0.250644	35.1923	12.9531	76.7262	52.9239
Samm50	2736.24	0.329722	0.145303	2.2692	0.0232562	0.250644	3239.41	2855.08	2468.9	2381.58
Spire1	227.332	-0.598244	0.263513	-2.27026	0.0231916	0.250644	161.369	200.773	277.476	269.708
Tcf4	425.448	-0.535278	0.235732	-2.27071	0.0231646	0.250644	388.832	305.477	446.694	560.79
Lancl3	30.2719	1.47656	0.650679	2.26926	0.0232525	0.250644	39.484	49.6536	12.6125	19.3376
Mt1	1134.4	0.378299	0.166786	2.26817	0.0233187	0.25112	1184.52	1380.58	998.492	974.004
Vdac1	5541.53	0.319638	0.141014	2.26672	0.0234076	0.251879	5825.61	6480.87	4678.2	5181.45
1810026B05Rik	787.963	-0.379239	0.16745	-2.26479	0.0235256	0.252753	686.679	683.276	893.388	888.511
Slc39a14	1577.12	-0.371935	0.164211	-2.26499	0.0235136	0.252753	1329.58	1420.52	1937.07	1621.3
Nav2	955.916	-0.39152	0.172897	-2.26447	0.0235454	0.252767	771.655	882.97	1034.23	1134.81
2210407C18Rik	2069.92	1.36253	0.601807	2.26407	0.0235697	0.252831	4180.16	1781.05	1028.97	1289.51
Sprr2a3	3209.53	-1.56933	0.69348	-2.26298	0.0236371	0.253157	1027.44	2208.5	3296.07	6306.09
Nfic	989.032	0.361563	0.159758	2.26318	0.0236243	0.253157	1089.24	1135.56	871.316	860.014
Rian	156.377	-0.860379	0.380491	-2.26123	0.0237448	0.254112	109.869	112.26	268.016	135.363
Polr1b	739.542	-0.418318	0.185061	-2.26043	0.0237944	0.254333	642.044	623.908	921.766	770.45
Il4ra	1499.55	-0.556283	0.24611	-2.2603	0.0238026	0.254333	1511.55	915.353	1540.83	2030.45
Slco2a1	384.171	0.67515	0.298822	2.25937	0.0238602	0.25475	386.257	559.142	223.872	367.414
Trim44	1308.66	-0.350889	0.155401	-2.25795	0.0239488	0.254902	1190.53	1109.65	1518.76	1415.71
Dynll1	2602.38	-0.358851	0.158897	-2.25838	0.0239219	0.254902	2484.06	2075.73	3073.25	2776.47
Strip2	96.0984	0.840016	0.37196	2.25835	0.0239239	0.254902	110.727	136.008	72.522	65.1371
Rnasek	1149.33	0.402973	0.178451	2.25817	0.023935	0.254902	1162.2	1456.14	978.522	1000.47
Zfp451	597.403	-0.430054	0.190551	-2.2569	0.0240142	0.2554	475.525	542.951	713.659	657.478
Naaladl2	280.717	-0.786438	0.348559	-2.25625	0.0240547	0.255633	259.221	152.199	450.898	260.549
Tmem44	886.457	0.390396	0.17308	2.25558	0.024097	0.255883	935.599	1076.19	779.875	754.166
Serp1	7888.59	-0.380361	0.168705	-2.25459	0.0241589	0.256343	6930.3	6778.79	10214	7631.22
Nipal1	1358.71	0.355732	0.157835	2.25382	0.0242072	0.256657	1588.8	1461.54	1249.69	1134.81
L3mbtl3	342.924	-0.490694	0.217787	-2.2531	0.024253	0.256943	296.988	273.095	405.703	395.912
H2-T23	6411.88	0.376117	0.166956	2.25279	0.0242724	0.256951	7404.97	7081.03	4811.68	6349.85
Amt	260.829	0.56145	0.249327	2.25186	0.0243311	0.256976	318.447	303.318	231.23	190.323
Cfb	1787.85	0.335868	0.149146	2.25194	0.0243258	0.256976	2099.52	1890.07	1562.9	1598.91
Enpp5	1489.88	0.351108	0.155916	2.2519	0.0243285	0.256976	1617.99	1722.76	1384.23	1234.55
Coasy	957.583	0.360142	0.159955	2.25152	0.0243527	0.257007	1070.36	1082.66	836.631	840.676
Brca1	286.519	0.535705	0.237996	2.2509	0.0243921	0.257224	355.356	322.748	218.617	249.353
Crebzf	1753.3	-0.359713	0.159993	-2.2483	0.0245573	0.258767	1514.13	1557.61	2143.08	1798.4
Arhgef1	1953.25	-0.315209	0.140294	-2.24678	0.0246543	0.25939	1742.45	1738.95	2185.12	2146.47
Gadd45b	229	0.591319	0.263166	2.24694	0.0246437	0.25939	289.263	261.221	165.014	200.5
P2rx4	5757.34	0.310883	0.138421	2.24592	0.024709	0.259765	5959.51	6791.74	5068.13	5209.95
Dnajc15	565.938	0.462921	0.206143	2.24563	0.0247278	0.259765	733.888	577.492	474.021	478.351
Phf12	1391.75	-0.348003	0.154997	-2.24522	0.024754	0.259841	1175.08	1274.8	1500.89	1616.21
Per1	741.056	0.409	0.18229	2.24368	0.0248529	0.260578	861.782	828.998	585.432	688.011
Tcof1	1371.46	-0.427713	0.190642	-2.24354	0.0248622	0.260578	1293.53	1044.88	1751.04	1396.38
BC025920	61.528	1.05997	0.472579	2.24295	0.0248998	0.260773	66.0928	100.387	39.9397	39.6929
Fam160b2	803.106	-0.417447	0.186197	-2.24197	0.0249635	0.260842	756.205	618.511	888.132	949.577
Mb21d2	180.522	-0.632272	0.281955	-2.24246	0.0249317	0.260842	150.211	132.769	207.056	232.051
Psmb1	2839.28	0.301544	0.134493	2.24209	0.0249558	0.260842	3111.51	3158.4	2584.52	2502.69
Cxxc4	104.433	-0.796017	0.355323	-2.24026	0.0250737	0.261366	78.1097	74.4803	145.044	120.097
Bmpr1a	1728.9	0.338113	0.150889	2.2408	0.025039	0.261366	1846.31	2015.29	1468.31	1585.68
Igf2r	4403.96	0.316014	0.141077	2.24002	0.0250899	0.261366	4773.27	4995.58	4178.95	3668.03
Nox1	556.614	-0.706478	0.315318	-2.24052	0.0250569	0.261366	579.385	265.539	688.434	693.1
Slc24a3	13.4441	2.44645	1.09287	2.23856	0.0251848	0.261758	24.8921	20.5091	7.35731	1.01777
Psmb2	1326.13	0.345191	0.154192	2.23871	0.0251748	0.261758	1549.32	1418.36	1158.25	1178.57
Capn11	9.14763	4.08182	1.82298	2.23909	0.0251502	0.261758	33.4756	1.07943	0	2.03554
Dpp4	826.473	0.439387	0.196352	2.23775	0.0252372	0.262104	1030.02	872.175	777.773	625.927
Hexb	148.26	0.767602	0.343168	2.23681	0.0252986	0.262542	200.853	172.708	85.1346	134.345
Itpka	227.934	0.70942	0.317212	2.23642	0.025324	0.262607	301.28	264.459	127.176	218.82
Car9	958.359	0.419862	0.187772	2.23602	0.0253507	0.262685	989.675	1204.64	755.701	883.422
Mcm7	1329.23	0.338487	0.151433	2.23522	0.025403	0.263028	1451.47	1517.67	1150.89	1196.89
Reep5	2216.54	0.355325	0.158993	2.23484	0.0254277	0.263086	2260.03	2716.91	2003.29	1885.92
Slc25a24	3512.89	0.352403	0.157744	2.23401	0.0254824	0.263224	3610.21	4270.21	2874.61	3296.55
Nfix	1222.08	0.341074	0.152682	2.23388	0.0254907	0.263224	1380.22	1351.44	1060.5	1096.14
Tle6	80.5789	0.874508	0.391537	2.23353	0.0255141	0.263224	103.86	104.704	56.7564	56.995
Vldlr	951.522	-0.396625	0.177583	-2.23347	0.0255179	0.263224	851.481	791.219	1177.17	986.217
Sytl2	6174.84	-0.288677	0.129366	-2.23147	0.02565	0.264189	5713.17	5404.68	6635.24	6946.26
Prim1	319.257	0.52812	0.236643	2.23171	0.0256341	0.264189	339.906	414.499	273.271	249.353
Abcb11	10.3094	-2.57453	1.15416	-2.23066	0.0257039	0.264406	1.7167	4.3177	18.9188	16.2843
Fam189a1	246.863	0.598252	0.268206	2.23057	0.0257096	0.264406	263.513	331.384	215.464	177.092
Eif2s2	3462.3	-0.381675	0.171166	-2.22985	0.0257572	0.264697	2934.69	3079.6	3380.16	4454.77
Gstt3	1217.8	0.360438	0.161727	2.22868	0.0258349	0.265297	1290.1	1448.59	1102.55	1029.98
Mcm6	1728.01	0.367036	0.164839	2.22664	0.0259712	0.266496	1762.19	2131.86	1456.75	1561.26
Zkscan3	1168.05	-0.373878	0.167933	-2.22635	0.0259907	0.266497	1103.84	930.464	1312.75	1325.13
Acot12	10.2744	-2.84142	1.27713	-2.22486	0.0260907	0.267323	0.858348	4.3177	9.4594	26.462
Chrd	28.4506	-1.47898	0.665108	-2.22367	0.0261709	0.267944	18.0253	11.8737	46.2459	37.6574
Mov10	444.66	0.604736	0.272304	2.22081	0.0263638	0.269718	527.026	546.189	260.659	444.764
BC004004	958.455	0.356857	0.160765	2.21974	0.0264365	0.27026	1066.93	1085.9	856.601	824.392
Bco2	104.938	-0.899459	0.40529	-2.2193	0.0264665	0.270364	90.9849	55.0507	158.708	115.008
Acadvl	1583.07	0.386365	0.174132	2.2188	0.0265001	0.270506	1888.37	1699.02	1221.31	1523.6
Socs3	566.876	-0.565537	0.255062	-2.21725	0.026606	0.271385	551.918	361.607	589.636	764.343
Ndufab1	2191.38	0.323979	0.146163	2.21656	0.0266533	0.271665	2574.19	2298.1	1938.13	1955.13
Lta4h	1732.89	0.324566	0.146472	2.21589	0.026699	0.271727	1874.63	1979.67	1495.64	1581.61
Angptl4	17.2625	2.32084	1.04734	2.21593	0.0266964	0.271727	19.742	37.7799	10.5104	1.01777
C4bp	149.938	0.697148	0.314715	2.21517	0.0267484	0.272028	199.137	171.629	128.227	100.759
Ralb	1416.32	-0.3447	0.155633	-2.21482	0.0267723	0.272069	1313.27	1181.97	1629.12	1540.9
Rras	268.895	-0.552529	0.249529	-2.21428	0.0268093	0.272243	204.287	232.076	291.139	348.077
Padi2	90.8355	0.924851	0.417936	2.2129	0.0269046	0.272538	89.2682	148.961	62.0116	63.1016
Vsig10	1543.02	0.462417	0.208979	2.21275	0.026915	0.272538	1830	1746.51	1037.38	1558.2
Cry1	291.083	-0.860205	0.388783	-2.21256	0.0269282	0.272538	296.13	116.578	434.081	317.543
Hap1	61.8075	-1.05367	0.476252	-2.21242	0.0269377	0.272538	44.6341	35.621	66.2158	100.759
Adprh	500.11	0.442006	0.199764	2.21264	0.0269224	0.272538	563.076	589.366	392.039	455.96
Atp6ap1	2053.99	0.313113	0.141568	2.21176	0.0269835	0.2728	2228.27	2324	1790.98	1872.69
Gm34084	43.3918	1.24189	0.562056	2.20955	0.0271367	0.274147	54.0759	68.0038	18.9188	32.5686
Sucla2	1534.02	0.339163	0.153562	2.20864	0.0271995	0.274517	1620.56	1806.96	1326.42	1382.13
Gbe1	238.394	0.573472	0.259673	2.20844	0.0272134	0.274517	261.796	308.716	204.954	178.109
Prmt2	231.036	-0.595782	0.269814	-2.20812	0.0272358	0.274541	198.278	169.47	246.995	309.401
Selenof	5055.54	-0.325119	0.147323	-2.20685	0.0273243	0.275231	4518.34	4458.03	6122.33	5123.44
Slx1b	280.764	0.553256	0.250827	2.20572	0.0274034	0.275825	362.223	305.477	206.005	249.353
Tprn	1465.61	-0.394634	0.178982	-2.20488	0.0274627	0.276219	1345.03	1187.37	1475.67	1854.37
Dcaf5	977.019	-0.443242	0.20106	-2.20452	0.0274875	0.276265	875.515	780.424	958.552	1293.58
Tia1	1246.94	-0.369351	0.1676	-2.20377	0.0275404	0.27629	1106.41	1069.71	1528.22	1283.4
Echs1	2501.36	0.306805	0.139227	2.20363	0.0275504	0.27629	2848.86	2683.45	2283.92	2189.22
Lman1l	25.5771	-1.815	0.823467	-2.2041	0.0275174	0.27629	18.0253	4.3177	50.4501	29.5153
Atp8b2	133.348	-0.737898	0.334991	-2.20274	0.027613	0.276513	109.01	90.6717	189.188	144.523
Rfc5	460.372	0.45618	0.207075	2.20297	0.0275965	0.276513	490.117	575.334	401.499	374.538
Nucb1	11116.4	0.274367	0.124588	2.20219	0.0276521	0.276703	11844.3	12496.5	10008	10116.6
Lifr	16.4743	2.09657	0.952421	2.20131	0.0277144	0.277124	14.5919	38.8593	7.35731	5.08884
Capn5	3991.68	-0.342309	0.155794	-2.19719	0.0280065	0.279027	3797.33	3242.59	4145.32	4781.47
Trir	1643.84	-0.404311	0.183942	-2.19803	0.0279467	0.279027	1623.14	1205.72	1867.71	1878.8
4931440F15Rik	46.2206	1.20314	0.547567	2.19725	0.0280027	0.279027	48.0675	80.9569	28.3782	27.4797
Chkb	977.464	0.382455	0.174024	2.19771	0.0279697	0.279027	1025.73	1187.37	808.253	888.511
Pnliprp2	94.6831	1.33164	0.605996	2.19744	0.0279887	0.279027	48.9258	222.362	50.4501	56.995
Nsdhl	728.199	0.382169	0.173958	2.1969	0.0280273	0.279031	795.689	852.746	620.116	644.247
Slc28a2	122.709	0.794615	0.362093	2.1945	0.0281992	0.280201	144.202	167.311	70.42	108.901
Hcn2	193.278	0.617256	0.281274	2.1945	0.0281998	0.280201	210.295	257.983	145.044	159.79
Rpl17	10642.8	0.272316	0.124095	2.19441	0.0282061	0.280201	11461.5	11827.3	9476.21	9806.19
B4galnt4	174.716	-0.621099	0.283123	-2.19374	0.0282539	0.280473	142.486	132.769	199.698	223.909
Prdm15	464.937	-0.439271	0.200267	-2.19342	0.0282768	0.280497	410.29	378.878	510.807	559.772
Ifi47	294.568	0.874103	0.398893	2.19132	0.0284285	0.281594	481.533	280.651	122.972	293.117
Coa3	1866.14	0.334404	0.152589	2.19153	0.0284136	0.281594	1990.51	2172.88	1560.8	1740.38
Usp20	485.602	0.442147	0.202027	2.18855	0.0286295	0.283381	537.326	581.81	382.58	440.693
Tgtp1	26.0423	5.04525	2.3066	2.18731	0.0287196	0.283962	93.5599	7.55598	0	3.0533
Pigs	1265.95	0.339223	0.155096	2.18718	0.0287297	0.283962	1356.19	1472.34	1133.03	1102.24
Ttc30b	204.239	0.603882	0.276164	2.18668	0.0287656	0.283994	271.238	221.282	153.452	170.985
Ttc39b	1246.44	0.372469	0.170389	2.186	0.0288158	0.283994	1493.53	1319.06	1004.8	1168.4
Gm36548	13.7752	2.11437	0.967155	2.18618	0.0288026	0.283994	18.8837	25.9062	4.20418	6.10661
Tmed2	4615.76	-0.313228	0.143269	-2.18629	0.0287943	0.283994	4101.19	4132.04	5504.32	4725.5
Capn10	387.565	0.455623	0.20858	2.18441	0.0289325	0.284735	459.216	437.167	336.334	317.543
Cdc14a	447.78	0.545652	0.249774	2.18458	0.0289193	0.284735	490.117	573.175	293.241	434.587
Meg3	302.109	-0.80359	0.368039	-2.18344	0.0290035	0.285122	149.353	291.445	489.787	277.851
Dzip3	132.487	-0.837607	0.383643	-2.1833	0.029014	0.285122	118.452	71.2421	138.738	201.518
Galm	727.873	0.396184	0.181484	2.18302	0.0290343	0.285122	775.088	879.731	602.248	654.425
Dhcr24	3616.96	0.387573	0.177607	2.1822	0.0290949	0.285309	3468.58	4732.2	3106.89	3160.17
Zdhhc2	170.772	0.648267	0.297062	2.18226	0.0290903	0.285309	221.454	195.376	148.197	118.061
Xkr4	169.557	-0.936152	0.429132	-2.1815	0.0291462	0.285608	154.503	77.7186	296.394	149.612
Cox11	204.474	-0.580433	0.266181	-2.1806	0.0292132	0.28606	174.245	153.278	251.2	239.175
Kpna2	3977.34	0.378277	0.173498	2.1803	0.0292355	0.286074	3843.68	5148.86	3537.81	3378.99
Myo7a	237.58	-0.655921	0.300919	-2.17972	0.029278	0.286285	175.961	193.217	224.923	356.219
Hspd1	7115.92	0.27798	0.127588	2.17874	0.0293511	0.286388	7652.17	7946.73	6596.35	6268.43
Gba2	355.69	0.526318	0.241547	2.17895	0.0293356	0.286388	410.29	429.611	246.995	335.863
Cdc25c	110.982	0.792081	0.363463	2.17926	0.0293124	0.286388	157.078	124.134	92.4919	70.226
Slc25a36	1051.02	0.38076	0.174792	2.17836	0.0293795	0.28646	1134.74	1243.5	834.529	991.306
Dapp1	79.1991	-1.00424	0.461179	-2.17755	0.0294398	0.286845	70.3845	34.5416	101.951	109.919
Hook3	653.629	-0.47689	0.219142	-2.17617	0.0295425	0.287436	637.753	454.438	795.64	726.686
Gal3st1	705.915	0.574497	0.263971	2.17636	0.0295281	0.287436	684.962	1004.94	448.796	684.958
Sh3bp5	71.4995	0.934272	0.429433	2.17559	0.0295857	0.287652	105.577	82.0363	53.6033	44.7818
Tshz2	477.272	-0.53624	0.246567	-2.17483	0.0296431	0.288007	469.516	308.716	582.278	548.577
Rab19	198.888	0.575801	0.265082	2.17217	0.0298431	0.289335	242.913	233.156	157.657	161.825
Apoe	112.527	-0.757742	0.34883	-2.17224	0.0298377	0.289335	84.1181	83.1157	158.708	124.168
Net1	2479.63	-0.353819	0.162873	-2.17236	0.0298286	0.289335	2252.31	2101.64	2488.87	3075.69
Eif4e3	297.346	-0.531491	0.244784	-2.17127	0.0299109	0.289582	272.096	213.726	362.61	340.952
Ndufa9	1594.62	0.327045	0.15061	2.17148	0.029895	0.289582	1845.45	1703.33	1456.75	1372.97
Parp14	1153.49	0.575798	0.265292	2.17043	0.0299741	0.289989	1314.13	1447.51	642.188	1210.13
Cldn2	13143.8	-0.4376	0.201662	-2.16997	0.0300094	0.290127	12942.2	9387.76	17430.5	12814.7
Itsn2	1917.11	-0.329059	0.151697	-2.16919	0.0300686	0.290494	1810.26	1587.83	2179.87	2090.49
Arl10	338.015	-0.514495	0.23746	-2.16666	0.0302608	0.291939	313.297	242.871	385.733	410.16
Slc7a8	98.1832	0.789308	0.364279	2.16677	0.0302524	0.291939	115.019	133.849	75.6752	68.1904
Zfc3h1	2095.29	-0.306293	0.141392	-2.16626	0.030291	0.292024	1814.55	1933.25	2330.16	2303.21
Etv3	941.101	-0.385589	0.178092	-2.16511	0.0303789	0.292345	847.19	784.742	972.216	1160.26
Eps8	1769.52	-0.366822	0.169433	-2.16499	0.0303882	0.292345	1477.22	1614.82	1782.57	2203.47
Tmem106a	264.017	0.645918	0.298275	2.16551	0.0303483	0.292345	271.238	373.481	166.065	245.282
Rps15a	5125.79	0.339583	0.156886	2.16452	0.0304245	0.292489	5084.85	6368.61	4587.81	4461.89
Mrpl58	371.065	0.455576	0.210539	2.16385	0.0304757	0.2927	422.307	436.088	319.517	306.348
Zbtb1	631.438	-0.394584	0.182368	-2.16368	0.0304892	0.2927	540.759	550.507	753.599	680.887
Abcc4	332.897	-0.539648	0.249448	-2.16337	0.0305129	0.292723	273.813	268.777	457.204	331.792
Gm37963	58.5098	-1.1962	0.553387	-2.1616	0.030649	0.293823	19.742	51.8124	85.1346	77.3503
Wdr75	622.508	-0.398962	0.184615	-2.16104	0.0306919	0.293913	523.592	550.507	746.241	669.691
Ccni	2835.82	0.358041	0.165731	2.16037	0.0307442	0.293913	2812.81	3559.94	2403.74	2566.81
Tlnrd1	2681.07	-0.297447	0.137675	-2.1605	0.0307338	0.293913	2357.02	2454.61	2874.61	3038.04
Dctd	153.896	-0.635637	0.294193	-2.16061	0.0307252	0.293913	120.169	120.896	192.341	182.18
Surf6	1168.17	-0.401778	0.186032	-2.15973	0.0307936	0.293976	1135.59	876.493	1386.33	1274.25
Anln	453.305	0.457585	0.211865	2.1598	0.0307885	0.293976	550.201	498.694	417.265	347.059
Tmem209	508.234	0.445723	0.20643	2.1592	0.030835	0.294167	526.167	646.576	423.571	436.622
Impad1	4013.91	0.392694	0.181965	2.15807	0.0309224	0.294517	3813.64	5301.06	3367.55	3573.38
Khdrbs3	389.57	-0.47035	0.217943	-2.15814	0.030917	0.294517	312.439	341.098	416.213	488.528
Lipg	438.236	-0.467896	0.21683	-2.15789	0.0309362	0.294517	406.857	328.145	487.684	530.257
Psmg3	203.793	-0.594379	0.275564	-2.15695	0.0310095	0.29501	177.678	146.802	229.128	261.566
Meis3	123.047	0.729752	0.338408	2.15642	0.0310505	0.295196	135.619	171.629	87.2367	97.7057
Cflar	1714.6	-0.323911	0.150296	-2.15516	0.0311493	0.295814	1453.18	1593.23	1846.68	1965.31
Itih2	18.1382	1.98765	0.922327	2.15504	0.0311587	0.295814	22.3171	35.621	11.5615	3.0533
Cdca3	682.513	0.380407	0.176628	2.15372	0.031262	0.296384	799.98	743.724	599.095	587.252
Naip6	4827.53	-0.357129	0.165813	-2.15381	0.0312551	0.296384	4007.63	4459.11	4760.18	6083.2
Ttc39a	5475.53	-0.311134	0.144513	-2.15298	0.0313204	0.296507	5126.06	4648	6472.33	5655.73
Scn2b	104.378	0.82767	0.38447	2.15276	0.0313379	0.296507	136.477	130.61	57.8074	92.6169
Cmpk2	252.724	0.532223	0.247232	2.15273	0.0313399	0.296507	294.413	303.318	191.29	221.873
Tcp11l2	183.277	0.65396	0.303917	2.15177	0.0314154	0.297016	186.262	262.3	147.146	137.399
Abi2	128.189	-0.686028	0.318915	-2.15113	0.031466	0.297053	100.427	96.0688	152.401	163.861
Slc4a11	29.1978	-1.40739	0.654445	-2.15051	0.0315148	0.297053	18.8837	12.9531	47.297	37.6574
Fgfr3	2055.1	0.377346	0.175486	2.15028	0.0315327	0.297053	2034.29	2611.13	1882.42	1692.55
Kcnc1	12.3259	-2.50067	1.16306	-2.15007	0.0315493	0.297053	5.15009	2.15885	8.40835	33.5863
Usp35	72.7321	1.00252	0.466215	2.15035	0.0315279	0.297053	88.4099	105.784	33.6334	63.1016
Acer1	308.946	0.634155	0.294823	2.15097	0.0314788	0.297053	298.705	453.359	201.8	281.922
Rrnad1	353.543	-0.461165	0.214557	-2.14939	0.0316038	0.297362	305.572	289.286	418.316	401
Sik2	479.103	-0.542382	0.252409	-2.14882	0.0316484	0.297578	456.641	322.748	648.494	488.528
Smim6	2657.64	0.30377	0.141411	2.14813	0.0317035	0.297891	2914.09	2958.7	2498.33	2259.44
Tnip3	140.634	-1.08711	0.506388	-2.1468	0.0318095	0.298683	137.336	42.0976	141.891	241.211
Pter	245.265	-0.543989	0.253542	-2.14556	0.0319084	0.298844	202.57	196.455	317.415	264.62
Junos	37.6356	-1.29744	0.604539	-2.14617	0.0318597	0.298844	24.0337	19.4297	38.8886	68.1904
Pts	1052.5	-0.393972	0.183607	-2.14573	0.0318944	0.298844	951.05	867.858	1329.57	1061.53
Gsdmc2	5142.88	-1.00583	0.468813	-2.14549	0.0319139	0.298844	3056.58	3782.31	4754.92	8977.73
Spata13	1172.88	0.397118	0.185265	2.14351	0.0320721	0.299916	1232.59	1434.56	900.745	1123.62
Dnajc28	99.2149	0.786803	0.36706	2.14353	0.0320707	0.299916	139.911	111.181	71.471	74.297
Ikbkb	1355.85	-0.363841	0.169852	-2.14211	0.0321844	0.300761	1293.53	1077.27	1456.75	1595.86
Ntmt1	477.839	-0.415333	0.193989	-2.14101	0.0322729	0.300767	416.299	402.626	558.104	534.328
Arfgap1	2196.23	-0.30977	0.144682	-2.14104	0.0322705	0.300767	1918.41	2004.49	2544.58	2317.46
Cbfb	1055.54	-0.353592	0.165104	-2.14163	0.0322232	0.300767	925.299	928.306	1260.2	1108.35
Mrps6	233.893	0.531108	0.248006	2.14151	0.032233	0.300767	275.53	277.412	191.29	191.34
Rasal1	31.3782	-1.402	0.654928	-2.1407	0.0322983	0.3008	12.0169	22.6679	39.9397	50.8884
Adar	1369.91	0.36105	0.168771	2.13929	0.0324121	0.301655	1447.17	1634.25	1104.65	1293.58
Slc25a12	281.321	0.549075	0.25672	2.13881	0.032451	0.301812	351.923	316.272	260.659	196.429
Gcsh	699.026	0.4057	0.189833	2.13714	0.0325864	0.302456	722.729	871.096	620.116	582.163
Gpd1l	2355.21	0.305733	0.143056	2.13715	0.0325858	0.302456	2477.19	2730.95	2126.26	2086.42
Adck5	1280.95	0.444503	0.207977	2.13728	0.0325756	0.302456	1478.08	1475.57	876.571	1293.58
Rtkn	456.305	-0.47384	0.221948	-2.13492	0.0327679	0.303935	430.891	332.463	557.053	504.813
Apol9a	77.5328	1.186	0.555648	2.13444	0.032807	0.304019	72.1012	143.564	26.2761	68.1904
Atp13a4	16.8211	1.85987	0.871435	2.13426	0.0328214	0.304019	25.7504	26.9856	9.4594	5.08884
Pofut1	1116.73	-0.339542	0.159222	-2.13251	0.0329651	0.304314	963.925	1008.18	1197.14	1297.65
Tldc2	37.5008	1.6182	0.758738	2.13275	0.0329453	0.304314	59.226	53.9713	5.25522	31.5508
Sprr2a2	386.156	-0.584618	0.274043	-2.13331	0.0328992	0.304314	242.054	376.719	407.805	518.044
Styk1	1857.98	0.303707	0.142435	2.13225	0.0329864	0.304314	2008.53	2097.32	1671.16	1654.89
Timm50	1078.52	0.333168	0.156206	2.13288	0.0329344	0.304314	1185.38	1219.75	952.246	956.702
Zfp750	433.822	-0.442308	0.207393	-2.1327	0.032949	0.304314	384.54	350.813	529.726	470.209
2610035D17Rik	445.307	-0.488527	0.229157	-2.13185	0.0330192	0.304412	405.14	335.701	457.204	583.181
Pcolce	135.473	-0.767449	0.360075	-2.13136	0.0330594	0.304578	124.46	75.5598	157.657	184.216
E230014E18Rik	20.7539	1.69904	0.797305	2.13098	0.0330911	0.304664	34.3339	29.1445	6.30627	13.231
2310022B05Rik	932.891	-0.348796	0.163842	-2.12886	0.0332663	0.305897	805.989	835.475	1080.47	1009.63
Muc20	66.5094	-0.910419	0.427665	-2.12881	0.0332696	0.305897	48.0675	44.2564	86.1856	87.528
Acads	4256.42	0.286064	0.134443	2.12777	0.0333558	0.306279	4593.02	4761.34	3677.6	3993.72
Srp68	1550.66	-0.314733	0.147906	-2.12792	0.0333434	0.306279	1417.99	1346.04	1754.19	1684.41
Arntl2	80.6847	-0.839872	0.394777	-2.12746	0.0333819	0.306314	53.2176	62.6067	106.155	100.759
Fbxo3	977.373	0.345325	0.162408	2.12628	0.0334796	0.306397	1052.33	1135.56	853.448	868.156
Pakap	175.204	0.609197	0.286545	2.12601	0.0335027	0.306397	195.703	227.759	145.044	132.31
Tmem94	2746.35	0.345345	0.162415	2.12631	0.0334772	0.306397	2827.4	3320.31	2225.06	2612.61
Myc	582.951	-0.447818	0.210567	-2.12673	0.0334427	0.306397	561.36	424.214	666.362	679.869
Slc38a1	2668.49	-0.404172	0.190094	-2.12617	0.0334892	0.306397	2601.65	1991.54	3394.87	2685.89
Xpot	1771.68	-0.366723	0.172541	-2.12542	0.0335516	0.306468	1518.42	1577.04	2236.62	1754.63
Dhrs1	517.831	0.417068	0.196233	2.12538	0.0335552	0.306468	607.71	576.413	472.97	414.231
Them6	117.453	0.794512	0.373873	2.12509	0.0335794	0.306485	115.877	182.423	80.9304	90.5813
Gm43189	24.3704	1.54131	0.725384	2.12482	0.0336019	0.306486	32.6172	39.9387	15.7657	9.15991
Rtn4	1841.38	-0.389598	0.183544	-2.12264	0.0337843	0.307944	1477.22	1711.97	1814.1	2362.24
Ift122	137.384	-0.703821	0.331711	-2.12179	0.0338552	0.308228	120.169	88.5129	157.657	183.198
Plek2	727.44	-0.433456	0.204294	-2.12173	0.0338603	0.308228	708.137	528.918	819.814	852.889
Rhbdl2	467.839	-0.464515	0.219017	-2.12091	0.0339295	0.30861	436.041	349.734	502.399	583.181
Mlkl	484.988	0.513139	0.241986	2.12053	0.0339615	0.30861	678.095	461.994	382.58	417.285
Rab15	5207.7	-0.305566	0.144106	-2.12043	0.0339699	0.30861	4854.82	4461.26	5358.22	6156.48
Ssc5d	33.0268	-1.34118	0.632643	-2.11996	0.0340091	0.308629	23.1754	14.0325	39.9397	54.9595
Erap1	2031.14	0.307209	0.144919	2.11987	0.034017	0.308629	2230.85	2262.48	1731.07	1900.17
Calcrl	78.9233	1.05422	0.49751	2.119	0.0340905	0.309092	64.3761	148.961	50.4501	51.9061
Tor3a	1206.97	0.482149	0.227623	2.11819	0.0341591	0.309509	1278.08	1536.02	791.436	1222.34
Tmem82	304.503	0.551118	0.260301	2.11724	0.0342398	0.310036	357.073	367.005	202.852	291.082
Bik	43.3133	-1.18883	0.561826	-2.11602	0.0343435	0.310769	30.0422	22.6679	46.2459	74.297
Atp11b	4140.28	-0.281466	0.133046	-2.11555	0.0343833	0.310835	3779.31	3695.95	4379.7	4706.16
Fut4	3650.17	-0.404016	0.190988	-2.1154	0.0343961	0.310835	3201.64	3082.84	4918.89	3397.31
Atf6	1727.95	-0.339195	0.160478	-2.11365	0.0345448	0.311841	1560.48	1490.69	2096.83	1763.79
Fam160b1	970.994	-0.35378	0.167386	-2.11356	0.0345529	0.311841	799.98	905.638	1103.6	1074.76
Mblac1	68.7932	-0.901098	0.426434	-2.1131	0.0345919	0.311987	46.3508	49.6536	97.7471	81.4214
Dnajc19	474.913	0.408807	0.193719	2.11031	0.0348319	0.313533	541.618	541.871	415.162	401
Amfr	3373.78	0.355759	0.168568	2.11048	0.0348174	0.313533	3286.62	4289.64	2974.45	2944.4
Shroom1	63.6115	-0.947161	0.448751	-2.11066	0.0348017	0.313533	48.9258	37.7799	90.3898	77.3503
Grsf1	1329.07	0.336589	0.159535	2.10982	0.034874	0.313706	1387.09	1580.28	1154.05	1194.86
Adam18	79.1405	-0.870283	0.412649	-2.10902	0.0349432	0.313916	65.2345	46.4153	107.207	97.7057
Cap2	29.2365	-1.44478	0.685013	-2.10913	0.0349332	0.313916	21.4587	9.71483	40.9907	44.7818
Atp5d	6333.02	0.287504	0.136365	2.10835	0.0350009	0.314229	7389.52	6533.76	5646.21	5762.6
Foxa3	2048.44	-0.310575	0.147345	-2.10781	0.0350472	0.314439	1760.47	1897.63	2169.36	2366.31
Bmpr2	1123.07	-0.330034	0.156659	-2.1067	0.0351433	0.315094	963.067	1027.61	1251.79	1249.82
Galnt3	4933.95	-0.338892	0.16109	-2.10374	0.0354012	0.31596	4156.12	4558.41	6136	4885.28
Eno1	8789.71	0.281672	0.133848	2.10442	0.0353421	0.31596	9071.88	10218.9	7876.53	7991.51
Lrrc47	686.631	-0.381569	0.18132	-2.1044	0.0353439	0.31596	573.377	619.59	817.712	735.846
Lysmd4	668.745	-0.47314	0.224881	-2.10396	0.035382	0.31596	606.852	512.727	908.102	647.3
Klf16	524.748	-0.419744	0.199516	-2.10381	0.0353953	0.31596	448.916	449.041	548.645	652.389
Dglucy	449.052	0.469472	0.223071	2.10459	0.0353273	0.31596	544.193	498.694	326.875	426.445
Zhx2	253.218	-0.534287	0.253866	-2.10461	0.0353256	0.31596	222.312	191.058	322.671	276.833
Cps1	126.775	0.756459	0.359762	2.10267	0.0354949	0.316385	180.253	138.166	76.7262	111.954
Hectd3	1690.11	0.342622	0.162944	2.1027	0.035492	0.316385	1738.15	2042.27	1414.71	1565.33
Gmds	12231.9	0.276609	0.131575	2.10228	0.0355283	0.316477	13118.1	13683.9	11647.7	10477.9
Gal3st2b	19.6364	2.04256	0.972058	2.10127	0.0356171	0.3168	48.0675	15.112	3.15313	12.2132
Mrpl35	442.729	0.429483	0.204436	2.10082	0.0356571	0.3168	483.25	533.236	394.142	360.29
Cers4	661.906	0.38605	0.183718	2.10132	0.0356131	0.3168	747.621	752.359	533.93	613.714
Rsad1	221.355	0.55463	0.264003	2.10085	0.0356542	0.3168	246.346	280.651	166.065	192.358
Nudt19	830.862	0.455178	0.216784	2.09969	0.0357564	0.317194	843.756	1078.35	799.845	601.501
Senp3	1276.05	-0.323398	0.154031	-2.09956	0.0357674	0.317194	1138.17	1129.08	1363.2	1473.73
Plgrkt	877.053	0.492712	0.234678	2.09952	0.0357708	0.317194	886.674	1164.7	591.738	865.102
Pclaf	793.032	0.360372	0.17167	2.09921	0.0357988	0.317237	879.807	903.479	662.158	726.686
Ccar1	1767.13	-0.305491	0.145628	-2.09774	0.0359279	0.318176	1533.01	1628.85	1911.85	1994.82
Ankrd50	854.598	-0.384845	0.18361	-2.09599	0.0360826	0.319134	769.938	712.421	875.52	1060.51
Pcbp2	2660.6	0.282519	0.134787	2.09604	0.0360785	0.319134	2938.98	2901.49	2414.25	2387.68
Fgfr4	617.953	-0.409957	0.19568	-2.09504	0.0361673	0.319676	583.677	477.106	719.965	691.064
2410018L13Rik	14.967	-1.92696	0.919941	-2.09465	0.0362021	0.319777	6.00844	6.47655	17.8678	29.5153
Nrbp2	694.692	-0.39826	0.190225	-2.09362	0.0362936	0.320236	640.328	558.063	732.578	847.8
H2-T3	587.621	0.501636	0.239611	2.09354	0.0363008	0.320236	724.446	653.052	385.733	587.252
Arl2bp	1882.28	0.336668	0.160856	2.09297	0.0363514	0.320477	1905.53	2297.02	1687.98	1638.61
Plcl1	22.9919	1.61024	0.769851	2.09163	0.0364714	0.321328	28.3255	41.0182	7.35731	15.2665
Sema6d	681.483	-0.425068	0.203338	-2.09045	0.0365771	0.322052	612.861	550.507	684.23	878.333
Adra2a	540.115	0.624748	0.298949	2.08981	0.0366349	0.322354	483.25	827.919	336.334	512.955
Rita1	500.976	-0.422562	0.202235	-2.08946	0.0366665	0.322425	453.208	402.626	611.708	536.364
Cdc20	810.637	0.412015	0.197317	2.08808	0.0367906	0.323309	1042.03	808.489	730.476	661.549
Cep170b	4341.62	-0.278623	0.133459	-2.0877	0.0368252	0.323406	4024.79	3822.24	4604.62	4914.8
Mink1	2695.56	0.287686	0.137876	2.08655	0.0369289	0.323872	3066.02	2860.48	2410.04	2445.7
Gm35189	21.3925	-1.58221	0.758337	-2.08642	0.0369404	0.323872	8.58348	12.9531	29.4292	34.6041
Gm42418	2594.69	-0.383937	0.184025	-2.08633	0.0369491	0.323872	2048.88	2454.61	3333.91	2541.37
C2cd2l	1970.68	-0.312745	0.149983	-2.08521	0.0370505	0.324333	1845.45	1669.87	2094.73	2272.68
Shld3	45.3975	1.09617	0.525753	2.08496	0.0370727	0.324333	55.7926	68.0038	25.2251	32.5686
2700081O15Rik	150.044	-0.688898	0.330358	-2.08531	0.0370415	0.324333	136.477	92.8306	173.422	197.447
Hspb8	128.479	0.722716	0.3468	2.08396	0.0371643	0.32453	135.619	184.582	107.207	86.5102
Emc10	2135.43	0.315495	0.151394	2.08393	0.0371662	0.32453	2318.4	2417.91	1767.86	2037.57
Exoc6	620.497	0.409997	0.196708	2.08429	0.0371335	0.32453	635.178	781.504	537.084	528.221
Ifrd1	909.146	-0.360202	0.17288	-2.08353	0.0372027	0.324641	803.414	789.06	945.94	1098.17
Pgrmc1	2428.27	0.327575	0.157275	2.08282	0.037268	0.325004	2483.2	2923.08	2044.28	2262.5
2010007H06Rik	41.1102	-1.24013	0.596179	-2.08013	0.0375132	0.326935	33.4756	15.112	58.8585	56.995
Cenpe	602.004	0.446396	0.214674	2.07941	0.0375794	0.327303	753.63	634.702	574.921	444.764
Sox4	1159.06	-0.339854	0.163494	-2.07869	0.0376458	0.327674	1014.57	1031.93	1206.6	1383.15
Ddc	321.523	0.470406	0.226549	2.0764	0.0378574	0.329307	386.257	360.528	285.884	253.424
Itpripl2	230.367	-0.655368	0.315784	-2.07537	0.0379525	0.329925	142.486	215.885	330.028	233.069
Ahcy	3171.53	0.290115	0.139858	2.07435	0.0380468	0.330325	3409.36	3569.66	2714.85	2992.24
Prss22	64.0841	-4.33353	2.08908	-2.07437	0.038045	0.330325	12.0169	0	130.329	113.99
Dvl3	1198.76	-0.329839	0.159034	-2.07401	0.0380782	0.330389	1059.2	1065.39	1408.4	1262.03
Cpne2	1147.03	-0.419583	0.202368	-2.07337	0.0381379	0.330659	1151.04	810.648	1304.35	1322.08
Psma2	1650.19	0.317358	0.15308	2.07316	0.0381576	0.330659	1932.14	1729.24	1512.45	1426.91
Duox1	21.6517	-1.60334	0.773504	-2.07283	0.0381883	0.330716	13.7336	7.55598	37.8376	27.4797
Grhl3	12.8436	-2.17205	1.04812	-2.07232	0.0382352	0.330913	6.00844	3.23828	12.6125	29.5153
Haglr	29.6448	-1.39519	0.673356	-2.07199	0.038266	0.330971	20.6004	11.8737	51.5012	34.6041
Btnl1	433.081	1.40708	0.679423	2.07099	0.0383596	0.331571	555.351	702.706	128.227	346.041
Psmd2	4516.36	0.294549	0.142246	2.0707	0.0383865	0.331594	4884.86	5066.82	4343.97	3769.81
Tmem171	1103.06	0.377684	0.182482	2.06971	0.0384795	0.332189	1377.65	1115.05	901.796	1017.77
Gm29590	10.2362	-2.32156	1.12247	-2.06825	0.0386163	0.333007	2.57504	4.3177	14.7146	19.3376
Mbp	1680.05	0.355911	0.172089	2.06818	0.0386229	0.333007	1796.52	1976.43	1311.7	1635.55
Tbccd1	1156.55	0.397443	0.192235	2.06748	0.0386888	0.333366	1294.39	1335.25	1147.74	848.818
Rpl22l1	294.313	0.540936	0.261758	2.06655	0.0387764	0.33391	406.857	290.365	245.944	234.087
Smo	899.631	-0.336289	0.162762	-2.06613	0.0388161	0.334043	785.389	805.251	991.135	1016.75
Pnmal2	227.409	-0.635192	0.307558	-2.06527	0.038897	0.334319	157.936	198.614	335.283	217.802
Opa1	2127.79	0.286957	0.138943	2.06529	0.0388954	0.334319	2350.16	2327.24	1891.88	1941.9
H1fx	12.8739	2.39381	1.15939	2.06471	0.0389503	0.334568	12.0169	31.3033	1.05104	7.12437
Baz1a	749.273	-0.381489	0.185006	-2.06204	0.0392036	0.336293	672.087	629.305	774.62	921.08
Ifi27	460.664	1.35966	0.659403	2.06196	0.0392115	0.336293	555.351	770.71	147.146	369.45
Chrm1	1219.38	0.375106	0.181929	2.06182	0.0392248	0.336293	1219.71	1534.94	1118.31	1004.54
Cenpl	179.239	0.57649	0.279743	2.06078	0.0393239	0.336511	206.862	222.362	151.35	136.381
Ints1	1862.31	0.313571	0.152157	2.06083	0.0393193	0.336511	1933.86	2194.47	1701.64	1619.27
Abcg1	301.032	-1.94875	0.945479	-2.06112	0.0392915	0.336511	199.995	47.4947	544.441	412.196
Hrh1	120.173	-0.696083	0.338074	-2.05897	0.0394974	0.337443	96.9933	86.354	133.483	163.861
Cdkn3	120.388	0.700521	0.340196	2.05917	0.0394783	0.337443	141.627	156.517	103.002	80.4036
Tjap1	466.48	-0.405984	0.197188	-2.05887	0.0395066	0.337443	413.724	388.593	547.594	516.008
Leprot	1557.75	0.314223	0.152703	2.05774	0.0396155	0.338162	1652.32	1801.56	1337.98	1439.12
Slc6a4	71.5839	0.945777	0.459686	2.05744	0.039644	0.338195	93.5599	94.9894	34.6845	63.1016
1700108F19Rik	23.3519	-1.51206	0.735281	-2.05644	0.0397398	0.338801	15.4503	8.6354	35.7355	33.5863
Cit	443.91	0.413881	0.201343	2.0556	0.0398208	0.339161	482.392	532.157	379.427	381.663
Cyp2d10	172.327	0.580569	0.282447	2.05549	0.0398315	0.339161	211.154	201.852	143.993	132.31
Plagl1	145.066	0.770867	0.375103	2.05508	0.039871	0.339247	128.752	237.474	106.155	107.883
Prss30	1122.73	-0.49903	0.242852	-2.05488	0.0398911	0.339247	818.864	1042.72	1010.05	1619.27
Ptprj	1661.32	-0.318053	0.154959	-2.05249	0.040122	0.341	1500.39	1457.22	1969.66	1717.99
Rbl1	869.649	0.344734	0.168012	2.05184	0.0401849	0.341322	993.967	952.053	733.629	798.948
Gm17300	14.1651	1.98257	0.966617	2.05103	0.0402636	0.341779	17.167	28.0651	7.35731	4.07107
Sp4	85.8112	0.846002	0.412637	2.05023	0.0403417	0.34223	107.294	113.34	47.297	75.3148
Ajuba	165.399	-0.605434	0.295583	-2.04827	0.0405335	0.343645	143.344	118.737	210.209	189.305
Tmprss2	11174.5	-0.339178	0.165739	-2.04646	0.040711	0.344936	11182.6	8550.13	13072.9	11892.6
Rdm1	243.421	0.554533	0.271007	2.0462	0.0407371	0.344945	268.663	310.874	169.218	224.927
Fam185a	358.855	-0.443461	0.216803	-2.04545	0.04081	0.345349	321.881	286.048	419.367	408.125
Nbeal1	1486.99	0.377422	0.184543	2.04517	0.040838	0.345368	1444.6	1917.06	1259.15	1327.17
Cxadr	2478.08	0.356061	0.174129	2.04482	0.0408728	0.345368	2510.67	3054.77	1960.2	2386.67
Serac1	246.033	-0.525261	0.256893	-2.04466	0.0408879	0.345368	179.395	224.52	292.19	288.028
Chst13	9.05214	-2.83247	1.38713	-2.04196	0.0411552	0.347412	4.29174	0	11.5615	20.3554
Dnah2	31.0781	1.27877	0.626433	2.04136	0.0412151	0.347703	39.484	48.5741	19.9698	16.2843
Zbed4	359.157	-0.468891	0.229762	-2.04077	0.041274	0.347986	336.472	265.539	419.367	415.249
St5	772.956	-0.380742	0.186617	-2.04023	0.0413276	0.348224	730.454	612.034	829.274	920.062
Slc34a2	46.5999	-1.20642	0.591524	-2.0395	0.0413997	0.348617	18.8837	37.7799	47.297	82.4392
Dhx35	384.577	0.477292	0.234114	2.03872	0.0414781	0.349012	429.174	466.312	276.425	366.396
Leprotl1	1007.77	0.346807	0.170127	2.03852	0.0414975	0.349012	1068.64	1188.45	836.631	937.364
Rpl7	14857.8	0.265839	0.130487	2.03728	0.0416224	0.349633	15331	17115.4	13429.2	13555.6
Mrps27	426.273	0.430535	0.211306	2.03749	0.0416008	0.349633	521.876	456.597	383.631	342.988
Ttc14	1093.13	-0.350732	0.172272	-2.03592	0.0417585	0.349919	997.401	923.988	1328.52	1122.6
Klf3	3698.39	-0.298138	0.146435	-2.03598	0.0417519	0.349919	3374.17	3260.94	3761.69	4396.76
Tm6sf2	82.9453	1.11213	0.546169	2.03624	0.0417267	0.349919	78.1097	148.961	28.3782	76.3326
Tm7sf2	708.869	-0.451041	0.221541	-2.03592	0.041758	0.349919	605.135	592.604	969.063	668.673
Nop56	1311.38	-0.311214	0.152964	-2.03456	0.0418952	0.350422	1205.12	1135.56	1418.91	1485.94
Lpcat2	1070.25	0.379382	0.186451	2.03476	0.041875	0.350422	1108.13	1312.58	1022.67	837.623
Styx	483.146	-0.419633	0.206218	-2.0349	0.0418608	0.350422	424.024	402.626	502.399	603.536
Gldc	16.6179	1.99277	0.979679	2.03411	0.041941	0.350591	41.2007	11.8737	5.25522	8.14214
Mpst	2219.05	0.474552	0.233423	2.03301	0.0420512	0.351298	2051.45	3110.9	1542.93	2170.9
Daam1	1367.72	-0.304621	0.149898	-2.03219	0.0421349	0.351413	1251.47	1196	1498.79	1524.62
Gm4117	15.8444	-1.83123	0.900992	-2.03246	0.0421069	0.351413	9.44183	4.3177	24.174	25.4442
Naaladl1	241.946	1.82816	0.899747	2.03186	0.0421675	0.351413	206.862	548.348	59.9095	152.665
Xlr4a	15.2588	-2.0408	1.0044	-2.03186	0.0421674	0.351413	3.43339	8.6354	35.7355	13.231
Cdc42ep3	340.885	-0.543263	0.267409	-2.03158	0.0421963	0.351439	231.754	323.828	348.947	459.013
Kcnh2	353.677	-0.44821	0.220663	-2.0312	0.0422352	0.351549	314.155	283.889	430.928	385.734
Gfi1	747.457	0.468035	0.230488	2.03062	0.0422932	0.351605	690.112	1045.96	606.452	647.3
Pfkfb4	929.435	0.389676	0.191891	2.03071	0.0422844	0.351605	991.392	1117.21	901.796	707.348
Pafah1b3	1029.91	-0.37718	0.185825	-2.02975	0.0423817	0.352014	1008.56	782.583	1151.94	1176.54
Ocln	1495.66	0.313385	0.154405	2.02963	0.0423937	0.352014	1650.6	1664.47	1253.9	1413.68
Fundc2	409.533	0.423939	0.208969	2.02872	0.0424869	0.352574	441.191	497.615	357.355	341.97
Cdsn	95.6695	-0.910172	0.448739	-2.02829	0.0425308	0.352725	84.9765	47.4947	155.555	94.6524
Slc2a6	21.8	1.5871	0.782675	2.02779	0.0425821	0.352937	22.3171	43.177	10.5104	11.1954
Tlr1	602.821	0.402428	0.198551	2.02682	0.0426805	0.353325	718.437	654.132	468.766	569.95
Specc1	913.539	0.354879	0.17508	2.02695	0.0426674	0.353325	950.191	1101.01	770.415	832.534
Agpat2	1453.29	-0.343318	0.169523	-2.0252	0.042847	0.354109	1369.07	1192.76	1496.69	1754.63
Rassf4	1332.86	-0.312904	0.154503	-2.02523	0.0428433	0.354109	1230.01	1147.43	1428.37	1525.63
Ggt6	822.148	0.339629	0.167706	2.02514	0.0428527	0.354109	896.974	940.179	710.506	740.935
Slc46a3	52.7634	0.969583	0.479149	2.02355	0.0430163	0.355033	73.8179	65.8449	36.7865	34.6041
P4ha1	598.215	-0.421492	0.20828	-2.02368	0.0430032	0.355033	552.776	469.55	758.854	611.678
Ncln	2142.75	0.279997	0.138409	2.02297	0.0430758	0.355311	2363.03	2336.96	1942.33	1928.67
E330009J07Rik	1665.81	-0.383505	0.189724	-2.02138	0.0432404	0.356437	1597.39	1293.15	2116.8	1655.91
Rbm15b	1447.1	-0.328767	0.162663	-2.02115	0.0432643	0.356437	1217.14	1349.28	1501.94	1720.03
4930422I22Rik	37.1165	-1.16164	0.574963	-2.02038	0.0433442	0.356666	23.1754	22.6679	58.8585	43.764
Dab2	26.9603	-1.67783	0.83044	-2.02042	0.0433402	0.356666	8.58348	17.2708	17.8678	64.1194
Chmp5	1378.92	0.299834	0.148514	2.01889	0.0434982	0.357718	1527.86	1515.51	1226.57	1245.75
Anxa7	2411.11	0.359476	0.178131	2.01805	0.0435863	0.358014	2321.83	3099.03	2052.69	2170.9
Pdha1	3626.95	0.283587	0.140524	2.01807	0.0435837	0.358014	4224.79	3739.13	3267.7	3276.19
Tent5c	86.0522	0.770376	0.381835	2.01756	0.0436368	0.358214	113.302	103.625	66.2158	61.0661
Mapk7	485.769	-0.393421	0.195055	-2.01698	0.0436977	0.358285	405.14	435.008	536.033	566.897
Npc1	781.133	-0.350176	0.173613	-2.017	0.0436958	0.358285	649.77	724.294	865.009	885.458
As3mt	823.671	0.347249	0.172237	2.01611	0.0437885	0.358814	931.308	913.194	767.262	682.922
Ihh	2729.85	0.43354	0.215116	2.01538	0.0438646	0.359104	2547.58	3727.25	2008.55	2636.02
Ndfip2	2531.56	-0.279386	0.138635	-2.01527	0.0438762	0.359104	2207.67	2367.18	2780.01	2771.38
Bckdha	155.383	0.599011	0.297403	2.01414	0.0439949	0.35986	198.278	175.946	128.227	119.079
Atp6v1g1	1569.28	-0.350595	0.17411	-2.01364	0.0440476	0.359862	1537.3	1220.83	1689.03	1829.95
Agap3	867.103	-0.342209	0.16994	-2.01371	0.0440403	0.359862	806.847	722.135	982.726	956.702
Wdr76	292.118	0.471195	0.234055	2.01318	0.0440957	0.359924	322.739	356.21	256.455	233.069
Fa2h	882.465	1.13493	0.563781	2.01307	0.0441077	0.359924	908.991	1516.59	385.733	718.544
Cstf3	644.328	-0.373446	0.185585	-2.01227	0.0441913	0.360392	521.017	602.319	726.272	727.704
Tbl2	1031.77	-0.360841	0.179343	-2.01202	0.0442178	0.360394	914.999	891.605	1284.38	1036.09
Ttc37	983.985	-0.40931	0.203534	-2.01102	0.0443236	0.361041	923.583	766.392	1278.07	967.897
Ephx4	206.608	-0.592213	0.29467	-2.00975	0.0444575	0.361702	148.494	181.343	286.935	209.66
Smim31	2058.14	-0.382719	0.190427	-2.0098	0.0444527	0.361702	2060.04	1512.27	2503.59	2156.65
Mcc	865.041	-0.328895	0.163756	-2.00844	0.0445964	0.362617	763.071	770.71	956.45	969.933
Gm12319	36.7069	-1.14753	0.571478	-2.008	0.0446431	0.362781	24.0337	21.5885	46.2459	54.9595
Usp33	1798.66	0.363606	0.181133	2.00739	0.0447076	0.362889	1887.51	2161.01	1774.16	1371.95
Zscan22	181.212	-0.577931	0.287903	-2.00738	0.0447092	0.362889	131.327	159.755	231.23	202.536
Ikzf2	389.602	-0.596467	0.297213	-2.00687	0.0447639	0.363117	236.904	384.275	381.529	555.701
Cftr	2796.93	0.363615	0.181297	2.00563	0.044896	0.363973	3506.35	2788.16	2178.81	2714.39
Capn8	874.25	-0.3497	0.174426	-2.00486	0.044978	0.364423	795.689	741.565	1045.79	913.955
Samd14	31.499	1.25919	0.628176	2.00452	0.0450144	0.364502	44.6341	44.2564	14.7146	22.3909
Kank4	31.7101	1.26506	0.631211	2.00418	0.0450503	0.364577	50.6425	38.8593	22.0719	15.2665
Adamts17	499.668	-0.466501	0.232885	-2.00314	0.0451624	0.364985	478.958	359.449	643.239	517.026
Scpep1	502.949	0.462962	0.23109	2.00339	0.0451359	0.364985	680.67	484.662	407.805	438.658
Lgals3	9303.97	0.469462	0.234383	2.00297	0.0451805	0.364985	8034.14	13575.9	6795	8810.81
Mettl23	291.39	0.485108	0.242261	2.00242	0.0452394	0.365246	309.864	370.243	256.455	228.998
Srp9	1561.72	-0.321	0.160365	-2.00168	0.0453191	0.365674	1318.42	1459.38	1848.79	1620.29
Btn1a1	22.47	1.47216	0.735607	2.00128	0.0453622	0.365806	28.3255	37.7799	11.5615	12.2132
Fmo4	26.5501	1.48992	0.745062	1.99972	0.0455301	0.365869	26.6088	51.8124	9.4594	18.3198
Efna1	681.614	0.418234	0.209123	1.99994	0.0455063	0.365869	763.071	796.616	495.042	671.727
Oxct2a	24.9261	-1.53217	0.765924	-2.00042	0.0454548	0.365869	18.8837	6.47655	33.6334	40.7107
Gm12185	7.43094	3.76358	1.88194	1.99984	0.0455176	0.365869	26.6088	1.07943	0	2.03554
Hs3st3a1	23.4392	-1.42197	0.710976	-2.00003	0.0454971	0.365869	14.5919	10.7943	37.8376	30.533
Lman1	3220.7	-0.335326	0.167668	-1.99994	0.045507	0.365869	2824.82	2871.27	4058.08	3128.62
Plekhd1	244.536	0.551648	0.275936	1.99919	0.0455877	0.366117	242.913	338.939	204.954	191.34
Gna11	4590.05	0.336994	0.168616	1.99858	0.0456533	0.366429	4735.51	5512.62	3583.01	4529.07
Adi1	593.772	0.399464	0.199907	1.99825	0.0456899	0.366508	603.419	748.042	506.603	517.026
Fahd1	677.674	0.383148	0.191776	1.99789	0.0457289	0.366606	700.412	834.396	558.104	617.785
Sh3d21	297.42	-0.536174	0.268406	-1.99762	0.0457577	0.366623	199.137	287.127	325.824	377.592
Pigr	87574	0.395659	0.198119	1.99707	0.045817	0.366884	119916	79099.2	70472.5	80808.7
Gm44686	59.1256	-0.929732	0.465651	-1.99663	0.0458656	0.367058	35.1923	46.4153	70.42	84.4747
Ncf2	595.345	-0.379076	0.189907	-1.99612	0.045921	0.367074	555.351	479.265	683.179	663.584
Fars2	593.04	0.362282	0.181486	1.9962	0.0459125	0.367074	670.37	663.846	508.705	529.239
Gprin3	543.679	0.478326	0.239689	1.99561	0.0459759	0.36714	534.751	731.85	394.142	513.973
Mta2	2673.22	-0.286907	0.143774	-1.99555	0.0459829	0.36714	2541.57	2274.35	2872.5	3004.45
Bdh2	17.3751	-1.97947	0.992258	-1.99491	0.0460524	0.367481	3.43339	10.7943	42.0418	13.231
Ddx51	355.843	-0.425475	0.213356	-1.9942	0.04613	0.367784	311.58	295.762	410.958	405.072
Abhd3	77.2097	0.797721	0.400046	1.99407	0.046144	0.367784	93.5599	102.545	56.7564	55.9772
Npepps	1837.71	-0.315855	0.158425	-1.99372	0.0461824	0.367876	1639.44	1635.33	1861.4	2214.66
Naf1	191.331	-0.569375	0.28573	-1.9927	0.0462944	0.368493	134.761	173.787	218.617	238.158
Dynlt1b	145.022	-0.608137	0.305209	-1.99252	0.0463136	0.368493	122.744	106.863	172.371	178.109
Rhbdf1	944.655	-0.401302	0.201512	-1.99146	0.0464306	0.36921	737.321	891.605	937.531	1212.16
Adam9	2866.36	-0.308944	0.155156	-1.99118	0.0464607	0.369235	2738.13	2382.29	3383.31	2961.7
Gm42664	95.5784	-0.849233	0.426702	-1.99022	0.0465662	0.369859	78.968	57.2095	155.555	90.5813
Crybb3	32.2521	-1.24441	0.625679	-1.98889	0.0467134	0.37017	18.8837	19.4297	35.7355	54.9595
Rpl41	11448	0.32895	0.165367	1.98921	0.046678	0.37017	14370.5	11123.5	10757.4	9540.55
Fam124a	365.97	-0.425316	0.213817	-1.98916	0.0466835	0.37017	315.014	309.795	399.397	439.676
1700066B19Rik	796.861	-0.396866	0.199531	-1.98899	0.0467024	0.37017	763.071	612.034	986.93	825.41
Spata1	37.2959	-1.13883	0.57281	-1.98815	0.0467951	0.370603	19.742	26.9856	53.6033	48.8528
Foxred2	39.1185	1.15588	0.58159	1.98744	0.0468736	0.37101	49.7842	58.289	17.8678	30.533
Pdlim2	233.141	-0.820444	0.412904	-1.98701	0.0469215	0.371175	96.135	241.791	233.332	361.308
Cd80	16.4378	2.25918	1.13773	1.98569	0.0470675	0.372116	48.9258	5.39713	7.35731	4.07107
Gas2l3	141.866	0.619528	0.312073	1.9852	0.0471221	0.372197	165.661	178.105	121.921	101.777
Trim27	1098.13	-0.322145	0.162301	-1.98487	0.0471593	0.372197	935.599	1016.82	1269.66	1170.43
Hmgcs1	4517.3	0.325516	0.163996	1.9849	0.0471553	0.372197	4405.04	5645.39	4140.06	3878.71
Lpp	3208.68	-0.294146	0.14822	-1.98452	0.0471981	0.372289	3108.08	2656.47	3464.24	3605.95
Alad	1041.14	-0.337735	0.170235	-1.98394	0.047263	0.372587	955.341	884.049	1079.42	1245.75
Trappc1	497.326	0.43061	0.217134	1.98316	0.0473499	0.373058	505.567	636.861	453	393.876
Kif19a	12.5935	1.95301	0.985045	1.98266	0.047405	0.373277	20.6004	19.4297	5.25522	5.08884
Bcap31	2789.79	0.275549	0.139006	1.98228	0.0474474	0.373397	2926.97	3184.3	2499.38	2548.49
Mogs	2619.64	-0.317174	0.160038	-1.98187	0.0474938	0.37345	2384.49	2280.83	3206.74	2606.5
Gm3252	9.02719	-2.83114	1.42862	-1.98174	0.0475086	0.37345	4.29174	0	8.40835	23.4087
Dll4	650.803	-0.426812	0.215496	-1.9806	0.0476364	0.373803	545.051	565.619	626.422	866.12
4930579G24Rik	31.6005	1.25546	0.633803	1.98083	0.0476101	0.373803	35.1923	53.9713	18.9188	18.3198
Gm16845	16.2058	1.79879	0.908001	1.98105	0.0475859	0.373803	18.0253	32.3828	5.25522	9.15991
Top2a	2706.42	0.307183	0.155115	1.98036	0.0476627	0.373803	3109.8	2876.67	2627.61	2211.61
Ndrg3	1078.27	0.315359	0.159272	1.98	0.047703	0.373905	1236.02	1154.98	981.675	940.417
Slc47a1	28.9542	1.32829	0.671014	1.97952	0.047757	0.37411	38.6257	44.2564	11.5615	21.3731
Plekhs1	32.4755	-1.29258	0.653051	-1.97929	0.0477837	0.37411	12.0169	25.9062	44.1439	47.8351
Osbpl6	203.957	0.520983	0.263294	1.97871	0.0478481	0.374401	232.612	248.268	163.963	170.985
Bend7	206.06	-0.546055	0.276099	-1.97775	0.0479564	0.374732	179.395	155.437	220.719	268.691
Bst2	394.14	0.47701	0.241205	1.97761	0.0479724	0.374732	456.641	460.915	273.271	385.734
Zfp36l2	5307.34	-0.314754	0.159129	-1.97798	0.0479314	0.374732	4202.47	5260.04	5638.85	6127.98
Xpr1	1115.82	0.321727	0.162777	1.97649	0.0480998	0.375128	1291.81	1187.37	946.991	1037.11
Zmynd8	1903.48	-0.297768	0.150677	-1.9762	0.0481327	0.375128	1739.01	1676.35	1969.66	2228.91
Cars	836.192	-0.367703	0.186062	-1.97623	0.0481284	0.375128	773.372	686.514	1027.92	856.96
Usp3	1685.83	0.349507	0.176801	1.97684	0.0480594	0.375128	1664.34	2114.59	1403.14	1561.26
Slc45a3	400.125	-0.511041	0.258751	-1.97503	0.0482645	0.375852	386.257	273.095	408.856	532.292
Ncapd2	1475.41	0.30896	0.156448	1.97484	0.0482865	0.375852	1684.94	1580.28	1394.74	1241.68
Pigq	1444.85	0.293582	0.148675	1.97465	0.0483078	0.375852	1569.06	1613.74	1326.42	1270.17
Sult1b1	694.082	0.609573	0.308818	1.97389	0.0483941	0.376097	623.161	1054.6	398.346	700.224
Zfp330	912.619	-0.360424	0.182575	-1.97411	0.0483688	0.376097	797.405	800.933	1135.13	917.009
Psmd6	1277.26	0.309892	0.157043	1.97329	0.048463	0.376419	1396.53	1431.32	1201.34	1079.85
Casd1	2560.92	-0.301542	0.152839	-1.97294	0.048502	0.376509	2263.46	2325.08	3066.95	2588.18
Slc8b1	360.919	0.422288	0.214236	1.97113	0.0487089	0.37696	424.024	402.626	297.445	319.579
Nags	108.053	0.955139	0.484374	1.9719	0.0486205	0.37696	111.585	173.787	40.9907	105.848
Polr2f	696.214	-0.377564	0.191561	-1.97099	0.0487251	0.37696	660.07	550.507	829.274	745.006
Nlrc4	1505.21	-0.301795	0.153068	-1.97164	0.0486509	0.37696	1391.38	1305.02	1588.13	1736.31
Zfp275	510.398	-0.380635	0.193072	-1.97146	0.0486711	0.37696	454.925	431.77	602.248	552.648
Eif2s3x	1604.03	0.408101	0.206937	1.9721	0.048598	0.37696	2188.79	1469.1	1385.28	1372.97
Bcam	64.0703	0.892707	0.453099	1.97023	0.0488125	0.377308	86.6932	79.8775	36.7865	52.9239
Spryd7	343.635	0.435489	0.221048	1.97012	0.0488252	0.377308	371.665	418.817	284.833	299.224
Gm16233	9.84569	-2.71384	1.37811	-1.96925	0.0489247	0.377796	0	5.39713	12.6125	21.3731
Hmmr	389.663	0.528392	0.268344	1.96908	0.0489435	0.377796	475.525	444.723	394.142	244.264
Gtpbp2	3046.21	-0.38268	0.194369	-1.96884	0.0489718	0.377802	2618.82	2670.5	2801.03	4094.48
Psmc6	1571.68	0.285356	0.145034	1.96751	0.0491242	0.378765	1717.55	1735.72	1413.65	1419.79
Camk2a	38.7888	-1.34381	0.68327	-1.96674	0.0492131	0.379237	27.4671	16.1914	81.9814	29.5153
Bpnt1	1841.53	0.318334	0.161902	1.96622	0.0492736	0.37945	2236.86	1850.13	1668.01	1611.13
Pla2g3	261.243	0.589206	0.299695	1.96602	0.0492961	0.37945	311.58	316.272	155.555	261.566
Smyd5	369.363	-0.480663	0.244698	-1.96431	0.0494942	0.380041	290.98	325.986	497.144	363.343
Xylt1	82.4964	0.914046	0.465346	1.96423	0.0495034	0.380041	88.4099	127.372	38.8886	75.3148
Gmfb	1276.63	0.346619	0.176417	1.96477	0.0494411	0.380041	1270.36	1588.91	1093.09	1154.15
Scara5	320.887	0.603875	0.307447	1.96416	0.0495115	0.380041	487.542	286.048	291.139	218.82
Armh3	481.075	0.396321	0.201766	1.96426	0.0495004	0.380041	505.567	588.287	416.213	414.231
Nos2	202.822	-2.66115	1.35556	-1.96314	0.04963	0.380737	98.71	11.8737	208.107	492.6
Aurka	356.261	0.451574	0.230127	1.96228	0.0497297	0.380801	408.574	414.499	336.334	265.637
Cdk11b	1347.05	-0.295307	0.15047	-1.96256	0.0496975	0.380801	1240.31	1178.73	1489.33	1479.83
Gm16136	130.62	0.632487	0.322236	1.96281	0.0496682	0.380801	145.061	172.708	100.9	103.812
Slc6a8	2362.54	-0.352291	0.179547	-1.96211	0.0497494	0.380801	1914.12	2237.65	2311.25	2987.15
Itm2c	1200.82	-0.304317	0.1553	-1.95954	0.050049	0.382669	1050.62	1098.85	1365.31	1288.49
Atp6v0e2	124.632	0.635169	0.324141	1.95954	0.0500493	0.382669	155.361	147.881	92.4919	102.795
Clmp	10.5007	-2.15005	1.09773	-1.95863	0.0501562	0.383059	3.43339	4.3177	21.0209	13.231
Ssr1	4268.94	-0.347725	0.177531	-1.95867	0.0501512	0.383059	3772.44	3741.29	5532.7	4029.34
Dnajc4	445.474	0.396302	0.20242	1.95782	0.0502509	0.383569	480.675	532.157	374.172	394.894
Cxcl16	46.9452	-1.02081	0.521644	-1.95691	0.0503581	0.384174	31.7589	30.2239	51.5012	74.297
Rc3h1	1471.52	-0.290729	0.148592	-1.95655	0.0504001	0.38428	1286.66	1361.16	1631.22	1607.06
Uqcrc2	4279.26	0.261899	0.133901	1.95592	0.050475	0.384637	4691.73	4641.53	3725.95	4057.84
Tnfsf12	62.0265	-0.872185	0.445993	-1.9556	0.0505122	0.384707	45.4925	42.0976	87.2367	73.2793
Abca3	1671.81	0.31366	0.160442	1.95498	0.050586	0.385055	2010.25	1694.7	1517.71	1464.57
Ndufs1	2421.4	0.304203	0.155678	1.95406	0.0506945	0.385666	2607.66	2743.9	2358.54	1975.49
Limch1	60.7739	-0.874811	0.44787	-1.95327	0.0507875	0.386058	39.484	46.4153	78.8283	78.3681
Snrpg	500.163	0.428132	0.219201	1.95315	0.0508023	0.386058	530.459	617.431	478.225	374.538
9330182L06Rik	33.5355	1.20944	0.6194	1.95261	0.0508663	0.386319	42.9174	50.733	25.2251	15.2665
Midn	2712.28	-0.372215	0.190647	-1.95238	0.0508929	0.386319	2551.01	2177.2	2572.96	3547.94
Cops5	1171.42	0.312778	0.160427	1.94966	0.0512171	0.386625	1287.52	1308.26	1105.7	984.181
Gfm1	1447.8	0.306792	0.157357	1.94965	0.0512174	0.386625	1628.29	1573.8	1380.02	1209.11
Dclk2	143.838	0.734106	0.376574	1.94943	0.0512436	0.386625	189.695	169.47	141.891	74.297
Psmb4	2878.31	0.265523	0.136146	1.95028	0.0511425	0.386625	3230.82	3053.69	2649.68	2579.02
Hist2h2be	240.952	0.605963	0.310548	1.95127	0.051025	0.386625	260.079	321.669	237.536	144.523
Slc35d1	894.232	0.544667	0.279352	1.94975	0.0512059	0.386625	730.454	1392.46	663.209	790.805
Zbtb40	405.22	-0.478193	0.245171	-1.95044	0.0511235	0.386625	394.84	281.73	508.705	435.605
Cx3cl1	1840.83	-0.303913	0.155887	-1.94958	0.0512264	0.386625	1772.49	1521.99	2083.17	1985.66
Pkm	8998.88	0.258632	0.132559	1.95107	0.0510481	0.386625	9882.16	9724.54	7737.79	8651.02
Psmb5	1702.65	0.392297	0.201088	1.95088	0.0510717	0.386625	2025.7	1839.34	1740.53	1205.04
Coro1b	4066.05	0.281207	0.144076	1.9518	0.0509621	0.386625	4409.33	4513.08	3395.92	3945.89
Bicdl2	443.777	-0.56793	0.291524	-1.94814	0.0513981	0.387578	462.65	251.506	496.093	564.861
Gm2a	85.3437	0.755641	0.388104	1.94701	0.051534	0.388389	115.019	99.3071	58.8585	68.1904
Pgd	5291.78	0.273866	0.140718	1.94621	0.0516295	0.388868	6186.12	5398.21	4902.07	4680.71
Pnpla2	2241.41	0.351189	0.180467	1.946	0.0516542	0.388868	2226.56	2800.03	1777.32	2161.74
Plpp2	2654.05	0.32089	0.164954	1.94533	0.051735	0.389262	2648.86	3247.99	2216.65	2502.69
Faim	255.278	-0.481527	0.247572	-1.945	0.0517754	0.389352	224.029	201.852	316.364	278.868
Fcgrt	918.689	-0.482838	0.248362	-1.94409	0.0518849	0.389961	882.382	649.814	840.835	1301.72
Zfp28	53.2829	0.965017	0.496481	1.94371	0.0519301	0.390087	68.6679	72.3215	28.3782	43.764
1700020L24Rik	191.565	-0.744182	0.383006	-1.94301	0.0520155	0.390515	198.278	87.4334	230.179	250.371
Igtp	239.388	2.00745	1.03397	1.94149	0.0521987	0.391676	572.518	194.297	45.1949	145.541
Birc3	1152.99	-0.3799	0.195698	-1.94125	0.0522275	0.391678	1149.33	853.825	1229.72	1379.08
Mtf2	691.05	0.371472	0.191635	1.93844	0.0525699	0.39403	700.412	859.222	595.942	608.625
Mrps31	574.322	0.36141	0.186483	1.93803	0.0526194	0.394185	642.044	649.814	478.225	527.204
Gsdme	1132.32	-0.316692	0.163451	-1.93754	0.0526794	0.394419	963.925	1053.52	1318.01	1193.84
Igfals	28.176	1.32169	0.68259	1.93628	0.052833	0.395354	30.9005	49.6536	18.9188	13.231
Sec61g	1123.98	0.36923	0.190766	1.93552	0.0529271	0.395841	1297.82	1235.94	1121.46	840.676
Slc37a4	807.401	0.35233	0.182144	1.93435	0.0530706	0.396698	846.331	965.006	755.701	662.567
Atpsckmt	396.076	-0.405127	0.209487	-1.93389	0.0531261	0.396897	359.648	321.669	457.204	445.782
Gm43597	20.999	-1.57807	0.816435	-1.93288	0.0532508	0.397179	15.4503	5.39713	33.6334	29.5153
Gm4316	21.8114	1.49273	0.772224	1.93303	0.0532326	0.397179	26.6088	37.7799	14.7146	8.14214
Eif1a	1348.84	-0.310453	0.160605	-1.93302	0.0532341	0.397179	1170.79	1238.1	1392.63	1593.82
Spats2l	423.396	-0.471511	0.243995	-1.93246	0.0533027	0.39735	420.591	288.207	501.348	483.44
P2rx7	339.054	0.519768	0.26907	1.93172	0.0533943	0.397543	478.958	319.51	257.506	300.241
Icam1	58.2314	-1.17236	0.60691	-1.93169	0.053398	0.397543	54.9343	16.1914	95.645	66.1549
Sec63	2237	-0.332223	0.171998	-1.93155	0.0534156	0.397543	2184.5	1775.65	2692.78	2295.07
Pfkfb3	147.348	-0.894922	0.463627	-1.93026	0.0535743	0.398292	153.644	51.8124	168.167	215.767
Dele1	951.334	0.316249	0.16383	1.93035	0.0535639	0.398292	1025.73	1084.82	874.469	820.321
Ttc23	216.814	0.507442	0.262941	1.92987	0.0536231	0.398439	261.796	247.188	193.392	164.878
Zfp9	427.715	-0.411986	0.213578	-1.92898	0.0537338	0.398683	355.356	378.878	532.879	443.747
Marveld3	1346.49	-0.375528	0.194708	-1.92867	0.0537724	0.398683	1349.32	994.151	1426.27	1616.21
Chordc1	914.574	-0.343305	0.177975	-1.92896	0.0537364	0.398683	840.323	771.789	1107.8	938.382
Flcn	1134.8	0.383461	0.198813	1.92876	0.0537611	0.398683	1076.37	1493.92	981.675	987.235
Zfp53	193.122	-0.625121	0.324382	-1.92712	0.0539652	0.399897	170.811	132.769	183.933	284.975
Arfgef3	3504.75	-0.272932	0.141664	-1.92662	0.0540274	0.399925	3265.16	3082.84	4053.88	3617.15
Epop	80.6263	-0.807664	0.419196	-1.9267	0.0540172	0.399925	46.3508	71.2421	107.207	97.7057
Rps27a	7369.78	0.314457	0.163238	1.92637	0.0540585	0.399939	7149.18	9191.3	6855.96	6282.68
Hpd	2572.21	0.303227	0.157472	1.92559	0.0541557	0.400011	2736.41	2946.83	2514.1	2091.51
Tex2	944.552	-0.360461	0.187183	-1.92571	0.0541404	0.400011	884.099	769.63	1169.81	954.666
Rpl37	5086.78	0.344376	0.178821	1.92581	0.0541277	0.400011	6606.71	4774.3	4583.6	4382.51
Spata2	1341.57	0.323836	0.168218	1.9251	0.0542174	0.400035	1480.65	1502.56	1076.27	1306.81
Gm4544	9.18567	2.30434	1.19692	1.92522	0.054202	0.400035	19.742	10.7943	3.15313	3.0533
Srr	161.622	0.587432	0.305214	1.92465	0.0542727	0.400228	176.82	211.567	115.615	142.487
Rfc2	830.23	0.332066	0.172631	1.92356	0.0544095	0.401021	923.583	927.226	689.485	780.628
Pigm	558.057	-0.389279	0.202486	-1.9225	0.0545434	0.401361	449.774	517.045	685.281	580.128
Grik5	163.762	0.643331	0.334556	1.92294	0.0544878	0.401361	187.978	211.567	97.7471	157.754
Cuedc1	492.101	-0.401737	0.208944	-1.9227	0.0545179	0.401361	460.075	387.514	522.369	598.447
Gm26811	10.9282	-2.0281	1.0553	-1.92183	0.0546277	0.401407	4.29174	4.3177	15.7657	19.3376
Dhfr	317.889	0.474378	0.246829	1.92189	0.0546201	0.401407	329.606	410.182	240.689	291.082
Cd200	227.456	0.501703	0.261066	1.92175	0.0546375	0.401407	242.054	291.445	184.984	191.34
Usp48	2081.05	-0.281586	0.146544	-1.92151	0.0546679	0.401415	1921.84	1835.02	2398.48	2168.86
Ech1	3048.61	0.320181	0.166665	1.92111	0.0547182	0.401431	3078.04	3693.79	2473.11	2949.49
Cyp2d22	45.9443	1.04231	0.542581	1.92102	0.0547287	0.401431	47.2091	76.6392	28.3782	31.5508
Glul	8061.4	0.242769	0.126474	1.91952	0.0549191	0.401565	8973.17	8502.63	7295.3	7474.49
Dpp7	346.239	0.421662	0.219723	1.91906	0.0549763	0.401565	412.865	379.958	282.731	309.401
Lbp	11.6752	2.46422	1.2836	1.91977	0.0548866	0.401565	35.1923	4.3177	2.10209	5.08884
Lix1l	17.0149	-1.76512	0.91972	-1.9192	0.0549595	0.401565	12.0169	3.23828	28.3782	24.4264
B3glct	360.393	0.411093	0.21422	1.91902	0.0549812	0.401565	396.557	426.373	316.364	302.277
Zfp367	419.265	0.40787	0.212412	1.92018	0.0548354	0.401565	456.641	499.774	387.835	332.81
Oplah	387.617	0.446356	0.23243	1.92039	0.0548084	0.401565	454.925	439.326	281.68	374.538
Tonsl	574.976	0.40804	0.212454	1.9206	0.0547816	0.401565	597.41	714.579	439.336	548.577
Gatm	35.9697	-1.1192	0.583563	-1.91787	0.0551281	0.402423	20.6004	24.8268	55.7053	42.7462
Sec61a2	330.264	-0.448633	0.233996	-1.91727	0.0552038	0.402762	309.864	248.268	373.121	389.805
Siah2	469.755	-0.425791	0.222137	-1.91679	0.0552645	0.402934	367.373	435.008	477.174	599.465
Hsp90ab1	29949.5	0.230053	0.120031	1.91662	0.0552862	0.402934	32703.9	31960.7	27455.4	27678.2
Pkig	430.38	0.440311	0.229801	1.91605	0.0553584	0.403246	527.884	463.073	315.313	415.249
Dsel	231.066	-0.49401	0.257878	-1.91568	0.0554065	0.403276	176.82	207.25	281.68	258.513
Il6ra	40.2677	1.25267	0.654182	1.91487	0.0555096	0.403276	79.8264	33.4622	30.4803	17.302
Hsd17b13	137.004	0.673348	0.351543	1.91541	0.0554409	0.403276	184.545	152.199	83.0325	128.239
Gcc1	877.574	-0.346062	0.180714	-1.91497	0.0554959	0.403276	819.722	725.374	1057.35	907.849
Gch1	447.503	-0.464195	0.242381	-1.91515	0.0554737	0.403276	311.58	441.485	477.174	559.772
Trim3	504.085	-0.383233	0.200216	-1.9141	0.055607	0.403456	401.707	473.868	573.87	566.897
Rara	423.436	-0.41987	0.21932	-1.91442	0.0555663	0.403456	372.523	351.893	430.928	538.399
Slc49a4	1136.96	-0.30606	0.159908	-1.91398	0.0556228	0.403456	1053.19	980.118	1209.75	1304.78
Tfam	1062.58	0.328051	0.171473	1.91314	0.0557299	0.40402	1123.58	1242.42	1010.05	874.262
Xrn1	917.756	0.359441	0.187938	1.91256	0.055805	0.404219	927.016	1136.63	749.394	857.978
2022-03-06	2439.9	0.266187	0.139185	1.91247	0.0558164	0.404219	2577.62	2751.45	2191.43	2239.09
Rasl12	10.7971	2.06982	1.08314	1.91094	0.0560123	0.40521	15.4503	19.4297	5.25522	3.0533
Gpx1	4458.34	0.252416	0.132082	1.91106	0.0559968	0.40521	4779.28	4915.7	3931.96	4206.43
Atp6v1e1	1658.34	0.294416	0.154126	1.91023	0.0561038	0.405658	1707.25	1947.28	1473.56	1505.28
Ulk1	1009.05	0.320537	0.167855	1.90961	0.0561831	0.406017	1052.33	1189.53	868.162	926.169
Mfsd14a	1539.15	-0.392188	0.205526	-1.90822	0.0563631	0.40683	1236.02	1427	1433.62	2059.96
Zscan25	352.5	-0.47959	0.251351	-1.90805	0.0563846	0.40683	344.198	243.95	434.081	387.769
Slc25a38	409.679	-0.39793	0.208516	-1.90839	0.0563405	0.40683	351.923	355.131	495.042	436.622
Prkag1	180.427	0.560726	0.294006	1.90719	0.0564958	0.407417	189.695	240.712	135.585	155.718
Dnaja1	2123.7	-0.397527	0.208577	-1.9059	0.0566633	0.408411	2157.89	1506.88	2691.72	2138.33
Rrs1	561.294	-0.35467	0.186248	-1.90429	0.0568728	0.409121	490.975	494.377	605.401	654.425
Ces1b	8.33041	-2.69665	1.41597	-1.90446	0.0568508	0.409121	4.29174	0	16.8167	12.2132
Pllp	63.0757	0.854491	0.448735	1.90422	0.0568812	0.409121	77.2513	85.2746	38.8886	50.8884
Kif4	427.24	0.439169	0.230617	1.90433	0.0568677	0.409121	507.284	476.026	417.265	308.384
Cenpf	711.143	0.330529	0.173736	1.90247	0.0571092	0.409138	787.964	796.616	610.657	649.336
Madd	1060.6	-0.3061	0.160803	-1.90357	0.056966	0.409138	988.817	907.797	1151.94	1193.84
Sec24d	3515.46	-0.337416	0.177277	-1.90333	0.0569978	0.409138	3168.16	3043.98	4521.59	3328.1
Gne	18640	-0.286708	0.150728	-1.90216	0.0571508	0.409138	17893.1	15693.8	22300	18673
Itgb3bp	70.908	0.850228	0.446594	1.90381	0.0569354	0.409138	78.968	103.625	40.9907	60.0483
Naca	4987.71	0.247343	0.130021	1.90233	0.0571277	0.409138	5580.98	5247.09	4548.92	4573.85
Rhob	4209.49	-0.849777	0.446747	-1.90214	0.0571522	0.409138	3526.95	2481.6	4061.23	6768.15
Epsti1	536.958	0.379007	0.199221	1.90244	0.0571134	0.409138	647.194	566.698	438.285	495.653
Adgrf1	44.2585	-1.15601	0.607397	-1.90322	0.0570117	0.409138	35.1923	19.4297	40.9907	81.4214
Ccdc71l	1517.36	-0.360219	0.189424	-1.90166	0.0572163	0.409186	1309.84	1348.2	1440.98	1970.4
Lpin2	1308.99	-0.373289	0.196299	-1.90164	0.0572186	0.409186	1039.46	1242.42	1270.71	1683.39
Cib2	39.0553	1.13711	0.598226	1.90081	0.057327	0.409747	39.484	68.0038	28.3782	20.3554
Rnf213	3138.68	0.422576	0.222352	1.90048	0.0573697	0.409839	3581.89	3608.52	2014.85	3349.47
Ginm1	1003.22	0.318969	0.167868	1.90012	0.0574176	0.409968	1078.09	1149.59	837.682	947.542
Atm	937.342	0.327538	0.172445	1.89938	0.0575146	0.41002	1048.04	1038.41	896.541	766.379
Ngly1	1045.02	0.319976	0.168432	1.89973	0.0574682	0.41002	1074.65	1246.74	939.633	919.044
Hdac7	507.375	-0.409616	0.215639	-1.89954	0.057493	0.41002	442.049	429.611	502.399	655.442
Acly	10438.9	0.300478	0.158321	1.89791	0.057708	0.411184	11325.9	11718.2	10508.3	8203.21
Ctsa	2140.42	0.287143	0.151503	1.8953	0.0580527	0.412569	2213.68	2492.39	1842.48	2013.14
Psip1	404.312	-0.421709	0.222437	-1.89586	0.057979	0.412569	355.356	335.701	515.012	411.178
Kctd10	1088.63	-0.343811	0.181378	-1.89555	0.0580196	0.412569	1072.94	845.19	1217.11	1219.29
Mcur1	1691.25	0.33602	0.177232	1.89593	0.0579697	0.412569	1800.81	1974.27	1308.55	1681.35
Galnt6os	83.6312	-0.780878	0.411999	-1.89534	0.0580477	0.412569	48.9258	74.4803	110.36	100.759
Zfp217	995.845	-0.313366	0.165404	-1.89455	0.0581525	0.412917	925.299	850.587	1059.45	1148.04
Cldn20	11.0167	-2.00918	1.06055	-1.89448	0.0581619	0.412917	3.43339	5.39713	19.9698	15.2665
Tulp2	15.5997	1.73579	0.916591	1.89375	0.0582583	0.413173	31.7589	16.1914	6.30627	8.14214
Mapk3	7729.25	0.309993	0.163674	1.89397	0.0582285	0.413173	7477.93	9636.03	6592.15	7210.88
C1qbp	1801.56	0.275559	0.145537	1.8934	0.0583045	0.413287	1897.81	2048.75	1632.27	1627.41
Trp53rka	334.423	-0.412851	0.218109	-1.89287	0.0583758	0.413578	286.688	287.127	371.019	392.858
Urah	159.759	-0.735805	0.388886	-1.89209	0.0584796	0.4141	161.369	77.7186	223.872	176.074
Pikfyve	684.936	-0.328484	0.173729	-1.89078	0.0586531	0.415114	611.144	603.399	757.803	767.397
mt-Co1	243265	0.268689	0.142158	1.89007	0.0587484	0.415573	244090	287617	210577	230778
Fancd2	149.08	0.578275	0.306082	1.88928	0.0588539	0.415891	181.111	175.946	131.381	107.883
Psma3	2219.38	0.270647	0.14324	1.88947	0.0588293	0.415891	2385.35	2468.65	2098.94	1924.6
Ciart	27.2883	1.46157	0.773928	1.88851	0.0589569	0.416082	19.742	60.4478	14.7146	14.2487
Zkscan14	127.922	0.611558	0.323833	1.8885	0.0589591	0.416082	157.078	152.199	92.4919	109.919
Lemd3	731.019	-0.324906	0.172074	-1.88818	0.0590024	0.416082	655.778	642.258	792.487	833.552
Chd3	2146.81	-0.305696	0.1619	-1.88818	0.0590022	0.416082	2026.56	1813.43	2166.2	2581.06
Tmem45b	3636.22	0.276821	0.146648	1.88766	0.0590719	0.416358	3762.14	4206.52	3099.53	3476.69
Isg20	404.252	0.39189	0.207794	1.88595	0.0593011	0.417759	473.808	443.644	364.712	334.846
Drap1	1997.19	-0.384034	0.20368	-1.88548	0.0593656	0.417998	2046.3	1418.36	2446.83	2077.26
Mafg	1343.25	-0.301916	0.160165	-1.88504	0.0594246	0.418199	1274.65	1131.24	1425.22	1541.92
Tdg	1158.22	-0.323771	0.171799	-1.88459	0.0594851	0.41841	1060.92	996.309	1404.2	1171.45
Zfp651	10.3266	-2.2323	1.18489	-1.88397	0.059569	0.418786	6.00844	1.07943	19.9698	14.2487
Cry2	343.688	0.608595	0.323164	1.88324	0.0596679	0.419265	311.58	519.203	208.107	335.863
Fam199x	453.66	-0.386205	0.20515	-1.88255	0.0597611	0.419705	363.94	423.135	502.399	525.168
Sesn1	329.929	0.417172	0.22168	1.88186	0.0598548	0.420148	368.231	386.434	295.343	269.708
Setd7	1152.38	-0.296264	0.157683	-1.87886	0.0602633	0.420433	1071.22	997.389	1239.18	1301.72
Otud7b	990.143	-0.309735	0.164793	-1.87953	0.0601718	0.420433	926.158	841.952	1066.81	1125.65
Rimkla	14.9877	1.9412	1.03314	1.87893	0.0602544	0.420433	12.0169	35.621	3.15313	9.15991
Med28	948	0.321995	0.171342	1.87926	0.0602091	0.420433	1121.86	984.436	812.457	873.245
Gng11	545.305	-0.350531	0.186339	-1.88115	0.0599519	0.420433	490.117	468.471	620.116	602.518
Mical3	528.533	-0.391473	0.208254	-1.87979	0.0601372	0.420433	495.267	418.817	549.696	650.354
2310009A05Rik	66.7491	0.891585	0.474457	1.87917	0.0602212	0.420433	72.1012	101.466	57.8074	35.6219
Myo1d	6708.35	0.272258	0.144852	1.87956	0.0601687	0.420433	7089.96	7589.44	5587.35	6566.64
Spop	2740.22	-0.258597	0.137581	-1.8796	0.060163	0.420433	2581.91	2408.2	3007.04	2963.74
Akap11	1254.11	0.347312	0.184851	1.87888	0.0602612	0.420433	1288.38	1520.91	983.777	1223.36
Myh9	13752.5	-0.284023	0.151158	-1.87899	0.0602459	0.420433	13708.7	11096.5	14646.3	15558.6
Rfk	5077.28	0.393135	0.209029	1.88076	0.0600039	0.420433	4642.81	6887.81	3865.74	4912.76
Cdk1	619.694	0.343064	0.182619	1.87858	0.0603021	0.420489	665.22	721.056	560.207	532.292
Cox7a1	173.42	0.584289	0.311167	1.87773	0.0604175	0.420827	242.054	173.787	128.227	149.612
Tra2b	2184.1	-0.259032	0.137955	-1.87765	0.0604286	0.420827	1980.21	1996.94	2383.77	2375.47
Mrps18b	259.643	0.451129	0.240275	1.87755	0.0604426	0.420827	290.122	309.795	224.923	213.731
Ifit3	49.8528	1.37179	0.730718	1.87732	0.0604743	0.420834	31.7589	112.26	13.6636	41.7285
Cab39l	874.307	0.334132	0.178009	1.87705	0.0605109	0.420874	891.824	1058.92	787.232	759.255
Eif3l	2868.58	0.26916	0.143431	1.87657	0.0605765	0.421117	2975.89	3295.48	2510.94	2692
Samd12	445.922	0.388387	0.20713	1.87509	0.0607802	0.422319	525.309	485.741	358.406	414.231
Gm19461	69.8239	-0.785444	0.41939	-1.87282	0.0610927	0.423501	54.9343	47.4947	89.3388	87.528
Sprr2a1	232.869	-0.573976	0.306472	-1.87285	0.0610888	0.423501	145.061	229.918	250.149	306.348
Tbc1d17	815.56	0.32582	0.17397	1.87285	0.0610891	0.423501	883.24	931.544	681.077	766.379
Rab5b	1437.73	0.277113	0.147908	1.87355	0.0609924	0.423501	1584.51	1566.25	1279.12	1321.06
Rbm26	1052.85	-0.29684	0.158506	-1.87274	0.0611048	0.423501	917.574	972.562	1148.79	1172.47
Stk40	1331.18	-0.325002	0.173619	-1.87193	0.0612166	0.423848	1285.81	1077.27	1381.07	1580.59
Heatr5a	2242.62	-0.359657	0.192117	-1.87208	0.061196	0.423848	2042.87	1885.76	2952.38	2089.48
Muc19	9.47588	-2.22401	1.1884	-1.87143	0.0612852	0.424108	3.43339	3.23828	22.0719	9.15991
Sec16a	5988.12	-0.243905	0.13035	-1.87116	0.0613234	0.424159	5535.49	5430.59	6741.4	6245.02
Hjurp	3111.98	0.257758	0.137775	1.87086	0.0613638	0.424224	3294.34	3484.38	2932.41	2736.78
Kif21b	858.714	0.42185	0.225773	1.86847	0.0616965	0.42596	937.316	1029.77	583.33	884.44
Dnajb13	181.143	0.521508	0.279122	1.86839	0.0617081	0.42596	224.029	202.932	141.891	155.718
Plod2	7.96052	2.37071	1.26875	1.86854	0.0616875	0.42596	13.7336	12.9531	2.10209	3.0533
Shank1	22.4286	1.46772	0.785797	1.86782	0.0617876	0.426294	42.0591	23.7474	15.7657	8.14214
Pabpn1	2054.74	-0.261702	0.140181	-1.86688	0.061918	0.426978	1904.67	1832.86	2224.01	2257.41
Cpne3	2107.87	0.28523	0.152888	1.86562	0.0620947	0.427982	2205.1	2426.55	1783.62	2016.2
Gtf2ird1	1404	-0.294727	0.158008	-1.86526	0.0621445	0.42811	1215.42	1307.18	1458.85	1634.53
Rtca	586.309	0.34504	0.185016	1.86492	0.062193	0.428229	629.169	683.276	506.603	526.186
Pld3	767.964	0.341378	0.183152	1.8639	0.0623355	0.428894	843.756	873.255	616.963	737.882
Gm11948	28.3208	-1.26763	0.68022	-1.86356	0.0623834	0.428894	12.8752	20.5091	48.348	31.5508
Ubd	14.7026	-2.13826	1.14732	-1.86371	0.0623629	0.428894	8.58348	2.15885	7.35731	40.7107
Gtpbp1	1546.74	-0.278541	0.14953	-1.86278	0.0624932	0.429433	1455.76	1339.57	1685.87	1705.78
Atp5a1	26746	0.237151	0.127332	1.86246	0.0625379	0.429525	30080.8	27797.4	25258.7	23847.3
Me3	9.03934	2.26404	1.21661	1.86095	0.0627518	0.430563	9.44183	20.5091	3.15313	3.0533
Cyp4f14	735.669	1.3167	0.707488	1.8611	0.0627305	0.430563	723.587	1376.27	260.659	582.163
Bola3	480.2	0.360532	0.193763	1.86068	0.062789	0.430602	526.167	553.745	424.622	416.267
[truncated: 11,710 more rows]

## Sheet: Distal GWTM2 vs GS4M2
	baseMean	log2FoldChange	lfcSE	stat	pvalue	padj	GS4M2D_1	GS4M2D_2	GWTM2D_1	GWTM2D_2
Car8	810.895	2.27803	0.223286	10.2023	1.93712e-24	2.6217e-20	276.017	278.527	1489.15	1199.88
Slc37a2	200.412	3.34702	0.347936	9.61964	6.60595e-22	4.47024e-18	28.4554	43.2039	372.288	357.7
Insrr	169.418	4.54233	0.503644	9.01893	1.89936e-19	8.56866e-16	6.6396	21.1424	272.944	376.944
Gsta3	648.691	-2.21311	0.261013	-8.47895	2.27232e-17	7.68841e-14	1209.35	924.748	203.705	256.956
Uhrf1bp1l	489.121	2.22575	0.300927	7.3963	1.40026e-13	3.79023e-10	139.432	204.989	688.382	923.682
Pck1	4372.1	1.15193	0.158653	7.26065	3.85227e-13	8.68944e-10	2693.78	2733.8	5942.56	6118.26
Sgk1	1220.53	1.46461	0.205128	7.14	9.33335e-13	1.80454e-09	707.591	591.067	1885.52	1697.94
Emc8	1174.56	-1.32246	0.186946	-7.07403	1.50496e-12	2.54601e-09	1679.82	1676.68	704.438	637.295
Bace2	3995.84	1.07588	0.15908	6.76313	1.35044e-11	2.03076e-08	2577.11	2565.58	5491	5349.66
Saa1	4481.12	-2.54213	0.381604	-6.66171	2.70658e-11	3.58815e-08	4323.33	10974.7	1385.8	1240.63
Gja1	231.658	-2.2123	0.332639	-6.65073	2.91633e-11	3.58815e-08	408.809	352.985	65.2257	99.6128
Gm609	453.723	1.59413	0.259447	6.14433	8.03021e-10	8.36007e-07	242.82	208.666	597.066	766.339
Cbr3	1058.03	-1.86952	0.303757	-6.15468	7.52294e-10	8.36007e-07	2004.21	1318.18	365.264	544.474
Asxl3	85.192	2.90252	0.475212	6.10783	1.00992e-09	9.76304e-07	23.7128	16.5462	172.597	127.912
Trp53inp1	1468.73	1.09081	0.180095	6.05687	1.38797e-09	1.25232e-06	981.712	895.333	1981.86	2016.03
Hr	680.094	-1.21242	0.200827	-6.03711	1.56903e-09	1.32721e-06	931.44	968.871	411.424	408.639
Phf11d	154.928	2.16805	0.366173	5.92083	3.2033e-09	2.5502e-06	47.4257	65.2655	221.767	285.255
Timp3	81.7882	-2.57523	0.447497	-5.75474	8.67728e-09	6.52435e-06	138.483	141.562	21.0729	26.0352
Lama3	554.561	-1.84934	0.32859	-5.6281	1.82208e-08	1.2979e-05	626.968	1109.51	259.899	221.865
Dst	3876.91	1.25331	0.223054	5.61886	1.92221e-08	1.30076e-05	2298.25	2284.29	4548.74	6376.35
Stx17	1823.68	0.99199	0.177092	5.60155	2.12438e-08	1.36911e-05	1283.34	1157.31	2429.41	2424.67
Rasgrf2	108.193	2.82921	0.522343	5.41639	6.08151e-08	3.74123e-05	35.095	18.3847	246.854	132.44
5330417C22Rik	12103.7	0.877009	0.163178	5.37454	7.67792e-08	4.32971e-05	8833.51	8234.49	14989.9	16356.9
Fkbp11	391.322	-1.53997	0.286341	-5.37811	7.52737e-08	4.32971e-05	686.724	478.001	195.677	204.885
Adgrg7	5044.02	0.920408	0.172341	5.34063	9.26235e-08	5.01427e-05	3263.84	3710.94	6415.2	6786.12
Vav2	98.5982	2.98957	0.564819	5.29297	1.20344e-07	5.61633e-05	32.2495	11.95	217.753	132.44
Bhlha15	264.28	-2.24765	0.424086	-5.29998	1.15816e-07	5.61633e-05	400.273	472.486	54.1875	130.176
Ccl9	960.629	1.48762	0.281051	5.29306	1.20284e-07	5.61633e-05	568.16	442.151	1705.9	1126.3
Anxa13	400.731	1.52497	0.287653	5.3014	1.14919e-07	5.61633e-05	167.887	245.435	637.205	552.398
Cldn4	1342.03	-2.13075	0.403183	-5.28483	1.2582e-07	5.67616e-05	1221.69	3148.37	444.538	553.53
Gm49980	222.631	1.67022	0.318584	5.24262	1.58314e-07	6.9117e-05	111.925	101.116	393.361	284.123
Acvr1c	255.244	1.56257	0.299235	5.22188	1.7712e-07	7.26405e-05	146.071	112.146	346.198	416.563
Rdx	190.945	-2.40206	0.459826	-5.22385	1.75242e-07	7.26405e-05	246.614	395.27	38.1319	83.7653
Rgs2	242.901	2.58607	0.497053	5.2028	1.96312e-07	7.81439e-05	57.8593	80.8925	612.118	220.733
B4galnt1	1966.23	1.27956	0.250433	5.10937	3.23236e-07	0.000122999	1344.04	950.487	2457.5	3112.9
Fhl1	2451.81	1.35482	0.265283	5.10708	3.27174e-07	0.000122999	1267.21	1489.16	2741.49	4309.38
Tmem252	71.5638	3.49742	0.691701	5.05626	4.27563e-07	0.000156396	10.4337	12.8693	200.694	62.258
Gcnt3	4454.3	1.03397	0.205655	5.02767	4.96484e-07	0.000176827	2924.27	2922.24	6805.55	5165.15
Hepacam2	5977.06	0.845594	0.170138	4.97004	6.6939e-07	0.000232296	4216.14	4331.42	7178.84	8181.83
Gse1	2508.95	-0.869702	0.177831	-4.89061	1.00524e-06	0.000340121	3035.24	3450.8	1742.03	1807.75
Hspa12a	153.69	-1.84749	0.3787	-4.8785	1.06894e-06	0.000352856	190.651	290.478	70.2431	63.3899
Muc3a	2272.06	0.83705	0.174668	4.79223	1.64934e-06	0.000527686	1702.58	1559.02	2816.75	3009.89
Abcc8	77.1255	2.59909	0.542726	4.78895	1.67655e-06	0.000527686	16.1247	27.577	168.583	96.2169
Chn2	196.679	1.51022	0.319486	4.72703	2.27832e-06	0.000700792	104.337	100.196	333.153	249.032
Isx	542.14	1.05388	0.223798	4.70905	2.48868e-06	0.000748484	324.392	380.562	751.601	712.005
Gpr183	48.4984	3.14528	0.671593	4.68331	2.82275e-06	0.000830503	13.2792	6.43463	62.2153	112.064
Gatm	323.545	-1.28145	0.27442	-4.66967	3.01689e-06	0.000868737	399.324	517.528	182.632	194.698
Prdm16	300.348	-1.55427	0.334391	-4.64806	3.35067e-06	0.000944749	492.279	403.543	115.399	190.17
Ptprr	361.167	1.67466	0.362821	4.61567	3.9183e-06	0.00108225	147.968	196.716	709.455	390.527
Plekhg1	316.685	1.32514	0.288251	4.59716	4.28287e-06	0.00113656	148.917	212.343	451.563	453.917
Krt36	98.047	-2.4942	0.542255	-4.59968	4.23141e-06	0.00113656	102.439	230.727	34.1181	24.9032
Ddx58	394.727	1.42688	0.312823	4.5613	5.0839e-06	0.00127418	163.144	264.739	531.84	619.184
Prom1	4612.32	0.989565	0.216846	4.56345	5.03207e-06	0.00127418	2597.98	3581.33	6139.24	6130.71
Bmp3	219.213	1.64146	0.359778	4.56244	5.05636e-06	0.00127418	100.542	112.146	249.865	414.299
Gm1123	4022.47	1.14515	0.253954	4.50928	6.50472e-06	0.00160063	2400.69	2608.78	4325.97	6754.43
Cyp2w1	49.9752	-2.58391	0.574776	-4.49551	6.94037e-06	0.00167734	73.0356	98.3579	16.0556	12.4516
Ptprn2	2496.85	0.765748	0.170623	4.48795	7.19124e-06	0.00168478	1929.28	1769.52	3196.06	3092.52
Kremen2	229.143	-1.32651	0.295627	-4.48709	7.22012e-06	0.00168478	314.907	340.116	114.396	147.155
Socs2	475.233	1.23341	0.2752	4.48185	7.39983e-06	0.00169744	329.134	238.081	599.073	734.644
Tut4	364.377	1.22797	0.274278	4.4771	7.56635e-06	0.00170672	191.6	244.516	562.948	458.445
Lrrc26	2356.24	0.791665	0.177439	4.46161	8.13468e-06	0.00177572	1770.88	1680.36	3161.94	2811.8
Fkbp5	1445.55	1.55923	0.349253	4.46447	8.02654e-06	0.00177572	862.199	603.017	2866.92	1450.05
Nccrp1	242.662	-1.78585	0.401275	-4.45044	8.56938e-06	0.00184092	388.891	363.097	69.2396	149.419
Crebrf	393.848	1.33285	0.302446	4.40691	1.04857e-05	0.0022174	268.429	179.25	501.736	625.976
Ephx1	425.667	0.985998	0.224315	4.3956	1.10468e-05	0.00230012	281.709	289.558	579.003	552.398
Herc6	144.863	1.98216	0.451857	4.38669	1.1509e-05	0.00236003	36.0435	80.8925	215.747	246.768
Gm21887	659.573	1.06039	0.24269	4.36933	1.24627e-05	0.00251747	480.896	374.128	818.833	964.433
Nipal1	1276.88	0.786476	0.18027	4.36276	1.28433e-05	0.00251916	929.543	944.971	1669.78	1563.24
Ntn4	180.874	2.20919	0.506094	4.36517	1.27025e-05	0.00251916	54.0653	74.4578	162.563	432.41
Srm	953.265	-1.05457	0.242358	-4.35129	1.35338e-05	0.00261666	1415.18	1159.15	704.438	534.287
Hoxb6	25.3847	3.85789	0.889871	4.33534	1.45537e-05	0.00277422	3.79405	2.7577	36.125	58.8621
BC049987	34.6343	-3.29656	0.763907	-4.31539	1.59318e-05	0.00299473	82.5207	43.2039	6.02083	6.79178
Gfi1	711.561	1.03664	0.240963	4.30207	1.69207e-05	0.00311479	533.065	399.866	1005.48	907.835
Ccng1	2390.7	0.759008	0.176609	4.29766	1.72609e-05	0.00311479	1841.07	1710.69	2852.87	3158.18
Parp14	1197.1	1.50127	0.349301	4.29792	1.72408e-05	0.00311479	440.11	809.844	2166.5	1371.94
Atp12a	943.635	-1.39653	0.325722	-4.2875	1.80693e-05	0.00321775	943.771	1791.58	494.712	544.474
Rnf213	3082.98	0.98152	0.229749	4.27213	1.93613e-05	0.00340307	1722.5	2423.1	3863.37	4322.97
Dlk1	391.693	1.78595	0.419304	4.25932	2.05054e-05	0.00355795	219.107	133.289	823.851	390.527
Uox	32.9631	2.96957	0.699262	4.24672	2.16918e-05	0.00371617	7.58811	7.35386	68.2361	48.6744
Anxa8	956.136	-1.08119	0.255932	-4.22451	2.3946e-05	0.00405107	1097.43	1499.27	541.875	685.97
Fmo1	72.1366	-2.1443	0.508507	-4.21684	2.47745e-05	0.00413948	88.2118	147.077	26.0903	27.1671
Gins2	375.404	-1.12679	0.267974	-4.20483	2.61283e-05	0.00431245	501.764	528.559	270.938	200.358
Lmbrd1	1015.85	0.888022	0.211832	4.1921	2.7639e-05	0.00450682	728.459	696.778	1179.08	1459.1
0610040F04Rik	116.994	1.9496	0.46701	4.17463	2.98471e-05	0.00480893	54.0653	42.2847	244.847	126.78
Slc17a4	571.438	0.883647	0.212398	4.16033	3.17787e-05	0.00505992	384.148	419.17	719.49	762.943
Prkaa2	3784.94	0.762225	0.183678	4.14978	3.32795e-05	0.00523727	2665.32	2949.82	4400.23	5124.4
Tfrc	10321.6	1.0981	0.26521	4.1405	3.46542e-05	0.00536841	7350.98	5794.84	17176.4	10964.2
Xist	5286.06	11.2891	2.72759	4.13884	3.49062e-05	0.00536841	5.69108	2.7577	21121.1	14.7155
Vill	385.094	-1.08646	0.262678	-4.13608	3.5329e-05	0.00537238	474.257	572.682	221.767	271.671
Pkp1	1630.3	-0.743044	0.179983	-4.12842	3.6527e-05	0.00549284	1967.22	2115.15	1268.39	1170.45
Arrdc4	1686.91	0.759118	0.184177	4.12168	3.76123e-05	0.0055939	1170.47	1335.65	2165.49	2076.02
Bckdhb	269.167	-1.09151	0.266295	-4.09887	4.15172e-05	0.00610755	356.641	375.966	159.552	184.51
Etv4	599.122	-0.931222	0.227723	-4.08928	4.32708e-05	0.00629707	830.898	740.902	375.299	449.389
Ano7	4892.42	0.672199	0.164878	4.07695	4.56297e-05	0.00650055	3950.56	3595.12	5929.52	6094.49
Enpp4	528.133	0.977919	0.239805	4.07798	4.54293e-05	0.00650055	389.839	321.731	754.611	646.351
Cps1	640.286	-1.48631	0.365037	-4.07167	4.66766e-05	0.00658043	709.488	1177.54	242.84	431.278
Nqo1	572.25	-1.35042	0.332366	-4.06304	4.84369e-05	0.00675819	990.248	653.574	247.858	397.319
Mvb12b	40.6227	2.44535	0.603766	4.05017	5.11804e-05	0.00692676	13.2792	11.95	77.2674	59.9941
Nt5dc3	442.582	0.970852	0.239583	4.05226	5.0725e-05	0.00692676	291.194	307.024	641.219	530.891
Ovol1	435.307	0.979847	0.241735	4.05338	5.04819e-05	0.00692676	280.76	305.185	631.184	524.099
Ephb3	1244.99	-0.748149	0.185788	-4.0269	5.65168e-05	0.00757325	1484.42	1637.15	948.281	910.099
Prdm1	57.6556	-1.97584	0.494953	-3.99198	6.55232e-05	0.00869403	91.0573	92.8425	24.0833	22.6393
B4galnt2	2825.88	0.7212	0.180802	3.98889	6.63834e-05	0.00872265	1990.93	2276.94	3664.68	3370.99
Tmem37	163.146	-1.99177	0.499883	-3.98446	6.76334e-05	0.00880145	151.762	369.532	53.184	78.1055
Hpn	245.875	-1.07035	0.269958	-3.96487	7.34369e-05	0.0094607	350.002	316.216	156.542	160.739
Rgcc	237.317	-1.48064	0.373642	-3.96273	7.40974e-05	0.0094607	293.091	405.382	92.3194	158.475
4930539E08Rik	652.691	-1.38095	0.349239	-3.95418	7.67973e-05	0.00971378	679.136	1206.95	290.003	434.674
Fzd9	177.874	-1.24658	0.317292	-3.92882	8.53634e-05	0.0106973	246.614	253.708	92.3194	118.856
Nbea	150.569	1.56073	0.398758	3.91399	9.07838e-05	0.0112722	90.1088	62.5078	271.941	177.718
Deptor	3733.02	0.920113	0.236169	3.896	9.77943e-05	0.0120323	3049.47	2113.32	4575.83	5193.45
Tspan8	10198.9	0.640398	0.164691	3.88848	0.000100876	0.0122995	7509.38	8433.96	12306.6	12545.5
Anks6	295.904	1.10205	0.283637	3.88542	0.000102151	0.0123439	217.21	159.027	404.399	402.979
Nucb2	308.401	-1.09513	0.282927	-3.87071	0.000108518	0.0129972	481.845	358.501	199.691	193.566
Apobec2	62.1215	-2.2453	0.581701	-3.85988	0.000113445	0.0134681	69.2415	136.046	25.0868	18.1114
P2rx4	4391.95	0.615961	0.159693	3.85717	0.000114709	0.0134998	3463.97	3472.86	5448.85	5182.13
Adamts17	152.161	2.30728	0.598697	3.85384	0.000116282	0.0135669	39.8376	62.5078	395.368	110.932
Upp1	425.014	1.89493	0.492011	3.85139	0.000117447	0.0135857	117.616	242.677	967.347	372.416
Tfcp2l1	8544.26	0.717527	0.186607	3.84512	0.000120493	0.013651	6664.26	6259.97	9546.03	11706.8
Stra6l	400.313	0.930254	0.24228	3.83959	0.000123241	0.013651	278.863	272.093	478.656	571.641
Usp18	61.716	2.41648	0.628739	3.84337	0.000121355	0.013651	9.48514	29.4154	117.406	90.5571
H2-T3	89.2015	2.00056	0.520959	3.84015	0.000122959	0.013651	48.3742	22.9808	113.392	172.058
Slc16a12	256.031	-2.02542	0.526802	-3.84475	0.000120673	0.013651	326.289	495.466	46.1597	156.211
Gm47283	637.907	0.922943	0.240478	3.83796	0.000124063	0.013651	489.433	391.593	761.635	908.967
Slc23a3	142.785	1.33547	0.351707	3.79711	0.000146395	0.0159783	69.2415	92.8425	217.753	191.302
Fgl2	541.34	0.818192	0.215728	3.7927	0.000149016	0.0161342	369.92	413.655	683.365	698.421
Glcci1	652.228	0.980117	0.258719	3.78835	0.000151653	0.0161612	462.875	414.574	719.49	1011.98
Myof	977.206	0.846148	0.223322	3.78891	0.000151311	0.0161612	644.041	752.852	1121.88	1390.05
Prelp	355.817	-1.13611	0.300573	-3.77982	0.000156941	0.0164654	394.582	583.713	237.823	207.149
Irf9	739.34	0.863969	0.228507	3.78092	0.000156247	0.0164654	474.257	574.52	1033.58	875.008
Samd9l	1465.57	0.862423	0.228615	3.77239	0.000161693	0.016705	914.367	1165.59	1693.86	2088.47
Tsc22d3	601.063	0.774226	0.205167	3.77364	0.000160884	0.016705	445.801	441.232	739.559	777.659
Txnip	6810.98	0.909267	0.241329	3.76774	0.00016473	0.0168898	3852.86	5612.83	8092	9686.21
Dmpk	318.501	-1.05329	0.279989	-3.76189	0.000168634	0.01716	386.045	473.405	183.635	230.921
Fbxl20	725.53	0.739683	0.196817	3.75822	0.000171125	0.017191	550.138	536.832	888.073	927.078
Trmt61a	281.898	-1.01815	0.270949	-3.75771	0.000171479	0.017191	400.273	354.824	202.701	169.794
Fam83c	266.304	-1.04612	0.278753	-3.75286	0.000174826	0.0173494	319.649	398.028	176.611	170.926
Gm37494	505.372	1.10761	0.295326	3.75046	0.000176513	0.0173494	353.796	286.801	548.899	831.993
Plat	23.4532	-3.56898	0.953169	-3.74433	0.000180878	0.0173494	37.9405	48.7193	6.02083	1.13196
Nxpe2	2251.81	1.23574	0.329991	3.74476	0.000180567	0.0173494	876.427	1808.13	3097.72	3224.96
Myrip	77.3648	2.55874	0.683081	3.74588	0.000179763	0.0173494	23.7128	21.1424	55.191	209.413
Timp2	141.59	2.15256	0.574046	3.74981	0.000176967	0.0173494	61.6534	42.2847	110.382	352.041
Rsad2	221.59	1.56537	0.418243	3.74273	0.000182032	0.0173494	74.9326	148.916	395.368	267.143
Card11	234.985	-1.25	0.335011	-3.73122	0.000190554	0.0180347	283.606	377.805	114.396	164.135
Muc4	14605.2	0.637721	0.171542	3.71759	0.000201135	0.0189039	12181.8	10676	18519.1	17044
Pigr	91643.4	0.652237	0.176595	3.69341	0.000221269	0.0206528	68147.9	74399	121140	102886
Pik3cg	239.949	1.41148	0.383063	3.68471	0.000228965	0.0212248	98.6454	163.623	422.462	275.067
C1galt1	9941.79	0.779154	0.211804	3.67865	0.000234476	0.0214418	8097.46	6544.02	13989.4	11136.3
Aldh1l1	1783.02	-0.623491	0.169411	-3.68035	0.000232917	0.0214418	2169.25	2155.6	1405.86	1401.37
Appl2	7159.22	0.692242	0.18842	3.67394	0.000238839	0.0216943	5757.48	5189.99	7998.68	9690.74
Abhd17b	1293.27	0.717062	0.19527	3.67215	0.000240518	0.0217011	1036.73	920.152	1703.9	1512.3
Mylk	426.524	1.09272	0.297746	3.66997	0.000242579	0.0217422	307.318	237.162	475.646	685.97
Eml1	164.021	-1.44563	0.394559	-3.66392	0.00024838	0.0220172	228.592	250.951	62.2153	114.328
Ang	228.843	1.43101	0.390802	3.66172	0.000250528	0.0220172	161.247	86.4079	283.983	383.736
Ly6g	269.233	-1.55023	0.423263	-3.66256	0.000249708	0.0220172	245.665	557.055	130.451	143.759
Rabep1	633.132	0.86267	0.235945	3.65624	0.000255943	0.022348	488.485	409.978	737.552	896.515
D10Wsu102e	944.509	0.684913	0.187724	3.64852	0.000263759	0.0227465	721.819	727.113	1197.14	1131.96
Axin2	734.715	-1.03856	0.28466	-3.64841	0.000263869	0.0227465	774.936	1201.44	439.521	522.967
Dtx3l	875.211	0.999293	0.274327	3.64271	0.000269787	0.0231095	539.704	627.836	1411.89	921.418
Tiam2	339.376	-1.09533	0.301212	-3.63642	0.000276455	0.0235317	461.926	462.374	170.59	262.615
Fam3c	231.538	-1.11715	0.308373	-3.62273	0.000291506	0.0246577	294.988	339.197	168.583	123.384
S100a14	2666.92	-0.89056	0.24682	-3.60814	0.000308405	0.0257652	3009.63	3920.53	2167.5	1570.03
Hsbp1l1	32.4589	2.58129	0.715178	3.6093	0.000307022	0.0257652	5.69108	12.8693	59.2049	52.0703
Tmem59	5551.12	0.57859	0.160897	3.59602	0.000323124	0.0265538	4336.6	4568.59	6463.36	6835.93
Atoh1	4652.91	0.64849	0.180335	3.59602	0.000323121	0.0265538	3929.69	3319.35	5817.13	5545.49
Rrp1b	385.434	-0.944602	0.262716	-3.59553	0.000323732	0.0265538	538.756	476.163	297.028	229.789
Lyar	622.827	-0.905299	0.252401	-3.58675	0.000334823	0.0268295	872.633	751.932	497.722	369.02
Camk2b	201.77	1.56577	0.436286	3.58887	0.000332115	0.0268295	141.329	62.5078	265.92	337.325
Tgtp2	216.087	7.85722	2.19166	3.58506	0.000337005	0.0268295	0.948514	2.7577	845.927	14.7155
Gm26520	10.8201	-6.78574	1.89106	-3.58833	0.000332801	0.0268295	32.2495	11.0308	0	0
Lbh	677.87	1.13113	0.315457	3.5857	0.00033617	0.0268295	336.722	512.932	744.576	1117.25
Cobl	596.249	0.87876	0.245348	3.58169	0.000341379	0.0270188	407.861	432.039	663.295	881.799
Btnl4	1171.47	0.686431	0.19238	3.56809	0.000359592	0.0282949	855.559	940.375	1520.26	1369.68
Pde8a	174.447	1.07003	0.3002	3.56439	0.000364699	0.0283998	116.667	108.469	233.809	238.844
Gm5431	77.2358	2.10026	0.589283	3.56409	0.000365122	0.0283998	14.2277	44.1232	120.417	130.176
Aldh3b2	446.169	-1.05993	0.297748	-3.55984	0.000371085	0.0286986	644.989	560.732	225.781	353.173
Slc10a5	1030.09	0.838709	0.235712	3.55819	0.000373425	0.0287156	719.922	757.448	1114.86	1528.15
Abca3	1763.54	0.602082	0.16966	3.54874	0.000387072	0.0295968	1391.47	1410.1	2114.32	2138.28
Triqk	201.641	1.08881	0.307074	3.54578	0.000391459	0.0296542	133.74	124.096	240.833	307.894
Kcne2	46.3244	-2.07982	0.586646	-3.54527	0.000392205	0.0296542	86.3147	63.4271	14.0486	21.5073
Kdm7a	1550.58	0.65617	0.185386	3.53947	0.000400926	0.0300594	1209.35	1198.68	2025.01	1769.26
Kcnh6	65.5324	1.97597	0.55861	3.53731	0.000404227	0.0300594	20.8673	32.1731	73.2535	135.836
Tmem44	210.207	1.70028	0.480586	3.53792	0.000403289	0.0300594	92.0058	105.712	175.608	467.501
Ifih1	1242.31	0.803722	0.227669	3.53022	0.000415215	0.0307077	767.348	1042.41	1554.38	1605.12
Cx3cl1	1183.45	0.842882	0.238864	3.52871	0.000417593	0.0307158	792.957	901.767	1761.09	1277.99
Gm20756	20.8908	-3.57693	1.01609	-3.52029	0.000431074	0.031536	23.7128	53.3155	2.00694	4.52785
Mybbp1a	2945.62	-0.673441	0.19142	-3.51814	0.000434587	0.031622	3739.99	3502.28	2493.63	2046.59
Cry2	268.151	1.0133	0.288332	3.51435	0.000440838	0.0319053	160.299	194.877	320.108	397.319
Creb3l2	325.845	-1.17355	0.33432	-3.51027	0.000447657	0.0322265	472.36	431.12	253.878	146.023
Id1	2974.85	-0.996152	0.28429	-3.50399	0.000458334	0.0325564	2975.49	4950.07	1763.1	2210.72
Fpgt	950.133	0.710631	0.202844	3.50334	0.000459456	0.0325564	781.575	660.009	1185.1	1173.85
Ikbip	215.28	1.04917	0.299311	3.50528	0.000456132	0.0325564	153.659	126.854	265.92	314.686
Sult1d1	1356.31	1.17587	0.336303	3.49645	0.000471492	0.0326204	849.868	814.44	1233.27	2527.67
Xaf1	118.545	1.60789	0.459504	3.49919	0.000466674	0.0326204	38.8891	78.1348	154.535	202.621
Slc4a7	6991.03	0.553871	0.158391	3.49686	0.000470773	0.0326204	5717.64	5612.83	8048.85	8584.81
Trabd	2211.44	-0.691088	0.197684	-3.49593	0.000472411	0.0326204	2735.51	2727.36	1878.5	1504.38
Lmnb1	2112.89	-0.667471	0.190824	-3.49783	0.000469061	0.0326204	2542.02	2644.63	1783.17	1481.74
Trim30d	325.681	1.11661	0.31995	3.48996	0.0004831	0.0331892	180.218	230.727	355.229	536.551
Gata5	19.2039	3.96286	1.1407	3.47405	0.000512664	0.0350424	0	4.59616	37.1285	35.0909
Acadl	2391.04	0.569022	0.164655	3.45585	0.000548558	0.036884	1916.95	1934.07	2827.78	2885.37
Trpv6	138.544	-5.16239	1.49253	-3.45883	0.000542534	0.036884	43.6316	495.466	6.02083	9.05571
Tbx6	23.0798	3.50236	1.01332	3.45632	0.000547606	0.036884	3.79405	3.67693	18.0625	66.7858
Dixdc1	407.666	1.07533	0.311247	3.45489	0.000550507	0.036884	290.245	234.404	432.497	673.518
Vwa5a	1044.23	0.788044	0.228585	3.44749	0.000565815	0.0377229	735.098	796.975	1507.22	1137.62
Slc38a9	263.527	1.10938	0.32221	3.44304	0.000575225	0.0381622	179.269	154.431	287.997	432.41
Fnip2	532.191	0.797771	0.231943	3.43951	0.000582758	0.0384734	402.17	375.047	610.111	741.436
Ptges	55.8725	-1.78019	0.518471	-3.43353	0.000595769	0.0389524	94.8514	78.1348	21.0729	29.431
Ttc17	1155.28	0.690897	0.201147	3.43478	0.000593037	0.0389524	825.207	942.213	1334.62	1519.09
Pcsk1	381.925	1.10978	0.323745	3.42794	0.000608183	0.0395728	282.657	201.312	627.17	416.563
B4galnt3	1133.88	-0.878229	0.256389	-3.42537	0.000613957	0.0397574	1225.48	1711.61	706.444	891.987
Mfge8	385.105	-0.83271	0.243203	-3.42393	0.000617233	0.0397792	452.441	534.074	279.969	273.935
St6galnac4	1659.31	-0.623845	0.182411	-3.41999	0.000626239	0.0399788	1922.64	2102.29	1248.32	1364.02
Pla2g5	936.962	-0.73287	0.214251	-3.42062	0.000624786	0.0399788	1296.62	1043.33	700.424	707.477
Lyz1	26.3169	-3.56375	1.0433	-3.41586	0.000635811	0.0403994	53.1168	44.1232	8.02778	0
Btnl1	159.678	1.82438	0.534666	3.41218	0.00064445	0.040757	55.0138	85.4886	131.455	366.756
Fbxo32	641.156	0.742379	0.217803	3.40849	0.000653229	0.04112	437.265	522.124	794.75	810.486
2022-03-03	59.4441	-1.72352	0.505981	-3.40629	0.000658529	0.0412617	75.8811	106.631	28.0972	27.1671
Per3	446.046	1.13782	0.33449	3.40166	0.000669769	0.0417726	243.768	313.458	451.563	775.395
Nr1h4	840.803	0.821332	0.241654	3.3988	0.000676831	0.0418275	611.791	603.936	1245.31	902.175
Ubxn7	482.463	0.764973	0.224996	3.39994	0.000674016	0.0418275	345.259	369.532	570.976	644.087
Cnn3	839.469	-0.861671	0.253695	-3.39648	0.000682576	0.0419909	939.977	1226.26	674.333	517.307
Sval1	11588	0.601013	0.177494	3.3861	0.000708928	0.0434146	8577.41	9839.47	13159.5	14775.5
Cxcl10	64.2426	2.83488	0.838349	3.38151	0.000720897	0.0435563	11.3822	20.2231	193.67	31.695
Tnnt1	62.1699	-2.67983	0.792285	-3.38241	0.000718523	0.0435563	175.475	39.527	11.0382	22.6393
Slc26a10	45.8354	2.25148	0.665411	3.38359	0.00071544	0.0435563	17.0732	14.7077	45.1563	106.405
Prnp	1281.17	1.0295	0.305287	3.37223	0.000745625	0.0448502	1042.42	642.544	1416.9	2022.82
Impad1	4197	0.556699	0.165976	3.35409	0.000796256	0.0461679	3366.28	3427.82	4757.46	5236.46
Fndc5	27.1958	2.99115	0.891012	3.35702	0.000787863	0.0461679	5.69108	6.43463	23.0799	73.5776
Noc2l	1594.38	-0.637625	0.189842	-3.35872	0.000783044	0.0461679	2043.1	1839.38	1324.58	1170.45
Rep15	5149.85	0.729158	0.217115	3.35839	0.000783979	0.0461679	4443.79	3307.4	6847.69	6000.54
Cox4i1	8099.26	-0.611978	0.181984	-3.36281	0.000771525	0.0461679	9609.39	9973.67	5798.06	7015.91
Obscn	92.8237	-1.85446	0.552424	-3.35695	0.000788081	0.0461679	183.063	107.55	24.0833	56.5982
Hoxb4	8.09814	6.56111	1.95562	3.355	0.000793642	0.0461679	0	0	21.0729	11.3196
Cmpk2	228.933	1.29714	0.386813	3.35341	0.000798233	0.0461679	92.9543	171.897	371.285	279.595
Tsc22d1	6860.85	0.68919	0.205223	3.35825	0.000784372	0.0461679	4525.36	5979.61	8267.61	8670.84
Grwd1	412.804	-0.896668	0.268078	-3.34481	0.000823403	0.047421	505.558	569.005	332.149	244.504
Rgs16	177.409	2.26054	0.677297	3.33759	0.000845094	0.0482595	71.1385	51.477	498.726	88.2931
C1galt1c1	1992.74	0.816016	0.244429	3.33846	0.00084243	0.0482595	1594.45	1293.36	2965.26	2117.9
Cyp2d12	291.954	-1.42564	0.427459	-3.33515	0.000852537	0.04848	257.047	593.824	141.49	175.454
Cd81	1793.02	-0.581139	0.17437	-3.33279	0.000859788	0.0486878	2063.97	2234.65	1427.94	1445.52
Map3k13	756.532	0.709758	0.213466	3.32492	0.000884454	0.0498758	605.152	543.267	1009.49	868.216
Gbp5	41.7023	3.46362	1.04433	3.31659	0.000911228	0.0511725	1.89703	11.95	131.455	21.5073
Rgma	95.1006	-1.31427	0.396489	-3.31476	0.000917205	0.0512953	126.152	145.239	59.2049	49.8064
Rnase4	1627.4	0.839648	0.253818	3.30807	0.000939404	0.0523206	1384.83	948.648	1889.54	2286.57
Chic1	310.662	0.820081	0.248079	3.30573	0.000947296	0.0525439	231.437	217.858	381.319	412.035
Umad1	564.121	0.733164	0.222828	3.29027	0.00100092	0.0552918	423.986	423.766	764.646	644.087
Mal2	3462.17	0.60957	0.185514	3.28584	0.0010168	0.0559408	2932.8	2549.95	3919.56	4446.35
Ccdc34	781.725	-0.649745	0.198097	-3.27993	0.00103832	0.0564361	973.175	936.698	635.198	581.829
Chst13	36.4479	-2.08356	0.6351	-3.28068	0.00103556	0.0564361	67.3445	50.5578	12.0417	15.8475
Mmp15	3084.38	0.63478	0.193401	3.2822	0.00103	0.0564361	2161.66	2671.29	3653.64	3850.94
Cyp2d9	161.812	-1.9876	0.60677	-3.27571	0.00105398	0.0570584	121.41	395.27	41.1424	89.4251
mt-Nd6	3908.43	0.805583	0.24636	3.26994	0.00107571	0.0580028	2440.53	3248.57	4196.52	5748.11
Ccnd1	1656.14	-0.758063	0.231959	-3.26809	0.00108275	0.0581506	2095.27	2068.27	1439.98	1021.03
Plcb1	215.064	1.07865	0.331447	3.25438	0.00113641	0.060791	146.071	130.531	348.205	235.448
Ldhb	52.9174	1.92721	0.592972	3.25008	0.00115371	0.0614736	27.5069	16.5462	61.2118	106.405
Inpp1	748.008	0.978434	0.301981	3.24005	0.00119507	0.0626903	509.352	498.224	1254.34	730.116
Slc30a4	1566.58	0.714021	0.220283	3.24138	0.00118954	0.0626903	1205.56	1167.43	1666.77	2226.57
Il6ra	165.677	1.03537	0.319547	3.24011	0.00119484	0.0626903	103.388	113.985	243.844	201.489
Stmn1	1919.15	-0.58808	0.181318	-3.24336	0.00118129	0.0626903	2302.99	2307.27	1636.66	1429.67
Nlrp1b	302.303	0.829452	0.256236	3.23706	0.00120767	0.0631065	232.386	203.15	402.392	371.284
Smoc1	22.5518	-2.72546	0.843225	-3.23218	0.00122848	0.063947	34.1465	44.1232	4.01389	7.92374
Proc	73.1167	1.58501	0.490569	3.23097	0.0012337	0.0639729	46.4772	26.6577	99.3438	119.988
Isyna1	2436.62	-0.562839	0.174744	-3.22093	0.00127776	0.0659144	2808.55	3003.13	1873.48	2061.31
Gm42047	3879.61	0.748957	0.232579	3.22023	0.00128088	0.0659144	3075.08	2714.49	5713.77	4015.07
Bcas1	3968.29	0.582253	0.181134	3.21449	0.00130675	0.0660325	3084.57	3271.55	4371.13	5145.91
Ttc39b	1426.9	0.604424	0.187861	3.21739	0.00129362	0.0660325	1054.75	1209.71	1690.85	1752.28
Plekhd1	285.116	0.983891	0.305956	3.21579	0.00130084	0.0660325	229.54	153.512	370.281	387.131
Ankdd1b	100.357	-1.20882	0.375866	-3.2161	0.00129945	0.0660325	144.174	136.046	61.2118	59.9941
Gart	1313.31	-0.570227	0.177403	-3.21431	0.00130757	0.0660325	1546.08	1593.03	1072.71	1041.41
Ppargc1a	372.696	0.892883	0.277982	3.21202	0.00131806	0.0663146	283.606	238.081	414.434	554.662
Prxl2b	82.1798	-1.42051	0.442578	-3.20963	0.00132906	0.0666205	98.6454	140.643	44.1528	45.2785
Vipr2	154.086	1.29463	0.404425	3.20116	0.00136877	0.0683575	99.5939	79.054	276.958	160.739
Uba7	1020.62	1.08548	0.339329	3.1989	0.00137954	0.0686425	556.778	751.013	1819.3	955.377
Ece1	2199.42	0.597208	0.186895	3.19543	0.00139625	0.0689666	1712.07	1788.83	2428.4	2868.4
Sox4	929.41	-0.770879	0.241167	-3.19646	0.00139127	0.0689666	1027.24	1316.34	611.115	762.943
Kcnn4	1695.79	-0.786392	0.246793	-3.18644	0.00144035	0.070886	1856.24	2437.81	1423.93	1065.18
Camk2d	1841.15	0.625697	0.197106	3.17442	0.00150139	0.0736224	1595.4	1300.71	2187.57	2280.91
Cd24a	10230.7	0.51158	0.161299	3.17163	0.00151587	0.074064	8587.84	8283.21	11474.7	12577.2
Pop4	164.257	0.993527	0.313789	3.16623	0.0015443	0.0749359	117.616	102.035	208.722	228.657
Dhx58	162.619	1.31874	0.416651	3.1651	0.00155032	0.0749359	69.2415	116.743	182.632	281.859
Retreg1	2729.46	0.522103	0.164946	3.1653	0.00154926	0.0749359	2247.03	2234.65	3130.83	3305.33
Pgap1	1488.09	0.644084	0.203611	3.1633	0.00155991	0.0751308	1205.56	1116.87	1628.64	2001.31
Pear1	343.292	-1.04647	0.331903	-3.15293	0.00161638	0.0773547	382.251	543.267	269.934	177.718
Mgat2	1274.29	-0.62159	0.197171	-3.15254	0.00161854	0.0773547	1521.42	1568.21	1091.78	915.758
Lrrk2	501.049	-0.753752	0.239157	-3.1517	0.00162323	0.0773547	603.255	654.494	332.149	414.299
Spns2	164.481	-1.14881	0.364692	-3.15009	0.0016322	0.0775093	206.776	246.354	80.2778	124.516
Bmp8b	84.5889	-1.77576	0.564133	-3.14778	0.00164517	0.0777827	80.6237	181.089	29.1007	47.5425
Gramd1b	233.788	-0.899286	0.28585	-3.146	0.0016552	0.0777827	297.833	310.701	145.503	181.114
Zfp945	217.099	0.941042	0.299048	3.14679	0.00165073	0.0777827	137.534	159.946	315.09	255.824
H2-T23	3786.6	0.947008	0.301208	3.14404	0.00166635	0.0780358	2231.85	2941.54	6352.98	3620.02
Samd12	434.836	0.742514	0.236246	3.14297	0.00167244	0.0780509	353.796	296.912	532.844	555.794
Cxcl9	72.1976	5.93124	1.88982	3.13853	0.00169798	0.0789705	1.89703	2.7577	273.948	10.1877
Rrs1	751.212	-0.640124	0.20431	-3.13311	0.00172967	0.0798952	874.53	956.002	615.128	559.19
Insr	1569.18	0.668619	0.213397	3.13322	0.00172898	0.0798952	1176.16	1247.4	1679.81	2173.37
Ifit3	26.7502	3.74184	1.19704	3.12592	0.00177248	0.0815944	1.89703	5.5154	9.03125	90.5571
Slc39a8	983.937	0.648246	0.207811	3.1194	0.00181219	0.0831398	743.635	789.621	1313.55	1088.95
Scd2	39096.8	-0.570204	0.183448	-3.10826	0.00188191	0.0860463	51560.3	41887.6	30845.7	32093.4
Bfsp1	198.225	-0.919547	0.296071	-3.10583	0.00189745	0.0864559	241.871	276.689	129.448	144.891
Smo	959.482	-0.597618	0.192478	-3.10487	0.00190364	0.0864559	1099.33	1211.55	777.691	749.36
Rims4	249.377	-1.57151	0.507376	-3.09732	0.00195279	0.0882329	255.15	490.87	69.2396	182.246
Sh3bgr	163.791	-1.02898	0.332265	-3.09686	0.00195581	0.0882329	210.57	228.889	92.3194	123.384
Gbp4	24.8802	4.69768	1.51883	3.09296	0.00198169	0.0888805	0	3.67693	91.316	4.52785
Gde1	1300.92	0.801359	0.259111	3.09272	0.00198329	0.0888805	838.486	1058.96	1946.74	1359.49
P2rx7	450	0.792927	0.256478	3.0916	0.00199079	0.088922	286.451	372.289	608.104	533.155
Ceacam1	71052.7	0.538623	0.174364	3.08906	0.00200788	0.0890563	53241	62641.1	86961.9	81366.7
Ank3	941.541	0.851023	0.27551	3.0889	0.002009	0.0890563	623.174	719.759	948.281	1474.95
St6gal1	4424.93	0.662935	0.214665	3.08823	0.00201354	0.0890563	3733.35	3118.04	4741.41	6106.94
Ssr2	3611.63	-0.603628	0.195931	-3.08082	0.00206433	0.0910053	4519.67	4193.54	3183.01	2550.31
Retnlb	30823.5	-1.07368	0.3488	-3.0782	0.00208257	0.0915114	42245.9	41337.9	27661.7	12048.6
Nfya	788.745	-0.613776	0.19961	-3.07487	0.00210595	0.0922391	1005.42	902.686	623.156	623.712
Trp53inp2	3877.08	0.500984	0.163032	3.07292	0.00211978	0.0925453	3202.18	3219.15	4706.28	4380.7
Tapt1	1041.95	0.586183	0.19091	3.07047	0.00213726	0.0930085	818.567	847.533	1184.1	1317.61
Gm46620	50.1719	1.88645	0.615286	3.06597	0.00216963	0.0941145	12.3307	30.3347	74.2569	83.7653
Malrd1	30.4402	2.07889	0.679052	3.06146	0.00220262	0.0952403	9.48514	13.7885	44.1528	54.3342
Slc43a2	293.956	0.758159	0.247991	3.05721	0.0022341	0.0962938	217.21	219.697	373.292	365.624
Fbl	1504.36	-0.589306	0.193318	-3.04837	0.00230085	0.0985434	1811.66	1803.53	1306.52	1095.74
Peli3	22.8298	2.58153	0.846852	3.04838	0.00230076	0.0985434	7.58811	5.5154	52.1806	26.0352
Znfx1	807.392	0.704951	0.231521	3.04486	0.00232786	0.0990733	528.322	699.536	1013.51	988.204
Gsdme	355.889	0.783506	0.257243	3.04578	0.00232078	0.0990733	243.768	279.447	491.701	408.639
Ass1	911.991	-0.670118	0.220186	-3.04342	0.00233908	0.0992387	1173.31	1067.23	783.712	623.712
Tapbp	2381.75	0.971247	0.319626	3.0387	0.002376	0.10049	1277.65	1940.5	3983.78	2325.05
Rrp9	382.821	-0.858389	0.282611	-3.03735	0.00238664	0.100626	478.051	509.255	322.115	221.865
Slc15a2	148.933	-1.40534	0.463545	-3.03174	0.00243152	0.102199	210.57	221.535	48.1667	115.46
Lix1	49.7867	-1.64875	0.544104	-3.03022	0.00244377	0.102396	64.4989	86.4079	21.0729	27.1671
Sycp1	10.2768	5.43051	1.79421	3.02669	0.00247249	0.10328	0	0.919233	22.0764	18.1114
Selenow	696.278	-0.706705	0.234367	-3.01537	0.00256665	0.106883	784.421	942.213	476.649	581.829
Xlr3b	78.0735	-1.45236	0.481802	-3.01444	0.00257454	0.106883	140.38	88.2463	36.125	47.5425
mt-Nd2	18511.6	0.627844	0.208618	3.00953	0.00261652	0.108293	13450.9	15640.7	19518.5	25436.3
Mboat2	243.77	1.54513	0.513594	3.00846	0.00262576	0.108345	114.77	134.208	552.913	173.19
Zbp1	680.971	1.35397	0.450781	3.0036	0.00266804	0.109755	310.164	455.939	1445	512.779
Itln1	293.402	4.48982	1.49711	2.99899	0.00270872	0.11009	11.3822	38.6078	109.378	1014.24
Phlda2	64.3748	-1.39287	0.464432	-2.99909	0.00270788	0.11009	87.2633	99.2771	38.1319	32.8269
Kat2b	810.521	0.629862	0.209976	2.99969	0.00270255	0.11009	578.593	694.021	982.399	987.072
Cyp2c55	876.63	3.89595	1.29862	3.00007	0.00269915	0.11009	122.358	98.3579	338.17	2947.63
Eepd1	241.1	1.01021	0.337158	2.99625	0.00273326	0.110754	156.505	163.623	396.372	247.9
Wdr46	608.423	-0.655512	0.219363	-2.98825	0.00280577	0.113353	793.906	694.94	497.722	447.126
Trim14	572.684	0.734336	0.246077	2.98417	0.0028435	0.114184	442.007	418.251	815.823	614.656
Rab3b	239.726	-1.42833	0.478777	-2.98329	0.00285164	0.114184	272.223	426.524	72.25	187.906
Zfp395	681.113	0.606497	0.203272	2.98368	0.00284807	0.114184	537.807	542.347	860.979	783.319
Ahcyl2	6299.83	0.857723	0.287957	2.97865	0.00289522	0.115587	4310.05	4650.4	5819.14	10419.7
Tlr3	715.12	0.757307	0.254493	2.97574	0.00292278	0.116344	534.962	528.559	1056.66	740.304
Palmd	108.3	1.24884	0.420586	2.96929	0.00298487	0.118467	79.6752	48.7193	165.573	139.231
Sstr2	45.9418	1.66893	0.562356	2.96774	0.00299995	0.118717	23.7128	20.2231	57.1979	82.6333
Pex11a	373.744	0.695421	0.234499	2.96557	0.00302126	0.119212	296.885	273.931	473.639	450.521
Syt8	49.9526	-2.02727	0.685005	-2.9595	0.00308137	0.119837	68.293	91.9233	9.03125	30.563
Cep83os	177.265	-0.890089	0.300422	-2.9628	0.00304857	0.119837	236.18	224.293	118.41	130.176
Klhl24	709.354	0.890958	0.30079	2.96206	0.00305587	0.119837	509.352	484.436	683.365	1160.26
Zdhhc14	214.954	0.838275	0.283172	2.96031	0.00307331	0.119837	163.144	145.239	263.913	287.519
Ypel5	667.915	0.588809	0.198923	2.95998	0.00307657	0.119837	527.374	539.59	807.795	796.902
AI838599	70.3793	2.15861	0.72999	2.95703	0.00310613	0.120454	29.4039	22.0616	42.1458	187.906
Adgre5	963.051	0.838121	0.283559	2.95572	0.00311937	0.120595	609.894	772.155	1501.19	968.961
Adgrg1	2143.42	0.50805	0.171934	2.95491	0.0031276	0.120595	1842.01	1697.82	2554.84	2479
Cep126	164.976	0.983911	0.333571	2.94963	0.00318152	0.121979	125.204	96.5194	237.823	200.358
mt-Nd1	38821.3	0.622388	0.21095	2.9504	0.00317362	0.121979	28862.3	32287.1	40157	53978.8
Cdc42bpa	721.194	0.594638	0.201737	2.94759	0.00320264	0.122442	603.255	546.024	855.962	879.536
Mcfd2	1698.48	-0.55132	0.187192	-2.94521	0.00322733	0.123038	2038.36	2000.25	1484.14	1271.19
Pold2	952.002	-0.561692	0.19095	-2.94156	0.00326562	0.124149	1172.36	1097.56	744.576	793.506
Lpcat4	473.746	-0.756535	0.257385	-2.93931	0.00328944	0.124704	576.696	614.047	405.403	298.838
Cpxm2	10.8577	-4.27624	1.45611	-2.93675	0.00331675	0.125039	27.5069	13.7885	1.00347	1.13196
Pdpr	863.148	0.555561	0.189175	2.93676	0.00331661	0.125039	707.591	690.344	1015.51	1039.14
Mapk11	33.8999	1.94381	0.66239	2.93454	0.0033404	0.125544	11.3822	16.5462	43.1493	64.5219
Eno1b	384.068	-3.71402	1.26595	-2.93377	0.0033487	0.125544	716.128	711.486	97.3368	11.3196
St3gal3	2026.67	0.693488	0.236659	2.93032	0.00338612	0.126578	1426.56	1671.16	2917.09	2091.87
Kcnma1	798.628	0.789892	0.269633	2.92951	0.00339498	0.126578	648.783	522.124	1196.14	827.465
Ccn3	15190.4	2.43266	0.830798	2.9281	0.00341046	0.126805	7357.62	2138.14	21221.4	30044.6
Hoxb13	4156.72	-0.573403	0.195913	-2.92683	0.00342441	0.126975	4424.82	5519.07	3201.08	3481.92
Dgat2	569.26	-0.944202	0.322776	-2.92526	0.00344171	0.127268	583.336	914.637	316.094	462.973
Trim12c	405.929	0.701886	0.240538	2.91798	0.00352309	0.129569	282.657	335.52	518.795	486.744
Eif4ebp3	905.726	0.576996	0.197738	2.91798	0.00352301	0.129569	730.356	723.436	1014.51	1154.6
Fryl	4957.87	0.465943	0.159984	2.91243	0.00358628	0.131536	4174.41	4154.01	5931.52	5571.52
Ptma	15628.1	-0.716531	0.246123	-2.91127	0.00359967	0.13167	19286.1	19576.9	14396.8	9252.67
Dhrs9	683.204	-0.729341	0.250687	-2.90937	0.00362161	0.131984	766.399	938.537	583.017	444.862
Hdhd3	246.07	-0.864383	0.297158	-2.90884	0.00362776	0.131984	274.12	361.258	183.635	165.267
Nop58	1709.23	-0.516528	0.177626	-2.90795	0.00363803	0.132003	2103.8	1920.28	1432.96	1379.86
Tbc1d1	746.416	0.649757	0.223569	2.9063	0.00365735	0.132286	513.146	648.978	902.122	921.418
2610318N02Rik	85.3918	-1.19546	0.411433	-2.90561	0.00366538	0.132286	110.976	126.854	56.1944	47.5425
Il18bp	164.417	1.47314	0.507307	2.90385	0.00368606	0.132598	76.8296	97.4387	353.222	130.176
A4gnt	704.341	0.799592	0.275417	2.90321	0.00369361	0.132598	537.807	489.951	707.448	1082.16
Col16a1	277.254	-0.781466	0.270178	-2.89241	0.00382298	0.136518	316.804	384.239	199.691	208.281
Gm20075	28.3564	-2.1411	0.74008	-2.89306	0.00381507	0.136518	51.2197	41.3655	14.0486	6.79178
Tmem229b	131.92	2.13938	0.740442	2.88933	0.00386069	0.137166	36.992	60.6694	372.288	57.7301
Adgrb1	51.6191	-1.90444	0.659143	-2.88927	0.00386141	0.137166	60.7049	102.035	12.0417	31.695
Sec61b	2465.58	-0.730725	0.253004	-2.88819	0.00387465	0.137276	3342.56	2811.93	2222.69	1485.14
Sfn	2995.27	-0.675613	0.23417	-2.88514	0.00391243	0.137893	3486.74	3881.92	2716.4	1896.04
Hspa13	843.825	-0.547042	0.189602	-2.88522	0.00391144	0.137893	1009.22	994.61	684.368	687.102
Mthfd1	1831.37	-0.526684	0.182619	-2.88406	0.00392584	0.138006	2018.44	2305.44	1479.12	1522.49
Il15ra	224.051	0.926425	0.321576	2.88089	0.00396556	0.138682	158.402	150.754	348.205	238.844
Lrrc31	380.336	0.675258	0.234353	2.88137	0.00395945	0.138682	306.37	279.447	455.576	479.952
Ppan	799.386	-0.630368	0.219182	-2.87601	0.00402743	0.140155	942.823	1000.13	695.406	559.19
Gm32742	69.2406	-1.64275	0.571208	-2.87593	0.00402839	0.140155	70.19	139.723	42.1458	24.9032
Igf2bp2	400.317	0.804352	0.280186	2.87078	0.00409459	0.142093	341.465	241.758	544.885	473.161
Cdca7	1140.45	-0.603789	0.210455	-2.86897	0.00411807	0.142542	1355.43	1396.31	1007.49	802.562
Clic6	1110.16	-0.791607	0.276167	-2.86641	0.00415155	0.143335	1146.75	1667.49	691.392	935.002
Dnajb9	803.167	-0.641003	0.223752	-2.8648	0.00417274	0.143699	895.397	1061.71	572.983	682.574
Smim38	27.1247	2.35047	0.821312	2.86185	0.00421175	0.144411	9.48514	8.27309	25.0868	65.6539
Itga2	2651.23	0.656658	0.22947	2.86163	0.00421474	0.144411	2119.93	1996.57	3801.15	2687.28
Mad1l1	379.086	-0.79653	0.278935	-2.85561	0.0042954	0.146803	484.691	478.001	326.128	227.525
Hmgb1	4968.31	-0.537556	0.188516	-2.85151	0.00435114	0.148333	5898.81	5868.38	4481.51	3624.55
Mfap3l	139.193	1.15978	0.407125	2.84872	0.00438962	0.149269	93.9029	78.1348	142.493	242.24
Pik3ip1	78.3552	1.30287	0.457713	2.84647	0.00442064	0.149947	36.992	53.3155	96.3333	126.78
Trafd1	752.996	0.820142	0.288533	2.84246	0.00447672	0.150459	476.154	613.128	1162.02	760.679
Hnrnpa0	6086.32	-0.533	0.187443	-2.84353	0.00446165	0.150459	6917.51	7478.88	5462.9	4485.97
Tagap1	284.358	1.37813	0.484881	2.84221	0.0044802	0.150459	236.18	79.9732	472.635	348.645
Heph	2347.66	0.57062	0.200729	2.84274	0.00447281	0.150459	1737.68	2040.7	2563.87	3048.38
Hirip3	602.684	-0.781326	0.275083	-2.84032	0.00450676	0.150977	845.126	679.313	521.806	364.492
Sprr2a3	5776.59	-0.969273	0.341772	-2.83602	0.00456794	0.152448	5622.79	9671.25	2823.77	4988.56
Olfr56	15.7385	3.35956	1.18493	2.83525	0.00457904	0.152448	2.84554	2.7577	47.1632	10.1877
Lipg	899.175	-0.762196	0.268865	-2.83487	0.00458447	0.152448	1128.73	1133.41	521.806	812.75
Gm3776	52.0466	-1.59604	0.56376	-2.83106	0.00463938	0.153896	90.1088	66.1848	19.066	32.8269
Clca3a2	246.212	-0.747198	0.264017	-2.83012	0.00465312	0.153974	311.112	306.104	187.649	179.982
Cpne3	2161.26	0.615018	0.217816	2.82357	0.00474923	0.156389	1455.02	1959.8	2674.25	2555.97
Stard8	103.498	1.13679	0.40257	2.82384	0.00474515	0.156389	52.1683	77.2155	146.507	138.1
Parp12	1535.78	0.695168	0.246547	2.81961	0.00480815	0.157945	1005.42	1340.24	2150.44	1647.01
Krt13	44.0825	-1.55363	0.551869	-2.81522	0.00487439	0.159348	60.7049	70.7809	21.0729	23.7712
Tdp1	153.109	-0.945573	0.335839	-2.81555	0.00486931	0.159348	226.695	176.493	107.372	101.877
Impdh1	969.606	-0.663709	0.236871	-2.80198	0.00507901	0.164843	1335.51	1042.41	825.858	674.65
Ifrd2	1090.81	-0.535218	0.190996	-2.80224	0.00507488	0.164843	1352.58	1229.01	857.969	923.682
Hmgn1	1473.81	-0.61537	0.219561	-2.80273	0.0050672	0.164843	1781.31	1786.07	1330.6	997.26
Disp2	107.699	1.78751	0.639132	2.79678	0.00516154	0.165692	39.8376	56.9924	264.917	69.0498
Hsd3b2	183.796	1.88297	0.673323	2.79653	0.00516553	0.165692	105.285	51.477	97.3368	481.084
Tppp3	287.85	1.18263	0.422856	2.79676	0.00516183	0.165692	114.77	237.162	307.063	492.404
Chrm3	108.345	1.39672	0.499596	2.79571	0.00517865	0.165692	83.4692	35.8501	137.476	176.586
Hmga1	1680.38	-0.510065	0.182406	-2.79632	0.00516879	0.165692	1995.67	1953.37	1474.1	1298.36
Dnph1	115.166	-1.13656	0.406222	-2.79788	0.00514393	0.165692	170.732	146.158	88.3056	55.4662
Pls1	3972.16	0.494469	0.177079	2.79236	0.00523248	0.166627	3078.88	3516.98	4460.43	4832.35
Scin	6206.38	0.963157	0.344844	2.79302	0.00522185	0.166627	3806.39	4609.95	5160.86	11248.3
Yars2	441.071	-0.667229	0.239076	-2.79087	0.0052567	0.167005	565.314	517.528	371.285	310.158
Rell1	765.692	0.56091	0.20121	2.78768	0.00530862	0.16826	602.306	635.19	959.319	865.952
Ces1b	26.3944	-2.10281	0.754565	-2.78678	0.00532346	0.168336	37.9405	47.8001	13.0451	6.79178
Parp9	896.34	0.869593	0.312398	2.7836	0.00537585	0.169596	530.219	738.144	1441.99	875.008
Nbeal1	1347.28	0.792019	0.284718	2.78177	0.0054064	0.169922	1012.06	960.598	1271.4	2145.07
Spcs2	2377.82	-0.576926	0.207418	-2.78147	0.0054113	0.169922	3061.8	2632.68	2114.32	1702.47
Mier1	1598.8	0.824873	0.296951	2.77781	0.0054727	0.171057	1101.22	1206.03	1473.1	2614.84
Tbccd1	932.451	0.54707	0.196905	2.77834	0.00546368	0.171057	798.649	717.001	1148.98	1065.18
Tmem236	961.064	0.802102	0.28898	2.77563	0.00550946	0.171414	652.577	748.255	923.194	1520.23
Ly6e	12698.3	0.519934	0.187317	2.77569	0.00550855	0.171414	10548.4	10321.1	16599.4	13324.3
mt-Nd4	25093.3	0.687586	0.248112	2.77127	0.00558374	0.173327	18176.4	20271.8	24293.1	37632.1
Snhg16	161.61	-0.858941	0.310155	-2.76939	0.00561613	0.173933	218.158	198.554	115.399	114.328
Fer1l6	5597.72	0.908847	0.328268	2.76861	0.0056296	0.173952	3262.89	4518.03	4979.23	9630.74
Ifi44	71.4144	2.0509	0.742797	2.76105	0.00576155	0.177624	9.48514	45.9616	76.2639	153.947
Slc44a3	1780.29	0.507447	0.184204	2.75481	0.00587259	0.179412	1486.32	1454.23	1942.72	2237.89
Ifitm2	1557.79	-0.508574	0.184582	-2.75528	0.00586424	0.179412	1814.51	1844.9	1370.74	1201.01
Rdh16	469.514	-1.11942	0.406146	-2.7562	0.00584778	0.179412	583.336	702.294	173.601	418.826
Tmsb4x	4578.84	0.50888	0.184716	2.75493	0.00587051	0.179412	3690.67	3868.13	4874.87	5881.68
Diaph2	511.59	0.62278	0.226299	2.75202	0.00592287	0.180541	435.368	370.451	637.205	603.336
Ern2	7193.83	0.446324	0.162322	2.74962	0.00596648	0.181055	6343.66	5836.21	8497.4	8098.07
Slc41a2	852.749	0.669249	0.243368	2.74995	0.00596049	0.181055	766.399	550.62	1079.74	1014.24
Copz2	264.202	-1.03484	0.376511	-2.74851	0.00598665	0.18126	424.934	284.962	128.444	218.469
Slc26a2	7813.51	0.970123	0.353196	2.7467	0.00601977	0.181856	5272.79	5289.26	6243.6	14448.4
Asb16	55.3756	-1.33764	0.48737	-2.74462	0.0060581	0.182525	78.7266	79.9732	31.1076	31.695
Eif2ak2	1377.78	0.509999	0.185857	2.74404	0.00606889	0.182525	1115.45	1158.23	1714.93	1522.49
Atp10a	77.9576	-1.14607	0.418155	-2.74076	0.00612965	0.183537	107.182	107.55	46.1597	50.9383
Lipt2	327.739	-0.721825	0.263297	-2.74148	0.00611622	0.183537	374.663	441.232	226.785	268.275
Ccl6	14137.4	0.658713	0.240437	2.73964	0.00615059	0.183757	9733.65	12196.4	20343.4	14276.3
Cad	2285.75	-0.552527	0.201823	-2.73768	0.00618739	0.18445	3039.04	2397.36	1834.35	1872.27
Tsen2	128.149	-1.06734	0.390083	-2.7362	0.00621535	0.184876	200.136	147.077	96.3333	69.0498
Trim30a	134.481	1.16634	0.426611	2.73396	0.00625774	0.185729	65.4474	100.196	142.493	229.789
Tbc1d9	69.2674	1.36268	0.499174	2.72987	0.00633602	0.18764	44.5801	33.0924	122.424	76.9735
Ran	4590.78	-0.448753	0.164497	-2.72803	0.00637139	0.188276	5378.07	5220.32	4053.02	3711.71
Tgtp1	221.346	5.33867	1.95772	2.72698	0.00639173	0.188466	6.6396	14.7077	845.927	18.1114
Setbp1	599.821	0.564886	0.207213	2.72612	0.00640843	0.188547	501.764	466.051	728.521	702.949
Tpp1	1049.73	0.533509	0.195896	2.72343	0.00646075	0.189674	809.082	906.363	1185.1	1298.36
Rcc2	3916.82	-0.509476	0.187331	-2.71965	0.00653507	0.19069	4456.12	4746.92	3539.25	2924.99
Vps13d	4175.83	0.453322	0.166733	2.71886	0.00655079	0.19069	3527.52	3522.5	4579.85	5073.46
Pld2	30.0321	1.91438	0.703986	2.71935	0.00654111	0.19069	10.4337	14.7077	36.125	58.8621
Mcur1	1471.6	0.566128	0.208226	2.71881	0.0065517	0.19069	1051.9	1320.94	1688.84	1824.72
Hnf4g	395.17	0.639983	0.235635	2.71599	0.00660775	0.191908	297.833	319.893	453.569	509.383
Rnf186	2392.18	0.452221	0.166563	2.71501	0.00662735	0.192065	2073.45	1967.16	2752.52	2775.57
Apex1	121.859	-1.09622	0.404318	-2.71129	0.00670229	0.193409	165.99	166.381	97.3368	57.7301
Ndrg1	2072.88	0.821252	0.302848	2.71176	0.00669261	0.193409	1566.94	1429.41	1866.46	3428.72
Rbms1	337.749	-0.715901	0.264139	-2.71032	0.00672188	0.193562	369.92	469.728	249.865	261.484
Gemin6	132.684	-1.0975	0.405099	-2.70922	0.00674406	0.193788	202.033	159.946	105.365	63.3899
Qsox1	7330.65	0.557795	0.205962	2.70824	0.00676408	0.193791	5878.89	5983.29	9972.51	7487.94
Ncbp2	601.932	-0.565791	0.208973	-2.70749	0.00677948	0.193791	726.561	710.567	508.76	461.841
Gldc	15.8001	2.903	1.07236	2.70711	0.00678712	0.193791	3.79405	3.67693	42.1458	13.5836
Edem3	4073.53	0.440916	0.162968	2.70553	0.00681952	0.194306	3459.23	3452.64	4866.84	4515.4
Kcnh3	840.245	0.574754	0.212641	2.70293	0.00687306	0.19542	735.098	614.967	959.319	1051.59
Hif1a	2384.14	-0.478653	0.177172	-2.70163	0.0069	0.195775	2910.99	2640.96	1908.6	2076.02
Apaf1	1048	0.54353	0.201415	2.69856	0.00696406	0.197158	796.752	909.121	1314.55	1171.58
Rtp4	110.824	1.76299	0.65347	2.6979	0.00697789	0.197158	18.9703	81.8117	127.441	215.073
Alyref	952.632	-0.759596	0.281638	-2.69706	0.00699538	0.197241	1179	1217.06	879.042	535.419
Nolc1	1584.89	-0.628766	0.233245	-2.69573	0.00702345	0.19762	1923.59	1926.71	1458.05	1031.22
Rrp15	327.916	-0.748913	0.277941	-2.69451	0.00704932	0.197937	415.449	407.22	282.979	206.017
Agl	889.023	0.957105	0.355332	2.69355	0.00706952	0.198093	810.031	398.947	1003.47	1343.64
Nop56	1628.24	-0.675691	0.251005	-2.69195	0.00710365	0.198551	2082.94	1923.03	1505.21	1001.79
Stim2	1755.03	0.670217	0.249085	2.69072	0.00712988	0.198551	1354.48	1354.95	2588.96	1721.72
Gnl3	1021.78	-0.531214	0.197423	-2.69075	0.00712927	0.198551	1196.08	1219.82	898.108	773.131
Akr1b10	232.755	1.12294	0.417483	2.68979	0.0071497	0.198694	146.071	147.077	437.514	200.358
Dhx37	511.356	-0.605501	0.225337	-2.68709	0.00720777	0.199897	624.122	610.37	438.517	372.416
Gsta4	305.034	-0.76076	0.283195	-2.68635	0.00722384	0.199933	398.376	368.612	191.663	261.484
Sp100	145.693	1.20922	0.450711	2.68291	0.00729843	0.200359	66.396	109.389	145.503	261.484
Tcf7l1	1123.13	-0.906198	0.337706	-2.68339	0.00728789	0.200359	1585.91	1343	518.795	1044.8
Qtrt1	449.816	-0.775745	0.288982	-2.68441	0.00726583	0.200359	598.512	537.751	400.385	262.615
Atp11c	577.292	0.556901	0.207557	2.68312	0.00729387	0.200359	460.978	473.405	667.309	707.477
Vangl2	70.9498	-1.35601	0.506129	-2.67917	0.00738047	0.201386	83.4692	120.419	30.1042	49.8064
Camk2n1	2812.93	0.732871	0.27354	2.67921	0.00737961	0.201386	1892.28	2334.85	4325.97	2698.6
Ddhd2	488.432	0.597113	0.222849	2.67944	0.00737444	0.201386	412.603	364.935	573.986	602.204
Insl5	44.262	-1.83699	0.686383	-2.67633	0.00744336	0.202693	40.7861	97.4387	15.0521	23.7712
Klb	29.081	2.30402	0.862271	2.67204	0.00753921	0.203664	7.58811	11.95	22.0764	74.7096
Ppat	497.236	-0.633948	0.237224	-2.67236	0.00753198	0.203664	608.946	600.259	346.198	433.542
Atoh8	62.3009	-1.32891	0.49712	-2.67322	0.00751267	0.203664	81.5722	96.5194	28.0972	43.0146
Sv2c	113.079	1.71114	0.640017	2.67358	0.00750462	0.203664	60.7049	45.0424	69.2396	277.331
Gm45397	33.3909	-1.67198	0.626463	-2.66892	0.00760952	0.204746	47.4257	54.2347	16.0556	15.8475
Tent5a	2693.16	0.498233	0.186645	2.66941	0.00759838	0.204746	2040.25	2424.94	3057.58	3249.87
Pik3c2g	65.8967	1.38748	0.520687	2.66471	0.00770548	0.206917	41.7346	31.2539	120.417	70.1817
Tfpi	41.0847	-1.568	0.588583	-2.66403	0.00772103	0.206924	50.2712	72.6194	21.0729	20.3753
Ftl1	19904.1	-0.497966	0.187052	-2.66217	0.00776377	0.207658	25521.7	21089	15551.8	17453.7
Kit	3418.83	0.740341	0.278351	2.65974	0.00782011	0.208752	2599.88	2520.54	3150.9	5403.99
Gbp3	206.125	3.20691	1.20638	2.65829	0.00785377	0.208827	18.9703	61.5886	608.104	135.836
Kcne3	2819.68	-0.559369	0.210398	-2.65862	0.00784609	0.208827	3009.63	3709.1	2065.15	2494.85
Tmem246	843.69	0.642096	0.241636	2.65729	0.00787711	0.209037	668.702	648.978	863.99	1193.09
Dkkl1	92.6753	-1.11103	0.418351	-2.65573	0.00791377	0.209599	143.226	110.308	66.2292	50.9383
Edem2	1316.18	-0.533419	0.200983	-2.65405	0.00795327	0.209824	1679.82	1434	1138.94	1011.98
Nol8	404.972	-0.599812	0.225959	-2.65452	0.00794203	0.209824	496.073	479.839	319.104	324.873
Fut9	402.895	-0.881375	0.332255	-2.6527	0.00798499	0.209842	415.449	628.755	227.788	339.589
Selenop	1378.84	0.796666	0.300252	2.65332	0.0079704	0.209842	768.296	1246.48	1463.06	2037.53
Pcmtd2	898.015	0.660147	0.248981	2.6514	0.00801592	0.210247	688.621	703.213	904.129	1296.1
Mlec	13614.4	-0.4565	0.172553	-2.64556	0.00815561	0.211858	16568.6	14932.9	12173.1	10783.1
Hpd	2106.12	0.454647	0.171747	2.64718	0.00811653	0.211858	1820.2	1733.67	2353.14	2517.49
Hspa8	25853.2	-0.948429	0.358439	-2.646	0.00814497	0.211858	43738.8	24377.1	23056.8	12239.9
Trf	851.708	-2.25236	0.851219	-2.64604	0.00814402	0.211858	1133.47	1682.2	130.451	460.709
Nme2	3490.56	-0.458012	0.173078	-2.64628	0.00813829	0.211858	4237.01	3843.31	3065.61	2816.32
Akr1b8	1176.26	-1.02475	0.38759	-2.64392	0.00819528	0.212189	1854.34	1299.79	467.618	1083.29
Ppy	10.6536	-5.26763	1.99279	-2.64334	0.00820919	0.212189	3.79405	37.6885	0	1.13196
Rpl7l1	1474.76	-0.469851	0.177766	-2.64309	0.00821538	0.212189	1691.2	1734.59	1282.44	1190.83
Asb13	304.719	0.666344	0.252182	2.64232	0.00823408	0.212267	226.695	244.516	393.361	354.305
Ifi47	336.886	4.42073	1.6749	2.63939	0.00830544	0.213699	11.3822	48.7193	1199.15	88.2931
Parp1	1488.25	-0.52404	0.198792	-2.63613	0.00838584	0.215359	1700.69	1810.89	1336.63	1104.8
Set	3993.53	-0.526929	0.199963	-2.63513	0.00841046	0.215582	4605.98	4824.13	3676.72	2867.26
Best2	2713.4	1.06045	0.402804	2.63266	0.008472	0.216648	1872.37	1645.43	5369.58	1966.22
Cd164	8082.37	0.4112	0.156221	2.63217	0.00848409	0.216648	6996.24	6880.46	9462.74	8990.05
Gbp6	163.146	3.19933	1.21593	2.63118	0.00850879	0.21687	20.8673	43.2039	504.747	83.7653
Anp32b	2746.92	-0.505414	0.192204	-2.62957	0.0085493	0.217085	3225.9	3220.99	2506.67	2034.14
Srgap1	931.13	0.588386	0.223745	2.62972	0.00854559	0.217085	717.076	770.317	978.385	1258.74
Pcdhgc3	185.268	0.814383	0.310386	2.62377	0.0086962	0.21999	129.946	138.804	262.91	209.413
mt-Nd5	22310.1	0.564583	0.21518	2.62377	0.00869623	0.21999	15239.8	20759	25074.8	28166.6
Tcf23	100.253	1.06581	0.406507	2.62187	0.00874487	0.220808	56.9108	72.6194	116.403	155.079
Ndufc2	949.03	0.582455	0.222304	2.62008	0.00879084	0.221143	815.722	704.132	1017.52	1258.74
Tbc1d24	713.958	0.808496	0.308571	2.62013	0.00878967	0.221143	663.011	375.047	894.094	923.682
Rcc1	1071.55	-0.665328	0.254103	-2.61834	0.00883598	0.221867	1286.18	1343	991.431	665.594
Casc4	1043.54	0.630937	0.2412	2.61583	0.00890116	0.222955	952.308	685.748	1339.64	1196.49
Lama5	180.044	-1.01328	0.387489	-2.61499	0.00892302	0.222955	173.578	307.943	116.403	122.252
Slc22a23	2731.56	0.496768	0.189985	2.61477	0.00892876	0.222955	2046.89	2484.69	3127.82	3266.85
Ypel3	557.264	0.86955	0.333021	2.6111	0.0090252	0.224948	311.112	477.082	557.931	882.931
Btn1a1	34.6785	1.69086	0.647761	2.61031	0.00904601	0.225053	20.8673	11.95	48.1667	57.7301
Rbm10	1730.44	-0.529209	0.203095	-2.60572	0.00916814	0.227673	2123.72	1965.32	1569.43	1263.27
Ube2l6	145.541	1.41785	0.544807	2.60249	0.00925493	0.229062	44.5801	113.985	280.972	142.627
Oas1h	12.3475	2.97441	1.14296	2.60238	0.00925795	0.229062	1.89703	3.67693	29.1007	14.7155
Rgs19	88.8943	-1.21306	0.46652	-2.60024	0.00931584	0.229435	102.439	146.158	66.2292	40.7507
Nme1	1755.11	-0.663284	0.255115	-2.59994	0.00932388	0.229435	2289.71	2014.04	1635.66	1081.02
Plcl2	1781.92	0.4603	0.176973	2.60096	0.00929641	0.229435	1453.12	1547.07	2145.42	1982.07
Mrtfb	1168.44	0.489136	0.18831	2.59751	0.00939033	0.230651	987.403	956.921	1288.46	1440.99
Mmp7	116.601	5.61746	2.16639	2.593	0.00951427	0.23243	3.79405	5.5154	452.566	4.52785
Gm12216	65.4762	1.94782	0.75107	2.5934	0.0095032	0.23243	20.8673	33.0924	170.59	37.3548
Pfas	727.733	-0.537312	0.207177	-2.59349	0.0095006	0.23243	921.007	802.49	601.08	586.357
Sgms2	1581.65	0.543405	0.209707	2.59125	0.00956267	0.232827	1384.83	1189.49	1689.85	2062.44
Slfn5	19.0532	3.4344	1.32542	2.59117	0.00956493	0.232827	0	6.43463	56.1944	13.5836
Fzd3	76.7705	1.29339	0.499462	2.58956	0.00960997	0.233503	56.9108	32.1731	127.441	90.5571
Erbin	5906.02	0.541073	0.209202	2.58637	0.00969931	0.235252	4785.25	4837	5971.66	8030.15
Epg5	1152.69	0.52968	0.204856	2.58563	0.00972022	0.235337	1036.73	850.29	1394.83	1328.92
Marcksl1	569.523	-1.07212	0.414855	-2.58432	0.00975705	0.23541	591.873	952.325	509.764	224.129
Tap2	382.784	1.37273	0.531182	2.58429	0.00975801	0.23541	214.364	212.343	878.038	226.393
Wfdc18	241.816	-1.29514	0.501377	-2.58317	0.00978966	0.235753	387.942	299.67	211.733	67.9178
Slc2a9	107.468	0.996095	0.385794	2.58194	0.00982475	0.236178	61.6534	81.8117	132.458	153.947
Hsd11b2	14915	0.878473	0.340362	2.581	0.00985157	0.236403	10655.6	10363.4	26615.1	12026
Rorc	467.292	0.970116	0.376334	2.57781	0.00994295	0.237354	341.465	290.478	839.906	397.319
Antxr2	672.603	0.717384	0.278218	2.5785	0.00992309	0.237354	462.875	554.297	670.319	1002.92
Sh3gl1	987.603	-0.488898	0.189659	-2.57778	0.00994381	0.237354	1117.35	1189.49	848.938	794.638
Cdhr5	6289.53	0.537427	0.208582	2.57657	0.00997859	0.237765	4709.37	5553.08	6540.63	8355.02
Dhrs3	481.431	0.731451	0.28407	2.5749	0.010027	0.238497	380.354	343.793	720.493	481.084
Camsap2	152.053	-1.09892	0.427107	-2.57294	0.0100839	0.239432	170.732	243.597	68.2361	125.648
Gm9844	25.3734	3.02112	1.17577	2.56948	0.0101852	0.241413	1.89703	9.19233	10.0347	80.3694
H60c	46.3203	1.48732	0.579417	2.56693	0.0102604	0.24277	31.301	17.4654	74.2569	62.258
Gcat	432.199	-0.595377	0.232097	-2.56521	0.0103113	0.243547	553.932	486.274	333.153	355.436
Lsm7	413.093	-0.819679	0.319704	-2.56387	0.0103514	0.243904	563.417	491.789	375.299	221.865
Hnrnpab	5268.6	-0.436776	0.170423	-2.56289	0.0103804	0.243904	5969.95	6150.59	4764.49	4189.4
Plin3	1331.25	-0.470538	0.183591	-2.56297	0.010378	0.243904	1481.58	1611.41	1150.98	1081.02
Adamts15	376.108	-0.996069	0.389083	-2.56004	0.010466	0.245234	350.002	651.736	193.67	309.026
Mirg	60.7929	-1.36874	0.534705	-2.5598	0.0104733	0.245234	111.925	63.4271	36.125	31.695
Ace	686.424	0.690089	0.269985	2.55602	0.0105876	0.247483	481.845	569.005	1005.48	689.366
Smad7	858.315	-0.628909	0.246205	-2.55442	0.0106366	0.2482	865.993	1218.9	670.319	678.046
Ache	392.141	0.588987	0.231159	2.54797	0.0108352	0.251123	313.01	313.458	492.705	449.389
Cdr2	264.461	-0.656517	0.257616	-2.54843	0.0108209	0.251123	331.031	316.216	205.712	204.885
Dctd	180.262	-0.7918	0.310626	-2.54905	0.0108018	0.251123	248.511	208.666	140.486	123.384
Polk	531.445	0.638274	0.250506	2.54794	0.0108361	0.251123	442.956	388.835	732.535	561.454
Urb1	410.571	-0.572537	0.224797	-2.5469	0.0108683	0.251439	484.691	497.305	333.153	327.137
Iigp1	1389	5.96454	2.34507	2.54343	0.0109769	0.253517	7.58811	79.9732	5410.72	57.7301
Snu13	1139.46	-0.469292	0.184615	-2.54201	0.0110218	0.254121	1369.65	1276.81	976.379	935.002
Serinc3	14309.1	0.406457	0.160146	2.53804	0.0111475	0.254898	12893.1	11720.2	16480	16142.9
Cnot6l	1243.17	0.57648	0.227167	2.53769	0.0111587	0.254898	986.454	1009.32	1265.38	1711.53
Rbm19	372.851	-0.631864	0.249253	-2.53503	0.0112438	0.254898	485.639	421.009	313.083	271.671
Naf1	420.542	-0.611736	0.241148	-2.53677	0.0111882	0.254898	500.815	515.69	300.038	365.624
Exph5	1207.52	0.508552	0.20041	2.53755	0.011163	0.254898	971.278	1022.19	1291.47	1545.13
Cnksr3	420.676	0.667019	0.263058	2.53563	0.0112244	0.254898	331.98	318.055	439.521	593.149
Gm47827	10.4975	2.99558	1.18075	2.53701	0.0111805	0.254898	2.84554	1.83847	18.0625	19.2434
Nudcd1	1219.24	0.537221	0.211689	2.53778	0.0111558	0.254898	1049.06	940.375	1291.47	1596.07
Gm4951	55.68	5.8833	2.32049	2.53537	0.0112328	0.254898	0.948514	2.7577	216.75	2.26393
Gm50323	52.3711	-1.41108	0.556365	-2.53625	0.0112048	0.254898	72.087	79.9732	20.0694	37.3548
Lypd6b	313.327	0.765527	0.302062	2.53433	0.0112662	0.254978	273.172	191.2	433.5	355.436
Ktn1	1926.21	0.441644	0.174321	2.53351	0.0112927	0.255151	1559.36	1707.93	2234.73	2202.8
Proser2	244.202	0.683961	0.270215	2.53117	0.0113682	0.256275	200.136	174.654	302.045	299.97
Cks1b	317.282	-0.779274	0.307916	-2.5308	0.0113803	0.256275	439.162	363.097	278.965	187.906
Zg16	104917	0.716469	0.283265	2.52932	0.0114283	0.256929	62411.3	96364.1	155364	105528
Rps2	25137.9	-0.559566	0.221298	-2.52856	0.0114531	0.257058	29108	30798	23831.5	16814.2
Cacna2d1	16.9059	2.4873	0.984269	2.52706	0.0115023	0.257735	2.84554	7.35386	20.0694	37.3548
Ctsl	878.315	-0.50417	0.199586	-2.52608	0.0115343	0.258026	964.638	1095.73	711.462	741.436
Ccnb2	987.083	-0.486608	0.192896	-2.52264	0.0116478	0.258852	1198.92	1104.92	788.729	855.764
Fgfr4	573.052	-0.628681	0.249151	-2.52329	0.0116261	0.258852	622.225	769.398	401.389	499.196
Prss30	801.537	-1.10263	0.436951	-2.52346	0.0116207	0.258852	722.767	1464.34	316.094	702.949
mt-Cytb	72440.7	0.61158	0.242436	2.52264	0.0116477	0.258852	55453.9	59170.1	69112.1	106026
Gm26917	981.582	-0.839595	0.332906	-2.52202	0.0116684	0.258885	1603.94	914.637	568.969	838.785
Cdc20	1486.99	-0.547801	0.217336	-2.52053	0.0117178	0.259556	1925.48	1606.82	1334.62	1081.02
Eif5a	9894.16	-0.449217	0.178346	-2.5188	0.0117757	0.260411	11497.9	11347	9121.56	7610.19
Cast	2418.44	0.555187	0.2205	2.51785	0.0118073	0.260685	1786.05	2131.7	3253.26	2502.77
Rab43	1983.08	0.444313	0.176565	2.51643	0.0118552	0.261316	1591.61	1768.6	2324.04	2248.08
Cited2	1090.71	0.494063	0.196564	2.51349	0.0119543	0.263072	973.175	838.34	1247.32	1304.02
Cand2	238.149	0.695314	0.277324	2.50723	0.0121683	0.264372	165.99	197.635	289	299.97
Pnmal2	149.596	-0.928456	0.370104	-2.50863	0.01212	0.264372	224.798	167.3	86.2986	119.988
Gm6329	26.4972	1.98602	0.791235	2.51002	0.0120723	0.264372	5.69108	15.627	37.1285	47.5425
Chrnb4	310.761	0.937585	0.374043	2.50662	0.0121892	0.264372	270.326	156.27	492.705	323.742
Rgs17	496.558	1.20204	0.479228	2.50827	0.0121323	0.264372	311.112	290.478	325.125	1059.52
Sf3a2	750.483	-0.517071	0.206275	-2.50671	0.0121862	0.264372	912.47	854.886	657.274	577.301
Lmo7	3916.58	-0.518007	0.206513	-2.50835	0.0121297	0.264372	4097.58	5126.56	2960.24	3481.92
Taf4b	222.368	-0.78228	0.312	-2.50731	0.0121654	0.264372	302.576	260.143	188.653	138.1
Smpx	80.4358	-1.10523	0.440453	-2.50929	0.0120974	0.264372	111.925	107.55	41.1424	61.126
Mrpl19	542.98	-0.546388	0.218237	-2.50364	0.0122922	0.265755	674.393	614.967	462.601	419.958
Pdgfrb	230.704	0.882893	0.352615	2.50384	0.0122852	0.265755	141.329	182.927	231.802	366.756
Sae1	2054.09	-0.44333	0.177221	-2.50157	0.0123644	0.266889	2463.29	2271.42	1814.28	1667.38
Erbb3	4303.72	0.459849	0.183931	2.50012	0.0124152	0.267559	3303.67	3943.51	5147.81	4819.9
Gdpd3	64.652	1.17449	0.470139	2.49817	0.0124836	0.268606	38.8891	40.4462	76.2639	103.009
Ntrk2	67.4267	1.20929	0.48422	2.49741	0.0125105	0.268758	45.5287	35.8501	76.2639	112.064
Rnf24	131.623	-0.858659	0.344045	-2.49578	0.0125682	0.26957	153.659	185.685	94.3264	92.821
Fgfr2	1067.18	0.612778	0.245713	2.49388	0.0126356	0.270325	784.421	903.606	1504.2	1076.5
Ces1e	161.345	0.986085	0.395437	2.49366	0.0126434	0.270325	133.74	82.7309	177.615	251.296
Phc3	1701.15	0.463891	0.18627	2.49042	0.0127592	0.27237	1459.76	1399.99	1830.33	2114.51
Tmem64	271.092	-0.750734	0.301539	-2.48968	0.012786	0.272409	302.576	377.805	230.799	173.19
Pa2g4	2845.38	-0.455634	0.183041	-2.48925	0.0128012	0.272409	3267.63	3314.75	2602	2197.14
Sytl2	6584.31	0.470676	0.189153	2.48834	0.0128342	0.272681	5258.56	5781.05	8405.08	6892.52
Rcl1	356.558	-0.745227	0.29957	-2.48766	0.0128587	0.272773	453.39	440.312	323.118	209.413
Raph1	1551.63	0.481018	0.193425	2.48684	0.0128883	0.272973	1409.49	1181.21	1783.17	1832.65
Mov10	386.116	0.803418	0.323454	2.48387	0.0129963	0.274403	206.776	355.743	499.729	482.216
Cfap69	31.5376	2.81033	1.13128	2.48419	0.0129846	0.274403	3.79405	11.95	101.351	9.05571
Naip5	2557.34	0.426723	0.172094	2.4796	0.0131531	0.27728	2214.78	2149.17	3079.66	2785.76
Dkc1	703.74	-0.505608	0.20396	-2.47895	0.0131768	0.277348	832.795	819.036	614.125	549.002
Fam221a	248.059	1.01217	0.408521	2.47764	0.0132255	0.27794	198.239	130.531	228.792	434.674
Ttpa	58.9681	-1.22301	0.493999	-2.47573	0.0132963	0.278303	74.9326	90.0848	30.1042	40.7507
Itpr2	454.799	0.668078	0.269867	2.47558	0.013302	0.278303	362.332	340.116	463.604	653.143
Scamp1	3896.02	0.450571	0.182011	2.47552	0.0133044	0.278303	3345.41	3239.38	4109.22	4890.08
Slc22a15	750.11	0.514035	0.207769	2.47407	0.0133582	0.278996	598.512	637.028	820.84	944.057
Lgals8	852.787	0.48685	0.196954	2.47189	0.01344	0.279841	688.621	731.709	948.281	1042.54
Hgh1	327.223	-0.716292	0.289712	-2.47242	0.01342	0.279841	432.522	381.482	290.003	204.885
Ythdc2	833.197	0.472442	0.191312	2.46948	0.0135309	0.281301	705.694	690.344	990.427	946.321
ccdc198	12.4448	2.72012	1.10285	2.46643	0.0136466	0.283271	4.74257	1.83847	25.0868	18.1114
Pla2g4d	12.1708	-3.01099	1.22182	-2.46434	0.0137265	0.284123	32.2495	11.0308	2.00694	3.39589
Tmem56	1003.03	0.454997	0.184639	2.46426	0.0137296	0.284123	864.096	828.229	1155	1164.79
Eef2k	1280.16	-0.482443	0.195833	-2.46354	0.0137572	0.28426	1382.93	1601.3	1022.54	1113.85
Ccdc50	1096.25	0.495806	0.201302	2.46299	0.0137783	0.284261	864.096	955.083	1187.11	1378.73
Nt5e	410.314	-0.991314	0.402949	-2.46014	0.0138881	0.285223	347.156	744.578	225.781	323.742
Arf2	296.506	-0.689873	0.280379	-2.4605	0.0138743	0.285223	350.95	381.482	258.896	194.698
Bysl	648.909	-0.535926	0.217803	-2.4606	0.0138707	0.285223	756.914	779.509	576.997	482.216
Gpt2	725.58	0.590298	0.240037	2.4592	0.0139247	0.285541	590.924	567.167	743.573	1000.66
Dph2	246.435	-0.658598	0.26789	-2.45847	0.0139532	0.285693	314.907	288.639	197.684	184.51
Kazn	239.587	-0.670983	0.273126	-2.45668	0.0140229	0.286047	276.017	312.539	179.622	190.17
Aplp2	4418.87	0.397672	0.161893	2.45639	0.0140339	0.286047	3676.44	3950.86	5023.38	5024.79
Il13ra1	4109.66	0.415212	0.168962	2.45743	0.0139936	0.286047	3322.64	3721.97	4739.4	4654.63
Oip5os1	2787.16	0.503338	0.2051	2.45412	0.0141231	0.287402	2490.8	2120.67	2934.15	3603.04
Idh2	2479.7	-0.432921	0.176442	-2.45361	0.0141429	0.287402	3028.6	2669.45	2124.35	2096.4
Dtymk	894.472	-0.498312	0.203197	-2.45236	0.0141923	0.287974	1079.41	1015.75	796.757	685.97
Bcl11b	471.879	-0.572634	0.233605	-2.45129	0.0142344	0.288397	523.58	604.855	357.236	401.847
P2ry1	386.748	0.770608	0.314896	2.44719	0.0143977	0.290891	319.649	251.87	382.323	593.149
Uhrf1	1702.12	-0.556522	0.22742	-2.44711	0.0144005	0.290891	2127.52	1925.79	1591.51	1163.66
Ptger4	1053.19	0.444794	0.181936	2.44478	0.0144942	0.292346	892.551	891.656	1207.18	1221.39
Hykk	229.709	1.18801	0.486337	2.44277	0.014575	0.293538	140.38	139.723	165.573	473.161
Ddost	7956.37	-0.390894	0.16016	-2.44065	0.0146607	0.293659	9174.02	8881.63	7155.76	6614.06
Fut8	4458.02	0.405583	0.166164	2.44086	0.0146523	0.293659	3965.74	3705.43	5274.25	4886.69
Jmy	612.529	0.531033	0.217536	2.44113	0.0146414	0.293659	540.653	461.455	705.441	742.568
H2-T22	1035.7	0.923973	0.378603	2.44048	0.0146678	0.293659	647.835	782.267	1896.56	816.146
Elovl6	1527.97	0.664411	0.272439	2.43875	0.0147383	0.294635	1338.35	1025.86	1496.18	2251.48
Polr1e	206.031	-0.764309	0.31348	-2.43814	0.014763	0.294694	284.554	234.404	171.594	133.572
Slc5a8	3238.82	0.812962	0.333634	2.43669	0.0148225	0.295446	2111.39	2587.64	2707.37	5548.88
Ddx51	419.706	-0.71423	0.293334	-2.43487	0.0148972	0.296499	510.3	533.155	386.337	249.032
Enpp5	929.271	0.561017	0.230737	2.43141	0.0150401	0.298904	850.817	650.817	1041.6	1173.85
Ly75	568.098	0.747764	0.307817	2.42925	0.0151301	0.298946	352.847	495.466	856.965	567.114
Trmt10a	140.549	-0.866717	0.356786	-2.42924	0.0151307	0.298946	203.93	159.027	88.3056	110.932
Fkbp4	8209.71	-0.490533	0.201879	-2.42984	0.0151054	0.298946	10135.8	9048.93	7670.54	5983.56
Sorbs3	91.6943	0.994705	0.409458	2.42932	0.0151272	0.298946	71.1385	51.477	126.438	117.724
H2-D1	20613	0.937583	0.3863	2.42708	0.0152208	0.300289	12941.5	15341.1	39194.6	14974.7
Stat2	1268.76	0.494921	0.203973	2.4264	0.0152495	0.300417	1098.38	1008.4	1624.62	1343.64
Eno1	10293.6	0.391401	0.161485	2.42377	0.0153605	0.300853	9165.49	8646.3	12155.1	11207.6
Mphosph10	463.786	-0.662366	0.273215	-2.42434	0.0153361	0.300853	600.409	536.832	422.462	295.442
Tcp11l2	114.186	0.886094	0.365529	2.42414	0.0153447	0.300853	71.1385	89.1656	142.493	153.947
Cdk4	1780.52	-0.430557	0.17756	-2.42486	0.0153142	0.300853	1961.53	2127.1	1566.42	1467.02
Scd1	2073.37	-0.592989	0.244719	-2.42314	0.015387	0.300935	2853.13	2134.46	1878.5	1427.41
Sp110	145.622	1.36024	0.561593	2.4221	0.0154309	0.301359	50.2712	113.066	298.031	121.12
Ptpn18	776.486	0.48195	0.199349	2.41763	0.0156221	0.304653	679.136	616.805	884.059	925.946
Tppp	577.38	1.13568	0.470125	2.4157	0.0157051	0.305832	345.259	376.885	377.306	1210.07
Bmp7	101.296	1.1978	0.496873	2.41067	0.0159231	0.306985	84.4177	38.6078	121.42	160.739
Gm33051	27.5047	-1.70655	0.707135	-2.41333	0.0158074	0.306985	45.5287	38.6078	10.0347	15.8475
Snhg8	174.487	-0.748522	0.310465	-2.41097	0.0159103	0.306985	239.025	198.554	132.458	127.912
Pwp2	402.231	-0.601567	0.249395	-2.41211	0.0158606	0.306985	515.043	455.02	350.212	288.651
Dis3	531.934	-0.545715	0.226133	-2.41325	0.015811	0.306985	680.084	582.794	450.559	414.299
Parp10	839.815	0.646975	0.268271	2.41164	0.0158808	0.306985	610.843	698.617	1230.26	819.541
Banf1	1648.93	-0.612435	0.253968	-2.41146	0.0158887	0.306985	2038.36	1949.69	1576.45	1031.22
Tmem87b	2295.25	0.458142	0.190453	2.40554	0.0161484	0.310886	2002.31	1865.12	2421.38	2892.17
Chordc1	1080.2	-0.52734	0.219328	-2.40434	0.0162017	0.311027	1427.51	1123.3	842.917	927.078
Lgals3bp	2603.12	0.493494	0.205244	2.40443	0.0161979	0.311027	1883.75	2440.56	3072.63	3015.55
Wrn	582.898	0.542854	0.225842	2.40368	0.0162308	0.311144	426.831	522.124	694.403	688.234
Eid1	223.761	0.674889	0.281026	2.40152	0.0163272	0.311229	182.115	162.704	291.007	259.22
Ginm1	977.245	0.467194	0.194502	2.402	0.0163058	0.311229	769.245	871.433	1123.89	1144.41
Chchd10	242.72	1.29811	0.54047	2.40181	0.0163142	0.311229	154.608	125.935	151.524	538.815
Abcc4	484.504	-0.715321	0.297761	-2.40233	0.0162908	0.311229	703.797	500.982	426.476	306.762
Ttr	478.065	-0.526201	0.219205	-2.4005	0.0163728	0.31166	553.932	574.52	376.302	407.507
Gab1	371.473	0.657745	0.274089	2.39975	0.0164062	0.311856	263.687	312.539	392.358	517.307
Snhg17	426.276	-0.606083	0.252984	-2.39574	0.0165868	0.312312	558.675	470.647	371.285	304.498
Azin2	8.94798	-3.33401	1.39149	-2.39599	0.0165755	0.312312	11.3822	21.1424	1.00347	2.26393
Prmt1	1240.24	-0.452588	0.189038	-2.39416	0.0166584	0.312312	1349.73	1516.73	1075.72	1018.77
Snx20	211.765	0.731993	0.305762	2.394	0.0166658	0.312312	163.144	155.35	301.042	227.525
Cotl1	1171.52	-0.473078	0.197489	-2.39546	0.0165994	0.312312	1256.78	1467.1	1012.5	949.717
Tob1	3667.09	0.538044	0.224352	2.39822	0.0164751	0.312312	2558.14	3424.14	4734.38	3951.68
Btnl2	23.2917	2.09261	0.874254	2.3936	0.016684	0.312312	8.53662	9.19233	56.1944	19.2434
Wdr43	1196.11	-0.451247	0.188357	-2.3957	0.0165885	0.312312	1317.49	1445.95	1048.63	972.356
Gm4841	57.6632	5.10867	2.13082	2.39751	0.016507	0.312312	1.89703	4.59616	220.764	3.39589
Ccdc86	375.961	-0.625483	0.261271	-2.394	0.0166657	0.312312	474.257	438.474	334.156	256.956
Eda2r	107.042	1.23336	0.515174	2.39406	0.0166628	0.312312	89.1603	38.6078	120.417	179.982
Syce2	93.752	-0.920484	0.384687	-2.39282	0.0167196	0.312546	117.616	127.773	66.2292	63.3899
Casp3	1091.04	0.468751	0.196058	2.39088	0.016808	0.313733	846.074	984.498	1253.34	1280.25
Synj2	1900.56	0.40856	0.170916	2.39041	0.0168295	0.313733	1593.5	1673	2207.64	2128.09
Heca	1156.21	0.505593	0.211642	2.38891	0.0168986	0.314588	921.007	990.014	1207.18	1506.64
Alad	1061	-0.559815	0.234407	-2.38822	0.0169304	0.314748	1135.37	1393.56	962.33	752.756
Dctpp1	384.443	-0.591228	0.247742	-2.38647	0.0170111	0.315208	469.514	455.02	338.17	275.067
Mt3	92.1816	-1.39379	0.583935	-2.38689	0.0169917	0.315208	190.651	76.2963	36.125	65.6539
Pkdrej	132.905	-0.831969	0.348663	-2.38617	0.0170251	0.315208	189.703	150.754	98.3403	92.821
Gm15912	59.5194	1.43547	0.601852	2.38508	0.0170754	0.315277	23.7128	40.4462	56.1944	117.724
Adra2a	198.013	1.37207	0.575186	2.38543	0.0170592	0.315277	118.564	102.035	116.403	455.049
Rnasel	4279.58	0.38572	0.162055	2.38018	0.0173041	0.317517	3630.91	3790.92	4985.25	4711.23
Alg2	546.546	-0.544687	0.228715	-2.38151	0.0172419	0.317517	589.976	706.89	427.479	461.841
Arhgap24	665.782	0.675761	0.283912	2.38018	0.0173042	0.317517	603.255	421.928	698.417	939.53
Camkk2	159.139	0.75017	0.315092	2.38079	0.0172754	0.317517	127.101	110.308	206.715	192.434
Thg1l	204.402	-0.682298	0.286683	-2.37997	0.017314	0.317517	267.481	236.243	156.542	157.343
Wfdc2	1318.24	-0.888033	0.37387	-2.37525	0.0175373	0.321177	1502.45	1920.28	560.941	1289.31
Pycr2	774.329	-0.584851	0.246417	-2.37342	0.017624	0.321895	925.749	933.021	723.503	515.043
Mtnr1a	14.6378	3.54886	1.49511	2.37365	0.0176133	0.321895	0	4.59616	47.1632	6.79178
Grhl3	18.2762	-2.36733	0.997669	-2.37286	0.0176509	0.321951	16.1247	45.0424	4.01389	7.92374
Smad6	371.186	-0.969113	0.408568	-2.37198	0.0176932	0.322288	435.368	546.943	151.524	350.909
Cmss1	149.083	-0.755065	0.318496	-2.37072	0.0177534	0.32295	191.6	182.927	115.399	106.405
Rian	1311.05	-0.910266	0.384155	-2.36953	0.0178108	0.323559	2273.59	1149.04	652.257	1169.32
Lgals9	3348.87	0.828153	0.349854	2.36714	0.0179263	0.325221	2079.14	2747.59	5836.19	2732.56
Wls	1765.09	0.580124	0.245237	2.36556	0.0180027	0.325238	1342.15	1487.32	1717.94	2512.96
Npy1r	163.714	-1.15309	0.487501	-2.36531	0.0180151	0.325238	209.622	241.758	55.191	148.287
Rgl3	142.465	1.26344	0.53396	2.36617	0.017973	0.325238	72.087	95.6002	298.031	104.141
Tm7sf2	925.63	-0.577137	0.244018	-2.36514	0.0180234	0.325238	1295.67	921.071	737.552	748.228
Ruvbl1	556.31	-0.836486	0.35396	-2.36322	0.0181171	0.325352	722.767	704.132	536.858	261.484
Atp2a3	51751.7	0.399028	0.168759	2.36449	0.0180551	0.325352	46780.7	42499.8	62263.4	55462.8
Rapgef5	880.625	0.579502	0.245236	2.36304	0.0181258	0.325352	682.93	728.952	879.042	1231.58
Scara5	160.293	1.02224	0.432498	2.36357	0.0180999	0.325352	97.6969	113.985	287.997	141.495
Cd3eap	188.459	-0.802113	0.339668	-2.36146	0.0182029	0.326303	221.952	257.385	163.566	110.932
Iqgap2	7689.02	0.362622	0.153716	2.35903	0.0183226	0.328012	6722.12	6733.38	8630.86	8669.71
Anp32e	1804.89	-0.44622	0.189333	-2.3568	0.018433	0.329554	2080.09	2083.9	1658.74	1396.84
Mptx1	43467.9	2.38703	1.01363	2.35494	0.0185258	0.330339	9112.37	18792.8	28389.2	117577
G3bp1	4383.66	-0.43176	0.183312	-2.35533	0.018506	0.330339	5054.63	5015.33	4080.12	3384.57
Hivep1	1119.1	0.459233	0.195053	2.3544	0.0185525	0.330381	902.985	981.74	1215.2	1376.47
Prrg4	34.0648	1.5106	0.642167	2.35235	0.0186553	0.33134	16.1247	19.3039	61.2118	39.6187
Rassf4	467.043	0.683608	0.290578	2.35258	0.0186436	0.33134	360.435	356.662	699.42	451.653
Plpp6	655.7	0.485059	0.206287	2.35138	0.0187039	0.331768	532.116	560.732	728.521	801.43
Aspa	24.3566	1.74965	0.744765	2.34926	0.0188109	0.333228	8.53662	13.7885	41.1424	33.9589
Mrps26	747.283	-0.536596	0.228621	-2.3471	0.0189201	0.334316	957.999	811.682	669.316	550.134
Rpp40	84.204	-1.14147	0.486339	-2.34707	0.0189217	0.334316	114.77	116.743	35.1215	70.1817
Acsl1	1062.55	0.444222	0.189334	2.34623	0.0189644	0.334633	854.611	945.89	1245.31	1204.41
Pdzrn3	79.0766	1.08909	0.464916	2.34256	0.0191521	0.337189	58.8078	42.2847	87.3021	127.912
Pyy	99.5789	-1.17874	0.503213	-2.34242	0.019159	0.337189	98.6454	177.412	44.1528	78.1055
2210407C18Rik	717.036	3.93826	1.6818	2.34169	0.0191965	0.33741	61.6534	113.985	2575.91	116.592
Bag1	5079.33	0.396713	0.169877	2.33529	0.0195283	0.341028	4394.46	4376.47	6141.25	5405.12
Trim56	1462.57	0.483405	0.206961	2.33573	0.0195055	0.341028	1104.07	1335.65	1821.3	1589.28
Prss23	24.0325	1.79365	0.767859	2.33591	0.019496	0.341028	11.3822	10.1116	27.0938	47.5425
Casp1	1874.28	0.55979	0.239517	2.33716	0.019431	0.341028	1425.62	1604.98	2627.09	1839.44
Eci3	46.8657	1.26873	0.543038	2.33636	0.0194726	0.341028	22.7643	32.1731	61.2118	71.3137
Reep6	542.146	0.571775	0.244901	2.33472	0.019558	0.341106	465.72	406.301	570.976	725.588
Nsun5	256.081	-0.627133	0.268729	-2.3337	0.0196116	0.341601	314.907	307.024	216.75	185.642
Nid2	56.8321	2.45636	1.05281	2.33314	0.0196408	0.341669	34.1465	0.919233	63.2188	129.044
Kif21b	637.093	0.469225	0.201327	2.33066	0.0197712	0.343495	525.477	543.267	732.535	747.096
Rbm15b	1725.06	-0.446155	0.191609	-2.32847	0.0198873	0.344188	1814.51	2164.79	1455.03	1465.89
Cd83	75.7224	1.36933	0.588024	2.3287	0.019875	0.344188	56.9108	27.577	71.2465	147.155
Ogt	3463.63	0.550055	0.236219	2.32858	0.0198812	0.344188	3041.88	2580.29	3406.79	4825.56
Adar	1309.08	0.458828	0.197127	2.32757	0.0199349	0.344195	1009.22	1195.92	1469.08	1562.11
Ruvbl2	1133.18	-0.532394	0.228741	-2.3275	0.0199386	0.344195	1363.96	1316.34	1065.69	786.715
Pebp1	2610.77	-0.394311	0.169504	-2.32627	0.0200043	0.344729	2918.58	3012.33	2350.13	2162.05
Sec61a1	5818.04	-0.442632	0.190333	-2.32557	0.0200417	0.344729	7255.18	6152.42	5299.34	4565.21
Tanc2	283.369	0.741409	0.318819	2.32549	0.0200459	0.344729	257.996	166.381	376.302	332.797
Ftsj3	1002.08	-0.604106	0.259893	-2.32444	0.0201018	0.34478	1241.6	1176.62	957.313	632.767
Sgtb	53.112	1.16658	0.50197	2.324	0.0201253	0.34478	36.992	28.4962	72.25	74.7096
Flna	486.771	-0.50722	0.218229	-2.32425	0.0201118	0.34478	571.954	570.843	384.33	419.958
Zfp324	219.64	-0.729365	0.313986	-2.32292	0.0201833	0.345202	294.988	252.789	139.483	191.302
Pinx1	177.542	-0.833222	0.358746	-2.32259	0.0202009	0.345202	212.467	242.677	156.542	98.4808
H2afz	5180.75	-0.549643	0.236702	-2.32209	0.020228	0.345228	6554.23	5758.07	4984.25	3426.45
Eid3	37.6386	-1.7123	0.737935	-2.32039	0.0203198	0.345764	50.2712	65.2655	27.0938	7.92374
Sdc2	564.166	0.653247	0.281561	2.32009	0.020336	0.345764	432.522	444.909	835.892	543.342
Dll1	420.474	0.828967	0.357189	2.32081	0.0202973	0.345764	203.93	401.705	505.75	570.51
Agt	161.148	0.935477	0.403337	2.31934	0.0203764	0.345816	106.234	114.904	149.517	273.935
Txnrd1	6244.45	-0.389735	0.168055	-2.31909	0.0203902	0.345816	7224.83	6941.13	5724.81	5087.04
Taf6l	189.75	-0.677697	0.292505	-2.31687	0.0205109	0.347427	242.82	224.293	151.524	140.363
Igtp	603.656	3.27621	1.41457	2.31604	0.0205562	0.34776	82.5207	143.4	2001.93	186.774
Plk2	1346.44	0.593046	0.256259	2.31424	0.0206545	0.348986	920.058	1227.18	1865.45	1373.07
Gm37233	243.093	0.739504	0.319655	2.31344	0.0206982	0.349289	179.269	184.766	243.844	364.492
Man2b1	3078.28	0.384031	0.166145	2.31142	0.0208097	0.350297	2624.54	2717.25	3362.64	3608.7
Cox7a2	2578.08	0.404753	0.175085	2.31175	0.0207913	0.350297	2210.04	2227.3	2757.54	3117.43
Ctso	358.205	0.625076	0.27065	2.30954	0.0209138	0.351612	239.025	324.489	433.5	435.806
Wdr18	1064.14	-0.489682	0.212251	-2.30709	0.0210496	0.353455	1277.65	1208.79	983.403	786.715
Osbpl5	657.374	0.526745	0.228383	2.30641	0.0210875	0.353653	476.154	601.178	793.747	758.415
Dtd1	165.787	-0.731061	0.317188	-2.30482	0.0211768	0.354711	208.673	204.989	111.385	138.1
Zfp516	233.519	0.656969	0.285114	2.30423	0.0212097	0.354823	184.96	177.412	255.885	315.818
Myo1d	7125.01	0.430339	0.18685	2.30312	0.0212722	0.35543	5766.01	6373.96	7418.67	8941.38
Alg8	668.251	-0.507783	0.220705	-2.30073	0.0214068	0.357238	847.023	722.517	585.024	518.439
Etl4	2326.06	0.397456	0.1729	2.29877	0.0215183	0.357371	1962.47	2052.65	2523.73	2765.39
Trp53i11	3140.99	-0.437907	0.190522	-2.29845	0.0215359	0.357371	3472.51	3755.98	2922.11	2413.35
Atp6v0a2	3382.06	0.411092	0.178871	2.29826	0.0215468	0.357371	2678.6	3128.15	3807.17	3914.33
Rnf150	249.65	0.87883	0.38235	2.29849	0.0215337	0.357371	205.827	146.158	413.431	233.184
Snap47	290.392	-0.57388	0.249525	-2.29989	0.0214542	0.357371	353.796	341.035	235.816	230.921
Tor1aip1	676.989	0.499808	0.217529	2.29766	0.0215809	0.357497	609.894	512.013	820.84	765.207
Mdn1	1102.15	-0.499942	0.217664	-2.29685	0.0216271	0.357613	1363.96	1218.9	1017.52	808.222
Tmem132a	79.8786	-1.00504	0.437618	-2.29662	0.0216407	0.357613	89.1603	124.096	54.1875	52.0703
Mcf2l	4518.94	0.48078	0.209528	2.29459	0.0217566	0.35909	3695.41	3850.67	6018.83	4510.87
Nceh1	269.19	0.87042	0.379473	2.29376	0.0218042	0.359438	176.424	204.07	237.823	458.445
Mia3	8789.15	0.436691	0.19045	2.29295	0.021851	0.359447	7948.54	6989.85	11066.3	9151.92
Twf2	393.532	-0.620382	0.270684	-2.29191	0.021911	0.359447	442.007	512.013	355.229	264.879
Dip2a	1243.14	0.55077	0.240241	2.29257	0.0218726	0.359447	990.248	1026.78	1220.22	1735.3
Cdk2ap2	1471.07	-0.412537	0.179986	-2.29205	0.0219029	0.359447	1709.22	1650.94	1318.56	1205.54
Lrp8	600.055	-0.931846	0.406833	-2.29049	0.0219931	0.360356	940.926	634.271	575.993	249.032
Hspa1a	123.199	1.53814	0.672354	2.2877	0.0221553	0.362575	102.439	23.9	249.865	116.592
Banp	238.797	-0.676106	0.295654	-2.28681	0.0222068	0.362708	327.237	260.143	168.583	199.226
C1qbp	2065.87	-0.399154	0.17456	-2.28664	0.022217	0.362708	2458.55	2241.09	1747.05	1816.8
Ssr1	4851.94	-0.424221	0.185598	-2.2857	0.0222716	0.363161	6094.2	5026.36	4242.68	4044.5
Selenoh	455.3	-0.561137	0.245709	-2.28375	0.0223862	0.364346	521.683	563.49	325.125	410.903
B3gnt6	932.339	0.790359	0.34611	2.28355	0.0223981	0.364346	777.781	588.309	797.76	1565.51
Snrpa1	667.749	-0.535274	0.234568	-2.28196	0.0224919	0.365432	795.803	785.025	618.139	472.029
Ranbp1	1470.82	-0.477626	0.209528	-2.27953	0.0226357	0.367328	1742.42	1682.2	1378.77	1079.89
Bcat2	999.464	-0.445593	0.19574	-2.27646	0.0228186	0.369479	1175.21	1129.74	790.736	902.175
Btg1	2692.85	0.52846	0.232149	2.27639	0.0228228	0.369479	1973.86	2435.97	2714.39	3647.19
Atp1b1	19839.8	0.408833	0.17968	2.27534	0.0228858	0.370055	16288.8	17805.5	20695.6	24569.3
Map9	41.0225	1.37586	0.60512	2.27369	0.0229845	0.370324	20.8673	24.8193	74.2569	44.1466
Cox6b2	32.6963	-1.48349	0.652245	-2.27443	0.0229399	0.370324	50.2712	45.9616	13.0451	21.5073
Galnt7	9510.02	0.403483	0.177442	2.27388	0.0229731	0.370324	8866.71	7511.05	11165.6	10496.7
Stard3nl	452.828	0.553625	0.243632	2.27238	0.0230633	0.371152	398.376	335.52	496.719	580.697
Reg4	15383.9	-0.623002	0.274572	-2.26899	0.0232686	0.373568	17635.7	19673.4	8944.95	15281.5
Gbp2	907.476	3.46176	1.52538	2.26944	0.0232415	0.373568	76.8296	225.212	3059.59	268.275
Kdm3a	1306.7	0.408695	0.18019	2.26813	0.0233215	0.373884	1163.83	1081.94	1507.22	1473.82
Zhx1	405.364	0.565319	0.249285	2.26776	0.0233436	0.373884	301.627	352.066	442.531	525.231
Tmbim4	1801.89	0.405139	0.17879	2.266	0.0234512	0.374424	1541.33	1559.94	2169.51	1936.79
Atg14	274.231	0.599837	0.264637	2.26664	0.023412	0.374424	223.849	212.343	356.233	304.498
Rictor	953.995	0.440101	0.194232	2.26585	0.0234603	0.374424	782.524	836.502	1044.61	1152.34
Yipf6	3726.07	0.36903	0.163004	2.26394	0.023578	0.375859	3358.69	3145.61	4245.69	4154.31
Rdh9	257.631	-0.91857	0.406052	-2.2622	0.0236853	0.376738	235.231	438.474	139.483	217.337
Irgm1	1310.7	1.71992	0.760457	2.26169	0.0237166	0.376738	513.146	707.809	3023.46	998.392
Gm50321	13.5928	-2.22966	0.985777	-2.26183	0.023708	0.376738	22.7643	22.0616	5.01736	4.52785
Dipk1a	162.204	0.775378	0.343167	2.25948	0.0238538	0.378169	132.792	106.631	232.806	176.586
Rab37	52.5764	1.3121	0.580745	2.25933	0.0238626	0.378169	18.9703	41.3655	75.2604	74.7096
Gal3st2	786.284	0.577483	0.255912	2.25657	0.0240351	0.380013	661.114	601.178	1110.84	771.999
4921507P07Rik	15.2162	2.14213	0.949224	2.25672	0.0240255	0.380013	6.6396	4.59616	19.066	30.563
H2afj	3345.92	-0.422095	0.187271	-2.25392	0.024201	0.382189	3950.56	3713.7	3123.81	2595.59
Rnf11	1897.07	0.381169	0.169383	2.25033	0.0244278	0.385322	1621.01	1674.84	2174.52	2117.9
Gpr160	348.542	0.63153	0.280956	2.24779	0.0245897	0.385689	258.944	287.72	356.233	491.272
Cyld	1100.95	0.501233	0.22303	2.24738	0.0246155	0.385689	884.015	939.456	1463.06	1117.25
Tmem25	46.3636	1.4161	0.629547	2.24939	0.0244874	0.385689	27.5069	22.9808	42.1458	92.821
Dapk2	812.07	-0.510115	0.226992	-2.24728	0.0246221	0.385689	935.235	973.467	756.618	582.961
Akap8l	771.332	0.442781	0.1969	2.24876	0.0245278	0.385689	673.445	634.271	862.986	914.626
Mbp	1546.77	0.460717	0.204965	2.24778	0.02459	0.385689	1197.02	1406.43	1645.69	1937.92
Tox	530.581	0.47011	0.209356	2.2455	0.0247361	0.38658	444.853	444.909	611.115	621.448
Gucy2c	5345.95	0.364507	0.1623	2.24589	0.0247113	0.38658	4630.64	4717.5	5767.96	6267.68
Phldb1	1628.75	-0.399598	0.178016	-2.24473	0.0247857	0.386901	1768.98	1936.82	1425.93	1383.26
Birc5	882.529	-0.612467	0.2729	-2.24429	0.0248138	0.386901	1225.48	909.121	814.819	580.697
Tra2b	2494.72	-0.400819	0.178653	-2.24356	0.0248605	0.387183	2958.41	2720.01	2270.86	2029.61
Bcl7c	335.358	-0.771403	0.343903	-2.24308	0.0248914	0.387219	374.663	471.566	314.087	181.114
Gm15848	117.836	0.787466	0.351276	2.24173	0.0249787	0.387581	92.0058	80.8925	144.5	153.947
Xrn1	985.851	0.572896	0.255598	2.24139	0.0250006	0.387581	780.627	804.329	950.288	1408.16
Polg2	257.774	0.651777	0.290727	2.24189	0.0249685	0.387581	191.6	209.585	358.24	271.671
Atp7b	20.9177	-1.74736	0.780125	-2.23984	0.0251011	0.388693	33.198	31.2539	9.03125	10.1877
Cyp4v3	92.0246	1.05889	0.472918	2.23906	0.0251517	0.389032	59.7564	59.7501	162.563	86.0292
Tgm2	559.89	-2.08949	0.933768	-2.23769	0.0252411	0.389969	773.039	1040.57	342.184	83.7653
Nle1	398.498	-0.759044	0.339281	-2.23722	0.0252723	0.390006	519.786	482.597	383.326	208.281
Bex3	440.095	-0.562952	0.251807	-2.23565	0.0253747	0.39114	516.94	533.155	402.392	307.894
Sbk1	288.77	-0.579304	0.259459	-2.23274	0.025566	0.393641	321.546	370.451	237.823	225.261
Pign	757.6	0.435828	0.195283	2.23178	0.0256297	0.394173	629.813	658.171	854.958	887.459
Aimp2	258.413	-0.675565	0.302947	-2.22997	0.0257492	0.395561	351.899	284.043	226.785	170.926
Usp10	1138.41	-0.422781	0.189707	-2.2286	0.0258405	0.396513	1227.38	1380.69	983.403	962.169
Trim21	275.486	0.824134	0.370171	2.22636	0.0259899	0.397455	206.776	191.2	460.594	243.372
Pex11g	325.622	-0.553319	0.248497	-2.22666	0.0259701	0.397455	410.706	364.016	271.941	255.824
2010001K21Rik	397.518	0.70327	0.315864	2.2265	0.0259809	0.397455	236.18	368.612	429.486	555.794
Vamp2	1222.56	0.440769	0.198112	2.22484	0.026092	0.397776	1123.99	950.487	1365.73	1450.05
Itm2b	9457.69	0.442063	0.198668	2.22513	0.0260723	0.397776	7378.49	8661.01	9769.81	12021.5
9530082P21Rik	287.398	0.718539	0.322977	2.22473	0.0260991	0.397776	206.776	227.97	437.514	277.331
Tdo2	18.0894	2.91327	1.31084	2.22245	0.0262531	0.398333	6.6396	1.83847	5.01736	58.8621
Dram2	2877.28	0.364407	0.163896	2.22341	0.0261885	0.398333	2550.55	2481.01	3169.97	3307.6
Clec2h	6236.68	0.412057	0.185407	2.22244	0.0262534	0.398333	5177.94	5526.43	7806.01	6436.34
Nutf2	572.977	-0.504179	0.226783	-2.22318	0.0262036	0.398333	673.445	671.04	521.806	425.618
Mrto4	472.291	-0.577619	0.260158	-2.22026	0.0264011	0.398834	565.314	566.247	439.521	318.082
Pdap1	1469.26	-0.708609	0.319165	-2.2202	0.0264055	0.398834	1874.26	1772.28	1472.09	758.415
Gpr137b	313.892	-1.01379	0.456693	-2.21985	0.0264289	0.398834	300.679	538.67	126.438	289.783
Atf6b	1548.13	-0.474427	0.213742	-2.21963	0.0264438	0.398834	1837.27	1764.01	1466.07	1125.17
Pyroxd2	184.641	-1.02962	0.46382	-2.21987	0.0264275	0.398834	205.827	289.558	72.25	170.926
Pir	200.993	-0.730515	0.329158	-2.21935	0.0264632	0.398834	283.606	217.858	130.451	172.058
Wdr12	296.407	-0.60112	0.271347	-2.21532	0.026738	0.401203	399.324	315.297	237.823	233.184
Exo1	272.091	-0.583594	0.263377	-2.21581	0.0267043	0.401203	336.722	316.216	232.806	202.621
Pkia	136.265	-0.750098	0.338598	-2.21531	0.026739	0.401203	169.784	171.897	91.316	112.064
Chpt1	2488.12	0.391881	0.176896	2.21532	0.0267381	0.401203	2098.11	2206.16	2654.18	2994.04
Mbnl2	2894.52	0.539589	0.243666	2.21446	0.0267969	0.401627	2325.76	2392.76	2741.49	4118.08
Them4	207.785	0.64332	0.290601	2.21375	0.0268458	0.401915	177.372	147.077	250.868	255.824
Erh	1757.61	-0.419698	0.189679	-2.21268	0.0269196	0.402574	2079.14	1944.18	1621.61	1385.52
Utp18	466.789	-0.510981	0.231029	-2.21177	0.0269829	0.403075	531.168	566.247	415.438	354.305
Per1	704.843	0.661311	0.299196	2.2103	0.0270844	0.403716	517.888	574.52	1081.74	645.219
Ern1	2139.38	0.474224	0.214553	2.21028	0.0270854	0.403716	1943.5	1638.07	2202.62	2773.31
AA986860	311.915	0.566537	0.256474	2.20895	0.0271783	0.403766	273.172	229.808	381.319	363.36
Nuf2	380.823	-0.61306	0.277483	-2.20936	0.0271497	0.403766	515.991	405.382	338.17	263.747
Neurog3	15.2355	-2.22265	1.00589	-2.20964	0.0271305	0.403766	16.1247	34.0116	4.01389	6.79178
Zfp532	103.8	1.28088	0.579987	2.20846	0.0272121	0.403825	77.7781	43.2039	80.2778	213.941
Lpcat2	778.909	0.50974	0.230869	2.20792	0.0272498	0.403941	704.746	580.955	1002.47	827.465
Lsm4	1768.15	-0.52523	0.238109	-2.20584	0.0273952	0.40521	2120.88	2052.65	1713.93	1185.17
Gm42418	2999.19	0.445704	0.202044	2.20598	0.0273856	0.40521	2807.6	2271.42	3224.16	3693.6
Muc2	147337	-1.46771	0.665549	-2.20525	0.0274363	0.405374	238217	194631	43020.9	113478
Pnpla2	1929.2	0.402011	0.182342	2.20471	0.0274746	0.405497	1639.98	1684.03	2045.08	2347.69
Fcho2	1535.61	0.405363	0.184022	2.20279	0.0276094	0.407043	1295.67	1346.68	1643.69	1856.42
Trip6	145.386	-0.830426	0.377498	-2.19981	0.0278201	0.407703	149.865	222.454	116.403	92.821
Cmtm7	227.882	0.595456	0.270523	2.20113	0.027727	0.407703	176.424	186.604	277.962	270.539
Hoxb7	12.8962	2.5776	1.17152	2.20021	0.027792	0.407703	0.948514	6.43463	26.0903	18.1114
Sos2	756.164	0.471928	0.214551	2.19961	0.0278349	0.407703	575.748	691.263	850.944	906.703
Erap1	2058.95	0.513348	0.233366	2.19976	0.0278241	0.407703	1557.46	1835.71	2801.69	2040.93
Zmym5	984.221	0.405154	0.184191	2.19964	0.0278324	0.407703	854.611	839.259	1126.9	1116.12
D930016D06Rik	316.39	0.533431	0.242614	2.19868	0.0279008	0.408227	253.253	263.82	369.278	379.208
Tulp4	2017.16	0.40455	0.184132	2.19707	0.0280158	0.409466	1779.41	1693.23	2464.53	2131.49
Acacb	301.732	0.71127	0.323839	2.19637	0.0280654	0.409749	258.944	198.554	300.038	449.389
Slc23a4	261.538	-0.667363	0.303971	-2.19548	0.028129	0.410235	285.503	356.662	230.799	173.19
Exosc3	524.382	-0.680185	0.309872	-2.19505	0.02816	0.410244	608.946	682.99	506.753	298.838
Fam189a1	374.38	0.571375	0.26036	2.19455	0.0281956	0.410322	300.679	301.508	389.347	505.988
Jund	1141.17	0.709486	0.323587	2.19257	0.0283385	0.411853	685.775	1046.09	1064.68	1768.13
Cdk19	1071.11	0.463295	0.211333	2.19225	0.0283617	0.411853	945.668	855.806	1365.73	1117.25
Apol10b	18.2513	3.61011	1.64745	2.19134	0.0284273	0.412363	0	5.5154	65.2257	2.26393
Mrpl38	1055.78	-0.509095	0.232378	-2.19081	0.0284656	0.412477	1212.2	1268.54	1005.48	736.908
Eif2ak4	822.473	0.439637	0.201234	2.1847	0.0289106	0.418426	744.583	651.736	956.309	937.266
Gbp7	493.917	2.66938	1.22228	2.18394	0.0289667	0.418426	88.2118	180.17	1474.1	233.184
Ddx39	2141.36	-0.4162	0.190576	-2.18391	0.0289689	0.418426	2526.84	2369.78	1996.91	1671.91
Hspg2	1906.74	0.43339	0.198553	2.18274	0.0290546	0.419217	1650.41	1594.87	2423.39	1958.3
Hspe1	1974.47	-0.507405	0.232516	-2.18224	0.0290919	0.419307	2448.11	2188.69	1901.58	1359.49
Rps19	7523.14	-0.420943	0.192967	-2.18143	0.0291519	0.419725	8455.05	8771.32	7184.86	5681.32
Ccdc9b	143.732	0.780976	0.358404	2.17904	0.0293289	0.420065	88.2118	123.177	166.576	196.962
Polr1b	776.084	-0.491792	0.225662	-2.17933	0.029307	0.420065	829.001	985.417	702.431	587.489
Zmym6	401.236	0.54367	0.249331	2.18051	0.0292197	0.420065	333.877	318.974	423.465	528.627
Ccdc134	362.091	-0.646608	0.296744	-2.17901	0.0293307	0.420065	442.956	441.232	341.181	222.997
Prss41	26.4799	-1.50907	0.692155	-2.18025	0.0292388	0.420065	38.8891	39.527	15.0521	12.4516
Nt5c3	1151.56	0.486766	0.223506	2.17787	0.029416	0.420841	876.427	1041.49	1194.13	1494.19
Timm9	331.34	-0.677636	0.311207	-2.17745	0.0294472	0.420844	488.485	327.247	280.972	228.657
Irgm2	970.978	2.20635	1.01396	2.17597	0.0295577	0.421977	282.657	409.059	2625.08	567.114
Sprr1a	246.321	-0.814909	0.374587	-2.17548	0.0295939	0.422049	221.004	407.22	190.66	166.399
Xpr1	1516.28	0.505794	0.232667	2.1739	0.0297127	0.423296	1196.08	1309.91	1492.16	2066.97
Suv39h2	124.783	-0.735758	0.33854	-2.17333	0.0297556	0.423461	156.505	155.35	93.3229	93.953
Uhmk1	2383.83	0.38656	0.178253	2.16861	0.0301125	0.42515	2071.55	2060.92	2519.72	2883.11
Snrpb	2854.71	-0.504376	0.232391	-2.17038	0.0299783	0.42515	3317.9	3380.02	2788.65	1932.26
Ppih	341.483	-0.541496	0.249545	-2.16993	0.0300119	0.42515	386.045	423.766	298.031	258.088
Rasa4	2077.68	0.57531	0.265359	2.16804	0.0301556	0.42515	1676.02	1661.97	3067.61	1905.09
Zscan22	174.741	-0.653696	0.301361	-2.16914	0.0300717	0.42515	202.982	224.293	132.458	139.231
Nme6	242.477	-0.664885	0.306315	-2.17059	0.029962	0.42515	308.267	286.801	219.76	155.079
Ssbp2	15.2606	2.0057	0.924343	2.16986	0.0300175	0.42515	7.58811	4.59616	25.0868	23.7712
Abhd4	921.155	0.479436	0.22114	2.16802	0.0301569	0.42515	683.878	854.886	1010.5	1135.36
Akap11	1144.24	0.471848	0.21752	2.16922	0.0300664	0.42515	943.771	973.467	1161.02	1498.72
Tmco3	4015.36	0.44032	0.203172	2.16723	0.0302171	0.425555	3447.85	3367.15	5229.09	4017.34
Gcdh	669.347	-0.435932	0.201225	-2.16639	0.0302818	0.426022	793.906	745.498	562.948	575.037
Srsf9	923.343	-0.599474	0.276971	-2.16439	0.0304344	0.426183	1069.92	1155.48	903.125	564.85
Bsn	902.838	-0.451563	0.208521	-2.16556	0.0303452	0.426183	1140.11	945.89	755.615	769.735
Esyt2	3957.16	0.379207	0.175195	2.16449	0.0304267	0.426183	3464.92	3414.95	4150.36	4798.39
Adgrf5	20.6907	-1.71765	0.793673	-2.16418	0.0304506	0.426183	29.4039	34.0116	8.02778	11.3196
Npm3	538.175	-0.505808	0.233664	-2.16468	0.0304119	0.426183	572.902	690.344	470.628	418.826
Atp1a1	46164.5	0.326072	0.150907	2.16074	0.0307151	0.426454	41235.7	40703.6	52239.8	50478.8
Mxd4	2078.33	0.437236	0.202181	2.1626	0.0305719	0.426454	1895.13	1636.23	2170.51	2611.44
Nop2	963.391	-0.513249	0.237492	-2.16112	0.0306858	0.426454	1177.11	1089.29	918.177	668.99
Lrp6	2786.06	0.358136	0.165646	2.16205	0.030614	0.426454	2412.07	2471.82	3036.51	3223.83
Cbx1	1252.38	-0.492103	0.227644	-2.16173	0.0306392	0.426454	1507.19	1421.13	1197.14	884.063
Asrgl1	92.9024	-0.911868	0.421677	-2.16248	0.0305815	0.426454	111.925	130.531	52.1806	76.9735
9930021J03Rik	1004.7	0.490927	0.227212	2.16065	0.0307221	0.426454	810.979	859.483	1011.5	1336.85
AC149090.1	4472.06	-0.447867	0.20722	-2.16131	0.0306712	0.426454	5873.2	4448.17	3688.76	3878.11
Ttyh3	1409.92	0.416419	0.192835	2.15946	0.0308145	0.427299	1165.72	1250.16	1733	1490.8
Aig1	724.089	0.466973	0.216343	2.15848	0.0308904	0.427912	577.645	637.947	770.667	910.099
Aff1	2099.8	0.359589	0.16668	2.15736	0.0309775	0.42868	1822.09	1856.85	2378.23	2342.03
Gys1	641.46	0.490444	0.227513	2.15568	0.031109	0.43006	590.924	476.163	777.691	721.061
Trpm4	3876.26	0.363558	0.168932	2.1521	0.0313899	0.432353	3346.36	3434.25	4125.27	4599.17
Tssc4	467.54	-0.647888	0.30095	-2.15281	0.0313338	0.432353	606.1	535.913	448.552	279.595
4930565N06Rik	146.241	0.79035	0.367244	2.15211	0.0313886	0.432353	120.461	93.7617	154.535	216.205
Noc3l	419.5	-0.542899	0.252284	-2.15193	0.0314026	0.432353	529.271	466.051	379.313	303.366
Cpeb4	1592.71	0.478676	0.222645	2.14995	0.031559	0.432746	1288.08	1373.33	1582.48	2126.96
Nt5dc2	102.654	-1.05017	0.488411	-2.15017	0.0315416	0.432746	164.093	113.066	89.309	44.1466
Nudt12	238.47	0.576815	0.268232	2.15043	0.0315209	0.432746	195.394	187.523	297.028	273.935
Pprc1	1464.68	-0.409027	0.190199	-2.15052	0.0315139	0.432746	1601.09	1741.03	1341.64	1174.98
Slc46a1	144.251	-0.759642	0.353594	-2.14835	0.0316862	0.434049	161.247	201.312	93.3229	121.12
Mgst1	1378.23	-0.670757	0.312317	-2.14768	0.031739	0.434334	1753.8	1631.64	738.556	1388.92
Tbc1d8	553.558	0.58709	0.273416	2.14724	0.0317744	0.434379	445.801	439.393	794.75	534.287
Tsku	260.748	-0.755349	0.352039	-2.14564	0.0319017	0.434407	396.479	258.304	159.552	228.657
Hpgd	1255.57	0.747281	0.348289	2.14558	0.0319067	0.434407	873.581	1001.04	1010.5	2137.15
Fdxr	249.369	-0.562493	0.26221	-2.1452	0.031937	0.434407	299.73	295.074	205.712	196.962
Pop1	217.218	-0.887261	0.413555	-2.14545	0.0319168	0.434407	352.847	211.424	193.67	110.932
Trmt2a	826.605	-0.520276	0.242412	-2.14625	0.0318534	0.434407	1034.83	913.717	781.705	576.169
Gm4065	21.1521	1.6401	0.764766	2.14458	0.0319861	0.434638	10.4337	10.1116	30.1042	33.9589
Impact	301.008	0.725175	0.338605	2.14165	0.0322214	0.437396	237.128	216.939	472.635	277.331
Tipin	272.882	-0.583416	0.272486	-2.14108	0.0322673	0.437581	339.568	315.297	240.833	195.83
Ankib1	921.958	0.571514	0.267013	2.1404	0.0323228	0.437895	665.857	817.198	895.097	1309.68
Oas1a	846.078	0.553195	0.258556	2.13955	0.0323908	0.437939	563.417	808.006	926.205	1086.68
Rbbp7	3180.49	-0.407073	0.190257	-2.13959	0.0323876	0.437939	3698.25	3554.67	3010.42	2458.62
Asph	3392.71	0.372936	0.174354	2.13895	0.0324395	0.438015	3151.91	2761.37	3776.07	3881.5
Dock8	574.727	0.4958	0.231824	2.13869	0.0324612	0.438015	530.219	423.766	688.382	656.539
Ttll12	749.313	-0.432807	0.202533	-2.13697	0.0326004	0.439456	871.684	850.29	675.337	599.941
Pus7	498.266	-0.488915	0.228932	-2.13564	0.0327092	0.440374	605.152	558.893	447.549	381.472
Hoxb5	8.0248	3.374	1.58008	2.13534	0.0327336	0.440374	2.84554	0	19.066	10.1877
Cpn2	27.0975	-1.65496	0.775248	-2.13476	0.032781	0.440574	39.8376	42.2847	7.02431	19.2434
Gm1673	8.64503	2.67562	1.25516	2.1317	0.0330314	0.443499	2.84554	1.83847	14.0486	15.8475
Chodl	37.8366	-1.2446	0.584036	-2.13104	0.0330862	0.443794	51.2197	55.154	20.0694	24.9032
Slc27a2	135.582	1.03898	0.487807	2.12991	0.0331794	0.443933	66.396	111.227	245.851	118.856
Oas1g	395.454	0.729778	0.34285	2.12856	0.0332903	0.443933	239.025	355.743	380.316	606.732
Klf15	25.5819	-1.50063	0.704576	-2.12983	0.0331859	0.443933	36.0435	39.527	12.0417	14.7155
Chid1	1002.89	-0.393662	0.184981	-2.12812	0.0333268	0.443933	1155.29	1122.38	850.944	882.931
Zdhhc1	433.42	0.515995	0.242461	2.12816	0.0333241	0.443933	394.582	318.974	519.799	500.328
Gm49797	48.5905	1.1962	0.562194	2.12774	0.033359	0.443933	37.9405	21.1424	66.2292	69.0498
Lonp1	2092.68	-0.375142	0.176282	-2.12808	0.0333304	0.443933	2354.21	2372.54	1925.66	1718.32
Smim10l2a	71.3936	-0.944659	0.443644	-2.12932	0.0332281	0.443933	104.337	83.6502	51.1771	46.4105
Fmr1nb	8.63196	-3.3496	1.57493	-2.12682	0.0334349	0.444506	8.53662	22.9808	3.01042	0
Hmgb2	3831.08	-0.488704	0.229881	-2.1259	0.0335113	0.445085	4657.2	4290.98	3749.98	2626.15
Hpdl	209.957	-0.858717	0.404578	-2.1225	0.0337955	0.447697	245.665	295.993	199.691	98.4808
Kctd15	23.1243	-1.56436	0.736852	-2.12303	0.033751	0.447697	36.0435	33.0924	12.0417	11.3196
Hist1h1d	60.6551	-1.11609	0.525873	-2.12236	0.0338072	0.447697	72.087	93.7617	28.0972	48.6744
Mgme1	278.937	-0.642659	0.302871	-2.12189	0.0338467	0.447783	390.788	289.558	241.837	193.566
Mal	43.9632	-1.722	0.812175	-2.12023	0.0339865	0.448869	76.8296	57.9117	6.02083	35.0909
Tceal8	446.094	-0.561817	0.264992	-2.12013	0.0339951	0.448869	530.219	533.155	301.042	419.958
Rpp38	76.0654	-0.893148	0.421629	-2.11833	0.0341472	0.449046	92.9543	104.793	52.1806	54.3342
Fam129b	3988.74	-0.487172	0.22995	-2.1186	0.0341246	0.449046	4600.29	4711.99	3922.57	2720.11
Gchfr	37.991	-1.37209	0.648129	-2.117	0.0342602	0.449046	37.9405	71.7001	23.0799	19.2434
St8sia1	8.96546	-3.29662	1.55704	-2.11723	0.03424	0.449046	9.48514	22.9808	0	3.39589
Itfg1	1287.85	0.408545	0.192792	2.11909	0.0340826	0.449046	1032.93	1180.29	1408.88	1529.28
Hist1h4i	123.021	-0.740813	0.350027	-2.11644	0.0343072	0.449046	149.865	158.108	100.347	83.7653
Zdhhc20	1693.36	0.397256	0.187642	2.11709	0.0342519	0.449046	1398.11	1525.01	1799.23	2051.12
H2-T24	61.5241	1.04501	0.493715	2.11662	0.0342921	0.449046	38.8891	41.3655	66.2292	99.6128
1110059E24Rik	738.725	0.538024	0.25395	2.11862	0.0341228	0.449046	605.152	600.259	1029.56	719.929
Vamp3	1859.47	0.401516	0.189785	2.11563	0.034376	0.449512	1548.92	1655.54	1945.73	2287.7
Nif3l1	396.611	-0.483643	0.228678	-2.11495	0.0344339	0.449756	450.544	474.324	323.118	338.457
Rab17	82.8407	0.957852	0.453047	2.11425	0.0344943	0.449756	42.6831	69.8617	103.358	115.46
Sprr2a1	416.754	-0.676794	0.320057	-2.11461	0.0344636	0.449756	480.896	544.186	237.823	404.111
Miga1	232.358	1.22935	0.581721	2.1133	0.0345753	0.449944	217.21	60.6694	215.747	435.806
Mink1	2588.25	0.420739	0.199058	2.11365	0.0345454	0.449944	2212.88	2214.43	3307.44	2618.23
Mbd3	1646.24	-0.436267	0.206566	-2.11199	0.0346869	0.450785	1866.67	1920.28	1566.42	1231.58
Tkt	10666.9	-0.339587	0.16084	-2.11133	0.0347438	0.450785	12486.2	11347	9478.8	9355.68
Sidt1	2863.37	0.772419	0.365904	2.11099	0.0347731	0.450785	2180.63	2048.97	5085.6	2138.28
Gm50237	13.7456	3.79875	1.79949	2.11102	0.034771	0.450785	0	3.67693	50.1736	1.13196
Sytl4	850.01	0.500694	0.237446	2.10867	0.0349733	0.452946	790.112	617.724	902.122	1090.08
Serinc2	5235.29	0.338455	0.160604	2.10739	0.0350842	0.453947	4717.91	4529.98	5674.64	6018.65
Fam117a	78.7261	1.41837	0.673474	2.10605	0.0351998	0.454575	34.1465	51.477	48.1667	181.114
Acot13	357.574	0.609128	0.289221	2.1061	0.0351955	0.454575	279.812	286.801	512.774	350.909
Adgrl1	58.7321	-1.0652	0.506306	-2.10386	0.0353907	0.456603	91.0573	68.0232	44.1528	31.695
Kdm6a	858.282	0.571555	0.271849	2.10247	0.035512	0.457733	702.849	678.394	1249.32	802.562
Fpgs	742.018	-0.508294	0.241911	-2.10116	0.0356269	0.458025	844.177	899.01	706.444	518.439
Slc25a24	3601.61	0.497508	0.236833	2.10067	0.03567	0.458025	2942.29	3030.71	3409.8	5023.65
Prkg2	67.1056	1.17771	0.560629	2.10069	0.0356684	0.458025	41.7346	40.4462	57.1979	129.044
Wnk4	1413.24	0.588629	0.280063	2.10177	0.035573	0.458025	1093.64	1163.75	1275.41	2120.17
Mrpl12	2659.39	-0.418002	0.199057	-2.09991	0.0357364	0.458442	3007.74	3076.67	2542.8	2010.37
Tmc8	275.33	0.561465	0.267586	2.09826	0.0358824	0.45988	239.974	204.989	346.198	310.158
Megf9	731.338	0.445589	0.212522	2.09667	0.0360226	0.46124	664.908	573.601	802.778	884.063
Wbp2nl	27.4515	-1.43367	0.684011	-2.09598	0.0360839	0.461587	36.0435	44.1232	16.0556	13.5836
Hapln4	38.909	-1.66043	0.793484	-2.09258	0.0363863	0.465016	72.087	45.9616	7.02431	30.563
Gjb3	849.426	-0.509235	0.243486	-2.09144	0.0364888	0.465447	937.132	1058.04	592.049	810.486
Prpsap2	481.131	-0.471577	0.225448	-2.09173	0.0364625	0.465447	571.005	546.943	375.299	431.278
Slc29a4	45.7713	1.54782	0.740865	2.0892	0.0366896	0.465556	19.9188	26.6577	30.1042	106.405
Gprin3	448.006	0.533456	0.255177	2.09053	0.03657	0.465556	366.126	365.855	455.576	604.468
Mfsd6l	166.927	0.637729	0.305137	2.08997	0.0366201	0.465556	126.152	135.127	211.733	194.698
Trim47	79.6225	-0.934029	0.447108	-2.08904	0.0367037	0.465556	108.131	101.116	66.2292	43.0146
Kifc2	164.652	0.738322	0.353396	2.08922	0.0366878	0.465556	100.542	146.158	186.646	225.261
Thpo	57.12	-1.08722	0.520021	-2.09072	0.0365531	0.465556	60.7049	94.681	39.1354	33.9589
Zer1	788.771	0.47378	0.22703	2.08686	0.0369006	0.466741	744.583	576.359	934.233	899.911
Tmprss2	14452.2	0.45672	0.218841	2.087	0.0368886	0.466741	12339.2	12028.2	19539.6	13901.6
Smoc2	836.165	-0.580202	0.278014	-2.08695	0.0368924	0.466741	783.472	1220.74	714.472	625.976
Skil	1597.39	-0.49447	0.23714	-2.08514	0.037057	0.467047	1719.66	2017.72	1538.32	1113.85
Slc1a4	1364.7	-0.476275	0.228416	-2.08512	0.0370587	0.467047	1809.76	1365.98	1061.67	1221.39
Lrp10	6913.43	0.336955	0.161569	2.08551	0.0370226	0.467047	6041.08	6178.16	7380.54	8053.92
Prlr	181.504	0.927915	0.445028	2.08507	0.0370628	0.467047	147.968	102.035	154.535	321.478
Mrpl54	757.384	-0.458821	0.2204	-2.08177	0.0373636	0.469411	865.993	887.979	708.451	567.114
Txndc5	15205.1	0.409625	0.196714	2.08234	0.0373114	0.469411	13825.5	12296.6	19341.9	15356.2
Calcoco1	274.103	0.533326	0.256224	2.08149	0.0373892	0.469411	221.952	226.131	338.17	310.158
Bdh1	2562.99	-0.36112	0.17346	-2.08186	0.0373556	0.469411	2960.31	2803.66	2132.38	2355.62
Rnd3	1123.98	0.570131	0.274206	2.07921	0.0375984	0.469425	697.158	1112.27	1411.89	1274.59
Sumf2	138.3	-0.735518	0.35354	-2.08044	0.0374854	0.469425	147.02	198.554	102.354	105.273
Heatr3	725.543	-0.509112	0.244853	-2.07926	0.0375938	0.469425	884.963	819.956	692.396	504.856
Atp5l	362.38	1.07203	0.51535	2.0802	0.0375069	0.469425	271.275	195.797	221.767	760.679
Gm48677	12.5174	2.11977	1.01922	2.0798	0.037544	0.469425	5.69108	3.67693	18.0625	22.6393
Eef1d	2205.22	-0.379014	0.182255	-2.07958	0.0375636	0.469425	2589.44	2397.36	2041.06	1793.03
Sash1	1229.05	0.506345	0.243602	2.07857	0.0376565	0.469717	988.351	1042.41	1184.1	1701.34
Hist1h1c	2154.44	-0.682343	0.328477	-2.07729	0.0377747	0.470757	2417.76	2890.99	1102.82	2206.2
4933431E20Rik	530.078	0.521077	0.25105	2.07559	0.0379315	0.471409	479.948	390.674	556.927	692.762
Gm26761	24.9281	-1.61984	0.780355	-2.07578	0.0379145	0.471409	24.6614	50.5578	12.0417	12.4516
U2af2	3384.13	-0.37484	0.180568	-2.07589	0.0379043	0.471409	3767.5	3875.48	3187.03	2706.52
Gas5	2121.15	-0.402117	0.193803	-2.07488	0.0379978	0.4718	2655.84	2173.99	1841.37	1813.41
Tgoln1	22395.1	0.472046	0.227653	2.07353	0.0381225	0.472915	18464.7	19062.1	21206.4	30847.1
Unc5a	496.955	0.617834	0.298202	2.07186	0.0382783	0.473978	460.978	323.57	698.417	504.856
Prss32	7862.26	0.348011	0.167952	2.07208	0.0382581	0.473978	6777.13	7059.71	8265.6	9346.62
Myo7a	192.112	-0.633429	0.305959	-2.07031	0.0384237	0.475344	212.467	254.627	139.483	161.871
Pcsk9	2810.12	-0.556758	0.269081	-2.06911	0.0385356	0.475858	3868.04	2823.88	2711.38	1837.18
Mmaa	424.11	-0.517168	0.249943	-2.06914	0.0385327	0.475858	527.374	471.566	387.34	310.158
Snrpb2	487.954	-0.469282	0.227082	-2.06657	0.0387745	0.477698	596.615	536.832	433.5	384.868
Hpcal1	1824.53	0.387786	0.187669	2.06632	0.0387979	0.477698	1549.87	1611.41	1904.59	2232.23
Csad	555.159	-0.565377	0.27364	-2.06613	0.0388162	0.477698	658.269	666.444	358.24	537.683
mt-Co1	234316	0.393893	0.190652	2.06603	0.0388257	0.477698	190685	214367	238016	294197
Hnrnpu	10381.9	-0.341204	0.165306	-2.06407	0.0390106	0.477955	11288.3	11919.7	9655.41	8664.05
Rcn1	89.5371	1.06684	0.516975	2.06362	0.0390537	0.477955	60.7049	55.154	167.58	74.7096
Npnt	9.31791	-2.56952	1.24477	-2.06425	0.0389941	0.477955	19.9188	11.95	2.00694	3.39589
Shoc1	86.5413	0.908948	0.440636	2.06281	0.0391308	0.477955	58.8078	61.5886	137.476	88.2931
Ppie	329.058	-0.517778	0.250731	-2.06508	0.0389156	0.477955	361.384	413.655	281.976	259.22
Gigyf1	886.188	0.433401	0.210097	2.06286	0.0391264	0.477955	827.104	681.151	1033.58	1002.92
Tenm4	332.011	-0.888743	0.431148	-2.06134	0.0392704	0.477955	376.56	485.355	134.465	331.665
Phf11b	52.1774	1.06809	0.518049	2.06176	0.039231	0.477955	38.8891	28.4962	63.2188	78.1055
Tm9sf2	16976.3	0.33219	0.161142	2.06148	0.0392575	0.477955	15788	14272.9	18630.5	19213.9
Tuba1b	3687.03	-0.424427	0.205799	-2.06234	0.0391754	0.477955	4349.88	4101.62	3566.34	2730.3
Nubp2	708.332	-0.428247	0.207437	-2.06447	0.0389733	0.477955	847.023	778.59	637.205	570.51
Neat1	9667.26	-0.472461	0.22907	-2.06252	0.0391586	0.477955	13284.9	9187.73	8387.02	7809.41
Gnb5	171.458	0.630158	0.305794	2.06073	0.0393288	0.478236	144.174	125.016	202.701	213.941
Slc36a4	390.249	0.533286	0.258983	2.05915	0.03948	0.479212	317.752	319.893	400.385	522.967
Ypel2	340.223	0.597595	0.290189	2.05933	0.039463	0.479212	307.318	234.404	462.601	356.568
Fa2h	783.887	0.79937	0.388371	2.05827	0.0395645	0.479808	489.433	654.494	606.097	1385.52
Hnf4a	12442.6	-0.371124	0.180364	-2.05764	0.0396249	0.480063	12872.3	15195.8	10323.7	11378.5
Hikeshi	341.82	-0.498105	0.242158	-2.05694	0.0396919	0.480063	385.097	415.493	295.021	271.671
Map4k5	516.001	0.464791	0.225932	2.05721	0.0396657	0.480063	396.479	470.647	598.069	598.809
Parva	2463.39	0.350565	0.170512	2.05596	0.0397864	0.480746	2157.87	2173.07	2636.12	2886.51
Zfp36l1	1114.45	0.464601	0.226015	2.05562	0.0398194	0.480746	827.104	1046.09	1402.85	1181.77
Pheta1	979.252	-0.394474	0.191993	-2.05463	0.0399147	0.481466	1096.48	1127.9	801.774	890.855
Mettl1	554.452	-0.458289	0.223255	-2.05276	0.0400955	0.483217	694.312	589.228	456.58	477.689
Ddx21	2915.8	-0.383223	0.186728	-2.0523	0.0401405	0.483328	3337.82	3264.2	2765.57	2295.62
Eif3j1	960.159	-0.481486	0.234889	-2.04985	0.0403792	0.485771	1159.08	1079.18	923.194	679.178
Abca12	55.7659	1.38881	0.677805	2.04898	0.040464	0.486359	28.4554	33.0924	38.1319	123.384
Ccnb1ip1	12.0051	-2.47355	1.20798	-2.04767	0.0405922	0.487467	9.48514	31.2539	5.01736	2.26393
Yeats4	598.541	-0.469945	0.229748	-2.04548	0.0408072	0.489614	765.451	625.078	524.816	478.82
Gm12185	39.5701	5.06083	2.47528	2.04454	0.0408998	0.49029	0	4.59616	143.497	10.1877
Pdcd11	1006.33	-0.458833	0.224509	-2.04372	0.0409815	0.490835	1255.83	1074.58	943.264	751.624
2810004N23Rik	637.563	-0.550522	0.269455	-2.04309	0.0410432	0.491139	748.377	767.559	621.149	413.167
Ano9	1786.15	0.382003	0.187156	2.04109	0.0412418	0.49308	1484.42	1617.85	2156.46	1885.85
Btc	201.191	0.622918	0.305479	2.03915	0.0414346	0.494948	173.578	143.4	265.92	221.865
Anp32a	1835.41	-0.345271	0.16938	-2.03845	0.0415053	0.495355	2023.18	2084.82	1620.61	1613.05
Col28a1	43.7803	1.22324	0.600211	2.03801	0.0415486	0.495435	33.198	19.3039	50.1736	72.4457
Atf5	134.458	0.747495	0.367073	2.03637	0.0417134	0.495754	106.234	94.681	197.684	139.231
Tmem106a	309.214	0.637776	0.3132	2.03632	0.0417184	0.495754	213.416	270.254	306.059	447.126
Brix1	693.243	-0.409964	0.201264	-2.03695	0.0416549	0.495754	784.421	797.894	620.146	570.51
Ntan1	892.49	0.466448	0.229068	2.03628	0.0417219	0.495754	854.611	644.382	1029.56	1041.41
A430035B10Rik	29.0378	1.35506	0.665687	2.03558	0.0417928	0.496161	14.2277	18.3847	37.1285	46.4105
App	7612.18	0.342938	0.168685	2.03301	0.0420515	0.498374	6300.98	7122.21	8294.7	8730.83
Prr18	18.244	-1.73283	0.852353	-2.033	0.0420529	0.498374	32.2495	23.9	10.0347	6.79178
Uqcrb	1360.15	0.539549	0.265448	2.0326	0.0420929	0.498412	1160.03	1057.12	1258.35	1965.09
Gstp3	118.362	-0.850707	0.418779	-2.0314	0.0422146	0.499416	166.938	137.885	106.368	62.258
Cdca3	1212.32	-0.39894	0.196634	-2.02885	0.0424737	0.501605	1469.25	1288.76	1100.81	990.468
Gprc5a	3889.2	-0.547503	0.269842	-2.02898	0.0424602	0.501605	3491.48	5745.2	2976.3	3343.82
Rnf152	171.219	1.34149	0.661588	2.02768	0.0425928	0.502518	49.3227	144.32	106.368	384.868
Hmgb3	772.682	-0.454265	0.224067	-2.02736	0.0426253	0.502518	924.801	862.24	727.517	576.169
Zfp605	41.0506	-1.17453	0.57958	-2.02651	0.0427124	0.503106	50.2712	63.4271	21.0729	29.431
Eya2	155.765	1.1688	0.577242	2.02481	0.0428873	0.504728	83.4692	108.469	337.167	93.953
Ncl	7164.52	-0.328696	0.162798	-2.01904	0.0434827	0.50569	7903.96	8050.64	6661.05	6042.42
Sft2d2	4418.26	0.322559	0.159825	2.0182	0.0435701	0.50569	3831.05	4021.64	4857.81	4962.53
Ddx27	1081.68	-0.527779	0.261748	-2.01637	0.0437615	0.50569	1331.71	1223.5	1069.7	701.817
Wdr3	557.162	-0.432632	0.214584	-2.01614	0.0437851	0.50569	676.29	603.936	478.656	469.765
Hacd4	84.6806	0.804649	0.399026	2.01653	0.0437444	0.50569	63.5504	59.7501	103.358	112.064
Nasp	1131.6	-0.37781	0.187323	-2.01689	0.0437071	0.50569	1275.75	1282.33	1035.58	932.738
Id3	951.046	-0.857958	0.424837	-2.0195	0.0434352	0.50569	967.484	1483.64	377.306	975.752
Auts2	1714.4	0.408125	0.202086	2.01956	0.0434286	0.50569	1508.14	1438.6	1742.03	2168.84
Hoxa6	130.345	-0.710592	0.352478	-2.01599	0.0438014	0.50569	177.372	146.158	90.3125	107.537
Tead2	131.765	-0.6814	0.337397	-2.01958	0.0434275	0.50569	151.762	172.816	98.3403	104.141
Pcsk6	104.671	-1.05194	0.521611	-2.01672	0.0437247	0.50569	165.99	116.743	96.3333	39.6187
Zfp703	800.482	0.618852	0.305857	2.02334	0.0430379	0.50569	534.013	728.952	1194.13	744.832
Nob1	479.032	-0.482738	0.239196	-2.01817	0.0435738	0.50569	545.395	571.763	443.535	355.436
Hsd17b2	1283.11	-0.59877	0.296662	-2.01836	0.0435538	0.50569	1527.11	1563.61	736.549	1305.15
Syn3	22.4469	1.50849	0.746343	2.02118	0.0432614	0.50569	11.3822	11.95	29.1007	37.3548
Grb10	21.6878	-1.52654	0.756871	-2.01691	0.0437045	0.50569	31.301	33.0924	11.0382	11.3196
Rasd1	1698.44	0.591157	0.293088	2.017	0.0436959	0.50569	1189.44	1521.33	2554.84	1528.15
Specc1	1036.29	0.405136	0.200959	2.01601	0.0437984	0.50569	831.847	951.406	1117.87	1244.03
P4hb	20142.1	-0.325751	0.161214	-2.02062	0.0433196	0.50569	23532.6	21280.2	17537.7	18217.8
Mboat1	4053.77	0.486166	0.240679	2.01998	0.0433855	0.50569	3254.35	3499.52	3799.15	5662.08
Rangap1	3468.64	-0.425916	0.210542	-2.02295	0.0430781	0.50569	4208.56	3745.87	3350.59	2569.56
Gtf2h5	560.673	-0.428228	0.212212	-2.01792	0.0435996	0.50569	674.393	612.209	480.663	475.425
Cyp2c69	34.1298	2.20988	1.09632	2.01573	0.0438285	0.50569	10.4337	13.7885	7.02431	105.273
Eef1aknmt	358.701	-0.509594	0.252933	-2.01474	0.0439318	0.506451	449.595	393.432	320.108	271.671
Chrm1	547.247	0.453891	0.225572	2.01218	0.0442013	0.509124	503.661	420.089	621.149	644.087
Fam214a	289.588	0.525925	0.26142	2.0118	0.0442408	0.509145	219.107	255.547	327.132	356.568
Clk1	2673.23	0.343877	0.171078	2.01006	0.0444253	0.509677	2295.4	2416.66	2858.89	3121.95
Trib3	8.59573	3.03296	1.51013	2.00841	0.0446003	0.509677	2.84554	0.919233	26.0903	4.52785
Gjb5	24.8607	-1.73431	0.863289	-2.00896	0.0445418	0.509677	30.3524	45.9616	5.01736	18.1114
Mfsd10	529.053	-0.430866	0.214595	-2.00781	0.0446636	0.509677	589.976	625.078	467.618	433.542
Nol11	558.512	-0.433935	0.216086	-2.00816	0.0446264	0.509677	676.29	607.613	491.701	458.445
Bzw2	1083.06	-0.391264	0.194831	-2.00822	0.0446195	0.509677	1167.62	1290.6	985.41	888.591
Dhx29	641.074	-0.455291	0.226556	-2.00962	0.0444712	0.509677	757.862	725.275	600.076	481.084
Khdrbs3	386.664	0.530279	0.264003	2.00861	0.0445784	0.509677	282.657	350.228	501.736	412.035
Unc93b1	951.703	0.855586	0.426063	2.00812	0.0446307	0.509677	694.312	660.928	1814.28	637.295
Cnnm1	33.0099	1.29065	0.64188	2.01073	0.0443535	0.509677	21.8158	16.5462	55.191	38.4868
Ascl2	117.842	-1.17521	0.585601	-2.00685	0.0447656	0.51041	93.9029	232.566	44.1528	100.745
Sh3bp4	534.753	0.510218	0.254674	2.00342	0.0451324	0.51115	451.493	431.12	725.51	530.891
Spout1	346.205	-0.499284	0.249044	-2.0048	0.0449843	0.51115	403.118	408.139	312.08	261.484
Sppl2a	6189.91	0.391397	0.195285	2.00424	0.0450443	0.51115	5157.07	5554	7834.11	6214.48
F3	1349.36	-0.8028	0.400462	-2.00469	0.0449965	0.51115	955.153	2475.49	897.104	1069.71
Abcc6	100.955	1.11406	0.556197	2.00299	0.0451786	0.51115	49.3227	78.1348	78.2708	198.094
Cherp	1309.69	-0.357284	0.1784	-2.00271	0.0452081	0.51115	1450.28	1491.91	1177.07	1119.51
Arel1	1992.68	0.667742	0.333203	2.00401	0.0450695	0.51115	1581.17	1498.35	3297.41	1593.8
Degs2	3150.66	0.334671	0.167076	2.00311	0.0451658	0.51115	2716.54	2856.98	3388.73	3640.39
Meg3	2196.71	-0.806753	0.402233	-2.00569	0.0448897	0.51115	3682.13	1908.33	1027.56	2168.84
Sult1c2	188.896	1.22339	0.610015	2.00551	0.0449085	0.51115	68.293	158.108	119.413	409.771
Pla2g10os	148.626	0.656176	0.327734	2.00216	0.0452674	0.511394	118.564	112.146	164.569	199.226
Baz2b	1286.52	0.363527	0.18166	2.00113	0.0453779	0.511787	1078.46	1172.02	1431.95	1463.63
Cby1	295.084	-0.598585	0.299106	-2.00124	0.0453661	0.511787	348.105	363.097	278.965	190.17
Ephb6	56.3505	-1.32744	0.663652	-2.00021	0.0454775	0.512484	41.7346	119.5	38.1319	26.0352
Cracr2a	3896.42	0.571905	0.285982	1.99979	0.0455226	0.512564	3171.83	3095.98	3362.64	5955.26
H2-Q6	720.522	3.81853	1.9119	1.99724	0.0457991	0.51525	74.9326	115.823	2638.13	53.2023
Mfsd14a	1550.67	-0.459587	0.230256	-1.99598	0.0459356	0.516356	1505.29	2085.74	1271.4	1340.24
Galt	357.885	0.528459	0.265196	1.99271	0.0462931	0.517454	311.112	274.851	371.285	474.293
Pin1	638.938	-0.552791	0.277133	-1.99468	0.0460782	0.517454	826.155	694.021	620.146	415.431
Ankfy1	2989.1	0.32494	0.162948	1.99414	0.046137	0.517454	2627.38	2680.48	3390.73	3257.79
Aarsd1	512.487	-0.446279	0.223915	-1.99307	0.0462537	0.517454	607.049	575.44	465.611	401.847
Kif18b	395.465	-0.531673	0.266762	-1.99306	0.0462548	0.517454	493.227	442.151	370.281	276.199
Kat6b	618.407	0.550169	0.27611	1.99257	0.046308	0.517454	527.374	476.163	586.028	884.063
Nme4	74.4537	-0.99257	0.498205	-1.99229	0.0463391	0.517454	83.4692	114.904	63.2188	36.2228
Marveld1	162.863	-0.681946	0.342136	-1.9932	0.0462397	0.517454	187.806	213.262	104.361	146.023
Map3k2	1109.28	0.396833	0.199273	1.9914	0.0464365	0.518113	933.337	981.74	1158.01	1364.02
Srp54a	109.22	-0.807466	0.405914	-1.98925	0.0466734	0.520328	165.99	112.146	86.2986	72.4457
Snrnp35	201.07	-0.699101	0.351704	-1.98776	0.0468386	0.521739	261.79	236.243	189.656	116.592
Pla2g10	2116.6	0.337965	0.170077	1.98713	0.046908	0.521937	1886.59	1853.17	2443.45	2283.17
Ppp1r14b	1676.81	-0.468811	0.235951	-1.9869	0.0469335	0.521937	2008	1886.27	1652.72	1160.26
Psmg3	235.733	-0.63097	0.317815	-1.98534	0.0471068	0.522965	315.855	257.385	215.747	153.947
Ppif	2838.14	0.415226	0.209179	1.98502	0.0471419	0.522965	2753.54	2111.48	3109.76	3377.78
Syt10	17.313	1.751	0.882089	1.98506	0.0471382	0.522965	8.53662	7.35386	34.1181	19.2434
Gm11361	15.4577	3.08604	1.55513	1.98442	0.0472085	0.523276	1.89703	4.59616	1.00347	54.3342
Mpnd	905.363	-0.393781	0.198572	-1.98307	0.0473599	0.524487	1020.6	1035.98	835.892	728.984
Dock11	213.04	0.617751	0.311563	1.98275	0.0473953	0.524487	141.329	194.877	266.924	249.032
Pigp	225.367	0.606536	0.306046	1.98184	0.0474969	0.525182	198.239	159.027	240.833	303.366
Grhl1	61.0215	1.28205	0.647083	1.98128	0.0475595	0.525445	44.5801	26.6577	126.438	46.4105
AI467606	106.426	-0.935913	0.472565	-1.98049	0.0476479	0.525564	114.77	164.543	50.1736	96.2169
2210011C24Rik	168.63	0.788959	0.398344	1.9806	0.0476366	0.525564	90.1088	157.189	243.844	183.378
Asb6	412.614	-0.44966	0.227096	-1.98005	0.0476984	0.525565	464.772	488.113	360.247	337.325
Hnrnpa3	10819.2	-0.435275	0.219858	-1.9798	0.0477257	0.525565	12883.7	11995.1	10729.1	7669.05
Gadd45a	282.854	-0.594345	0.300257	-1.97945	0.0477648	0.525568	281.709	398.947	236.819	213.941
Slc25a12	871.191	0.386263	0.19522	1.9786	0.0478607	0.5259	777.781	732.628	944.267	1030.09
Fam219a	66.6584	1.02216	0.516815	1.97781	0.0479504	0.5259	54.0653	34.0116	108.375	70.1817
Hid1	4156.74	-0.334026	0.168832	-1.97845	0.0478777	0.5259	4480.78	4791.04	3848.32	3506.82
Serpinb9	63.5058	0.90078	0.455397	1.97801	0.0479275	0.5259	41.7346	46.8809	87.3021	78.1055
Tap1	1419.57	2.37806	1.20288	1.97698	0.0480444	0.526505	345.259	570.843	4137.32	624.844
Ebna1bp2	946.256	-0.440834	0.223201	-1.97506	0.0482617	0.527604	1142.01	1037.81	901.118	704.081
Arl6ip4	595.992	-0.409744	0.207401	-1.97561	0.0481985	0.527604	705.694	654.494	517.792	505.988
Slc13a1	38.4918	1.28825	0.652191	1.97526	0.0482382	0.527604	17.0732	27.577	39.1354	70.1817
C4bp	221.799	0.628085	0.318171	1.97405	0.0483765	0.528432	177.372	170.977	220.764	318.082
Sema4a	3883.16	0.35384	0.179337	1.97305	0.0484904	0.529143	3229.69	3588.68	4081.12	4633.13
Mid2	803.52	0.433258	0.219617	1.97279	0.0485198	0.529143	618.431	749.175	979.389	867.084
Tsfm	636.993	-0.423965	0.214957	-1.97232	0.0485732	0.5293	755.965	704.132	583.017	504.856
Fcamr	237.586	0.719697	0.364989	1.97183	0.0486288	0.529479	230.489	128.693	316.094	275.067
Mcm3	1283.33	-0.441478	0.224031	-1.97061	0.0487683	0.530144	1475.89	1480.88	1248.32	928.21
B4galnt4	165.677	-0.802645	0.407299	-1.97065	0.0487637	0.530144	195.394	226.131	158.549	82.6333
Sf3a3	792.814	-0.400729	0.203499	-1.96919	0.0489309	0.530551	901.088	903.606	731.531	635.031
Myadm	3063.2	0.358961	0.182314	1.96892	0.0489625	0.530551	2817.09	2550.87	3207.1	3677.75
Acot1	125.336	-0.782233	0.397144	-1.96965	0.0488786	0.530551	166.938	149.835	70.2431	114.328
Rpl8	15158.6	-0.327725	0.16642	-1.96927	0.0489223	0.530551	16209.2	17537.1	14156	12732.3
Raly	2326.42	-0.365203	0.185998	-1.96347	0.0495911	0.531339	2476.57	2762.29	2168.5	1898.3
Cep250	540.898	-0.431225	0.219625	-1.96346	0.0495922	0.531339	644.989	597.501	488.691	432.41
Zfp292	1450.1	0.36859	0.187473	1.9661	0.049287	0.531339	1343.1	1188.57	1576.45	1692.29
Txn1	16697	0.338972	0.172541	1.96459	0.0494621	0.531339	14251.4	15237.2	17280.8	20018.8
Dmac1	414.439	-0.492571	0.250903	-1.96319	0.0496241	0.531339	519.786	449.505	378.309	310.158
Dynll1	3320.26	-0.429664	0.218624	-1.96531	0.049378	0.531339	4001.78	3620.86	3255.26	2403.16
Fbxo17	67.5221	-0.899615	0.458193	-1.9634	0.0495998	0.531339	94.8514	80.8925	41.1424	53.2023
Hrc	22.1887	1.4877	0.756303	1.96706	0.0491759	0.531339	10.4337	12.8693	28.0972	37.3548
Casp4	373.533	0.907783	0.46154	1.96685	0.0492	0.531339	186.857	332.762	690.389	284.123
Glb1	1642.14	0.337216	0.17162	1.9649	0.0494256	0.531339	1466.4	1435.84	1857.43	1808.88
Creb3l3	52.0758	-1.71202	0.871063	-1.96543	0.0493642	0.531339	41.7346	117.662	7.02431	41.8826
Dohh	813.263	-0.376883	0.191647	-1.96655	0.0492352	0.531339	928.595	909.121	695.406	719.929
Ddc	971.84	-0.787335	0.400111	-1.96779	0.0490922	0.531339	1102.17	1358.63	404.399	1022.16
Pde12	797.527	-0.411741	0.20962	-1.96422	0.0495043	0.531339	841.332	979.902	713.469	655.407
Slc38a2	5538.41	0.317559	0.161399	1.96754	0.0491209	0.531339	4740.67	5121.96	6213.5	6077.51
Cwh43	331.672	0.530022	0.270181	1.96173	0.0497941	0.532063	277.915	264.739	339.174	444.862
Sgsm2	1065.19	0.365241	0.186196	1.9616	0.0498096	0.532063	911.522	950.487	1157	1241.76
Tmem173	244.629	-0.779106	0.397152	-1.96173	0.0497937	0.532063	265.584	352.985	238.826	121.12
D630003M21Rik	8.55244	-2.45045	1.25145	-1.95809	0.0502191	0.535461	14.2277	14.7077	3.01042	2.26393
Fam102b	1292.21	0.696898	0.356048	1.95731	0.0503106	0.535461	1355.43	616.805	1697.88	1498.72
Shroom3	5043.15	0.374059	0.191121	1.95719	0.0503256	0.535461	4156.39	4629.26	5140.79	6246.17
Spc24	584.896	-0.678284	0.346442	-1.95786	0.0502467	0.535461	769.245	671.04	597.066	302.234
Supt16	1366.61	-0.361925	0.184866	-1.95777	0.0502574	0.535461	1464.51	1609.58	1153.99	1238.37
Gm14403	25.0763	-1.40916	0.720238	-1.95653	0.0504032	0.535866	39.8376	33.0924	16.0556	11.3196
Cpe	46.7331	-1.575	0.806637	-1.95255	0.050873	0.540266	32.2495	107.55	12.0417	35.0909
Scyl2	1198.53	0.365634	0.187279	1.95235	0.050897	0.540266	1006.37	1088.37	1293.48	1405.9
Mpc1	92.045	0.884279	0.453078	1.95171	0.0509724	0.540643	81.5722	47.8001	106.368	132.44
Dpm3	326.263	-0.499722	0.256216	-1.95039	0.0511291	0.540883	382.251	382.401	297.028	243.372
Chchd4	492.952	-0.460043	0.235898	-1.95018	0.0511549	0.540883	607.049	534.993	450.559	379.208
Mrpl23	479.682	-0.434025	0.222521	-1.95049	0.0511182	0.540883	518.837	583.713	406.406	409.771
Tlcd2	100.039	-0.818268	0.419426	-1.95092	0.0510664	0.540883	107.182	147.996	61.2118	83.7653
Prps1l3	474.805	-0.422033	0.216625	-1.94822	0.0513885	0.542929	540.653	546.943	415.438	396.187
Ciita	159.037	3.9392	2.02332	1.9469	0.0515466	0.544174	10.4337	28.4962	587.031	10.1877
Dus4l	91.0349	-0.760621	0.390863	-1.946	0.0516543	0.544887	122.358	106.631	67.2326	67.9178
Trim46	870.584	0.461156	0.237094	1.94503	0.0517708	0.54569	754.068	711.486	1161.02	855.764
Dazap1	2327.67	-0.358485	0.184346	-1.94464	0.0518188	0.545771	2672.91	2558.22	2201.62	1877.93
Akr1e1	598.48	0.400172	0.205871	1.9438	0.0519196	0.546407	524.528	507.416	661.288	700.685
Crim1	698.56	0.513149	0.264078	1.94318	0.051995	0.546775	479.948	671.04	736.549	906.703
Crebl2	338.391	0.486916	0.25066	1.94253	0.0520729	0.54717	300.679	262.901	372.288	417.694
Bcl11a	135.369	0.661286	0.34052	1.94199	0.0521383	0.547432	95.7999	113.985	176.611	155.079
Gins3	116.415	-0.714124	0.367818	-1.94152	0.0521958	0.547611	146.071	143.4	100.347	75.8415
Nabp1	355.842	-0.515421	0.265699	-1.93987	0.0523957	0.547927	428.728	409.059	333.153	252.428
Pamr1	9.99426	2.34977	1.21161	1.93937	0.0524562	0.547927	4.74257	1.83847	22.0764	11.3196
Gm48529	58.4885	0.932081	0.480698	1.93902	0.0524992	0.547927	45.5287	34.9308	74.2569	79.2374
Ppp1r1b	6853.73	-0.400189	0.206301	-1.93983	0.0524002	0.547927	6912.77	8683.99	6423.23	5394.94
Gpr135	13.4731	-1.98733	1.02495	-1.93895	0.052508	0.547927	21.8158	21.1424	3.01042	7.92374
Hnrnpa1	5584.34	-0.345498	0.178189	-1.93893	0.0525093	0.547927	6054.36	6445.66	5308.37	4528.99
Cd200	104.945	0.766947	0.395487	1.93925	0.0524712	0.547927	89.1603	66.1848	118.41	146.023
Hoxb9	1098.43	0.421408	0.217539	1.93716	0.0527259	0.548917	921.955	956.002	1100.81	1414.95
Ang4	6060.24	2.2048	1.13795	1.93752	0.052682	0.548917	2071.55	2249.36	2742.49	17177.5
B930095G15Rik	372.212	0.601772	0.310626	1.93729	0.0527104	0.548917	299.73	291.397	344.191	553.53
Fam185a	386.693	-0.468608	0.241958	-1.93673	0.0527784	0.549041	476.154	421.928	344.191	304.498
Dbi	3150.01	-0.351837	0.181777	-1.93555	0.0529232	0.550125	3737.14	3327.62	2935.16	2600.12
Lrif1	358.701	0.505169	0.261199	1.93404	0.0531082	0.550779	334.825	258.304	419.451	422.222
Ggps1	392.627	0.461729	0.238716	1.93422	0.053086	0.550779	345.259	315.297	425.472	484.48
Cacna1h	521.084	0.74126	0.383245	1.93417	0.0530924	0.550779	369.92	409.978	403.396	901.043
Ociad2	1643.84	0.676367	0.349896	1.93305	0.05323	0.551478	1306.1	1224.42	1270.4	2774.44
Rpf2	274.623	-0.635005	0.328536	-1.93283	0.0532571	0.551478	336.722	331.843	266.924	163.003
Hmgn2	2086.25	-0.459916	0.238089	-1.9317	0.0533965	0.552499	2324.81	2507.67	2077.19	1435.33
Leprotl1	922.878	0.359185	0.18613	1.92975	0.0536379	0.554573	810.979	806.167	1029.56	1044.8
Polr3e	759.988	-0.410991	0.213107	-1.92857	0.0537848	0.555667	887.809	847.533	711.462	593.149
Phgr1	2932.3	0.555284	0.288042	1.92779	0.0538812	0.556238	2132.26	2617.06	2579.93	4399.94
B230216N24Rik	14.4673	1.91135	0.99202	1.92673	0.0540138	0.556485	5.69108	6.43463	14.0486	31.695
Tlr2	146.696	0.802948	0.416767	1.92661	0.0540285	0.556485	77.7781	136.046	216.75	156.211
mt-Nd3	87.2989	0.829629	0.43052	1.92704	0.0539748	0.556485	55.0138	70.7809	129.448	93.953
Gba	896.537	0.370804	0.192557	1.92568	0.0541445	0.556486	811.928	751.932	985.41	1036.88
0610005C13Rik	63.545	1.61621	0.839321	1.92562	0.054152	0.556486	27.5069	34.9308	23.0799	168.663
Rbmxl1	685.145	-0.493355	0.256197	-1.92569	0.0541436	0.556486	821.413	781.348	670.319	467.501
Rpl36al	2560.75	-0.364507	0.189438	-1.92415	0.0543359	0.556733	3150.01	2615.22	2291.93	2185.82
Cma1	193.393	-1.07505	0.558725	-1.92411	0.0543405	0.556733	369.92	154.431	69.2396	179.982
Tnfaip8	2056.84	0.379222	0.197089	1.92411	0.0543402	0.556733	1896.08	1680.36	2530.76	2120.17
Ctsf	153.967	0.98044	0.509412	1.92465	0.0542729	0.556733	64.4989	142.481	139.483	269.407
Ctsh	857.2	0.524559	0.272734	1.92334	0.0544378	0.557308	684.827	721.598	1232.26	790.11
Hoxa11	52.3346	0.965298	0.502416	1.92131	0.0546923	0.558046	35.095	35.8501	77.2674	61.126
Cactin	855.837	-0.401365	0.208922	-1.92112	0.054716	0.558046	976.021	972.548	805.788	668.99
Rnaseh1	271.192	-0.515458	0.268271	-1.92141	0.0546799	0.558046	342.413	295.993	235.816	210.545
Tubb5	5534.01	-0.388826	0.202283	-1.92219	0.0545816	0.558046	6427.13	6123.93	5422.76	4162.23
Rrp12	689.885	-0.515232	0.26811	-1.92172	0.0546409	0.558046	854.611	769.398	679.351	456.181
Cdca8	868.978	-0.471007	0.245397	-1.91937	0.0549381	0.559888	1130.63	888.898	816.826	639.559
Mtrr	308.739	-0.475968	0.248194	-1.91772	0.055146	0.561584	375.611	342.874	262.91	253.56
Serp1	7881.95	-0.339773	0.17721	-1.91735	0.0551935	0.561646	9537.31	8074.54	7119.64	6796.31
Fer1l4	580.309	0.432356	0.225708	1.91556	0.0554214	0.562096	493.227	494.547	601.08	732.38
Mtap	214.09	-0.713543	0.372475	-1.91568	0.055406	0.562096	270.326	261.981	209.726	114.328
Snrnp70	4484.82	-0.39053	0.203912	-1.91519	0.0554682	0.562096	5328.75	4848.03	4371.13	3391.36
Nfat5	1893.22	0.441936	0.23089	1.91406	0.0556127	0.562096	1510.03	1700.58	1832.34	2529.94
Dhodh	311.074	-0.507332	0.264821	-1.91576	0.0553962	0.562096	352.847	377.805	284.986	228.657
Tmpo	4017.57	-0.356493	0.186191	-1.91466	0.0555359	0.562096	4795.69	4227.55	3788.11	3258.92
Npm1	5077.94	-0.315651	0.164865	-1.9146	0.0555437	0.562096	5578.21	5684.53	4746.42	4302.59
Idnk	478.665	0.513104	0.26792	1.91514	0.0554747	0.562096	401.221	387.916	660.285	465.237
Gstp1	3523.33	-0.331066	0.172965	-1.91406	0.055612	0.562096	4132.67	3719.22	3237.2	3004.23
Atl3	2201.4	0.393215	0.205469	1.91374	0.055653	0.562096	2109.49	1696.9	2339.09	2660.11
C1rl	20.1615	-1.58001	0.826174	-1.91245	0.0558191	0.563176	21.8158	38.6078	10.0347	10.1877
Ptp4a3	456.393	-0.491301	0.256922	-1.91226	0.0558433	0.563176	560.572	506.497	432.497	326.005
Top1	2565.66	-0.361642	0.189391	-1.9095	0.0561976	0.565066	2907.19	2864.33	2461.52	2029.61
Foxred1	772.964	-0.433878	0.22711	-1.91043	0.0560778	0.565066	983.609	793.298	701.427	613.524
8430430B14Rik	59.5878	-1.06849	0.55951	-1.9097	0.0561724	0.565066	70.19	91.004	25.0868	52.0703
Ap3s1	1181.05	0.346249	0.181302	1.90979	0.0561608	0.565066	1038.62	1041.49	1362.72	1281.38
Crocc	228.51	-0.535788	0.280696	-1.90878	0.0562901	0.565228	255.15	285.881	198.688	174.322
Rhbdl3	209.966	0.700567	0.367034	1.90873	0.0562972	0.565228	186.857	133.289	317.097	202.621
Pfdn2	427.781	-0.5431	0.284983	-1.90573	0.0566852	0.567588	484.691	530.397	416.441	279.595
Trim12a	252.621	0.629784	0.3306	1.90497	0.0567839	0.567588	168.835	227.97	361.25	252.428
Tmprss13	48.0002	-1.17016	0.613752	-1.90657	0.0565765	0.567588	44.5801	88.2463	24.0833	35.0909
Gpx2	13436.3	-0.585024	0.306968	-1.90582	0.0566738	0.567588	18361.3	13886.8	13898.1	7598.87
Ghr	387.709	0.551675	0.289597	1.90498	0.0567831	0.567588	294.988	333.681	374.295	547.87
Abhd3	27.5544	1.35715	0.712258	1.90542	0.0567249	0.567588	19.9188	11.0308	35.1215	44.1466
Ncoa5	910.377	-0.364072	0.191197	-1.90417	0.0568881	0.567903	1056.64	992.771	817.83	774.263
H6pd	1281.39	0.742038	0.389929	1.90301	0.0570395	0.567903	913.419	1004.72	2293.94	913.494
Tmem30a	2543.09	0.326707	0.171698	1.9028	0.0570665	0.567903	2247.03	2265.91	2973.29	2686.15
Gal3st1	655.187	0.614543	0.322968	1.9028	0.0570673	0.567903	508.403	526.72	558.934	1026.69
Itpk1	2350.69	-0.403599	0.212019	-1.9036	0.0569625	0.567903	2464.24	2890.07	1790.19	2258.27
Ly6g6e	170.246	-0.57364	0.301436	-1.90302	0.0570378	0.567903	210.57	196.716	134.465	139.231
H2afx	1591.6	-0.392161	0.206263	-1.90127	0.0572669	0.568694	1789.85	1823.76	1539.33	1213.46
Slc7a4	704.606	0.402891	0.211912	1.90122	0.0572728	0.568694	630.762	582.794	744.576	860.292
Zfp36l2	5610.73	-0.459886	0.241814	-1.90182	0.057195	0.568694	5206.39	7788.66	4964.18	4483.71
Mitd1	265.798	0.497886	0.26234	1.89786	0.0577142	0.569387	226.695	214.181	329.139	293.179
Nhlrc3	1179.26	0.350339	0.184549	1.89835	0.0576504	0.569387	1060.44	1012.99	1269.39	1374.2
S100a13	590.59	0.388554	0.20476	1.8976	0.0577484	0.569387	503.661	519.366	661.288	678.046
Rfx5	269.884	0.49849	0.26271	1.89749	0.0577629	0.569387	234.283	213.262	333.153	298.838
Bola1	267.011	-0.550345	0.290038	-1.89749	0.0577633	0.569387	348.105	286.801	241.837	191.302
Tyms	856.277	-0.387893	0.204338	-1.89829	0.0576573	0.569387	1045.26	896.252	754.611	728.984
Aen	834.772	-0.387214	0.203801	-1.89997	0.0574376	0.569387	947.565	944.971	778.694	667.858
Cacna1a	165.129	0.641883	0.337999	1.89907	0.0575558	0.569387	109.079	148.916	215.747	186.774
Pawr	1614.14	0.333781	0.175875	1.89783	0.0577182	0.569387	1476.84	1379.77	1836.35	1763.6
Fgf1	704.858	0.435779	0.229454	1.8992	0.0575382	0.569387	577.645	620.482	713.469	907.835
Farsa	945.619	-0.428374	0.225829	-1.89689	0.0578422	0.56975	1162.88	1007.48	900.115	712.005
Nfasc	11.8667	-2.2481	1.18747	-1.89319	0.0583329	0.569889	22.7643	16.5462	7.02431	1.13196
Tor3a	1183.63	0.344962	0.181941	1.89601	0.0579589	0.569889	1007.32	1078.26	1333.61	1315.34
Ctnnbl1	500.779	-0.452177	0.238636	-1.89484	0.0581134	0.569889	603.255	554.297	468.622	376.944
Mrps28	545.24	-0.474968	0.250738	-1.89428	0.0581876	0.569889	662.063	606.694	522.809	389.395
Bche	281.593	0.949857	0.502137	1.89163	0.0585405	0.569889	232.386	151.673	187.649	554.662
Park7	1512.11	-0.450202	0.237516	-1.89546	0.0580312	0.569889	1747.16	1745.62	1505.21	1050.46
Dyrk1b	267.791	0.715828	0.378536	1.89104	0.0586185	0.569889	232.386	172.816	235.816	430.146
Capns1	6612.57	0.302075	0.159629	1.89236	0.0584425	0.569889	5973.74	5872.06	7568.19	7036.28
Arap1	3434.17	0.430067	0.227518	1.89025	0.058724	0.569889	3178.47	2674.05	4543.72	3340.42
Eif3g	1515.3	-0.407937	0.215396	-1.89389	0.058239	0.569889	1647.57	1809.05	1468.08	1136.49
Rbp2	43.8105	-1.40772	0.742745	-1.89529	0.0580537	0.569889	37.9405	89.1656	13.0451	35.0909
Cenpw	205.211	-0.722064	0.381332	-1.89353	0.0582873	0.569889	305.421	205.908	190.66	118.856
Sertad2	982.579	0.427388	0.226067	1.89054	0.0586857	0.569889	777.781	898.09	993.438	1261.01
9930111J21Rik2	18.0946	7.71926	4.08157	1.89125	0.0585912	0.569889	0	0	71.2465	1.13196
Nhp2	1163.32	-0.429979	0.227306	-1.89163	0.0585401	0.569889	1398.11	1273.14	1131.92	850.104
Adora2b	12.1418	1.90033	1.0047	1.89144	0.058566	0.569889	4.74257	5.5154	19.066	19.2434
Rock2	3437.41	0.359621	0.190013	1.89261	0.0584097	0.569889	2974.54	3048.18	4259.74	3467.2
Trip13	265.772	-0.615476	0.325627	-1.89013	0.0587406	0.569889	360.435	283.124	250.868	168.663
Chrd	40.3257	-1.13105	0.597489	-1.89301	0.0583568	0.569889	46.4772	64.3463	30.1042	20.3753
Dcp2	2055.4	0.484519	0.256156	1.8915	0.0585581	0.569889	1800.28	1627.04	2905.05	1889.25
Tmem258	885.651	-0.390549	0.206595	-1.89041	0.0587035	0.569889	1056.64	953.244	821.844	710.873
Kat8	319.423	-0.476845	0.25233	-1.88977	0.0587886	0.569946	347.156	396.189	255.885	278.463
Ano1	3730.45	-0.430958	0.228087	-1.88945	0.0588319	0.569958	3937.28	4629.26	2675.26	3680.01
Adhfe1	12.9523	1.85307	0.981338	1.88831	0.0589843	0.570133	6.6396	4.59616	19.066	21.5073
Rhbg	60.7814	1.20429	0.638376	1.88649	0.0592292	0.570133	34.1465	39.527	126.438	43.0146
Slc25a40	528.134	0.527756	0.279652	1.88719	0.0591353	0.570133	476.154	388.835	511.771	735.776
Tomm40	1598.29	-0.360287	0.190972	-1.8866	0.0592141	0.570133	1840.12	1753.9	1513.24	1285.91
Thumpd1	682.861	-0.380512	0.201658	-1.88691	0.0591718	0.570133	764.502	780.429	617.135	569.378
Hexa	2934.1	0.350042	0.185382	1.88822	0.0589961	0.570133	2604.62	2555.47	3583.4	2992.91
Ddx43	25.8951	1.55416	0.82345	1.88737	0.0591106	0.570133	18.0218	8.27309	24.0833	53.2023
Prkca	2384.12	0.310629	0.164595	1.88723	0.05913	0.570133	2112.34	2144.57	2660.2	2619.36
9230116L04Rik	114.354	0.681999	0.36114	1.88846	0.0589639	0.570133	93.9029	81.8117	151.524	130.176
Card14	363.139	-0.525614	0.278699	-1.88596	0.0593006	0.570392	410.706	446.747	347.201	247.9
Dock9	1202.84	0.365576	0.193871	1.88566	0.0593403	0.570392	983.609	1118.71	1297.49	1411.56
Preb	3476.35	-0.351074	0.186318	-1.88427	0.059528	0.570483	3984.71	3810.22	3340.56	2769.91
Gabarapl1	383.714	0.576124	0.305732	1.88441	0.0595094	0.570483	316.804	299.67	562.948	355.436
Arl2bp	1739.72	0.364077	0.193244	1.88403	0.0595614	0.570483	1541.33	1501.11	1778.15	2138.28
Pskh1	555.653	0.450009	0.238714	1.88513	0.0594117	0.570483	415.449	523.963	675.337	607.864
Hdac2	1201.56	-0.343805	0.182574	-1.8831	0.059687	0.570483	1382.93	1305.31	1086.76	1031.22
Nup107	627.813	-0.443771	0.235629	-1.88334	0.0596539	0.570483	794.854	652.655	576.997	486.744
Grn	1757.52	0.356222	0.189122	1.88356	0.0596246	0.570483	1437.95	1645.43	2072.17	1874.53
Vldlr	815.14	0.544851	0.289265	1.88357	0.0596231	0.570483	712.334	614.047	1196.14	738.04
Stradb	339.021	0.604768	0.32135	1.88196	0.0598415	0.57075	298.782	239	319.104	499.196
1500009L16Rik	80.3181	1.07107	0.568974	1.88246	0.0597736	0.57075	55.0138	48.7193	157.545	59.9941
Cipc	1771.36	0.508871	0.27035	1.88227	0.0597998	0.57075	1335.51	1588.43	1614.59	2546.92
Ssbp4	1290.8	-0.472823	0.251297	-1.88153	0.0598998	0.570904	1551.77	1449.63	1292.47	869.348
Tmem131	4599.97	0.322197	0.171299	1.8809	0.0599852	0.570914	3819.66	4357.16	5133.76	5089.31
Gm16536	100.534	0.796536	0.423443	1.88109	0.0599591	0.570914	81.5722	65.2655	101.351	153.947
Echdc3	62.1135	-0.876094	0.466271	-1.87894	0.0602527	0.571458	86.3147	74.4578	40.1389	47.5425
Cbarp	31.8089	1.168	0.621493	1.87935	0.060197	0.571458	18.9703	20.2231	46.1597	41.8826
Tbc1d30	759.017	0.461447	0.245545	1.87928	0.0602069	0.571458	651.629	625.997	1021.53	736.908
Cpq	818.213	0.524199	0.278987	1.87893	0.0602535	0.571458	581.439	761.125	1146.97	783.319
Sac3d1	374.62	-0.463579	0.246664	-1.8794	0.0601905	0.571458	472.36	396.189	305.056	324.873
F2	12.888	1.84509	0.982527	1.87791	0.0603941	0.572282	6.6396	4.59616	21.0729	19.2434
Pcsk7	3760.91	0.312131	0.166232	1.87768	0.0604249	0.572282	3340.67	3370.83	4360.09	3972.06
Mogs	2685.11	-0.431196	0.229734	-1.87693	0.060527	0.572848	3281.86	2885.47	2661.21	1911.89
Ntmt1	437.418	-0.45892	0.244564	-1.87648	0.0605893	0.573037	562.469	450.424	372.288	364.492
Mill2	135.506	0.69615	0.371091	1.87595	0.0606616	0.57332	86.3147	120.419	148.514	186.774
Phf6	468.474	-0.406978	0.216991	-1.87555	0.060717	0.573443	540.653	527.64	409.417	396.187
Dnajc9	532.637	-0.675401	0.360194	-1.8751	0.0607784	0.573622	678.187	632.432	553.917	266.011
Slc7a5	697.812	-0.627823	0.334882	-1.87476	0.0608262	0.573674	952.308	742.74	712.465	383.736
Pop7	317.529	-0.505322	0.26988	-1.8724	0.0611518	0.575141	385.097	360.339	296.024	228.657
Ccdc124	1038.81	-0.501312	0.267696	-1.87269	0.0611105	0.575141	1234.96	1200.52	1049.63	670.122
Xpo5	1111.17	-0.337997	0.180459	-1.87298	0.0610707	0.575141	1236.86	1244.64	987.417	975.752
Mtm1	773.992	0.524103	0.279892	1.87252	0.061135	0.575141	597.564	671.959	711.462	1114.98
Nphp4	16.3186	-1.64014	0.876466	-1.87131	0.0613027	0.57616	23.7128	25.7385	9.03125	6.79178
Gorab	483.319	0.444621	0.237666	1.87078	0.0613759	0.576448	418.295	400.785	616.132	498.064
Tubd1	130.012	-0.638059	0.341152	-1.87031	0.0614413	0.576662	165.041	151.673	109.378	93.953
Dclk2	149.097	0.651083	0.34834	1.8691	0.0616084	0.577429	128.998	102.954	159.552	204.885
Nop16	482.358	-0.529996	0.283553	-1.86912	0.0616055	0.577429	582.387	557.974	476.649	312.422
Zfp236	858.688	0.412194	0.220606	1.86846	0.0616975	0.577864	710.437	762.963	869.007	1092.34
Gcc2	4752.95	0.369973	0.198087	1.86773	0.0617997	0.578301	4252.19	4041.87	6008.79	4708.97
Cul9	52.1447	0.986627	0.52831	1.86752	0.0618296	0.578301	30.3524	39.527	57.1979	81.5014
Lmna	8113.68	-0.40708	0.218433	-1.86364	0.0623722	0.578322	8066.16	10435.1	6234.57	7718.86
Msto1	239.199	-0.504348	0.270304	-1.86585	0.0620617	0.578322	286.451	274.851	208.722	186.774
Ugt2b5	39.6532	1.98385	1.06467	1.86335	0.0624127	0.578322	23.7128	8.27309	10.0347	116.592
Oasl2	582.089	1.89735	1.01727	1.86513	0.0621629	0.578322	89.1603	403.543	701.427	1134.23
Pds5b	576.045	-0.389538	0.209058	-1.8633	0.0624199	0.578322	673.445	633.351	511.771	485.612
Snrpd2	1002.48	-0.355413	0.190373	-1.86694	0.0619106	0.578322	1107.86	1142.61	836.896	922.55
Mki67	7482.63	-0.353808	0.18989	-1.86323	0.0624301	0.578322	9283.1	7508.29	6812.57	6326.54
Nlrx1	1006.97	-0.389093	0.208421	-1.86686	0.0619214	0.578322	1160.03	1124.22	960.323	783.319
Lrrc59	7881.93	-0.372378	0.199629	-1.86535	0.0621323	0.578322	9095.3	8692.26	7758.85	5981.29
Id2	232.127	-0.755935	0.405682	-1.86337	0.0624104	0.578322	268.429	314.378	111.385	234.316
Mrps16	489.511	-0.41206	0.220902	-1.86535	0.0621319	0.578322	574.799	543.267	441.528	398.451
Nop9	563.016	-0.488553	0.262019	-1.86457	0.0622417	0.578322	650.68	664.605	551.91	384.868
Polr2h	337.87	-0.464717	0.249335	-1.86383	0.0623462	0.578322	377.508	406.301	305.056	262.615
Mrpl21	720.104	-0.39816	0.213651	-1.8636	0.062378	0.578322	800.546	837.421	675.337	567.114
Relch	2256.6	0.358781	0.192758	1.86131	0.062701	0.580038	1819.25	2135.38	2382.24	2689.54
Nenf	358.701	-0.486344	0.261268	-1.86148	0.0626769	0.580038	386.045	451.343	329.139	268.275
Riox1	219.146	-0.513889	0.276233	-1.86035	0.0628363	0.580892	265.584	250.031	186.646	174.322
Pappa2	9.66846	-2.38363	1.28241	-1.85871	0.0630683	0.582242	11.3822	21.1424	5.01736	1.13196
Arhgdia	6539.41	-0.306757	0.165025	-1.85886	0.0630473	0.582242	7002.88	7461.41	6107.13	5586.24
Apod	8.81812	-2.79624	1.50467	-1.85838	0.0631156	0.582281	13.2792	17.4654	0	4.52785
Trim28	4169.07	-0.299655	0.161309	-1.85765	0.0632191	0.582839	4562.35	4638.45	3624.54	3850.94
Ubr3	2475.31	0.341171	0.183711	1.85711	0.063296	0.583151	2156.92	2210.75	2541.8	2991.78
Odf3b	21.2487	1.82892	0.985112	1.85656	0.0633739	0.583471	7.58811	11.0308	12.0417	54.3342
Rnf183	23.7009	-1.47504	0.794725	-1.85604	0.0634477	0.583754	28.4554	41.3655	17.059	7.92374
Drc1	16.4121	-1.62736	0.877292	-1.85498	0.0635988	0.583953	27.5069	22.0616	7.02431	9.05571
Hkdc1	73.7222	0.938749	0.505924	1.85552	0.0635227	0.583953	55.9623	45.0424	68.2361	125.648
Sgsm3	4164.92	0.353063	0.190327	1.85503	0.063592	0.583953	3894.6	3421.38	5070.55	4273.16
Calcrl	74.3087	0.914001	0.492994	1.85398	0.0637419	0.583963	60.7049	42.2847	74.2569	119.988
Ptger3	120.47	0.900946	0.486125	1.85332	0.0638363	0.583963	112.873	55.154	121.42	192.434
Sesn2	309.047	0.473709	0.25551	1.85397	0.0637429	0.583963	237.128	280.366	363.257	355.436
Rbpms2	38.3975	-5.05186	2.72571	-1.85341	0.0638237	0.583963	4.74257	144.32	0	4.52785
Slc19a1	338.026	-0.452388	0.24396	-1.85435	0.0636885	0.583963	413.552	367.693	289	281.859
Eif4g1	14237.7	-0.303954	0.164019	-1.85316	0.0638589	0.583963	16139.9	15324.5	13425.5	12061.1
Tyro3	503.15	-0.528874	0.285529	-1.85226	0.0639889	0.584277	613.688	575.44	499.729	323.742
Sulf2	874.422	-0.598078	0.322947	-1.85194	0.0640348	0.584277	1036.73	1069.99	912.156	478.82
Rab19	192.383	0.908134	0.490276	1.85229	0.063984	0.584277	125.204	142.481	368.274	133.572
Cep131	570.695	-0.576294	0.311221	-1.85172	0.0640658	0.584277	799.597	567.167	554.92	361.096
Pm20d1	183.748	0.971655	0.52502	1.8507	0.0642124	0.584767	145.123	102.954	122.424	364.492
Cstf3	764.239	-0.416664	0.225206	-1.85015	0.0642925	0.584767	888.757	858.563	574.99	734.644
Pus1	569.861	-0.540397	0.29208	-1.85017	0.0642892	0.584767	681.033	670.121	573.986	354.305
Psd	379.563	0.584857	0.316025	1.85067	0.0642173	0.584767	264.635	342.874	551.91	358.832
Flvcr1	229.9	-0.507247	0.274352	-1.84889	0.0644736	0.584853	278.863	261.062	199.691	179.982
Cep162	333.061	0.521889	0.282187	1.84944	0.0643941	0.584853	232.386	314.378	363.257	422.222
Cks2	828.734	-0.473034	0.255777	-1.8494	0.0644005	0.584853	999.733	927.506	822.847	564.85
Zfp369	286.968	0.465964	0.252025	1.84888	0.0644747	0.584853	249.459	232.566	325.125	340.721
Chtf18	286.563	-0.505676	0.273644	-1.84794	0.0646115	0.585441	354.744	318.055	262.91	210.545
Stip1	2201.36	-0.519679	0.281237	-1.84784	0.064626	0.585441	2874.95	2312.79	2245.77	1371.94
Map4k4	454.102	-0.438881	0.237659	-1.84668	0.0647929	0.586168	518.837	526.72	424.469	346.381
Gar1	577.424	-0.650087	0.351985	-1.84692	0.0647589	0.586168	689.569	721.598	603.087	295.442
Fam126b	447.21	0.44822	0.242869	1.84552	0.0649623	0.587038	418.295	338.278	495.715	536.551
Trim34a	113.648	0.712414	0.386092	1.84519	0.0650098	0.587038	70.19	102.035	137.476	144.891
Arhgap5	2727.13	0.306518	0.166123	1.84513	0.0650192	0.587038	2519.25	2357.83	3029.48	3001.97
Fn1	35.1084	1.41412	0.768248	1.8407	0.0656651	0.587427	18.0218	20.2231	24.0833	78.1055
Hypk	13.3193	2.05911	1.11789	1.84196	0.0654809	0.587427	5.69108	4.59616	9.03125	33.9589
Luzp1	2514.67	0.348882	0.189522	1.84085	0.0656432	0.587427	2043.1	2380.81	2653.18	2981.59
Mettl27	131.805	0.770851	0.418245	1.84306	0.0653204	0.587427	81.5722	113.066	125.434	207.149
Bri3	433.85	0.704759	0.382437	1.84281	0.0653564	0.587427	284.554	375.047	350.212	725.588
Etnk1	2713.83	0.312838	0.169845	1.84191	0.0654889	0.587427	2383.61	2458.03	3141.87	2871.79
Srprb	1194.93	-0.430659	0.233948	-1.84083	0.0656459	0.587427	1385.78	1358.63	1184.1	851.236
Derl3	32.6108	1.16888	0.634863	1.84115	0.0656003	0.587427	18.9703	21.1424	37.1285	53.2023
0610010K14Rik	416.853	-0.440853	0.239142	-1.84348	0.0652588	0.587427	497.97	462.374	383.326	323.742
Dus1l	963.771	-0.340395	0.18493	-1.84067	0.06567	0.587427	1077.51	1076.42	858.972	842.181
Naa50	2693.17	-0.327766	0.177984	-1.84155	0.0655412	0.587427	3029.55	2966.36	2555.84	2220.91
Lnpep	3496.31	0.349413	0.18948	1.84406	0.0651739	0.587427	3095	3054.61	3517.17	4318.44
Rnaseh2c	615.867	-0.563682	0.306065	-1.84171	0.0655179	0.587427	742.686	727.113	629.177	364.492
Ffar4	1384.81	0.775341	0.420679	1.84307	0.0653186	0.587427	909.625	1133.41	2575.91	920.286
2810013P06Rik	265.527	0.483044	0.262533	1.83994	0.0657778	0.588003	236.18	206.827	310.073	309.026
Atp2c1	1821.13	0.384261	0.20894	1.8391	0.0659006	0.588712	1610.58	1549.83	2322.03	1802.09
Rrp8	316.799	-0.45433	0.247131	-1.83842	0.066001	0.58922	358.538	374.128	280.972	253.56
Gpat3	114.978	0.689105	0.374997	1.83763	0.0661175	0.589623	75.8811	100.196	152.528	131.308
Hnrnpf	5923.07	-0.403936	0.219846	-1.83736	0.0661563	0.589623	6578.89	6915.39	5939.55	4258.45
Dynll2	3685.13	-0.414967	0.225866	-1.83722	0.0661769	0.589623	4036.87	4386.58	3689.77	2627.29
Ppp1r14c	27.4623	1.24423	0.677551	1.83636	0.0663038	0.590365	14.2277	18.3847	42.1458	35.0909
Atp6v1e1	1604.87	0.315627	0.171937	1.83571	0.0664001	0.590623	1409.49	1450.55	1790.19	1769.26
Clec2e	710.657	0.726905	0.396072	1.83528	0.0664636	0.590623	714.231	356.662	1129.91	641.823
Arhgap12	1407.73	0.38556	0.210077	1.83533	0.0664572	0.590623	1150.55	1290.6	1423.93	1765.86
Zcchc2	1105.53	0.33231	0.181241	1.83352	0.0667251	0.592558	966.535	990.933	1217.21	1247.42
Sf3b4	913.761	-0.347396	0.189589	-1.83237	0.0668967	0.593073	1026.29	1020.35	831.878	776.527
Nudt3	1213.25	-0.342594	0.18698	-1.83225	0.0669146	0.593073	1397.16	1316.34	1121.88	1017.64
Clps	327.792	1.0174	0.555239	1.83237	0.0668962	0.593073	191.6	241.758	172.597	705.213
Suco	980.694	0.349273	0.190806	1.83051	0.0671731	0.593747	848.92	876.029	1046.62	1151.21
Spta1	139.611	3.12122	1.7052	1.83041	0.0671883	0.593747	18.0218	39.527	22.0764	478.82
Qrfp	7.66756	2.47764	1.35332	1.83079	0.0671316	0.593747	2.84554	1.83847	18.0625	7.92374
Ctps	635.789	-0.493706	0.269745	-1.83027	0.06721	0.593747	779.678	707.809	631.184	424.486
Ccdc122	122.666	0.713338	0.389514	1.83135	0.0670477	0.593747	91.0573	94.681	120.417	184.51
Tars2	929.489	-0.404507	0.221092	-1.82959	0.0673116	0.59378	1169.52	948.648	854.958	744.832
Nudc	1568.46	-0.49884	0.272685	-1.82936	0.0673454	0.59378	1943.5	1730.92	1605.56	993.864
Atf7	948.722	0.401785	0.219618	1.82947	0.0673291	0.59378	842.28	792.379	951.292	1208.94
Igf2r	4688.6	0.385467	0.210853	1.82813	0.0675295	0.595016	4138.37	3993.15	4530.68	6092.23
Gm14097	51.8799	-0.974807	0.533537	-1.82706	0.06769	0.595818	73.9841	63.4271	27.0938	43.0146
Snrpa	875.913	-0.347305	0.190102	-1.82694	0.0677086	0.595818	979.815	981.74	748.59	793.506
Creb3l4	1950.91	0.382388	0.209552	1.82479	0.0680333	0.597631	1867.62	1520.41	2388.26	2027.35
Inpp5f	461.341	0.418653	0.229474	1.8244	0.0680912	0.597631	385.097	404.462	488.691	567.114
Fbxo25	728.014	0.602778	0.330247	1.82523	0.0679658	0.597631	549.189	606.694	606.097	1150.07
Mrm3	167.401	-0.648603	0.355512	-1.82442	0.0680887	0.597631	237.128	171.897	148.514	112.064
Wdfy1	407.252	-0.471023	0.258258	-1.82384	0.0681757	0.597757	449.595	496.386	297.028	385.999
Lamp1	5418.29	0.329838	0.180889	1.82343	0.0682381	0.597757	4692.3	4910.54	5506.05	6564.26
Cog1	2051.21	0.333371	0.182818	1.82352	0.0682247	0.597757	1928.33	1702.42	2379.23	2194.88
Ankrd44	225.035	0.51609	0.283187	1.82243	0.0683892	0.597762	173.578	196.716	246.854	282.991
Gal3st2b	779.433	0.451984	0.248677	1.81755	0.0691323	0.597762	761.657	555.217	964.337	836.521
Ssrp1	2360.02	-0.305957	0.168471	-1.81608	0.0693582	0.597762	2632.13	2586.72	2182.55	2038.67
Nat10	1027.13	-0.379947	0.209248	-1.81577	0.0694054	0.597762	1268.16	1055.28	937.243	847.841
Tpx2	1218.1	-0.40099	0.220349	-1.81979	0.0687906	0.597762	1507.19	1265.78	1161.02	938.398
Dhx35	387.138	0.421056	0.231844	1.81612	0.0693522	0.597762	331.98	330.005	422.462	464.105
Ndufc1	948.999	0.419012	0.230321	1.81925	0.0688731	0.597762	855.559	768.479	939.25	1232.71
Nfxl1	655.947	-0.381718	0.210119	-1.81667	0.0692672	0.597762	776.833	707.809	598.069	541.078
Stard13	678.021	-0.375214	0.205941	-1.82195	0.068462	0.597762	736.995	794.217	563.951	616.92
Smyd5	410.406	-0.477417	0.262099	-1.82152	0.0685285	0.597762	525.477	430.201	380.316	305.63
Tapbpl	832.85	0.790126	0.433489	1.82271	0.068347	0.597762	600.409	620.482	1569.43	541.078
Fbxo8	563.095	0.38387	0.211048	1.81887	0.068931	0.597762	508.403	468.809	623.156	652.011
Mast1	68.7334	0.845486	0.465	1.81825	0.0690256	0.597762	58.8078	39.527	88.3056	88.2931
Bace1	678.467	0.377502	0.207632	1.81813	0.0690448	0.597762	593.77	586.47	717.483	816.146
4732465J04Rik	99.9098	-1.14948	0.632685	-1.81683	0.0692439	0.597762	100.542	174.654	27.0938	97.3488
Nap1l1	1995.87	-0.307515	0.168778	-1.82201	0.068453	0.597762	2247.03	2168.47	1759.09	1808.88
Rpl23a	125.784	-1.24584	0.685526	-1.81734	0.0691648	0.597762	187.806	166.381	127.441	21.5073
Lrrc45	1062.47	-0.359494	0.197659	-1.81875	0.0689489	0.597762	1235.91	1152.72	996.448	864.82
Sp4	90.9347	0.935611	0.514888	1.81712	0.0691992	0.597762	50.2712	74.4578	78.2708	160.739
Lpcat1	390.766	-0.420999	0.231523	-1.81839	0.0690044	0.597762	426.831	467.889	332.149	336.193
Dimt1	162.647	-0.568971	0.312856	-1.81863	0.0689673	0.597762	204.879	183.847	138.479	123.384
Elfn2	77.3178	-0.841053	0.462518	-1.81842	0.0689998	0.597762	111.925	86.4079	44.1528	66.7858
Racgap1	1483.36	-0.36937	0.202803	-1.82133	0.0685574	0.597762	1805.97	1538.8	1388.81	1199.88
Smim3	227.557	0.652606	0.358346	1.82116	0.068582	0.597762	185.909	168.22	351.215	204.885
Cpt1a	4434.19	0.539367	0.296505	1.81908	0.0688986	0.597762	3259.09	3970.17	3770.05	6737.45
Fads2	7615.58	-0.411914	0.226564	-1.81809	0.0690504	0.597762	8530.93	8860.48	7707.67	5363.24
Rpl39	2766.53	0.691845	0.381055	1.8156	0.0694312	0.597762	2193.91	2037.02	1941.72	4893.48
Fat1	5898.11	0.358823	0.197688	1.8151	0.0695092	0.597918	4664.79	5671.67	6103.12	7152.88
Gspt1	2416.27	-0.303006	0.166954	-1.81491	0.0695377	0.597918	2690.93	2647.39	2224.7	2102.06
Nphp1	90.5571	-0.766347	0.422331	-1.81456	0.0695911	0.597997	92.9543	135.127	66.2292	67.9178
Uba5	1416.07	-0.363228	0.200248	-1.81389	0.0696952	0.598512	1729.14	1457.9	1304.51	1172.71
Dut	704.284	-0.361943	0.199596	-1.81338	0.0697734	0.598803	819.516	764.802	609.108	623.712
Armc6	259.014	-0.530551	0.292638	-1.81299	0.069833	0.598935	335.774	276.689	236.819	186.774
Srrt	3118.7	-0.336594	0.185698	-1.81259	0.0698958	0.599094	3772.24	3189.74	2862.91	2649.93
Piezo1	1110.98	-0.34554	0.19077	-1.81129	0.0700964	0.599554	1267.21	1219.82	1036.59	920.286
1700021F05Rik	425.435	-0.536763	0.296375	-1.81109	0.0701266	0.599554	484.691	523.043	423.465	270.539
Zmynd11	991.669	0.333243	0.183989	1.81121	0.0701088	0.599554	880.221	875.109	1117.87	1093.48
Sart1	1306.3	-0.358067	0.197619	-1.8119	0.0700015	0.599554	1410.44	1525.01	1239.29	1050.46
Hspd1	8985.05	-0.295511	0.163301	-1.80961	0.0703559	0.599998	10373.9	9430.41	8267.61	7868.28
Arhgef2	1311.47	0.382013	0.211031	1.81022	0.0702618	0.599998	1002.58	1274.98	1456.04	1512.3
Heatr1	1090.62	-0.427897	0.236455	-1.80963	0.0703532	0.599998	1331.71	1171.1	1070.7	788.978
Pbk	763.212	-0.513688	0.283792	-1.81009	0.0702825	0.599998	1028.19	767.559	746.583	510.515
Stoml2	1105.6	-0.334753	0.185133	-1.80818	0.0705792	0.600381	1204.61	1262.11	1010.5	945.189
Zpr1	705.21	-0.41652	0.230291	-1.80867	0.0705026	0.600381	825.207	787.782	680.354	527.495
Zup1	303.423	0.547578	0.302846	1.8081	0.0705904	0.600381	257.047	236.243	429.486	290.915
Gch1	423.543	-0.482301	0.266741	-1.80812	0.0705876	0.600381	460.029	527.64	405.403	301.102
Mcrip2	703.453	-0.358006	0.198024	-1.8079	0.0706226	0.600381	791.06	789.621	633.191	599.941
Hist1h2be	50.3346	-1.19351	0.660935	-1.80579	0.0709514	0.602798	64.4989	75.3771	15.0521	46.4105
Xpo1	2005.88	-0.328482	0.181972	-1.80512	0.0710556	0.603054	2385.51	2081.14	1810.26	1746.62
Rap2a	877.516	0.601677	0.333334	1.80502	0.0710708	0.603054	698.106	695.859	712.465	1403.63
Tma16	201.572	-0.507386	0.281196	-1.80438	0.0711712	0.603528	235.231	238.081	166.576	166.399
Capza1	2056.51	0.38552	0.213696	1.80406	0.071222	0.603581	2032.66	1534.2	2360.17	2299.02
Klhl9	1010	0.386634	0.214508	1.80243	0.0714785	0.604506	877.375	873.271	1012.5	1276.85
P2ry6	346.649	-0.430241	0.238728	-1.80223	0.0715098	0.604506	381.303	414.574	293.014	297.706
Slc17a1	21.9801	1.47484	0.817994	1.803	0.0713888	0.604506	7.58811	15.627	25.0868	39.6187
Nelfe	742.821	-0.361288	0.200438	-1.80249	0.0714676	0.604506	824.258	846.613	682.361	618.052
Cblc	1356.08	0.415854	0.23088	1.80117	0.0716757	0.60553	1021.55	1302.55	1716.94	1383.26
Sh3bgrl	2116.83	0.422283	0.234523	1.80061	0.0717651	0.605907	1695.94	1922.12	2015.98	2833.3
Carf	113.742	0.656878	0.364981	1.79976	0.0718982	0.60663	94.8514	81.8117	151.524	126.78
Pik3ap1	12.7697	1.84071	1.02291	1.7995	0.0719403	0.60663	3.79405	7.35386	24.0833	15.8475
Pdcd5	415.729	-0.441609	0.245501	-1.79881	0.0720488	0.606788	481.845	476.163	391.354	313.554
Nlrc5	339.484	2.60652	1.44891	1.79895	0.0720261	0.606788	70.19	121.339	1074.72	91.689
Hes1	1166.65	-0.412903	0.22958	-1.79851	0.0720957	0.606806	1130.63	1534.2	986.413	1015.37
Smim14	5686	0.348686	0.193983	1.79751	0.0722554	0.607772	5585.8	4418.75	6477.41	6262.02
Usp32	736.905	0.413935	0.230409	1.79652	0.0724113	0.608704	582.387	681.151	753.608	930.474
Rad23a	876.604	-0.374511	0.208498	-1.79623	0.0724582	0.608721	943.771	1035.98	824.854	701.817
Il15	109.947	0.664317	0.369955	1.79567	0.0725473	0.609091	90.1088	79.9732	121.42	148.287
Hes6	2232.96	-0.42788	0.238448	-1.79443	0.0727438	0.609361	2562.88	2560.98	2262.83	1545.13
Pigk	992.165	0.348722	0.194342	1.79437	0.0727541	0.609361	927.646	818.117	1124.89	1098
Lifr	9.17009	2.20636	1.22926	1.79486	0.0726757	0.609361	3.79405	2.7577	21.0729	9.05571
Asah2	736.008	0.414219	0.230848	1.79434	0.0727596	0.609361	680.084	581.874	751.601	930.474
Six5	252.37	-0.486701	0.27132	-1.79382	0.0728413	0.609668	298.782	290.478	227.788	192.434
Ppid	988.03	-0.367036	0.204711	-1.79295	0.0729815	0.610465	1132.53	1093.89	941.257	784.451
Ubfd1	1110.34	-0.336143	0.187545	-1.79234	0.073079	0.610521	1285.24	1193.16	1015.51	947.453
Iars	2077.52	-0.421217	0.235046	-1.79206	0.0731236	0.610521	2497.44	2260.39	2085.22	1467.02
Pfdn6	394.84	-0.432729	0.241431	-1.79235	0.0730774	0.610521	452.441	455.02	366.267	305.63
Aldh7a1	326.02	-0.490199	0.273722	-1.79086	0.0733156	0.611747	340.516	421.009	244.847	297.706
9930012K11Rik	33.2847	-1.16728	0.651909	-1.79056	0.0733632	0.611767	38.8891	53.3155	25.0868	15.8475
Rrm1	2117.78	-0.351594	0.196433	-1.7899	0.0734704	0.612283	2554.35	2195.13	1999.92	1721.72
Cdc34	1139.44	-0.327913	0.183251	-1.78942	0.0735467	0.612542	1243.5	1293.36	1040.6	980.28
Exosc1	312.644	-0.479749	0.268285	-1.78821	0.0737427	0.613796	343.362	385.158	290.003	232.052
Mfsd6	5748.85	0.295181	0.165123	1.78764	0.0738336	0.614176	5182.68	5143.11	6669.08	6000.54
Ttbk2	104.017	0.686842	0.384556	1.78606	0.0740888	0.61518	74.9326	84.5694	144.5	112.064
Bmp2k	667.61	0.365098	0.204416	1.78605	0.0740907	0.61518	591.873	575.44	787.726	715.401
Cyth3	361.891	0.421499	0.235943	1.78644	0.0740273	0.61518	305.421	313.458	432.497	396.187
Rps16	8665.56	-0.274893	0.153983	-1.78522	0.0742252	0.615919	9552.48	9424.89	7944.49	7740.37
Focad	464.588	-0.421189	0.236013	-1.7846	0.0743259	0.616377	571.005	492.709	371.285	423.354
Gm3054	1069.47	-0.592008	0.332019	-1.78306	0.0745772	0.616572	904.882	1666.57	720.493	985.94
Hyou1	5677.74	-0.578713	0.324464	-1.7836	0.0744887	0.616572	7793.94	5809.55	6004.78	3102.71
Nek4	322.067	-0.436491	0.244709	-1.78371	0.0744702	0.616572	386.994	353.905	277.962	269.407
Pde1b	95.1457	0.80644	0.452258	1.78314	0.0745632	0.616572	73.9841	64.3463	88.3056	153.947
Pdzd7	273.901	0.670457	0.375862	1.78379	0.0744583	0.616572	167.887	254.627	250.868	422.222
Pip4k2b	310.805	-0.439136	0.246409	-1.78214	0.0747267	0.617054	365.178	350.228	253.878	273.935
Ccdc88b	45.0142	1.67331	0.938909	1.78218	0.0747199	0.617054	24.6614	18.3847	123.427	13.5836
Las1l	695.045	-0.421134	0.236456	-1.78102	0.0749088	0.61818	828.052	763.882	674.333	513.911
Cpd	12398.1	0.305006	0.171368	1.77983	0.0751042	0.619042	11275.9	10908.5	12679.9	14728
Ap5b1	282.484	0.479481	0.269398	1.77982	0.0751047	0.619042	255.15	216.939	352.219	305.63
Exosc2	416.808	-0.535309	0.301074	-1.778	0.0754044	0.620756	553.932	432.959	406.406	273.935
Wnk2	546.08	0.657765	0.369929	1.77809	0.0753898	0.620756	360.435	487.193	894.094	442.598
Sapcd2	374.24	-0.625896	0.352151	-1.77735	0.0755106	0.621253	494.176	414.574	383.326	204.885
Ptpru	187.793	-0.834684	0.469942	-1.77614	0.0757093	0.621819	185.909	295.074	82.2847	187.906
Grpel1	1317.17	-0.329515	0.185555	-1.77584	0.0757595	0.621819	1487.27	1446.87	1234.27	1100.27
Rnf126	1047.51	-0.428189	0.241079	-1.77614	0.0757105	0.621819	1231.17	1172.94	1045.62	740.304
Ptges3	1820.28	-0.398583	0.224608	-1.77457	0.0759682	0.621819	2220.47	1920.28	1792.2	1348.17
Gm21885	71.287	1.72699	0.972938	1.77503	0.0758931	0.621819	26.5584	39.527	13.0451	206.017
Ext1	648.88	-0.41612	0.234489	-1.77458	0.0759674	0.621819	755.965	728.032	628.174	483.348
Gm26724	24.6471	1.2626	0.711553	1.77442	0.075993	0.621819	16.1247	12.8693	31.1076	38.4868
H2-Aa	723.777	4.18053	2.35549	1.77481	0.0759299	0.621819	18.0218	133.289	2723.42	20.3753
H2-Q7	1127.4	3.3095	1.86422	1.77527	0.0758534	0.621819	193.497	219.697	4005.86	90.5571
Dsel	131.234	0.622057	0.351799	1.76822	0.0770248	0.623077	117.616	89.1656	158.549	159.607
Gm2000	58.3224	1.40705	0.794409	1.77119	0.0765284	0.623077	42.6831	21.1424	29.1007	140.363
Cacfd1	1601.29	-0.331596	0.187161	-1.77172	0.0764416	0.623077	1856.24	1712.53	1328.6	1507.78
Notch2	125.011	-0.787156	0.444558	-1.77065	0.0766193	0.623077	123.307	193.039	68.2361	115.46
Wdr31	99.9424	-0.667418	0.376737	-1.77158	0.0764649	0.623077	113.822	131.45	75.2604	79.2374
Ak4	200.845	-0.789112	0.445598	-1.7709	0.0765767	0.623077	172.629	336.439	185.642	108.668
Mecr	1490.54	-0.325005	0.183816	-1.76809	0.0770453	0.623077	1574.53	1741.03	1369.74	1276.85
Eif3b	5008.21	-0.311777	0.17584	-1.77307	0.0762165	0.623077	5650.3	5444.62	4809.64	4128.27
Cdx2	3218.9	0.289787	0.163466	1.77277	0.076267	0.623077	2927.11	2866.17	3441.91	3640.39
Sycn	2953.64	0.576532	0.325695	1.77016	0.0767	0.623077	2403.53	2338.53	2325.05	4747.45
Prrg2	777.11	0.351733	0.198797	1.76931	0.0768418	0.623077	701.9	663.686	833.885	908.967
Ptpre	257.387	0.470986	0.265734	1.77239	0.0763291	0.623077	223.849	207.747	316.094	281.859
Ick	3213.76	0.307875	0.173908	1.77033	0.0766723	0.623077	2956.52	2788.03	3761.01	3349.48
Dna2	322.313	-0.502584	0.283864	-1.77051	0.0766425	0.623077	429.677	326.328	291.007	242.24
Stimate	521.065	0.391162	0.221107	1.76911	0.0768762	0.623077	471.411	430.201	558.934	623.712
Fzd6	399.096	0.400906	0.226522	1.76983	0.0767553	0.623077	342.413	345.631	464.608	443.73
Zfp871	1690.59	0.337115	0.19068	1.76796	0.0770674	0.623077	1555.56	1432.16	1745.04	2029.61
Btnl6	703.986	0.494339	0.279132	1.77099	0.0765627	0.623077	473.308	695.859	921.188	725.588
Cyp2c68	339.104	0.976964	0.552343	1.76876	0.0769332	0.623077	175.475	281.285	187.649	712.005
Neurl1a	30.3921	1.55526	0.879539	1.76826	0.077017	0.623077	15.1762	15.627	16.0556	74.7096
Ripk1	945.255	0.34624	0.195876	1.76765	0.0771192	0.623123	809.082	855.806	1118.87	997.26
Trim2	3210.66	0.594612	0.33672	1.76589	0.0774141	0.624016	2639.71	2476.41	2468.54	5257.97
Ip6k1	1645.47	0.325495	0.184287	1.76624	0.0773554	0.624016	1390.52	1530.52	1741.02	1919.81
Atp5o	3056.25	0.440489	0.249375	1.76638	0.0773329	0.624016	2615.05	2571.09	2773.6	4265.24
Prkce	395.06	0.54945	0.311119	1.76604	0.0773884	0.624016	313.01	328.166	357.236	581.829
Plcb4	911.251	0.392025	0.222098	1.76509	0.0775481	0.624723	868.839	707.809	1111.85	956.509
Ccdc137	492.302	-0.454459	0.257559	-1.76449	0.0776503	0.625175	560.572	578.197	480.663	349.777
Mxra7	35.142	-1.10082	0.624076	-1.76392	0.0777457	0.625199	37.9405	57.9117	22.0764	22.6393
Epas1	1499.18	0.367287	0.208192	1.76417	0.0777027	0.625199	1155.29	1463.42	1730.99	1647.01
Dnaja1	2662.55	-0.549802	0.311931	-1.76258	0.077972	0.626647	3667.9	2660.26	2765.57	1556.45
Scnn1a	2960.99	0.346147	0.196482	1.76172	0.0781162	0.627433	2464.24	2750.34	2983.32	3646.05
Exosc10	1082.35	-0.324488	0.184289	-1.76075	0.0782805	0.627633	1241.6	1165.59	971.361	950.849
Tnfrsf14	282.493	0.696252	0.395468	1.76058	0.0783096	0.627633	188.754	242.677	467.618	230.921
3110082I17Rik	166.2	-0.628966	0.357245	-1.7606	0.0783061	0.627633	222.901	181.089	155.538	105.273
Hnrnph3	487.843	-0.4385	0.249119	-1.76021	0.078373	0.627633	561.52	561.651	471.632	356.568
Camk2g	388.677	0.406624	0.230986	1.76039	0.0783425	0.627633	338.619	330.005	461.597	424.486
Prkd1	10.4209	-2.53986	1.4438	-1.75915	0.0785524	0.628698	23.7128	11.95	6.02083	0
Oas1c	40.7602	1.03829	0.59087	1.75722	0.0788799	0.629464	31.301	22.0616	45.1563	64.5219
Isy1	677.351	-0.404236	0.229923	-1.75814	0.0787242	0.629464	781.575	762.044	655.267	510.515
Jak3	515.052	-0.582453	0.331323	-1.75796	0.0787544	0.629464	633.607	602.097	535.854	288.651
Cinp	425.592	-0.413512	0.235301	-1.75738	0.0788539	0.629464	506.506	466.051	391.354	338.457
Xdh	1517.71	0.549696	0.312822	1.75722	0.0788807	0.629464	1248.24	1216.14	2360.17	1246.29
Gbp2b	33.3222	-8.40897	4.78627	-1.75689	0.0789359	0.629533	0	133.289	0	0
Ivd	1589.41	-0.317732	0.18088	-1.75659	0.0789882	0.629579	1730.09	1797.1	1339.64	1490.8
Ect2	1049.63	-0.348276	0.198416	-1.75528	0.0792112	0.630302	1257.73	1093.89	958.316	888.591
Abtb1	474.453	0.467726	0.266485	1.75517	0.0792301	0.630302	389.839	406.301	457.583	644.087
Ybx2	544.384	-0.367744	0.209545	-1.75497	0.0792651	0.630302	615.585	611.29	487.688	462.973
Rai2	13.1069	2.37581	1.35319	1.75571	0.0791382	0.630302	7.58811	0.919233	37.1285	6.79178
Aldh2	10501	-0.434127	0.247436	-1.7545	0.0793447	0.630565	11629.7	12508	7006.24	10860.1
Klhl2	764.695	-0.343574	0.195891	-1.75391	0.0794465	0.631003	834.692	876.029	690.389	657.671
Gemin5	612.321	-0.369768	0.210894	-1.75334	0.0795443	0.631039	652.577	728.032	520.802	547.87
Rpl35a	3718.72	-0.429793	0.245122	-1.75338	0.0795361	0.631039	4193.38	4344.29	3824.23	2512.96
Cpeb2	757.444	0.402917	0.229951	1.75218	0.0797422	0.632238	656.371	648.059	749.594	975.752
Gpn1	330.488	-0.504616	0.288175	-1.75108	0.0799327	0.632332	441.059	334.601	304.052	242.24
Ulk1	928.556	0.364626	0.208267	1.75076	0.0799876	0.632332	805.288	818.117	945.271	1145.55
Aamdc	241.49	0.482593	0.275504	1.75167	0.0798298	0.632332	185.909	216.939	269.934	293.179
Gm9967	15.2071	1.7298	0.987978	1.75085	0.0799718	0.632332	9.48514	4.59616	15.0521	31.695
Lynx1	190.341	0.530819	0.303193	1.75076	0.0799872	0.632332	145.123	166.381	243.844	206.017
Dclre1c	221.573	0.494954	0.282787	1.75027	0.0800715	0.632625	180.218	187.523	237.823	280.727
Pmf1	672.015	-0.409698	0.23433	-1.74838	0.0803978	0.634102	825.207	708.728	640.215	513.911
Kpnb1	5605.96	-0.274261	0.156866	-1.74838	0.0803989	0.634102	6251.65	6022.81	5090.61	5058.74
Fas	66.6347	0.940627	0.537994	1.7484	0.0803954	0.634102	42.6831	48.7193	117.406	57.7301
Impdh2	2392.81	-0.35322	0.202073	-1.74798	0.0804681	0.634278	2520.2	2848.7	2321.03	1881.32
Shf	489.281	-0.692092	0.396143	-1.74708	0.0806239	0.634397	642.144	567.167	524.816	222.997
Galk1	303.604	-0.465714	0.266551	-1.74719	0.0806051	0.634397	328.186	375.966	231.802	278.463
Dcbld2	183.754	0.589679	0.337422	1.7476	0.0805335	0.634397	161.247	132.37	256.889	184.51
Amer1	382.465	0.442381	0.253337	1.74621	0.0807742	0.635211	320.598	328.166	491.701	389.395
Nipsnap1	857.387	-0.381015	0.218276	-1.74556	0.0808871	0.63536	951.359	988.175	660.285	829.729
Uqcc2	369.597	-0.441603	0.252977	-1.74562	0.0808767	0.63536	433.471	418.251	348.205	278.463
Swi5	1552.96	-0.417387	0.239255	-1.74453	0.0810673	0.636369	1778.46	1774.12	1571.44	1087.82
Mad2l1	841.837	-0.38314	0.219711	-1.74384	0.0811871	0.636369	1033.88	872.352	788.729	672.386
Ninj2	21.3555	-1.4972	0.858446	-1.74408	0.0811447	0.636369	18.0218	45.0424	11.0382	11.3196
Eef1e1	310.164	-0.521533	0.299088	-1.74374	0.0812036	0.636369	383.2	348.389	303.049	206.017
Surf1	920.571	0.349945	0.20079	1.74284	0.0813615	0.636869	868.839	750.094	1009.49	1053.86
Kcnj2	231.873	0.734441	0.421376	1.74296	0.0813411	0.636869	147.968	200.393	392.358	186.774
Acp2	519.197	0.394135	0.22623	1.74219	0.0814752	0.63739	448.647	448.586	538.865	640.691
Smarcal1	430.282	-0.385741	0.221516	-1.74137	0.0816184	0.638142	493.227	481.678	369.278	376.944
Ptgr1	748.022	-0.347296	0.199557	-1.74033	0.0818005	0.639197	876.427	798.813	651.253	665.594
Rasal1	12.8694	-1.79912	1.03422	-1.73959	0.0819303	0.639472	17.0732	22.9808	8.02778	3.39589
Mmd	84.2342	0.974498	0.560113	1.73982	0.08189	0.639472	43.6316	69.8617	67.2326	156.211
Foxn1	31.9771	-1.39961	0.805172	-1.73827	0.0821625	0.640915	51.2197	41.3655	7.02431	28.2991
4732496C06Rik	9.13112	-2.23385	1.28549	-1.73774	0.0822562	0.641276	22.7643	7.35386	3.01042	3.39589
Chaf1b	412.166	-0.397341	0.228742	-1.73707	0.0823746	0.64183	489.433	447.666	348.205	363.36
Ncoa2	1259.11	0.31673	0.182572	1.73482	0.0827731	0.643909	1095.53	1147.2	1343.65	1450.05
Mau2	1887.96	0.304072	0.175265	1.73493	0.0827532	0.643909	1673.18	1706.1	1987.88	2184.69
Dcps	273.456	-0.464805	0.267937	-1.73476	0.0827842	0.643909	302.576	331.843	248.861	210.545
Rsrp1	6464.33	0.364631	0.210321	1.73369	0.0829725	0.644263	6357.89	4945.47	6672.09	7881.86
Ggct	113.01	-0.679618	0.392001	-1.73372	0.0829684	0.644263	147.968	130.531	103.358	70.1817
Fut11	279.093	0.460052	0.265321	1.73395	0.0829277	0.644263	249.459	220.616	345.194	301.102
Nmi	370.73	0.559289	0.322776	1.73275	0.0831408	0.644829	248.511	351.147	527.826	355.436
Rpp25l	370.699	-0.418769	0.241658	-1.7329	0.0831132	0.644829	416.398	432.039	341.181	293.179
Zkscan1	943.802	0.423901	0.244772	1.73182	0.0833061	0.645528	702.849	909.121	954.302	1208.94
Trim27	1136.61	-0.332535	0.192027	-1.7317	0.0833263	0.645528	1280.49	1253.83	1073.72	938.398
Tm4sf20	1557.4	-0.423514	0.244643	-1.73115	0.0834246	0.645551	1544.18	2024.15	1148.98	1512.3
Ttc3	1026.88	0.35952	0.207663	1.73126	0.0834051	0.645551	862.199	936.698	1047.63	1261.01
Kti12	698.802	-0.358158	0.206923	-1.73088	0.0834735	0.64556	815.722	754.69	645.233	579.565
Entpd8	2404.31	0.312997	0.180916	1.73006	0.0836189	0.646316	2101.91	2186.85	2472.56	2855.94
Atraid	620.525	0.407052	0.235476	1.72864	0.0838744	0.647309	589.027	478.001	653.26	761.811
Smad1	1191.46	0.385975	0.223237	1.72899	0.0838102	0.647309	1040.52	1025.86	1540.33	1159.13
Grb7	1568.34	0.303359	0.1755	1.72854	0.0838909	0.647309	1399.06	1409.18	1793.2	1671.91
Pdia3	25944.5	0.296245	0.171504	1.72734	0.0841064	0.647495	24687.9	21892.4	30106.2	27091.3
Tex9	150.343	0.771712	0.44669	1.72762	0.0840559	0.647495	134.689	87.3271	131.455	247.9
Timm13	1416.88	-0.371157	0.21485	-1.72752	0.0840751	0.647495	1595.4	1601.3	1398.84	1071.97
Ubb	6991.17	0.268207	0.155237	1.72773	0.084037	0.647495	6340.81	6345.46	7511.99	7766.4
Il1r1	377.461	0.723403	0.418958	1.72667	0.0842268	0.647528	307.318	261.981	274.951	665.594
Nelfa	684.559	-0.372464	0.215698	-1.72679	0.0842059	0.647528	829.001	716.082	627.17	565.982
Rps28	2463.01	-0.37928	0.219679	-1.72652	0.0842542	0.647528	2910.99	2659.34	2461.52	1820.2
E2f1	307.48	-0.494785	0.2868	-1.72519	0.0844931	0.647892	385.097	334.601	294.017	216.205
Prmt3	446.802	-0.466735	0.270513	-1.72537	0.0844614	0.647892	548.241	489.032	437.514	312.422
Sidt2	1465.82	0.313626	0.181721	1.72587	0.0843705	0.647892	1251.09	1363.22	1677.81	1571.17
Wdr74	458.351	-0.494163	0.286371	-1.7256	0.0844185	0.647892	560.572	512.013	458.587	302.234
Tmigd1	164.428	1.19888	0.695222	1.72446	0.0846244	0.648532	88.2118	111.227	63.2188	395.055
Zfp41	108.697	-0.638429	0.370467	-1.72331	0.0848332	0.649764	118.564	146.158	86.2986	83.7653
Yrdc	456.39	-0.406064	0.235854	-1.72168	0.0851282	0.649817	508.403	532.236	429.486	355.436
Lrrc47	856.929	-0.333415	0.193644	-1.72179	0.0851067	0.649817	923.852	987.256	779.698	736.908
Srsf1	4354.4	-0.296354	0.172099	-1.722	0.0850698	0.649817	5110.59	4489.53	3844.3	3973.19
AC113595.1	139.121	0.823689	0.478328	1.72202	0.0850663	0.649817	111.925	89.1656	247.858	107.537
Krt18	12546.9	0.345553	0.200664	1.72205	0.085061	0.649817	9554.38	12548.4	14004.5	14080.5
Cct8	3407.47	-0.336615	0.195435	-1.72239	0.0849989	0.649817	3877.52	3729.33	3351.6	2671.43
Rae1	799.151	-0.383235	0.222709	-1.72079	0.0852889	0.650516	852.714	956.921	766.653	620.316
Gm50017	7.80893	-2.32337	1.35029	-1.72064	0.0853159	0.650516	11.3822	14.7077	4.01389	1.13196
Adipor2	4417.2	0.291236	0.169294	1.7203	0.0853775	0.650619	3994.19	3951.78	5150.82	4572
Glt1d1	773.266	0.429711	0.24996	1.71912	0.0855924	0.651889	744.583	573.601	990.427	784.451
Gsr	3513.1	-0.329644	0.191788	-1.71879	0.085652	0.651977	4152.59	3673.25	3388.73	2837.83
Washc4	612.835	0.355948	0.207126	1.71851	0.085703	0.651998	554.881	520.286	665.302	710.873
Sgk2	347.713	-0.584864	0.340817	-1.71607	0.0861497	0.652242	368.972	465.132	204.708	352.041
Ints8	613.665	-0.350352	0.204168	-1.71599	0.086163	0.652242	668.702	706.89	536.858	542.21
Ppp1cc	2365.51	-0.285992	0.166492	-1.71774	0.0858432	0.652242	2629.28	2569.26	2179.54	2083.94
Lysmd4	288.849	0.574277	0.334668	1.71596	0.0861688	0.652242	215.313	249.112	429.486	261.484
Primpol	213.995	0.551273	0.320987	1.71743	0.0859008	0.652242	203.93	143.4	270.938	237.712
Gm2449	8.85455	-2.20495	1.28437	-1.71676	0.0860231	0.652242	20.8673	8.27309	4.01389	2.26393
Ccdc28a	287.771	0.502013	0.292434	1.71667	0.0860395	0.652242	239.025	237.162	280.972	393.923
Puf60	2393.07	-0.324783	0.189184	-1.71676	0.0860232	0.652242	2730.77	2592.24	2317.02	1932.26
Gm11131	52.7037	1.15774	0.674553	1.71631	0.0861059	0.652242	32.2495	33.0924	110.382	35.0909
Hectd3	1666.59	0.428329	0.249742	1.71509	0.0863295	0.653093	1347.84	1493.75	1539.33	2285.43
Cdcp1	2886.65	0.447881	0.261187	1.71479	0.086384	0.653141	2376.98	2507.67	4099.18	2562.76
Chkb	871.164	0.371306	0.216571	1.71448	0.086441	0.653206	730.356	788.702	880.045	1085.55
Atp8a2	952.079	0.420381	0.245314	1.71365	0.0865935	0.653994	786.318	842.017	903.125	1276.85
Ago4	99.3546	0.731051	0.426696	1.71328	0.0866607	0.654136	71.1385	78.1348	95.3299	152.815
Cenpv	699.982	-0.362194	0.211552	-1.71208	0.0868821	0.654907	787.266	787.782	662.292	562.586
Gm11724	22.5581	1.36831	0.799277	1.71194	0.086908	0.654907	10.4337	14.7077	22.0764	43.0146
Derl1	2452.03	-0.284754	0.166286	-1.71244	0.0868152	0.654907	2761.12	2625.33	2190.58	2231.1
Dapp1	128.752	-0.671436	0.392402	-1.71109	0.0870645	0.655111	127.101	189.362	111.385	87.1612
Rbm33	2008.75	0.305752	0.178741	1.71059	0.0871577	0.655111	1842.96	1750.22	2095.25	2346.56
Lsm5	206.701	-0.511343	0.298794	-1.71136	0.0870153	0.655111	261.79	224.293	185.642	155.079
Zfp750	425.609	0.48453	0.283271	1.71048	0.0871772	0.655111	394.582	315.297	575.993	416.563
Mbd1	1789.53	0.299182	0.174892	1.71067	0.0871418	0.655111	1650.41	1559.02	2039.06	1909.62
Adsl	1055.41	-0.315652	0.184569	-1.71021	0.0872263	0.655117	1206.51	1134.33	941.257	939.53
Glb1l	42.0241	-0.965141	0.566811	-1.70276	0.0886135	0.655171	54.0653	56.9924	23.0799	33.9589
Gm19705	7.81444	2.18791	1.28158	1.7072	0.0877841	0.655171	3.79405	1.83847	12.0417	13.5836
Ncstn	2839.86	0.28415	0.166608	1.7055	0.0881014	0.655171	2624.54	2497.56	3030.49	3206.85
Gm14137	56.9824	-0.887759	0.520101	-1.7069	0.0878407	0.655171	56.9108	91.004	38.1319	41.8826
Rin2	1749.82	0.303582	0.17768	1.70858	0.0875279	0.655171	1524.26	1608.66	2018.99	1847.36
Rab5if	925.225	-0.39614	0.232642	-1.70279	0.0886078	0.655171	984.557	1118.71	907.139	690.498
Rnf13	610.16	0.417783	0.244626	1.70784	0.0876652	0.655171	486.588	557.974	607.101	788.978
Amigo1	356.821	0.524916	0.308311	1.70256	0.0886511	0.655171	295.936	289.558	515.785	326.005
Arhgef38	2341.17	0.411367	0.241078	1.70637	0.0879399	0.655171	2398.79	1620.61	2677.26	2668.04
Pakap	478.921	-0.485949	0.285226	-1.70373	0.0884317	0.655171	548.241	569.005	315.09	483.348
5730409E04Rik	7.81178	-2.29612	1.34677	-1.7049	0.0882132	0.655171	7.58811	18.3847	3.01042	2.26393
Mrfap1	3501.94	-0.325685	0.191429	-1.70134	0.0888793	0.655171	3813.97	3977.52	3433.88	2782.37
Sart3	1285.6	-0.343334	0.201389	-1.70483	0.0882269	0.655171	1422.77	1453.31	1245.31	1021.03
Pitpnm2	281.789	-0.534071	0.313424	-1.70399	0.0883831	0.655171	400.273	266.577	241.837	218.469
Zfp418	50.712	0.867335	0.508752	1.70483	0.0882267	0.655171	35.095	36.7693	73.2535	57.7301
Art2b	14.0167	2.90303	1.702	1.70566	0.0880712	0.655171	6.6396	0	47.1632	2.26393
Gan	1165.57	0.321688	0.189006	1.702	0.0887555	0.655171	1048.11	1024.03	1218.22	1371.94
6430548M08Rik	1991.53	-0.418788	0.245361	-1.70682	0.0878551	0.655171	2325.76	2231.9	2041.06	1367.41
Sipa1l2	802.115	0.332897	0.194913	1.70792	0.0876506	0.655171	710.437	709.648	929.215	859.16
Ptpn9	817.855	0.387374	0.227072	1.70596	0.0880164	0.655171	644.989	772.155	838.903	1015.37
Fig4	564.632	-0.397582	0.233642	-1.70167	0.0888167	0.655171	635.504	648.059	430.49	544.474
Slc25a35	1206.89	0.318656	0.186501	1.7086	0.0875244	0.655171	1098.38	1049.76	1272.4	1407.03
Wfikkn2	16.423	-1.52101	0.892383	-1.70443	0.0883002	0.655171	30.3524	18.3847	9.03125	7.92374
D030028A08Rik	112.389	-0.669174	0.391549	-1.70904	0.0874435	0.655171	160.299	115.823	95.3299	78.1055
Dusp3	535.832	0.362131	0.212219	1.7064	0.0879328	0.655171	486.588	451.343	611.115	594.281
Kif27	7.87868	2.20054	1.29295	1.70196	0.0887633	0.655171	3.79405	1.83847	10.0347	15.8475
Chdh	3107.89	-0.284702	0.167252	-1.70223	0.0887128	0.655171	3339.72	3487.57	2909.07	2695.2
Adcy5	57.2558	-0.929107	0.544485	-1.7064	0.0879343	0.655171	64.4989	85.4886	28.0972	50.9383
Mdfi	7.52594	-2.66867	1.56261	-1.70783	0.0876679	0.655171	11.3822	14.7077	4.01389	0
St8sia5	11.377	1.95337	1.14701	1.70301	0.0885666	0.655171	3.79405	5.5154	9.03125	27.1671
Pcsk5	250.379	1.03175	0.606409	1.70141	0.0888661	0.655171	200.136	128.693	121.42	551.266
Eif3a	6833.31	-0.282033	0.165549	-1.70362	0.0884513	0.655171	7484.72	7513.81	6517.55	5817.16
Dusp9	26.1888	-1.2711	0.745439	-1.70517	0.0881622	0.655171	48.3742	25.7385	17.059	13.5836
Rpl36a	2909.85	-0.285741	0.167566	-1.70525	0.088148	0.655171	3099.74	3294.53	2699.34	2545.79
Klhdc7a	311.444	-0.448979	0.263962	-1.70092	0.0889572	0.655388	355.693	363.097	233.809	293.179
Rc3h2	849.28	0.367956	0.216485	1.69969	0.0891901	0.655976	663.011	819.956	928.212	985.94
Mphosph9	379.32	-0.479772	0.282287	-1.69959	0.0892082	0.655976	518.837	364.935	330.142	303.366
Rbm42	1465.97	-0.349048	0.205386	-1.69947	0.0892309	0.655976	1544.18	1741.03	1413.89	1164.79
Flt3l	71.0202	0.774586	0.455623	1.70006	0.0891194	0.655976	61.6534	43.2039	94.3264	84.8972
Rpl18	10668.9	-0.271555	0.159828	-1.69905	0.0893105	0.656205	11826.1	11514.3	10084.9	9250.4
Gm16206	44.2017	1.00146	0.589672	1.69834	0.0894444	0.65644	29.4039	29.4154	42.1458	75.8415
Phb2	2748.89	-0.287055	0.169066	-1.69789	0.0895285	0.65644	3071.29	2971.88	2580.93	2371.46
Aqp11	294.516	0.572475	0.337228	1.69759	0.0895851	0.65644	239.025	234.404	260.903	443.73
Scarf1	154.294	0.671176	0.395328	1.69777	0.0895514	0.65644	147.02	91.004	159.552	219.601
Cyp4f16	869.654	-0.414453	0.244029	-1.69837	0.0894371	0.65644	855.559	1131.58	675.337	816.146
Apobec3	1599.85	0.526307	0.310114	1.69714	0.0896699	0.656443	1347.84	1274.98	2463.52	1313.08
Mrps34	328.424	-0.4972	0.292975	-1.69708	0.0896825	0.656443	350.95	418.251	318.101	226.393
Akap9	5731.6	0.271235	0.160052	1.69466	0.0901394	0.658718	5103.95	5284.67	6072.01	6465.77
Fam136a	850.25	-0.349417	0.206172	-1.69478	0.0901163	0.658718	987.403	918.313	804.785	690.498
Ahsa1	1851.55	-0.441732	0.260595	-1.69509	0.0900579	0.658718	2262.21	2003.93	1909.61	1230.44
Sh3gl2	372.817	0.583457	0.3446	1.69314	0.0904287	0.660476	298.782	297.831	315.09	579.565
Xlr4a	16.7205	-2.51029	1.483	-1.69271	0.0905112	0.660722	54.0653	2.7577	1.00347	9.05571
Myo1b	1313.79	0.411195	0.243018	1.69204	0.0906383	0.660724	1107.86	1148.12	1772.13	1227.05
Ptbp3	4161.48	0.308944	0.182625	1.69168	0.0907068	0.660724	3518.04	3916.85	4267.77	4943.28
Tfdp2	1078.83	0.393129	0.232375	1.69179	0.0906867	0.660724	835.641	1029.54	1082.75	1367.41
Rhod	76.1043	-0.948125	0.560232	-1.69238	0.0905734	0.660724	59.7564	140.643	45.1563	58.8621
Cyp20a1	568.681	0.383502	0.226906	1.69013	0.0910023	0.661298	535.91	451.343	677.344	610.128
Rccd1	136.957	0.55924	0.330771	1.69072	0.090891	0.661298	118.564	102.954	165.573	160.739
Atrip	258.948	-0.441369	0.26112	-1.69029	0.0909719	0.661298	292.142	304.266	210.729	228.657
Arhgap18	723.246	0.39997	0.23667	1.68999	0.0910299	0.661298	552.983	694.021	750.597	895.383
Fads3	705.679	-0.381301	0.22551	-1.69084	0.0908669	0.661298	847.023	750.094	674.333	551.266
Pecr	203.834	-0.523304	0.309822	-1.68905	0.0912106	0.661417	247.562	233.485	191.663	142.627
Rps21	3269.55	-0.347002	0.20544	-1.68907	0.0912064	0.661417	3649.88	3672.33	3262.29	2493.72
Lrwd1	343.319	-0.451346	0.267135	-1.68958	0.0911084	0.661417	422.089	371.37	325.125	254.692
Serbp1	6576.28	-0.277858	0.164522	-1.68888	0.0912417	0.661417	7358.57	7056.95	6236.58	5653.02
Gstcd	322.204	-0.557787	0.330388	-1.68828	0.0913571	0.661899	478.051	289.558	278.965	242.24
Uchl3	486.796	-0.505432	0.299587	-1.68709	0.0915852	0.663197	572.902	569.924	498.726	305.63
Coa5	2031.85	0.289586	0.171718	1.68641	0.0917173	0.663644	1891.34	1765.85	2191.58	2278.64
Ms4a8a	7039.87	0.349175	0.20707	1.68626	0.0917451	0.663644	5734.71	6649.73	8866.68	6908.37
Nup35	279.86	-0.514025	0.304932	-1.6857	0.0918531	0.66407	345.259	313.458	273.948	186.774
Slc9a8	1594.67	0.309316	0.183617	1.68457	0.0920709	0.664226	1454.07	1394.48	1656.73	1873.4
Ppm1g	2489.66	-0.368868	0.218953	-1.6847	0.0920472	0.664226	2801.91	2811.01	2509.68	1836.04
Polr1a	834.504	-0.343608	0.20394	-1.68485	0.0920167	0.664226	985.506	881.544	773.677	697.289
Urah	169.787	-0.79786	0.473606	-1.68465	0.0920566	0.664226	220.055	211.424	178.618	69.0498
Srp9	1490.62	-0.342615	0.203583	-1.68292	0.0923897	0.665035	1694.99	1638.99	1458.05	1170.45
Slc39a4	3531.33	0.304342	0.180833	1.683	0.0923749	0.665035	2934.7	3385.53	3728.9	4076.2
Cbr1	2645.08	-0.546514	0.324674	-1.68327	0.0923233	0.665035	3413.7	2866.17	1439.98	2860.47
A630089N07Rik	76.1218	-0.771434	0.458444	-1.68272	0.0924287	0.665035	112.873	79.054	49.1701	63.3899
Zfp185	29.9147	-1.08627	0.645415	-1.68305	0.092365	0.665035	44.5801	36.7693	19.066	19.2434
Pdlim5	2376.96	0.31581	0.187711	1.68243	0.0924862	0.665094	2178.74	2057.24	2861.9	2409.95
Gm16233	15.1836	-1.84671	1.09837	-1.68131	0.0927018	0.665402	17.0732	30.3347	2.00694	11.3196
Slc34a2	87.4958	-1.12187	0.667237	-1.68137	0.0926912	0.665402	51.2197	188.443	40.1389	70.1817
Asl	562.613	-0.388414	0.231035	-1.68119	0.0927256	0.665402	599.461	676.555	531.84	442.598
Pon3	1210.56	0.38444	0.228585	1.68182	0.0926029	0.665402	991.197	1109.51	1565.42	1176.11
Gclm	1786.92	-0.445775	0.265211	-1.68083	0.092796	0.665554	2364.64	1756.65	1241.3	1785.11
Tbc1d32	299.789	0.435945	0.259419	1.68046	0.0928673	0.665713	246.614	262.901	316.094	373.548
Zranb1	870.748	0.344528	0.205106	1.67976	0.0930038	0.66599	747.429	786.863	897.104	1051.59
Cdt1	713.863	-0.334358	0.199052	-1.67976	0.0930043	0.66599	810.979	781.348	611.115	652.011
Tmem106b	1257	0.410678	0.244682	1.67842	0.093265	0.667503	1159.08	999.206	1192.13	1677.57
Zc2hc1c	17.2807	1.43665	0.856698	1.67696	0.0935497	0.669187	7.58811	11.0308	21.0729	29.431
Bmpr1a	1617.5	0.322541	0.192431	1.67614	0.0937111	0.669326	1374.4	1500.19	1659.74	1935.66
Kctd9	530.574	0.369197	0.220236	1.67638	0.0936647	0.669326	494.176	432.039	613.122	582.961
Ppil1	819.412	-0.393526	0.234786	-1.67611	0.0937175	0.669326	950.411	910.96	811.809	604.468
Btf3l4	515.44	0.377346	0.225269	1.67509	0.0939175	0.670069	460.029	436.636	536.858	628.24
Pde2a	8668.58	0.259195	0.154737	1.67507	0.0939205	0.670069	7917.24	7866.79	9635.34	9254.93
Elmo3	1340.14	0.296721	0.177196	1.67454	0.0940251	0.670138	1187.54	1217.98	1445	1510.04
Irak3	269.786	0.470204	0.2808	1.67452	0.0940292	0.670138	248.511	204.07	340.177	286.387
Snhg12	270.488	-0.464207	0.277261	-1.67426	0.0940798	0.670145	344.31	283.124	242.84	211.677
Rem2	33.2576	-1.03732	0.619666	-1.674	0.0941299	0.67015	38.8891	50.5578	22.0764	21.5073
B4galt5	855.059	0.453724	0.271345	1.67213	0.0944993	0.672072	680.084	762.963	780.701	1196.49
Klf12	349.449	0.403563	0.241336	1.67221	0.0944837	0.672072	284.554	317.135	386.337	409.771
Ints11	580.169	-0.438035	0.2621	-1.67125	0.0946722	0.672191	681.981	653.574	581.01	404.111
Slc4a2	2842.09	0.392329	0.234817	1.67078	0.0947643	0.672191	2428.2	2487.44	2630.1	3822.64
Naaa	249.291	0.508498	0.304208	1.67155	0.0946134	0.672191	227.643	183.847	252.875	332.797
Nectin1	639.801	0.409365	0.244968	1.6711	0.0947026	0.672191	600.409	499.143	817.83	641.823
Oaz2	938.712	0.366093	0.219106	1.67085	0.0947508	0.672191	917.213	723.436	1089.77	1024.43
Depp1	45.4293	0.99053	0.59303	1.67029	0.0948624	0.672534	37.9405	22.9808	73.2535	47.5425
Ppm1j	194.123	-0.772394	0.462798	-1.66897	0.0951243	0.672629	164.093	325.408	101.351	185.642
Fam114a1	2158.52	0.280147	0.167807	1.66946	0.0950264	0.672629	1991.88	1907.41	2397.3	2337.5
Pcbp1	7151.01	-0.30283	0.181435	-1.66908	0.0951022	0.672629	7892.58	7905.4	7009.25	5796.78
Tsta3	3590.79	0.270671	0.162176	1.669	0.0951176	0.672629	3334.03	3175.95	3989.81	3863.39
Spink5	9.76552	1.86598	1.11742	1.6699	0.0949386	0.672629	4.74257	3.67693	17.059	13.5836
Strip2	116.061	0.582587	0.349215	1.66828	0.0952608	0.673243	96.7484	89.1656	142.493	135.836
Ccdc115	430.653	-0.389628	0.233912	-1.6657	0.0957723	0.673456	475.205	501.901	401.389	344.117
Kcnh7	82.6705	0.728484	0.437193	1.66628	0.0956583	0.673456	69.2415	55.154	86.2986	119.988
Slc31a2	240.445	0.556438	0.333859	1.66669	0.0955768	0.673456	167.887	221.535	339.174	233.184
Cdk6	694.569	0.570433	0.342292	1.66651	0.0956119	0.673456	503.661	614.047	565.958	1094.61
Jrkl	209.295	0.492409	0.295405	1.66689	0.0955358	0.673456	188.754	159.027	226.785	262.615
Flcn	799.432	0.337243	0.202503	1.66537	0.0958384	0.673456	748.377	664.605	922.191	862.556
Plekhh3	579.091	-0.417243	0.250539	-1.66538	0.0958372	0.673456	562.469	762.044	510.767	481.084
Thrb	473.499	0.441209	0.264866	1.66578	0.0957564	0.673456	374.663	428.362	461.597	629.372
Xpo4	880.915	-0.32187	0.193124	-1.66664	0.095585	0.673456	975.072	982.66	818.833	747.096
Wdr4	516.249	-0.375262	0.225123	-1.66692	0.0955304	0.673456	588.078	578.197	486.684	412.035
Hars	886.563	-0.378695	0.227272	-1.66626	0.0956616	0.673456	953.256	1051.6	869.007	672.386
Qser1	679.462	0.339616	0.204159	1.66349	0.0962146	0.675749	569.108	630.594	767.656	750.492
Exoc2	601.499	0.349332	0.210032	1.66324	0.0962653	0.675755	532.116	525.801	637.205	710.873
Dop1b	3029.44	0.360424	0.21682	1.66232	0.0964495	0.676697	2433.89	2871.68	2961.25	3850.94
Stat1	2057.1	1.24829	0.752353	1.65918	0.0970787	0.677249	1097.43	1340.24	4379.15	1411.56
Atg9a	1529.88	0.334572	0.201548	1.66001	0.0969118	0.677249	1401.9	1304.39	1535.31	1877.93
Tmcc1	604.662	0.368276	0.221926	1.65945	0.0970244	0.677249	487.536	568.086	644.229	718.797
Tsen34	1120.61	-0.383016	0.230674	-1.66042	0.0968299	0.677249	1137.27	1399.99	1083.75	861.424
Bcl3	1028.02	-0.544954	0.328396	-1.65944	0.0970267	0.677249	1060.44	1379.77	1087.76	584.093
Abce1	2509.83	-0.307609	0.185237	-1.66063	0.0967885	0.677249	2976.44	2576.61	2349.13	2137.15
Alas1	2448.29	0.383801	0.231062	1.66103	0.0967065	0.677249	2018.44	2230.98	3240.21	2303.55
Gpatch8	964.982	0.326065	0.196507	1.6593	0.0970551	0.677249	807.185	905.444	1034.58	1112.72
Ston2	440.253	-0.401392	0.241902	-1.65932	0.0970516	0.677249	450.544	551.54	367.271	391.659
Parp4	1096.91	0.320408	0.192911	1.66091	0.0967307	0.677249	935.235	1015.75	1152.99	1283.65
Plcxd2	381.279	-0.4455	0.268195	-1.6611	0.0966932	0.677249	378.457	500.982	341.181	304.498
Gm1965	253.86	0.853103	0.514401	1.65844	0.097229	0.677251	173.578	188.443	501.736	151.683
Fxyd4	17.4612	1.46214	0.881425	1.65884	0.0971489	0.677251	7.58811	11.0308	33.1146	18.1114
Il1rap	142.748	0.618035	0.372612	1.65866	0.097185	0.677251	115.719	109.389	136.472	209.413
Vtcn1	24.6921	-1.20585	0.727505	-1.65751	0.0974159	0.677506	27.5069	41.3655	14.0486	15.8475
Gm15910	8.67435	-2.11885	1.27814	-1.65776	0.0973661	0.677506	18.9703	9.19233	2.00694	4.52785
Srp68	1676.68	-0.289202	0.174447	-1.65782	0.0973532	0.677506	1803.12	1885.35	1552.37	1465.89
Metrnl	937.476	-0.425414	0.256858	-1.65622	0.0976764	0.678969	872.633	1276.81	840.91	759.547
Tmem63a	3288.99	0.274509	0.165836	1.65531	0.0978625	0.679302	3070.34	2883.63	3506.13	3695.86
Pdk2	594.327	0.551277	0.332973	1.65562	0.0977987	0.679302	436.316	527.64	498.726	914.626
Rpgrip1	49.6986	-1.03689	0.626426	-1.65524	0.0978749	0.679302	39.8376	93.7617	30.1042	35.0909
Idh1	3154.71	-0.363861	0.221192	-1.645	0.0999698	0.680503	3731.45	3368.99	2333.07	3185.34
Usp40	604.755	0.362617	0.220671	1.64325	0.100331	0.680503	481.845	576.359	670.319	690.498
Yod1	250.183	0.479544	0.29071	1.64956	0.0990321	0.680503	224.798	193.039	256.889	326.005
Lpgat1	1867.06	0.32122	0.195346	1.64437	0.1001	0.680503	1732.93	1587.51	2260.82	1886.98
Ankrd16	835.637	0.342342	0.208028	1.64566	0.0998346	0.680503	782.524	691.263	876.031	992.732
Zmynd19	678.246	-0.433862	0.26348	-1.64666	0.0996282	0.680503	785.369	773.994	688.382	465.237
Mrps2	726.832	-0.327846	0.199522	-1.64316	0.100349	0.680503	842.28	775.832	637.205	652.011
Tgm5	38.1378	-0.95543	0.57999	-1.64732	0.0994921	0.680503	45.5287	55.154	28.0972	23.7712
Cbfa2t2	517.165	0.414008	0.252153	1.64189	0.100612	0.680503	404.067	482.597	519.799	662.199
Ctsz	2010.88	-0.410222	0.249486	-1.64427	0.100121	0.680503	2036.46	2553.63	2026.01	1427.41
S100a1	1406.31	0.299358	0.18207	1.64419	0.100138	0.680503	1270.06	1251.99	1631.65	1471.55
Manba	481.632	0.394673	0.239039	1.65108	0.0987213	0.680503	462.875	369.532	551.91	542.21
Tdrd7	1039.27	0.320104	0.194274	1.64769	0.0994159	0.680503	896.345	952.325	1084.75	1223.65
AI427809	91.0815	-0.646745	0.393481	-1.64365	0.100248	0.680503	117.616	104.793	76.2639	65.6539
Ppp1r8	580.15	-0.451796	0.273771	-1.65027	0.0988883	0.680503	646.886	694.021	588.035	391.659
Cgref1	3269.32	-0.377814	0.229863	-1.64365	0.100249	0.680503	4102.32	3288.1	3245.23	2441.64
Noa1	534.052	-0.393423	0.238562	-1.64914	0.0991187	0.680503	618.431	594.744	517.792	405.243
Rassf6	2612.28	0.310163	0.187784	1.6517	0.0985958	0.680503	2496.49	2168.47	2715.4	3068.75
Ccni	3310.76	0.45935	0.279632	1.6427	0.100445	0.680503	2581.85	2993.94	2851.87	4815.37
Pot1a	231.507	0.478192	0.291188	1.64221	0.100546	0.680503	212.467	174.654	291.007	247.9
Hdac11	477.306	0.466233	0.282481	1.65049	0.0988418	0.680503	351.899	449.505	462.601	645.219
C1ra	47.7286	-1.06723	0.64976	-1.64251	0.100485	0.680503	42.6831	86.4079	21.0729	40.7507
Aldoa	11633.9	0.264699	0.160262	1.65166	0.0986046	0.680503	10490.6	10648.4	12103.9	13292.6
Zfp511	218.018	-0.544293	0.330046	-1.64914	0.0991184	0.680503	298.782	218.777	201.698	152.815
Lyl1	45.3673	0.91948	0.557116	1.65043	0.0988555	0.680503	37.9405	24.8193	54.1875	64.5219
4931428F04Rik	118.855	-0.615018	0.372844	-1.64953	0.0990389	0.680503	151.762	136.046	108.375	79.2374
Nup133	579.572	-0.368246	0.223696	-1.64619	0.0997243	0.680503	694.312	612.209	540.872	470.897
Gm19531	13.8335	1.69971	1.03391	1.64397	0.100182	0.680503	3.79405	9.19233	14.0486	28.2991
Rpl41	10812.6	-0.270835	0.164385	-1.64757	0.0994414	0.680503	12215	11434.3	10273.5	9327.38
P4ha2	217.602	0.642873	0.38998	1.64848	0.0992543	0.680503	205.827	134.208	331.146	199.226
Tubg1	520.938	-0.529719	0.321256	-1.6489	0.0991685	0.680503	703.797	527.64	530.837	321.478
Mettl2	347.764	-0.427124	0.258387	-1.65304	0.0983234	0.680503	439.162	358.501	280.972	312.422
Foxa1	3006.93	0.275141	0.167469	1.64293	0.100397	0.680503	2838.9	2603.27	3281.35	3304.2
Snapc1	451.535	-0.423572	0.257489	-1.64501	0.0999671	0.680503	589.027	445.828	403.396	367.888
Aldh6a1	383.776	0.549726	0.332915	1.65125	0.0986876	0.680503	282.657	340.116	336.163	576.169
Gm26660	9.90133	1.88343	1.14257	1.64841	0.0992682	0.680503	5.69108	2.7577	13.0451	18.1114
Rb1	997.574	0.317936	0.192235	1.65389	0.0981498	0.680503	865.044	910.96	1050.64	1163.66
Tmem65	711.188	0.493646	0.300592	1.64225	0.100539	0.680503	700.003	481.678	988.42	674.65
H1f0	5028.74	-0.275599	0.167074	-1.64956	0.0990335	0.680503	5807.75	5207.45	4491.54	4608.22
Cyp2d34	1917.07	-0.688982	0.417231	-1.65132	0.098673	0.680503	1787	2945.22	832.882	2103.19
Nmral1	195.706	-0.506986	0.308018	-1.64596	0.0997715	0.680503	240.922	218.777	181.628	141.495
Tagap	46.2691	-0.946079	0.572131	-1.65361	0.0982076	0.680503	48.3742	73.5386	37.1285	26.0352
Prss22	22.1942	-2.05853	1.25045	-1.64622	0.0997176	0.680503	30.3524	41.3655	17.059	0
Telo2	424.904	-0.454157	0.276355	-1.64339	0.100303	0.680503	512.197	470.647	422.462	294.31
H2-Eb1	607.924	3.62797	2.20498	1.64535	0.099897	0.680503	28.4554	153.512	2223.69	26.0352
Bambi	180.936	-0.531713	0.323825	-1.64198	0.100594	0.680503	185.909	241.758	136.472	159.607
Cdo1	574.912	-0.434655	0.263921	-1.64692	0.0995751	0.680503	580.49	740.902	422.462	555.794
Dym	932.463	-0.3149	0.191301	-1.6461	0.0997429	0.680503	1057.59	1010.24	863.99	798.034
Blnk	1338.87	0.298674	0.181763	1.64321	0.10034	0.680503	1172.36	1229.01	1416.9	1537.21
[truncated: 11,535 more rows]

## Sheet: Proximal GWTM2 vs GA3M2
	baseMean	log2FoldChange	lfcSE	stat	pvalue	padj	GWTM2P_3	GWTM2P_4	GA3M2P_1	GA3M2P_2
Clca4b	2767.43	4.69253	0.313441	14.971	1.13604e-50	1.71258e-46	265.945	144.927	4833.18	5825.68
Muc2	109146	-3.62206	0.255803	-14.1596	1.62934e-45	1.22811e-41	179572	224217	18753	14042.1
Pcdh17	401.352	-5.21515	0.415658	-12.5467	4.14242e-36	2.08156e-32	591.293	972.268	15.0974	26.7487
Saa1	2685.11	3.84793	0.357315	10.769	4.82076e-27	1.81682e-23	295.19	402.829	3196.62	6845.82
Nt5e	336.079	5.74992	0.561942	10.2322	1.4219e-24	4.28702e-21	10.9668	13.6939	305.974	1013.68
Ang4	2856.73	-3.47762	0.343398	-10.1271	4.18981e-24	1.05269e-20	3360.41	7125.4	444.87	496.234
Cldn4	2310.35	3.61109	0.371518	9.71983	2.48199e-22	5.34513e-19	317.123	382.288	2526.3	6015.69
Mptx1	495.649	-10.0072	1.06509	-9.39564	5.68687e-21	1.07162e-17	1139.63	841.034	1.00649	0.922368
Apoe	370.979	2.88023	0.310241	9.28385	1.63467e-20	2.73806e-17	89.5622	87.8693	589.805	716.68
Lama3	983.399	3.55291	0.393967	9.0183	1.9103e-19	2.87978e-16	162.674	146.068	1036.69	2588.17
Marcksl1	2063.68	3.10679	0.370291	8.39012	4.85656e-17	6.6557e-14	457.864	400.547	2183.08	5213.23
Arhgap20	743.027	-2.53922	0.307658	-8.25339	1.53966e-16	1.9342e-13	985.184	1550.84	218.409	217.679
Traf1	146.776	-3.36169	0.409424	-8.21078	2.19751e-16	2.54827e-13	262.289	272.737	27.1753	24.9039
Tppp	610.104	-2.27328	0.277275	-8.19865	2.43092e-16	2.61758e-13	908.416	1113.77	214.383	203.843
Scara5	225.482	-3.3565	0.411618	-8.15439	3.50941e-16	3.52696e-13	519.095	302.407	46.2987	34.1276
Cps1	86.153	-5.65595	0.71507	-7.90964	2.58136e-15	2.43213e-12	191.919	146.068	2.01299	4.61184
Scin	1991.27	-2.1312	0.270594	-7.87601	3.38013e-15	2.99738e-12	2685.95	3798.92	792.11	688.087
Cacna1h	1576.49	-2.73358	0.350636	-7.79606	6.38701e-15	5.34912e-12	2039.82	3441.74	527.402	297.003
Lbh	588.815	-2.17338	0.279318	-7.78103	7.1935e-15	5.70748e-12	925.78	1001.94	237.532	190.008
Clps	468.926	-2.58903	0.33465	-7.73654	1.02161e-14	7.7004e-12	636.074	972.268	152.987	114.374
Iqcn	191.185	2.82357	0.365907	7.71664	1.19432e-14	8.57352e-12	45.695	49.0699	313.019	356.957
Saa3	331.627	4.35796	0.572725	7.60916	2.75877e-14	1.89039e-11	26.5031	35.3759	221.428	1043.2
Cyp2d9	168.886	4.02678	0.536385	7.50726	6.03768e-14	3.9573e-11	10.0529	29.6701	213.376	422.445
Dhrs9	754.597	2.25938	0.301456	7.49489	6.63518e-14	4.16772e-11	300.673	220.244	1055.81	1441.66
Pbld1	110.545	-3.65807	0.489213	-7.47746	7.57731e-14	4.56912e-11	205.627	204.268	11.0714	21.2145
Steap4	244.665	3.57263	0.47869	7.46334	8.43579e-14	4.89113e-11	44.7811	30.8113	254.643	648.425
Lyz2	200.07	11.0572	1.4948	7.39714	1.39153e-13	7.76938e-11	0	0	304.967	495.312
Kcnf1	331.165	-2.29691	0.31345	-7.32782	2.33934e-13	1.25948e-10	492.592	608.238	106.688	117.141
Vill	423.941	2.25288	0.308525	7.30208	2.83355e-13	1.47296e-10	163.588	130.092	618.993	783.091
Aldh1a3	249.211	3.44082	0.481702	7.14304	9.12897e-13	4.58731e-10	59.4035	23.9643	301.948	611.53
Gm2245	70.2822	5.78366	0.81419	7.10358	1.21567e-12	5.91171e-10	3.6556	1.14116	149.967	126.364
Rbp2	249.832	4.1887	0.601843	6.95979	3.4077e-12	1.5567e-09	13.7085	38.7994	193.247	753.575
Amd2	73.0362	4.61366	0.662886	6.95996	3.40372e-12	1.5567e-09	2.7417	9.12927	152.987	127.287
Spp1	115.645	10.2663	1.50226	6.8339	8.26351e-12	3.66389e-09	0	0	204.318	258.263
Gm42047	1613.52	-2.12698	0.316739	-6.71527	1.87723e-11	8.08549e-09	3096.29	2155.65	455.941	746.196
Bmp8b	124.659	3.38363	0.5089	6.64891	2.95267e-11	1.23643e-08	21.9336	21.682	146.948	308.071
Slc16a9	103.04	-3.09861	0.47718	-6.49358	8.38192e-11	3.41507e-08	162.674	206.55	17.1104	25.8263
Mal	575.336	2.63008	0.406557	6.46915	9.85538e-11	3.90973e-08	143.482	176.88	570.681	1410.3
Cacna1a	187.489	-2.35414	0.369781	-6.36631	1.9363e-10	7.48455e-08	346.368	280.725	68.4415	54.4197
Igfbp4	191.942	2.75559	0.433353	6.35875	2.03398e-10	7.61614e-08	63.0591	35.3759	415.682	253.651
Neurl1a	63.4944	-4.03827	0.635352	-6.35595	2.07139e-10	7.61614e-08	106.926	132.374	10.0649	4.61184
Ces1d	562.654	-1.79598	0.284654	-6.30935	2.80217e-10	1.00578e-07	953.197	794.247	226.461	276.711
Fam3c	622.635	1.82045	0.289078	6.29744	3.02608e-10	1.06089e-07	307.07	241.926	1080.97	860.57
Slc22a17	56.6983	-3.98399	0.642252	-6.20315	5.53432e-10	1.89613e-07	115.151	98.1397	7.04545	6.45658
Oas2	189.275	-3.02872	0.48903	-6.19331	5.89123e-10	1.97356e-07	197.402	477.005	51.3311	31.3605
Fn1	84.2485	3.97426	0.646547	6.1469	7.90116e-10	2.53426e-07	10.9668	9.12927	83.5389	233.359
Trim15	583.178	2.60617	0.42397	6.14707	7.89293e-10	2.53426e-07	231.217	96.9985	708.571	1295.93
Slc16a3	212.961	3.11718	0.517195	6.0271	1.66928e-09	5.24258e-07	61.2313	26.2467	217.402	546.964
Esr1	157.381	2.53896	0.422839	6.00455	1.91868e-09	5.90286e-07	45.695	46.7875	201.299	335.742
Cntnap1	209.461	-2.0793	0.347227	-5.9883	2.12047e-09	6.39321e-07	313.468	364.03	86.5584	73.7895
Anxa13	403.401	-2.26851	0.379602	-5.97602	2.28658e-09	6.75885e-07	583.982	752.024	187.208	90.3921
Ecm1	127.303	2.77289	0.468252	5.92179	3.18457e-09	9.2322e-07	43.8672	20.5409	201.299	243.505
Rbp1	70.1142	4.9316	0.837768	5.8866	3.94221e-09	1.1213e-06	6.3973	2.28232	51.3311	220.446
Sema7a	758.727	2.62189	0.447637	5.85718	4.70788e-09	1.31428e-06	327.176	95.8574	1464.45	1147.43
Dio1	341.448	-2.41513	0.414595	-5.82528	5.70178e-09	1.56281e-06	352.765	797.67	93.6038	121.753
Ace2	135.432	3.60295	0.620621	5.8054	6.42113e-09	1.72854e-06	22.8475	18.2585	96.6233	403.997
Anxa1	2691.05	1.98664	0.348415	5.70194	1.18448e-08	3.13264e-06	1093.94	1074.97	2678.28	5916.99
Trim40	586	1.95543	0.344147	5.68195	1.33168e-08	3.46122e-06	281.481	198.562	693.474	1170.49
Sparc	55.3893	6.14671	1.0933	5.62215	1.8859e-08	4.81865e-06	0.9139	2.28232	41.2662	177.095
Chst11	77.4227	-3.14108	0.56312	-5.57798	2.43324e-08	6.11353e-06	106.012	172.315	11.0714	20.2921
Sprr1a	322.661	2.47542	0.444769	5.56563	2.61205e-08	6.4552e-06	84.0788	112.975	304.967	788.625
Pex5l	83.2526	-3.09004	0.558663	-5.53112	3.18186e-08	7.73654e-06	105.098	192.856	22.1428	12.9132
Pmepa1	969.254	1.7047	0.30841	5.52738	3.25048e-08	7.77794e-06	555.651	353.759	1284.28	1683.32
Areg	829.467	2.12258	0.387815	5.47317	4.42047e-08	1.04123e-05	402.116	216.82	916.915	1782.02
Rbm3	4286.65	1.54006	0.28162	5.46857	4.53684e-08	1.0522e-05	2133.96	2253.79	4907.66	7851.2
Egln3	668.926	2.15554	0.394623	5.46226	4.70103e-08	1.07376e-05	291.534	198.562	668.311	1517.3
E230034D01Rik	160.153	-2.18639	0.401387	-5.44709	5.12011e-08	1.15202e-05	209.283	316.101	54.3506	60.8763
BB123696	101.229	3.79893	0.707664	5.36826	7.94983e-08	1.76241e-05	21.0197	5.7058	77.4999	300.692
C2cd4b	789.082	1.3489	0.252047	5.35179	8.70906e-08	1.90274e-05	456.036	433.641	1141.36	1125.29
Zan	2021.55	-1.66626	0.313123	-5.32142	1.02962e-07	2.18613e-05	3111.83	3036.63	1256.1	681.63
Gprc5b	157.316	2.26384	0.425411	5.32153	1.02897e-07	2.18613e-05	71.2842	36.5171	268.734	252.729
Tifa	2944.88	1.1993	0.226937	5.28472	1.25897e-07	2.63597e-05	1847.9	1725.43	4192.04	4014.15
Chil3	36.4779	8.60281	1.63209	5.27105	1.35649e-07	2.80124e-05	0	0	35.2272	110.684
Slc15a1	52.7557	4.22528	0.803542	5.25832	1.45376e-07	2.96155e-05	0.9139	10.2704	73.474	126.364
Reg3a	55.7741	3.91182	0.746097	5.24305	1.57947e-07	3.17474e-05	9.139	4.56464	55.3571	154.036
Egr2	798.08	1.53504	0.294108	5.2193	1.79604e-07	3.56253e-05	486.195	332.077	1079.97	1294.08
Fxyd3	463.606	-1.65542	0.317511	-5.21373	1.85083e-07	3.62354e-05	843.529	563.733	240.552	206.611
Clca1	43212.5	-4.52937	0.869566	-5.20877	1.90101e-07	3.67407e-05	60980.9	104695	5531.68	1642.74
Sema5a	1406.35	-1.27338	0.244591	-5.20617	1.92779e-07	3.67867e-05	1987.73	1991.32	892.759	753.575
Slc28a2	99.2717	-2.30977	0.446921	-5.16819	2.36376e-07	4.33462e-05	153.535	176.88	36.2337	30.4382
Mgam2-ps	1787.17	-1.26154	0.244182	-5.16639	2.38655e-07	4.33462e-05	2687.78	2356.49	1131.3	973.099
Slc9a3	3660.86	1.91598	0.370371	5.17314	2.30192e-07	4.33462e-05	1513.42	1554.26	3311.36	8264.42
Ly6g	478.68	6.17245	1.19432	5.16817	2.36395e-07	4.33462e-05	19.1919	6.84696	338.182	1550.5
Pcsk6	57.4815	3.34943	0.651484	5.14123	2.72945e-07	4.89838e-05	15.5363	4.56464	104.675	105.15
Pla2g3	218.039	-1.69277	0.330732	-5.11825	3.08377e-07	5.46915e-05	331.746	334.36	103.669	102.383
Tnc	31.7023	8.39737	1.64139	5.116	3.12075e-07	5.47039e-05	0	0	93.6038	33.2053
Dgat2	1460.74	2.12387	0.418245	5.07805	3.81323e-07	6.60741e-05	473.4	617.367	1204.77	3547.43
Cnksr3	964.937	-1.66592	0.328739	-5.0676	4.02869e-07	6.90143e-05	1300.48	1634.14	595.844	329.286
Fbln2	33.6679	8.48732	1.68108	5.04872	4.4478e-07	7.53377e-05	0	0	22.1428	112.529
Cyp2c55	4762.48	-1.86152	0.371765	-5.00724	5.52165e-07	9.24876e-05	5243.04	9696.43	1372.86	2737.59
Tnfsf15	64.7072	-3.19646	0.63992	-4.99509	5.88071e-07	9.74195e-05	131.602	101.563	20.1299	5.53421
Ntn4	563.977	-1.59665	0.321826	-4.96122	7.00517e-07	0.000114786	689.994	1005.36	328.117	232.437
Gcnt1	326.003	2.15547	0.4352	4.95283	7.31424e-07	0.000118561	170.899	67.3284	424.74	641.046
Gprc5a	2354.78	1.5042	0.303836	4.95069	7.39504e-07	0.000118596	1260.27	1194.79	2529.32	4434.75
Sult1c2	648.075	-1.38567	0.2807	-4.93648	7.95445e-07	0.000126225	816.112	1059	337.175	380.016
Plaur	614.56	1.974	0.400046	4.93443	8.03846e-07	0.000126229	347.282	150.633	764.935	1195.39
Klhl13	31.0132	-4.62258	0.937604	-4.93021	8.21413e-07	0.000127658	48.4367	70.7519	3.01948	1.84474
Serpine1	39.744	4.66868	0.952094	4.90359	9.41014e-07	0.000143291	3.6556	2.28232	32.2078	120.83
Plagl1	113.892	-2.52745	0.515252	-4.90527	9.33001e-07	0.000143291	137.085	251.055	45.2922	22.1368
Dclk2	118.933	-2.01203	0.411347	-4.89132	1.00162e-06	0.000150994	201.972	179.162	50.3246	44.2737
Bgn	30.3345	8.33698	1.7108	4.87315	1.09833e-06	0.000163934	0	0	17.1104	104.228
Lamb1	129.038	-2.13963	0.43931	-4.87045	1.11347e-06	0.000164564	157.191	263.608	48.3117	47.0408
Gpnmb	23.733	7.98155	1.64224	4.86016	1.1729e-06	0.000170608	0	0	43.2792	51.6526
Plekhd1	194.851	-1.92623	0.396387	-4.85947	1.177e-06	0.000170608	258.634	358.324	100.649	61.7987
Arg1	249.492	2.02753	0.419036	4.83855	1.30789e-06	0.000187775	99.6151	96.9985	251.623	549.732
Gstm3	656.723	-1.33259	0.275839	-4.83105	1.35817e-06	0.000193155	830.735	1049.87	354.285	392.007
Zfp532	143.112	-2.05908	0.426928	-4.82301	1.41407e-06	0.000199226	193.747	268.172	42.2727	68.2553
Col1a1	55.0065	7.75935	1.6159	4.80188	1.57182e-06	0.0002194	0.9139	0	28.1818	190.93
Zbtb16	36.1716	4.34748	0.905786	4.79968	1.58921e-06	0.000219792	6.3973	0	65.422	72.8671
Ier3	676.796	1.33389	0.27816	4.7954	1.62352e-06	0.000222495	429.533	338.924	892.759	1045.97
Cxcl2	23.1261	7.94277	1.65842	4.78936	1.67313e-06	0.00022443	0	0	58.3766	34.1276
Gpr27	102.377	2.68119	0.559951	4.78827	1.68229e-06	0.00022443	42.0394	12.5528	207.338	147.579
Ces1g	705.262	-1.63927	0.342204	-4.79033	1.66509e-06	0.00022443	831.649	1304.35	261.688	423.367
Gstp3	147.363	2.47659	0.51915	4.77047	1.83792e-06	0.000243041	47.5228	42.2229	129.838	369.87
A1cf	321.644	-1.54387	0.324428	-4.75874	1.94807e-06	0.000255367	503.559	454.181	193.247	135.588
Col4a2	22.7888	7.92383	1.66697	4.75343	1.99999e-06	0.000259913	0	0	31.2013	59.9539
Gsta3	391.709	1.66518	0.351054	4.74337	2.1019e-06	0.000270821	177.297	198.562	432.792	758.187
Atp5k	892.554	-1.35974	0.287273	-4.73326	2.20945e-06	0.000282266	1508.85	1060.14	457.954	543.275
Lrat	129.098	-2.12102	0.450211	-4.71117	2.463e-06	0.000312014	164.502	255.62	37.2402	59.0316
Dio3os	43.4845	5.41676	1.15327	4.69686	2.64192e-06	0.000331891	2.7417	1.14116	15.0974	154.958
Alad	1626.43	1.22223	0.261024	4.68243	2.83498e-06	0.000350306	1017.17	934.61	1944.54	2609.38
Cdkl1	20.5494	-7.85488	1.67711	-4.68357	2.81921e-06	0.000350306	31.9865	50.211	0	0
Myot	107.943	2.23473	0.477448	4.68058	2.86059e-06	0.000350597	45.695	29.6701	136.883	219.524
Bok	642.372	1.55545	0.332846	4.67317	2.96581e-06	0.000360561	346.368	305.831	691.461	1225.83
Chrd	72.716	3.02106	0.647086	4.66871	3.0309e-06	0.000365527	19.1919	12.5528	65.422	193.697
Lcn2	37.3373	7.19387	1.54174	4.66606	3.07029e-06	0.000367338	0.9139	0	65.422	83.0132
Tat	636.962	1.4132	0.304027	4.64826	3.3475e-06	0.000397351	423.135	271.596	905.844	947.272
Gm830	483.456	1.5977	0.343906	4.64575	3.38845e-06	0.00039907	311.64	167.75	715.616	738.817
Grem1	22.1413	7.87933	1.70199	4.62948	3.66591e-06	0.0004284	0	0	66.4285	22.1368
Hspa12a	79.9781	3.08627	0.672921	4.58638	4.51005e-06	0.000522993	15.5363	18.2585	57.3701	228.747
Otud1	39.5137	-3.21272	0.701757	-4.57811	4.69194e-06	0.000539931	59.4035	83.3046	7.04545	8.30132
Fam117a	335.956	-1.49732	0.327545	-4.57134	4.84604e-06	0.00055344	424.049	568.297	199.286	152.191
Ets1	115.482	1.95112	0.427701	4.56188	5.06971e-06	0.00057463	50.2645	44.5052	210.357	156.803
Pde9a	2847.1	1.91058	0.418981	4.56007	5.11375e-06	0.000575297	1485.09	907.222	2353.18	6642.9
Tenm4	182.215	-1.79152	0.393212	-4.5561	5.2111e-06	0.000581906	342.712	222.526	92.5973	71.0224
Slc25a34	529.921	-1.39754	0.307081	-4.55105	5.33784e-06	0.000591676	621.452	915.21	310	273.021
Hapln4	26.3731	-4.39287	0.968967	-4.53356	5.7998e-06	0.000633565	58.4896	42.2229	2.01299	2.76711
Rec8	68.1781	-2.5174	0.555216	-4.53409	5.78513e-06	0.000633565	145.31	86.7281	23.1493	17.525
Sptbn2	251.806	-2.01189	0.444942	-4.52168	6.13496e-06	0.000665357	408.513	398.265	146.948	53.4974
Prss30	2300.22	1.87238	0.414499	4.51721	6.26586e-06	0.000674699	871.86	1102.36	1808.67	5417.99
Slc26a3	1250.43	-1.70671	0.378352	-4.51091	6.45496e-06	0.000690131	1282.2	2547.07	420.714	751.73
Prdm1	71.7276	2.90429	0.648488	4.47855	7.51526e-06	0.000797835	9.139	25.1055	76.4935	176.172
Foxq1	132.355	1.95371	0.436401	4.47687	7.57446e-06	0.000798496	53.9201	54.7756	156.006	264.72
Axl	17.7578	7.56302	1.6987	4.45225	8.49759e-06	0.000889591	0	0	33.2143	37.8171
Dusp22	138.343	2.01977	0.454378	4.44514	8.78362e-06	0.000906939	65.8008	43.3641	161.039	283.167
Hoga1	221.292	2.61064	0.587176	4.44609	8.74485e-06	0.000906939	103.271	20.5409	247.597	513.759
Col1a2	33.9238	5.99051	1.34843	4.44257	8.88898e-06	0.000911574	0	2.28232	18.1169	115.296
Cxcl1	37.4089	3.3816	0.762931	4.43238	9.3199e-06	0.000949307	7.3112	5.7058	89.5779	47.0408
Sprr2a3	4053.69	1.89925	0.430687	4.40981	1.03464e-05	0.00104679	1093.94	2334.81	3566	9220
Kif26a	72.8268	-3.09785	0.70616	-4.38689	1.14981e-05	0.00115168	186.436	74.1754	25.1623	5.53421
Acot12	35.9179	4.71523	1.07514	4.38569	1.15616e-05	0.00115168	0.9139	4.56464	20.1299	118.063
Fer1l6	3135.91	-1.43248	0.326696	-4.38474	1.16123e-05	0.00115168	3798.17	5354.32	2191.13	1200
Itgav	726.197	1.22889	0.280634	4.37898	1.19237e-05	0.00117483	467.917	400.547	879.675	1156.65
N4bp2l1	143.092	2.49598	0.571407	4.36813	1.25312e-05	0.00122668	63.973	21.682	139.903	346.811
Gpx2	12223.8	0.946631	0.216783	4.36672	1.26127e-05	0.00122669	8427.07	8275.69	16211.6	15981
C1qc	16.7513	7.47911	1.71447	4.36234	1.28678e-05	0.00124348	0	0	29.1883	37.8171
Hif1a	1423.25	1.09118	0.250638	4.35362	1.33907e-05	0.00128576	1008.95	809.082	1899.25	1975.71
Sned1	281.554	-1.91936	0.441547	-4.3469	1.38073e-05	0.00130754	471.572	418.805	173.117	62.7211
Tgm2	779.908	1.16631	0.268451	4.34459	1.39535e-05	0.00130754	526.406	434.782	994.415	1164.03
F3	740.952	1.44327	0.332493	4.34076	1.41992e-05	0.00130754	402.116	394.841	763.928	1402.92
Gbp8	77.1702	2.44837	0.56404	4.34077	1.41985e-05	0.00130754	34.7282	12.5528	125.812	135.588
Pxdc1	90.5051	2.67577	0.615911	4.3444	1.39655e-05	0.00130754	17.3641	31.9525	77.4999	235.204
Clu	190.817	2.10025	0.483887	4.34036	1.42246e-05	0.00130754	45.695	99.2809	202.305	415.988
Btnl2	112.168	1.93922	0.446521	4.34295	1.40585e-05	0.00130754	43.8672	49.0699	139.903	215.834
Vdr	4240.56	-0.964428	0.222461	-4.33527	1.45579e-05	0.00133006	5466.95	5748.02	2836.3	2910.99
B4galt1	2652.96	0.995316	0.229993	4.32759	1.50751e-05	0.00136902	1871.67	1672.94	3531.78	3535.44
Slc22a3	23.6223	-4.97567	1.15013	-4.32617	1.51724e-05	0.00136961	31.0726	60.4814	2.01299	0.922368
Prlr	513.059	-1.38928	0.321428	-4.32221	1.54471e-05	0.00138007	728.378	756.589	353.279	213.989
Dusp1	5700.04	1.29413	0.299437	4.32187	1.54714e-05	0.00138007	4219.47	2383.88	7857.69	8339.13
Grpr	57.6133	-2.77426	0.644429	-4.30498	1.67001e-05	0.0014809	82.251	118.681	22.1428	7.37895
Plet1os	867.312	1.2485	0.29038	4.29952	1.71168e-05	0.00150898	559.307	467.875	1441.3	1000.77
Nrn1	24.4663	-4.28905	0.998104	-4.2972	1.72969e-05	0.00151599	47.5228	45.6464	1.00649	3.68947
Abat	1697.73	-1.00785	0.23611	-4.26858	1.96722e-05	0.00171421	2176.91	2358.78	1081.98	1173.25
Dnase1l2	209.675	2.45814	0.576126	4.26668	1.98407e-05	0.00171896	73.112	55.9168	125.812	583.859
Lpin1	457.347	-1.27657	0.299312	-4.26501	1.99894e-05	0.00172194	690.908	603.673	306.98	227.825
Gal3st2c	72.6735	-2.41337	0.566042	-4.26359	2.01166e-05	0.00172306	122.463	122.104	33.2143	12.9132
Arhgap24	975.526	-1.09475	0.257173	-4.25689	2.07294e-05	0.00176551	1313.27	1344.29	687.435	557.111
Itih5	319.567	-1.66475	0.391388	-4.25344	2.10515e-05	0.00178287	344.54	627.638	119.773	186.318
Ly6m	3698.04	3.92738	0.924802	4.24672	2.16919e-05	0.00182684	254.064	658.449	3716.98	10162.7
Sertad1	928.657	1.27503	0.300534	4.24256	2.20985e-05	0.00185075	541.942	544.333	1010.52	1617.83
Lancl3	24.6397	-4.59138	1.08605	-4.22759	2.36208e-05	0.00196731	42.0394	52.4933	4.02597	0
Ptgs2	15.1582	7.33441	1.73602	4.22484	2.39116e-05	0.0019805	0	0	30.1948	30.4382
Insig1	3630.14	-1.01262	0.239753	-4.22361	2.40419e-05	0.0019805	4630.73	5078.16	2158.93	2652.73
Tmem44	760.83	-1.2308	0.292064	-4.21413	2.50742e-05	0.00204321	996.151	1137.74	540.487	368.947
Rab31	232.919	1.67579	0.397619	4.21455	2.50273e-05	0.00204321	121.549	100.422	247.597	462.107
Fcgbp	77926.5	-1.37534	0.326755	-4.2091	2.56396e-05	0.00207804	103564	121419	58100.8	28622
Ank3	782.088	-1.38502	0.329296	-4.20602	2.5991e-05	0.00209526	948.628	1313.47	542.5	323.751
Spats2l	633.587	1.24161	0.29555	4.20103	2.65698e-05	0.00211926	447.811	304.69	924.967	856.88
Cib3	35.6607	-4.84065	1.152	-4.20197	2.64601e-05	0.00211926	10.0529	127.81	2.01299	2.76711
Ceacam12	558.51	1.38066	0.329032	4.19614	2.71497e-05	0.00215412	378.354	240.785	936.038	678.863
Ctse	276.303	1.74304	0.416535	4.18462	2.85645e-05	0.00224276	173.641	79.8812	346.234	505.458
Wfdc18	370.448	1.60586	0.383725	4.18494	2.85242e-05	0.00224276	201.972	164.327	368.376	747.118
Lrp1	2702.48	-1.08957	0.260877	-4.17656	2.95945e-05	0.00231159	3474.65	3879.94	1447.34	2008
Meis3	102.406	-1.96175	0.46992	-4.17464	2.98456e-05	0.00231533	144.396	181.444	53.3441	30.4382
Usp35	62.5402	-2.21849	0.531522	-4.17385	2.99495e-05	0.00231533	94.1317	111.834	21.1363	23.0592
Coch	25.9386	-6.73098	1.61335	-4.17206	3.01858e-05	0.00232169	41.1255	61.6226	1.00649	0
Ifitm3	663.611	1.49464	0.358601	4.16798	3.07318e-05	0.00235168	470.658	223.667	927.986	1032.13
ccdc198	130.424	-1.73194	0.415702	-4.16629	3.09598e-05	0.00235717	171.813	229.373	51.3311	69.1776
Stom	684.858	1.35696	0.326684	4.15374	3.27091e-05	0.00246687	489.85	278.443	1059.84	911.3
Acsf2	3429.27	-1.01786	0.245055	-4.1536	3.27279e-05	0.00246687	4481.76	4700.44	2555.49	1979.4
Gm14137	96.0716	2.07785	0.50177	4.14104	3.45738e-05	0.00259038	33.8143	39.9406	106.688	203.843
Dgkh	705.465	-1.15391	0.278713	-4.14013	3.47102e-05	0.00259038	842.615	1104.64	410.649	463.951
Hoxd9	25.127	4.30196	1.04067	4.13383	3.56771e-05	0.00263723	4.5695	0	44.2857	51.6526
Fgf12	141.922	1.63931	0.396568	4.13376	3.56879e-05	0.00263723	63.973	74.1754	184.188	245.35
2022-03-03	66.5089	2.63412	0.638008	4.12866	3.64878e-05	0.00268319	21.9336	14.8351	61.3961	167.871
Nphp4	13.8136	-7.28162	1.77218	-4.10884	3.97658e-05	0.00291004	21.0197	34.2348	0	0
Acsm3	839.198	-1.14185	0.278071	-4.10632	4.02017e-05	0.00292773	998.892	1311.19	571.688	475.02
Cd83	246.54	-1.29973	0.31703	-4.0997	4.13685e-05	0.00299822	355.507	345.771	141.915	142.967
Kcnh3	1985.29	-1.18295	0.288978	-4.09355	4.2482e-05	0.00306419	2473.93	3038.91	1475.52	952.807
B4galnt2	6090.97	-1.39039	0.340088	-4.08832	4.34504e-05	0.00311912	9552.99	8082.83	4583.57	2144.51
Ggt1	83.1139	2.91443	0.71362	4.08401	4.42652e-05	0.00316255	17.3641	21.682	45.2922	248.117
Tmem176b	1257.06	1.07673	0.264698	4.06778	4.74625e-05	0.0033279	858.152	758.871	1471.49	1939.74
Cyp2c69	13.7556	-7.27426	1.78807	-4.06822	4.73738e-05	0.0033279	17.3641	37.6583	0	0
Eda2r	37.1846	-2.84618	0.699141	-4.07097	4.68176e-05	0.0033279	71.2842	59.3403	7.04545	11.0684
Bex2	179.75	1.57154	0.386258	4.06863	4.72897e-05	0.0033279	98.7012	82.1635	214.383	323.751
Gm13657	54.6314	-2.32236	0.57687	-4.0258	5.67821e-05	0.00396291	79.5093	102.704	15.0974	21.2145
Sycp1	12.9009	-7.18397	1.78558	-4.02331	5.73849e-05	0.00398653	21.9336	29.6701	0	0
Slc16a2	81.6343	-2.10888	0.524965	-4.01718	5.88991e-05	0.00407295	137.085	127.81	42.2727	19.3697
Tmem176a	915.271	1.10289	0.27556	4.00237	6.27121e-05	0.00431682	600.432	562.592	1051.78	1446.27
Acot11	734.274	-1.22436	0.306208	-3.99847	6.37539e-05	0.00434882	930.35	1126.32	535.454	344.966
Tnf	147.547	1.6355	0.408927	3.99949	6.34784e-05	0.00434882	89.5622	53.6345	227.467	219.524
Ptk6	250.09	1.32519	0.332148	3.98976	6.61412e-05	0.00449135	141.654	143.786	310	404.92
Pck1	8307.45	-0.95198	0.238753	-3.9873	6.68304e-05	0.0045178	10866.3	11039.6	6357.01	4966.95
Pdgfrb	163.937	-1.56208	0.392041	-3.98449	6.76256e-05	0.00455114	265.945	223.667	100.649	65.4882
Myo3a	293.115	-1.22263	0.307428	-3.97696	6.98018e-05	0.00467672	388.407	432.499	167.078	184.474
Fggy	159.631	1.58236	0.398723	3.96858	7.23032e-05	0.00482288	82.251	77.5988	187.208	291.468
Gpr137b	184.137	2.44107	0.617139	3.95546	7.63863e-05	0.00507279	42.9533	71.893	99.6428	522.061
Smpdl3b	278.941	1.28299	0.324749	3.95071	7.79212e-05	0.00512953	186.436	138.08	395.552	395.696
Pde1c	101.419	-2.17205	0.549776	-3.95079	7.78944e-05	0.00512953	157.191	174.597	56.3636	17.525
Vegfa	1397.07	0.963813	0.24448	3.9423	8.07048e-05	0.00528968	1026.31	867.281	1861.01	1833.67
Map3k13	674.963	-1.21655	0.30915	-3.93514	8.31471e-05	0.00542616	1019.91	867.281	497.207	315.45
Col5a1	14.2554	7.248	1.84824	3.92156	8.79778e-05	0.00571666	0	0	9.05844	47.9632
Slco3a1	33.3115	-2.93058	0.748015	-3.91781	8.93565e-05	0.00577504	44.7811	73.0342	8.05194	7.37895
Gsdmc4	2644.29	-1.21881	0.311156	-3.91704	8.96425e-05	0.00577504	3199.56	4199.47	1165.52	2012.61
Itgb6	491.621	1.56988	0.401495	3.91008	9.22637e-05	0.00591862	208.369	287.572	444.87	1025.67
Pkib	57.8011	2.41185	0.617196	3.90775	9.31608e-05	0.00595085	23.7614	12.5528	69.448	125.442
AC149090.1	3134.6	-0.993078	0.254548	-3.90134	9.56636e-05	0.00608493	4383.06	3962.11	2407.53	1785.71
Rgcc	182.04	1.41679	0.363481	3.89782	9.7062e-05	0.00614794	91.39	107.269	232.5	297.003
Fstl1	13.3751	7.15591	1.83748	3.89442	9.84338e-05	0.00620874	0	0	11.0714	42.4289
Ccn2	27.9655	4.72364	1.22024	3.87108	0.000108355	0.00680603	1.8278	2.28232	9.05844	98.6934
Ubd	30.3416	3.22685	0.834577	3.86645	0.000110433	0.00690781	9.139	2.28232	57.3701	52.575
Col4a1	37.9495	3.17813	0.822449	3.86423	0.000111439	0.00694165	1.8278	13.6939	63.409	72.8671
Agr2	55123.3	-0.836908	0.21669	-3.86223	0.000112356	0.00694165	71591.2	69764.8	40906.9	38230.3
Ccdc86	375.347	1.14948	0.297599	3.86251	0.000112227	0.00694165	259.547	206.55	523.376	511.914
Ifi27	510.859	-1.14047	0.295368	-3.86118	0.00011284	0.00694311	591.293	814.788	308.993	328.363
Bag2	173.438	1.39511	0.362006	3.85384	0.000116281	0.00706826	104.185	86.7281	233.506	269.332
Ret	201.641	1.41364	0.366714	3.85488	0.000115786	0.00706826	130.688	89.0104	267.727	319.139
Slc7a9	77.9708	3.10734	0.806282	3.85392	0.000116242	0.00706826	10.9668	21.682	30.1948	249.039
Xist	5442.65	-11.507	2.99201	-3.8459	0.000120109	0.00727166	21756.3	6.84696	1.00649	6.45658
Sypl2	11.3609	-7.00283	1.82194	-3.84361	0.000121236	0.00731055	23.7614	21.682	0	0
Cela1	1782	1.05074	0.273458	3.84244	0.000121819	0.00731641	1209.09	1111.49	1953.6	2853.81
Camkk1	153.896	1.42892	0.372012	3.84106	0.000122506	0.00732851	76.7676	90.1516	214.383	234.282
Xylt1	71.2865	-2.02239	0.528389	-3.82747	0.000129466	0.00768388	94.1317	134.657	34.2208	22.1368
Dcn	20.958	4.78937	1.25117	3.82792	0.00012923	0.00768388	2.7417	0	21.1363	59.9539
Osmr	29.8594	3.2016	0.83874	3.81716	0.000134996	0.00798066	9.139	2.28232	56.3636	51.6526
Mien1	153.95	-1.42393	0.373269	-3.81475	0.000136319	0.00802739	229.389	219.103	92.5973	74.7118
Slc25a4	593.963	1.15257	0.302376	3.8117	0.000138014	0.00809556	438.672	297.843	753.863	885.474
Cacna2d1	163.981	1.51959	0.398948	3.80898	0.00013954	0.00812186	94.1317	75.3165	192.24	294.236
Arc	697.203	1.52959	0.401525	3.80944	0.000139282	0.00812186	509.956	206.55	1221.88	850.424
Skil	1200.91	1.04315	0.274022	3.80682	0.000140763	0.00816153	923.952	644.755	1591.27	1643.66
Gm15675	78.5074	2.26162	0.595718	3.79646	0.000146779	0.00847773	35.6421	18.2585	77.4999	182.629
Rpf2	316.181	1.15595	0.304962	3.79047	0.00015036	0.00865141	205.627	186.009	403.604	469.486
Gm37233	201.511	-2.30048	0.608647	-3.77965	0.000157047	0.00900186	326.262	343.489	118.766	17.525
C4bp	133.423	-1.49061	0.395012	-3.77359	0.000160912	0.00918846	212.025	181.444	77.4999	62.7211
Mt1	2669.49	1.54848	0.410598	3.77127	0.000162416	0.00923933	1261.18	1459.54	1985.81	5971.41
Ceacam20	651.842	1.40271	0.372415	3.76652	0.000165536	0.00934626	267.773	448.476	665.292	1225.83
4930579G18Rik	59.2774	-2.21708	0.588542	-3.76707	0.000165177	0.00934626	92.3039	102.704	29.1883	12.9132
Aqp4	1788.43	-1.05532	0.280504	-3.76224	0.000168399	0.00947246	2657.62	2171.63	1380.91	943.583
Ms4a10	49.3512	2.81492	0.749367	3.7564	0.000172378	0.00966019	10.9668	13.6939	36.2337	136.511
Cntrl	1547.15	-1.02175	0.272162	-3.7542	0.000173895	0.00970911	2137.61	2008.44	1207.79	834.743
Cd47	1298.83	0.978143	0.260795	3.75062	0.000176397	0.0097764	946.8	802.235	1526.85	1919.45
Pcsk5	546.075	-1.15065	0.306718	-3.7515	0.000175779	0.0097764	679.027	827.341	275.779	402.153
B3gnt9	264.748	-1.23833	0.330461	-3.74727	0.00017877	0.00987161	317.123	426.794	161.039	154.036
Ly6c1	111.187	2.28958	0.612968	3.73524	0.000187539	0.0102805	61.2313	13.6939	131.851	237.971
Tmem35a	29.5628	-2.9424	0.78757	-3.73605	0.000186935	0.0102805	47.5228	57.058	9.05844	4.61184
Thpo	59.6931	2.35267	0.630171	3.73338	0.000188926	0.0103191	16.4502	22.8232	58.3766	141.122
Ttll10	468.833	-1.05301	0.282263	-3.73058	0.000191037	0.0103967	629.677	635.626	335.162	274.866
Eif4e3	413.184	1.13942	0.305798	3.72606	0.000194493	0.0105089	289.706	225.95	505.259	631.822
Ypel2	395.115	-1.10569	0.296731	-3.72622	0.00019437	0.0105089	581.24	497.545	274.773	226.903
Helz2	1704.16	-1.17942	0.317011	-3.72043	0.000198882	0.0106924	2287.49	2440.94	1356.75	731.438
Ctss	1499.07	1.2989	0.349177	3.71989	0.000199308	0.0106924	920.297	812.505	1360.78	2902.69
Trp53inp1	1259.98	-0.997828	0.268339	-3.71853	0.000200386	0.0107121	1633.14	1725.43	704.545	976.788
Inf2	839.745	-1.22904	0.330659	-3.71693	0.000201656	0.0107419	1119.53	1234.73	654.22	350.5
Slc7a11	155.813	1.59546	0.430815	3.70335	0.000212772	0.0112941	89.5622	65.0461	298.928	169.716
Gdf15	214.866	1.23348	0.333364	3.70012	0.000215501	0.0113989	119.721	136.939	292.889	309.916
Sema3e	10.6508	6.82467	1.84553	3.69794	0.000217354	0.0114567	0	0	24.1558	18.4474
Shank2	1051.56	-1.07143	0.289975	-3.6949	0.000219975	0.0115544	1384.56	1465.25	823.311	533.129
Klf12	210.286	-1.8273	0.495404	-3.6885	0.000225582	0.0118078	372.871	283.008	141.915	43.3513
Gm26724	23.0332	-3.63383	0.985474	-3.68739	0.000226565	0.0118182	38.3838	46.7875	6.03896	0.922368
Tcf7l1	169.038	-1.30737	0.354724	-3.68561	0.00022816	0.0118604	233.958	247.632	98.6363	95.9263
Slc23a4	266.031	1.63648	0.445604	3.67249	0.000240199	0.0124433	152.621	106.128	233.506	571.868
Fos	33336.7	0.844336	0.229977	3.67139	0.000241235	0.0124541	26224.3	21476.6	42079.5	43566.2
Slc5a8	1958.84	-0.868266	0.237148	-3.66128	0.00025096	0.012912	2703.31	2358.78	1342.66	1430.59
Gm33677	59.5495	-2.92058	0.798999	-3.65529	0.000256889	0.0131721	63.0591	147.21	25.1623	2.76711
Hipk2	680.364	-1.55486	0.425648	-3.65291	0.000259281	0.0132497	1134.15	895.81	515.324	176.172
Lamc2	2463.69	0.961687	0.263532	3.64922	0.000263033	0.0133765	1527.13	1816.73	2757.79	3753.12
Adamts6	11.2577	6.90736	1.89309	3.64873	0.000263538	0.0133765	0	0	9.05844	35.9724
Bmp7	358.403	-1.32765	0.364077	-3.64662	0.000265708	0.0134414	453.294	571.721	264.708	143.889
Myc	782.665	0.993386	0.273172	3.63648	0.00027639	0.013935	597.69	448.476	1025.62	1058.88
Mylk	714.605	-1.17271	0.322725	-3.63378	0.000279297	0.0140347	832.562	1148.01	339.188	538.663
Epha2	570.894	1.18577	0.32647	3.6321	0.000281129	0.0140798	376.527	320.666	594.837	991.546
Tnfsf13b	164.615	1.56402	0.431364	3.62574	0.000288133	0.0143828	103.271	62.7638	186.201	306.226
Ppm1j	118.074	1.47682	0.407893	3.62061	0.000293908	0.0145503	67.6286	57.058	164.058	183.551
Lrfn3	182.226	-1.25652	0.347065	-3.62041	0.000294132	0.0145503	255.892	257.902	112.727	102.383
Capn9	1373.39	-1.06253	0.293569	-3.61934	0.00029535	0.0145503	1465.89	2249.23	983.343	795.082
[truncated: 14,763 more rows]

## Sheet: Distal GWTM2 vs GA3M2
	baseMean	log2FoldChange	lfcSE	stat	pvalue	padj	GWTM2D_3	GWTM2D_4	GA3M2D_1	GA3M2D_2
[truncated: 14,252 more rows]
