# Supplementary material for: Stromal BMP signaling regulates mucin production in the large intestine via interleukin-1/17
Source: Sci Adv. 2023 Oct 27;9(43):eadi1827. doi: 10.1126/sciadv.adi1827 (PMC10610902; doi:10.1126/sciadv.adi1827)
Supplement: Supplementary file 2 — Tables S1 to S4 [file sciadv.adi1827_tables_s1_to_s4.zip › adi1827_Table_S3.xlsx]

## Sheet: Proximal GWTT vs GS4T
	baseMean	log2FoldChange	lfcSE	stat	pvalue	padj	GWTTP_1	GWTTP_2	GS4TP_1	GS4TP_2
Mgp	4359.13	-3.28006	0.131905	-24.8668	1.7006e-136	2.87452e-132	8029.65	7779.31	803.243	824.31
Gpc3	3086.58	-3.47376	0.147403	-23.5665	8.51351e-123	7.19519e-119	5463.39	5863.17	492.459	527.279
Frzb	1502.71	4.6156	0.219338	21.0433	2.63258e-98	1.48328e-94	98.2252	137.306	3007.32	2767.97
Chl1	1908.63	3.72322	0.181331	20.5328	1.09776e-93	4.63886e-90	277.098	260.267	3251.71	3845.45
Hp	1692.17	5.98864	0.32189	18.6046	2.94709e-77	9.96292e-74	46.5277	58.4063	4186.83	2476.92
Ceacam2	1212.33	7.10323	0.382231	18.5836	4.36166e-77	1.22875e-73	21.7129	13.3207	1849.95	2964.33
Angptl1	559.507	-4.7837	0.261247	-18.311	6.75853e-75	1.63199e-71	1118.73	1041.07	43.3438	34.8862
Angpt4	1301.55	3.15001	0.184562	17.0676	2.5882e-65	5.46853e-62	276.064	251.045	2178.26	2500.84
Abca8a	10853.4	-2.53846	0.149415	-16.9893	9.8565e-65	1.85116e-61	17930.7	19107.1	2940.92	3434.79
Pla1a	871.722	3.00597	0.183238	16.4047	1.77068e-60	2.99297e-57	198.518	187.515	1578.82	1522.03
Hhip	1601.53	-2.93211	0.1788	-16.3988	1.94936e-60	2.99545e-57	2737.9	2926.46	404.849	336.901
Colec10	567.046	4.39566	0.276166	15.9167	4.85205e-57	6.83452e-54	42.3919	60.4557	1166.59	998.741
Inhba	1321.18	4.81547	0.303042	15.8904	7.38305e-57	9.59966e-54	105.463	75.8257	3118.91	1984.52
Gsta3	872.161	-3.16759	0.200538	-15.7954	3.34524e-56	4.03889e-53	1687.41	1451.96	179.831	169.447
Ecm2	2465.84	-2.68377	0.175725	-15.2725	1.16557e-52	1.31344e-49	4594.87	3939.86	616.957	711.678
Inmt	1213.07	-3.54137	0.238653	-14.839	8.19409e-50	8.65654e-47	2221.96	2246.08	154.009	230.249
Lsamp	363.301	-5.02551	0.340046	-14.7789	2.00333e-49	1.9919e-46	656.558	753.134	16.5997	26.9122
Cxcl14	4398.46	3.513	0.238646	14.7206	4.75565e-49	4.46582e-46	552.129	864.823	8303.56	7873.31
Mettl7a1	1869	-2.6439	0.181493	-14.5675	4.52045e-48	4.02153e-45	3521.63	2923.39	538.57	492.393
Ccn4	628.647	2.94948	0.202721	14.5495	5.88604e-48	4.97459e-45	143.719	144.479	1077.14	1149.25
Ptgfr	740.016	-3.81246	0.265887	-14.3387	1.25426e-46	1.00956e-43	1308.98	1454.01	77.4655	119.61
Loxl2	19873.5	1.96463	0.137711	14.2663	3.54957e-46	2.7272e-43	8640.71	7572.33	31945.3	31335.8
Ltbp2	1236.3	4.2361	0.298243	14.2035	8.7122e-46	6.40271e-43	135.447	113.739	1771.56	2924.46
Pcolce2	3560.36	-3.36452	0.237578	-14.1618	1.57998e-45	1.11277e-42	6397.04	6583.52	493.381	767.496
Podn	3540.02	-2.24295	0.159555	-14.0575	6.92704e-45	4.68351e-42	5353.79	6336.57	1223.77	1245.93
Igkv8-21	582.805	-3.39054	0.241737	-14.0257	1.0852e-44	7.05506e-42	1113.56	1014.43	87.6098	115.623
Marcksl1	986.518	2.72124	0.194813	13.9685	2.42768e-44	1.51982e-41	238.842	280.76	1804.76	1621.71
Fbln1	25073.5	-2.07736	0.148901	-13.9513	3.08994e-44	1.86533e-41	37588.2	43493.2	9161.22	10051.2
Atp1a3	343.842	5.65629	0.40739	13.8842	7.89542e-44	4.60194e-41	7.23764	19.4688	689.812	658.85
Tmod2	1253.52	-2.21806	0.160898	-13.7855	3.11643e-43	1.7559e-40	2036.88	2090.33	459.26	427.605
Hpgd	1563.66	-2.85264	0.207766	-13.7301	6.70794e-43	3.65756e-40	3020.17	2473.56	340.295	420.627
G530011O06Rik	491.933	-2.95234	0.21555	-13.6968	1.06122e-42	5.60557e-40	871.619	870.971	112.509	112.632
Tnc	28117.1	1.67129	0.122046	13.6939	1.10402e-42	5.65493e-40	13841.5	13032.8	43661	41933.2
Lcn2	290.875	6.03358	0.44069	13.6912	1.14563e-42	5.69547e-40	8.27159	9.22205	619.724	526.283
Bdkrb2	4410.34	1.7826	0.131422	13.564	6.54998e-42	3.16327e-39	1957.27	2015.53	6632.52	7036.04
Arg1	631.829	4.15071	0.307207	13.5111	1.34491e-41	6.31473e-39	47.5617	87.0971	1227.46	1165.2
Nes	993.943	3.6002	0.26666	13.5011	1.54065e-41	7.03828e-39	186.111	116.813	1950.47	1722.38
Actn1	3922.09	1.98855	0.148179	13.4199	4.62572e-41	2.05759e-38	1564.37	1593.37	6677.71	5852.9
Inhbb	804.787	3.66791	0.273639	13.4042	5.71536e-41	2.4771e-38	130.278	104.517	1232.07	1752.28
2022-09-04	2480.17	2.05753	0.153869	13.372	8.81831e-41	3.7264e-38	960.539	961.142	4253.22	3745.78
Uck2	933.336	2.45052	0.187446	13.0732	4.68408e-39	1.9311e-36	287.438	289.982	1686.72	1469.21
Col18a1	27143.9	2.52839	0.193853	13.0428	6.98089e-39	2.80947e-36	8844.4	7195.25	51841.9	40694.2
Abi3bp	4385.67	-1.69266	0.130841	-12.9368	2.79031e-38	1.09685e-35	6533.52	6864.28	2029.78	2115.1
Igfbp5	51766.4	2.87607	0.223448	12.8713	6.52712e-38	2.50745e-35	13580.9	11242.7	74464.6	107777
Fgl2	3112.88	-2.36099	0.183574	-12.8613	7.43218e-38	2.79169e-35	5811.83	4611.02	1056.85	971.829
Gstm1	4596.38	-1.7246	0.137054	-12.5833	2.60763e-36	9.58191e-34	6714.47	7400.18	2135.83	2135.03
Adamtsl1	1679.79	-1.87252	0.149035	-12.5643	3.31903e-36	1.19365e-33	2715.15	2562.71	727.622	713.671
Cpz	549.068	2.78158	0.221662	12.5488	4.0373e-36	1.42172e-33	131.312	147.553	1015.35	902.057
Wnt2b	5848.94	-1.87593	0.149585	-12.5409	4.45926e-36	1.53826e-33	9028.44	9358.33	2696.54	2312.45
Chil3	680.381	9.04353	0.724302	12.4859	8.91785e-36	3.01477e-33	3.10185	2.04934	995.985	1720.39
Mamdc2	1849.25	-2.05912	0.165459	-12.4449	1.49069e-35	4.9406e-33	2874.38	3091.44	766.355	664.831
Cadm3	2267.21	-2.50284	0.201228	-12.4378	1.6291e-35	5.29553e-33	3735.66	3972.65	580.069	780.453
Slc39a14	1752.18	2.0277	0.16469	12.3122	7.78455e-35	2.48268e-32	687.576	692.678	2616.3	3012.17
Jph2	1178.08	2.03131	0.16533	12.2864	1.07187e-34	3.35517e-32	448.734	477.497	1955.08	1831.03
Gsn	193456	-2.63204	0.214553	-12.2675	1.35339e-34	4.15933e-32	311420	354914	44014.2	63476.9
Abca6	827.133	-2.51858	0.206087	-12.2209	2.40284e-34	7.25273e-32	1284.16	1532.91	258.218	233.239
Efnb2	1099.67	2.08552	0.17161	12.1527	5.55246e-34	1.64655e-31	411.512	427.288	1868.39	1691.48
Alpl	4256.92	2.68678	0.224703	11.957	5.96666e-33	1.73887e-30	1244.87	1044.14	6094.87	8643.8
Colgalt2	415.082	-3.21361	0.270942	-11.8609	1.89017e-32	5.32492e-30	661.727	837.157	86.6876	74.7561
Osm	254.517	3.71488	0.313193	11.8613	1.87965e-32	5.32492e-30	37.2222	34.8389	504.448	441.559
Vegfd	863.31	-2.265	0.191076	-11.8539	2.05352e-32	5.69028e-30	1418.58	1439.66	272.051	322.946
Smoc1	668.69	3.47864	0.298008	11.673	1.7515e-31	4.7751e-29	104.429	115.788	1497.67	956.878
Tek	1517.32	-2.33952	0.202652	-11.5445	7.86871e-31	2.11119e-28	2460.8	2606.77	431.593	570.14
Lama3	384.918	4.76883	0.413406	11.5355	8.74139e-31	2.30868e-28	14.4753	39.9622	763.588	721.645
Col22a1	456.677	3.62548	0.3145	11.5278	9.55944e-31	2.4549e-28	75.4783	61.4803	1007.97	681.775
Cd14	1014.46	3.10401	0.269269	11.5275	9.58547e-31	2.4549e-28	184.043	238.749	2146.9	1488.14
Dio2	596.683	4.75302	0.412924	11.5106	1.16606e-30	2.94177e-28	32.0524	53.283	1517.95	783.444
Gstt1	1300.48	-1.8265	0.159131	-11.478	1.70242e-30	4.23177e-28	1951.06	2106.73	569.002	575.123
Chrdl2	293.936	4.67692	0.407674	11.4722	1.81965e-30	4.4576e-28	15.5092	28.6908	465.715	665.827
A730049H05Rik	209.629	4.47654	0.390796	11.4549	2.22099e-30	5.36305e-28	22.7469	13.3207	393.783	408.667
Rgmb	2498.4	-2.27199	0.198578	-11.4413	2.60072e-30	6.19155e-28	3951.75	4327.19	736.844	977.809
Gdf10	1002.56	-2.96305	0.259238	-11.4298	2.96668e-30	6.96469e-28	1491.99	2062.67	258.218	197.356
Cntn4	201.256	-4.25287	0.375112	-11.3376	8.54356e-30	1.97351e-27	411.512	353.512	23.0552	16.9447
Egr1	43005.4	-1.78289	0.157268	-11.3366	8.63985e-30	1.97351e-27	72187.2	61101.2	20487.8	18245.5
Igkv6-25	290.866	-4.60453	0.407764	-11.2922	1.43472e-29	3.23347e-27	416.682	700.876	23.9774	21.9284
2022-09-09	1900.26	1.76297	0.156172	11.2887	1.49312e-29	3.32082e-27	830.261	899.662	3067.26	2803.85
Fam129a	2169.55	-2.07489	0.184121	-11.2691	1.86427e-29	4.09243e-27	3565.06	3448.02	733.156	931.959
Il1b	1219.79	3.60829	0.321692	11.2166	3.38035e-29	7.32538e-27	218.163	151.651	2835.79	1673.54
Fblim1	3109.08	1.85921	0.165961	11.2026	3.95755e-29	8.46765e-27	1434.09	1253.17	5205.87	4543.18
Sema3d	743.591	-3.06985	0.274935	-11.1657	5.99962e-29	1.26764e-26	1099.09	1558.53	138.331	178.418
Serpina3n	46533.1	2.62615	0.235353	11.1583	6.51948e-29	1.36048e-26	15365.5	10580.8	69789	90397
Lox	6203.68	1.99219	0.179096	11.1236	9.62979e-29	1.98503e-26	2793.73	2190.75	9483.99	10346.2
Ces1c	164.611	5.4817	0.497727	11.0135	3.29117e-28	6.7025e-26	8.27159	6.14803	319.084	324.94
Foxp2	593.138	-2.1459	0.195169	-10.9951	4.0354e-28	8.12029e-26	980.184	954.994	212.108	225.265
Gask1b	2420.27	-2.3024	0.210342	-10.946	6.94583e-28	1.38124e-25	3885.58	4163.24	683.356	948.904
Col7a1	741.484	3.45345	0.31694	10.8962	1.20127e-27	2.36106e-25	134.413	113.739	1706.09	1011.7
Gbp2b	185.291	4.04941	0.371913	10.8881	1.31421e-27	2.52432e-25	22.7469	19.4688	330.151	368.797
Lyz2	5787	2.92815	0.268912	10.8889	1.30237e-27	2.52432e-25	1068.07	1620.01	12027.4	8432.48
C6	236.837	3.51636	0.32349	10.8701	1.60095e-27	3.04054e-25	32.0524	44.0609	430.671	440.562
Fap	2226.88	-2.5043	0.23051	-10.8642	1.70784e-27	3.2075e-25	3769.78	3802.56	535.803	799.392
Abca8b	1537	-1.93347	0.178108	-10.8556	1.8757e-27	3.48407e-25	2368.78	2503.27	578.225	697.723
Hlf	1987.64	-2.82495	0.262092	-10.7785	4.34947e-27	7.99121e-25	2878.51	4088.44	409.46	574.127
Rcan2	375.798	-3.53894	0.32925	-10.7485	6.02257e-27	1.09462e-24	800.277	584.063	71.01	47.8439
Ppp1r15a	5292.79	-1.86275	0.173365	-10.7447	6.2765e-27	1.12863e-24	9017.07	7588.72	2463.22	2102.14
Lrat	224.988	5.49427	0.514897	10.6706	1.39668e-26	2.46185e-24	4.1358	15.3701	501.681	378.764
Nid2	1929.98	2.49704	0.234013	10.6705	1.3982e-26	2.46185e-24	549.027	612.754	3877.89	2680.25
Enpp3	1105.53	-2.46241	0.230999	-10.6598	1.56944e-26	2.73487e-24	1572.64	2170.26	327.384	351.852
Ptprd	962.249	-1.78428	0.167534	-10.6503	1.73861e-26	2.99875e-24	1487.85	1495	419.605	446.543
Dpt	47971.5	-2.00109	0.187927	-10.6483	1.77664e-26	3.03338e-24	79459	74072.5	16381.2	21973.3
Sdc1	4743.07	3.09565	0.293529	10.5463	5.28235e-26	8.92876e-24	693.78	1293.14	8992.45	7992.92
Fam214a	1425.75	-1.61551	0.153791	-10.5046	8.23098e-26	1.37751e-23	2179.56	2120.05	678.745	724.636
Igkv6-20	244.92	-4.56579	0.43515	-10.4925	9.35675e-26	1.55056e-23	466.311	473.399	11.0665	28.9057
Actg2	1159.81	2.72955	0.260321	10.4853	1.00938e-25	1.65646e-23	372.222	235.675	2102.63	1928.71
Cnn2	2829.13	1.50481	0.144371	10.4232	1.94229e-25	3.15679e-23	1453.73	1495	4388.79	3979.02
Islr	5563.3	-1.30048	0.125171	-10.3897	2.76357e-25	4.44883e-23	7790.81	8036.5	3158.56	3267.34
Jam2	1906.03	-2.12971	0.205311	-10.3731	3.28731e-25	5.24203e-23	2877.48	3328.14	615.113	803.379
Pid1	2613.77	-1.44763	0.140225	-10.3236	5.5113e-25	8.7063e-23	3913.5	3736.98	1446.02	1358.57
Clca4b	850.074	10.6891	1.03778	10.2999	7.05172e-25	1.10366e-22	0	2.04934	1734.67	1663.57
Il11	241.44	3.4434	0.334422	10.2966	7.30259e-25	1.13244e-22	42.3919	38.9375	501.681	382.751
Il1a	291.762	5.53029	0.537446	10.2899	7.82181e-25	1.19835e-22	16.5432	8.19738	776.499	365.806
Ppl	450.067	-2.38528	0.23182	-10.2894	7.86945e-25	1.19835e-22	737.206	773.627	130.954	158.483
Parm1	1071.71	2.24943	0.219181	10.2629	1.03591e-24	1.56339e-22	327.762	417.042	1608.33	1933.69
Enpp2	1080.54	-2.44777	0.238699	-10.2546	1.12824e-24	1.68767e-22	1639.84	2012.46	283.118	386.738
Ifitm1	3758.06	1.52706	0.149092	10.2424	1.28048e-24	1.89859e-22	1965.54	1906.91	5953.78	5206.01
Ar	1318.77	-2.4159	0.236948	-10.1959	2.06755e-24	3.03894e-22	2308.81	2133.37	337.528	495.384
Clec3b	15611	-2.0596	0.202144	-10.1888	2.22569e-24	3.24317e-22	27160.8	23201.7	5129.32	6952.31
Il1rn	575.568	3.66177	0.360999	10.1434	3.54471e-24	5.12105e-22	57.9012	110.665	1249.59	884.115
Clec4e	165.845	4.51636	0.445618	10.135	3.86178e-24	5.53184e-22	11.3734	16.3948	361.506	274.106
Aoc3	1738.89	-2.21354	0.218851	-10.1144	4.77064e-24	6.77632e-22	2705.85	3015.61	516.437	717.658
Cald1	11222.7	1.36054	0.13491	10.0848	6.45064e-24	9.08627e-22	6651.4	5930.8	15980.9	16327.7
Gas1	1480.51	-2.24485	0.22291	-10.0706	7.45094e-24	1.04085e-21	2647.94	2241.98	438.049	594.062
Zfhx4	749.38	-3.11756	0.309654	-10.0679	7.66262e-24	1.06165e-21	1338.96	1348.47	109.743	200.346
Bmp7	1855.6	2.65969	0.26431	10.0628	8.06995e-24	1.10899e-21	547.993	466.226	3920.31	2487.88
Glt8d2	437.996	-2.9979	0.299569	-10.0074	1.41454e-23	1.92822e-21	830.261	726.493	75.6211	119.61
Lamc2	660.645	1.95605	0.195964	9.98171	1.83283e-23	2.47843e-21	287.438	254.119	1074.37	1026.65
Mmp10	1584.38	6.71662	0.673918	9.96652	2.13589e-23	2.86532e-21	28.9506	30.7402	4472.71	1805.11
Tmem176a	13287.3	1.41344	0.142539	9.91617	3.54097e-23	4.71284e-21	7731.87	6775.13	19938.1	18704
Fhl2	2887.13	1.47976	0.150254	9.84837	6.96652e-23	9.12831e-21	1422.71	1625.13	4224.64	4276.05
Has2	750.268	2.04682	0.207826	9.84872	6.94192e-23	9.12831e-21	301.913	282.81	1094.66	1321.69
C1qtnf6	1772.16	1.59866	0.16256	9.83424	8.01725e-23	1.04243e-20	943.996	815.639	2695.61	2633.41
Tpm1	9007.73	1.50515	0.153118	9.83002	8.36002e-23	1.0787e-20	4652.77	4733.99	14488.8	12155.3
Trf	4735.67	1.99404	0.202908	9.82733	8.58614e-23	1.09948e-20	1647.08	2153.86	6854.77	8286.96
Fzd4	3024.28	-2.20027	0.223961	-9.82435	8.84401e-23	1.12399e-20	4095.47	5839.61	1009.82	1152.24
Hr	1095.09	-1.78363	0.183804	-9.70401	2.89887e-22	3.65669e-20	1646.05	1748.09	450.96	535.253
Dbp	2783.93	-3.27194	0.33752	-9.69407	3.19533e-22	4.00079e-20	3964.16	6126.51	364.272	680.779
Nptx2	223.471	3.55837	0.369567	9.62849	6.06124e-22	7.53332e-20	28.9506	40.9869	473.093	350.855
Myh9	18395.5	1.15157	0.119673	9.62267	6.41425e-22	7.91387e-20	11485.1	11355.4	26045.9	24695.4
Ephx1	2126.69	-2.44385	0.254053	-9.61945	6.6181e-22	8.10622e-20	3374.81	3810.76	511.826	809.359
Cp	3995.44	1.90687	0.198371	9.61264	7.07091e-22	8.59854e-20	1909.7	1455.03	6780.07	5836.95
Runx1	1047.64	2.1705	0.225985	9.60462	7.64366e-22	9.22863e-20	390.833	370.931	1973.53	1455.25
Pappa2	518.411	2.4535	0.256488	9.56575	1.11394e-21	1.33538e-19	170.602	149.602	996.907	756.531
Cnksr2	152.612	-5.96652	0.625032	-9.54594	1.34883e-21	1.60558e-19	378.425	222.354	3.68883	5.98049
Nectin2	519.732	2.25505	0.236449	9.53715	1.46809e-21	1.73532e-19	156.126	203.91	844.743	874.148
Flt3l	784.218	-1.94654	0.204212	-9.53195	1.5435e-21	1.8118e-19	1258.32	1232.68	357.817	288.06
Serpini1	413.801	-2.85706	0.300104	-9.52024	1.72775e-21	2.01408e-19	699.984	754.159	77.4655	123.597
Ntn1	6121.51	-2.13121	0.223934	-9.51716	1.7797e-21	2.06042e-19	9704.65	10230.3	1825.97	2725.11
Hif1a	1955.89	1.32728	0.139771	9.49605	2.18006e-21	2.50677e-19	1107.36	1122.02	2781.38	2812.82
Igf1	7810.97	1.23723	0.130785	9.46005	3.0781e-21	3.49364e-19	4757.2	4548.52	10534.4	11403.8
Acta2	7153.66	1.9375	0.20481	9.45999	3.07964e-21	3.49364e-19	3237.29	2686.69	12952.4	9738.22
Draxin	181.501	5.62785	0.594966	9.45911	3.10568e-21	3.49969e-19	3.10185	11.2714	444.504	267.128
Scube1	10477.5	2.04822	0.216585	9.45687	3.17285e-21	3.5517e-19	3737.73	4422.48	19756.5	13993.3
Adam19	4646.4	1.48289	0.15701	9.44452	3.57029e-21	3.9703e-19	2457.7	2439.74	7438.53	6249.61
Fndc1	24088.9	-1.44938	0.153571	-9.43787	3.80425e-21	4.20283e-19	31965.6	38563.5	12805.8	13020.5
F2r	5532.71	1.89491	0.201792	9.39039	5.97774e-21	6.56115e-19	2728.59	1961.22	8781.27	8659.74
Csrp1	8781.55	1.71095	0.182299	9.3854	6.26762e-21	6.83494e-19	4486.31	3732.88	14800.5	12106.5
Prlr	437.545	-3.20189	0.34296	-9.33606	9.99851e-21	1.08336e-18	961.573	616.853	70.0878	101.668
Actb	18491.9	1.31395	0.140936	9.32304	1.13055e-20	1.21717e-18	9848.37	11368.7	26161.2	26589.2
Bpgm	832.916	1.91527	0.205849	9.30424	1.34949e-20	1.4437e-18	389.799	308.426	1306.77	1326.67
Sema7a	298.335	2.68537	0.28912	9.28807	1.57113e-20	1.67024e-18	83.7499	76.8504	578.225	454.517
B3gnt3	353.583	3.53891	0.381578	9.2744	1.78618e-20	1.88699e-18	36.1882	75.8257	708.256	594.062
Il1r1	4146.89	1.5879	0.171305	9.2694	1.87198e-20	1.96535e-18	2057.56	2083.16	6899.96	5546.9
Grem2	397.156	-2.0674	0.22388	-9.23443	2.59667e-20	2.69273e-18	643.116	639.395	146.631	159.48
Svep1	31416.7	-1.24514	0.134834	-9.23464	2.5915e-20	2.69273e-18	43050.5	45331.5	19712.2	17572.7
Srpx2	2941.7	1.46719	0.159513	9.19791	3.64969e-20	3.76163e-18	1519.91	1605.66	4656.23	3985
Anxa8	275.619	2.89486	0.316813	9.13744	6.39488e-20	6.55107e-18	53.7654	76.8504	443.582	528.276
Dner	189.984	-4.1348	0.453947	-9.10855	8.34871e-20	8.5011e-18	439.428	279.735	25.8218	14.9512
Tpst1	2041.15	-1.3705	0.150541	-9.10386	8.71802e-20	8.824e-18	3035.67	2851.66	1089.13	1188.12
Gcc1	1819.59	-1.66645	0.183144	-9.09914	9.10472e-20	9.16055e-18	3043.95	2490.98	911.142	832.284
Ptgis	1813.9	-2.10949	0.231887	-9.09705	9.2821e-20	9.28375e-18	2779.26	3110.9	556.092	809.359
Prokr1	265.587	-2.53947	0.279536	-9.08458	1.04103e-19	1.03509e-17	420.817	485.695	82.0765	73.7593
Nr1d2	4954.04	-1.54529	0.170424	-9.06731	1.21995e-19	1.20589e-17	6908.85	7850.01	2296.3	2760.99
Cys1	1085.22	-2.57219	0.283888	-9.06056	1.29782e-19	1.27541e-17	1842.5	1873.1	230.552	394.712
Per3	2220.03	-2.34344	0.258866	-9.05273	1.39438e-19	1.36238e-17	3242.46	4175.54	580.991	881.125
Cdon	639.397	-2.367	0.261498	-9.05171	1.4075e-19	1.3673e-17	962.607	1179.4	173.375	242.21
Fos	23378.1	-1.31517	0.145388	-9.04595	1.48366e-19	1.43305e-17	35953.5	30751.4	13147.9	13659.4
Serpina3g	1341.23	1.49058	0.165078	9.02951	1.72435e-19	1.65607e-17	719.629	688.58	2088.8	1867.91
Snhg11	318.335	2.92317	0.323763	9.02872	1.73685e-19	1.65864e-17	90.9875	57.3816	608.657	516.315
Arhgap21	2742.33	-1.32066	0.146302	-9.02695	1.76526e-19	1.6763e-17	3714.98	4118.16	1536.4	1599.78
Col4a2	48938.4	1.80404	0.199905	9.02448	1.80558e-19	1.70502e-17	25404.1	18174.6	73774.8	78400.2
Fbn2	1129.08	3.53128	0.391838	9.01211	2.02135e-19	1.89816e-17	220.231	139.355	2820.11	1336.64
Fscn1	1550.55	1.48661	0.165044	9.00735	2.11101e-19	1.9714e-17	775.462	855.601	2169.96	2401.17
Scrn1	628.299	-1.7055	0.189397	-9.00494	2.15786e-19	2.00408e-17	934.69	988.809	300.64	289.057
Enpp5	952.794	-1.80315	0.200423	-8.99675	2.32509e-19	2.14759e-17	1568.5	1393.55	383.639	465.481
Dchs2	171.176	-3.69679	0.411467	-8.9844	2.6016e-19	2.38993e-17	260.555	375.03	21.2108	27.9089
1500004A13Rik	170.298	-3.17244	0.353562	-8.97281	2.89053e-19	2.64101e-17	276.064	337.117	34.1217	33.8894
Pcdh10	145.463	4.3761	0.487799	8.97113	2.935e-19	2.66722e-17	8.27159	18.4441	308.94	246.197
Top2a	469.862	2.07589	0.231865	8.953	3.45948e-19	3.12703e-17	181.975	178.293	688.89	830.291
Pmepa1	6751.22	1.70066	0.190028	8.94948	3.57145e-19	3.21107e-17	3026.37	3327.11	11742.5	8908.93
Chrdl1	429.434	-3.02867	0.338817	-8.93894	3.92929e-19	3.51411e-17	962.607	567.668	97.7541	89.7073
Glis3	541.801	1.79926	0.201871	8.91293	4.97015e-19	4.42161e-17	238.842	244.897	876.098	807.366
Frmd5	253.79	4.31865	0.484798	8.90815	5.18917e-19	4.59228e-17	36.1882	12.2961	557.014	409.663
Tinagl1	385.015	2.68011	0.301504	8.88915	6.15755e-19	5.42089e-17	90.9875	116.813	559.78	772.479
Etv4	142.727	3.46655	0.390458	8.87816	6.79757e-19	5.95333e-17	26.8827	20.4934	268.363	255.167
Steap2	704.768	1.80911	0.204603	8.84208	9.3953e-19	8.18602e-17	328.796	297.155	1180.43	1012.7
Igkv8-24	410.083	-3.1921	0.36147	-8.83088	1.03858e-18	9.00267e-17	547.993	930.402	68.2434	93.6943
Nova1	1594.96	-1.67311	0.189511	-8.82858	1.06013e-18	9.14258e-17	2345	2511.47	674.134	849.229
Atp1a2	4309.82	-2.01702	0.228511	-8.8268	1.07715e-18	9.24215e-17	8237.47	5586.51	1807.53	1607.75
Fabp5	259.104	2.87264	0.326505	8.79816	1.39074e-18	1.18726e-16	62.037	62.505	532.114	379.761
Apoe	24994.3	2.53833	0.288743	8.79095	1.48299e-18	1.25965e-16	6656.56	8026.26	55090	30204.4
Akr1b8	1191.45	1.57319	0.17907	8.78531	1.55941e-18	1.31793e-16	564.536	634.272	1891.45	1675.53
Kcnj8	618.339	1.75858	0.201054	8.74682	2.19458e-18	1.84552e-16	302.947	261.291	945.263	963.855
Ugcg	5087.78	2.12455	0.243112	8.73895	2.35284e-18	1.96881e-16	1472.34	2323.96	7943.9	8610.9
Col12a1	23341.3	1.58948	0.181948	8.73593	2.41668e-18	2.00558e-16	11760.1	11526.5	39892	30186.5
Meis1	1265.51	-1.38413	0.158444	-8.73575	2.42051e-18	2.00558e-16	1782.53	1877.2	679.667	722.642
Spon1	7711.42	1.96381	0.224834	8.73449	2.44768e-18	2.0182e-16	3364.47	2929.54	14591.2	9960.5
Atp6v0e2	242.708	-3.14005	0.359594	-8.73221	2.49746e-18	2.04925e-16	475.617	396.548	61.7879	36.8797
Ddr2	10842.7	-1.17573	0.134973	-8.71083	3.01659e-18	2.46326e-16	14385.3	15677.5	6395.51	6912.44
Efemp1	8695.98	-1.08725	0.124987	-8.69897	3.34906e-18	2.72159e-16	11909	11742.7	5382.93	5749.24
Hpse2	1395.58	1.62277	0.186833	8.6857	3.76416e-18	3.04429e-16	719.629	648.617	1913.58	2300.49
Slc38a4	141.188	-3.3639	0.387378	-8.68378	3.82822e-18	3.08136e-16	256.419	258.217	21.2108	28.9057
Jmjd1c	3179.84	-1.23961	0.142989	-8.66931	4.34733e-18	3.48261e-16	4617.62	4317.97	1971.68	1812.09
1810010H24Rik	161.276	-3.11075	0.359029	-8.66433	4.54182e-18	3.62124e-16	264.691	313.55	35.9661	30.8992
Itih5	10718.9	-1.08573	0.125474	-8.65307	5.01332e-18	3.97841e-16	14915.8	14228.6	7066.88	6664.25
Nr1d1	5181.85	-2.01324	0.232881	-8.64493	5.38385e-18	4.25249e-16	6742.38	9869.64	1864.7	2250.66
Tmem119	7919.31	1.57161	0.181908	8.63959	5.64138e-18	4.43517e-16	3468.9	4505.48	12280.1	11422.7
Col4a1	76197.3	1.72252	0.199649	8.62774	6.25776e-18	4.89699e-16	41303.2	29576.1	113141	120769
Zbtb20	5380.58	-1.49763	0.173841	-8.61491	6.99941e-18	5.45212e-16	8280.9	7613.31	3126.29	2501.84
Mex3a	186.406	2.8928	0.335862	8.61305	7.11424e-18	5.51615e-16	40.324	48.1596	354.128	303.011
Cfh	6905.31	-1.06115	0.123498	-8.59242	8.51567e-18	6.57262e-16	9117.36	9555.07	4451.5	4497.33
Myoc	216.457	-2.85706	0.332553	-8.59128	8.60057e-18	6.60798e-16	376.358	384.252	42.4216	62.7951
Pde12	1135.78	-2.13167	0.248519	-8.57751	9.69524e-18	7.41532e-16	2137.17	1561.6	368.883	475.449
Tmem176b	13142.9	1.32629	0.154698	8.57344	1.00439e-17	7.63752e-16	8022.41	6965.72	19953.8	17629.5
Tef	5362.89	-1.81384	0.211574	-8.57307	1.00761e-17	7.63752e-16	7058.77	9642.16	2169.03	2581.58
Ncf2	308.31	2.23498	0.261017	8.56258	1.10369e-17	8.32841e-16	100.293	115.788	536.725	480.432
Flrt2	1936.56	-2.69743	0.315263	-8.55613	1.16715e-17	8.76814e-16	3144.24	3566.88	351.361	683.769
Rab31	2306.06	1.205	0.14105	8.54311	1.30657e-17	9.77212e-16	1433.05	1357.69	3286.75	3146.73
Vit	1448.13	-3.0627	0.358622	-8.54018	1.34015e-17	9.97912e-16	2669.66	2503.27	189.975	429.598
Opcml	166.688	-5.02842	0.589197	-8.53437	1.40925e-17	1.04476e-15	294.676	352.487	16.5997	2.99024
Plaur	684.661	1.57666	0.184998	8.52258	1.56035e-17	1.15173e-15	345.339	342.24	989.529	1061.54
Steap3	1921.31	-1.47411	0.172993	-8.52121	1.57892e-17	1.15534e-15	2605.55	3045.33	961.863	1072.5
Ednra	2428.18	1.43782	0.168733	8.52124	1.57856e-17	1.15534e-15	1211.79	1406.87	3758.92	3335.12
Eln	11714.9	1.49214	0.175611	8.49683	1.94843e-17	1.41959e-15	6657.6	5631.6	15632.4	18938.2
Itgbl1	135.333	-5.29383	0.623177	-8.4949	1.98109e-17	1.43718e-15	355.679	172.145	5.53325	7.97398
Ablim1	2929.28	-2.22985	0.262542	-8.49331	2.00825e-17	1.45066e-15	4589.7	5068.03	775.577	1283.81
Npr1	453.564	-1.96907	0.231917	-8.49039	2.05943e-17	1.47857e-15	699.984	744.937	165.997	203.337
Apold1	217.025	2.50979	0.295613	8.49011	2.06438e-17	1.47857e-15	59.9691	69.6777	371.65	366.803
Nek6	1073.78	1.60471	0.189664	8.46077	2.65625e-17	1.89445e-15	477.685	585.088	1641.53	1590.81
Lysmd2	678.629	-1.53874	0.181957	-8.45659	2.75318e-17	1.95534e-15	999.829	1019.55	340.295	354.842
Txnip	8450.09	-1.394	0.165103	-8.44322	3.0872e-17	2.18338e-15	11105.6	13378.1	4402.62	4913.97
Adamts10	5223.79	-1.51384	0.179407	-8.43801	3.22779e-17	2.27331e-15	7610.9	7865.38	3051.59	2367.28
Synpo	2477.13	1.6213	0.19225	8.43329	3.36085e-17	2.3572e-15	1137.34	1293.14	3299.66	4178.37
Ebf1	1379.17	-2.29728	0.272481	-8.43098	3.4277e-17	2.39415e-15	2090.65	2493.03	356.895	576.12
Vasp	1824.99	1.39044	0.165136	8.41997	3.76581e-17	2.61948e-15	930.554	1085.13	2706.68	2577.59
Ly6c2	365.801	-3.11848	0.371276	-8.39935	4.48955e-17	3.11012e-15	596.589	715.221	50.7215	100.672
Igkv10-96	1321.59	-2.46823	0.294219	-8.38909	4.89904e-17	3.37994e-15	2061.69	2415.15	294.184	515.319
Myo1b	1263.61	2.04811	0.244344	8.38209	5.19966e-17	3.57276e-15	397.036	587.137	2163.5	1906.78
Agtr1a	473.618	-2.03651	0.243247	-8.37219	5.65585e-17	3.87048e-15	849.906	673.21	177.986	193.369
Syt13	2271.88	1.85609	0.222668	8.33567	7.70613e-17	5.25229e-15	988.455	978.562	4196.05	2924.46
Gpr155	330.28	-2.04233	0.245635	-8.31449	9.21472e-17	6.25528e-15	523.178	540.002	138.331	119.61
Zfp383	367.285	-1.94993	0.234572	-8.31272	9.35352e-17	6.3241e-15	583.147	584.063	161.386	140.541
Sema3g	157.896	2.88813	0.348537	8.28644	1.16692e-16	7.85833e-15	40.324	34.8389	268.363	288.06
Igsf10	7479.77	-1.52689	0.184511	-8.2753	1.28127e-16	8.59419e-15	10602.1	11609.5	4358.36	3349.07
Cacna1g	842.45	1.83069	0.221595	8.26144	1.43923e-16	9.61552e-15	423.919	315.599	1333.51	1296.77
Nkx3-2	243.051	-2.28895	0.277522	-8.24783	1.61303e-16	1.07343e-14	402.206	404.745	76.5433	88.7105
Sparcl1	9732.28	-2.04719	0.248325	-8.24396	1.666e-16	1.10433e-14	15055.3	16289.2	2893.89	4690.69
Chst15	1312.81	1.69789	0.206344	8.22844	1.89666e-16	1.25231e-14	638.981	598.409	2269.55	1744.31
Csf2rb	439.48	2.43152	0.296071	8.21261	2.16429e-16	1.41795e-14	155.092	119.887	865.953	616.987
Slc15a3	565.741	2.70762	0.329674	8.21303	2.15667e-16	1.41795e-14	141.651	158.824	1246.83	715.665
Atp6v0d2	101.076	6.27641	0.764656	8.20815	2.24622e-16	1.46594e-14	4.1358	1.02467	191.819	207.324
Ttyh2	669.602	1.79574	0.219008	8.19942	2.41544e-16	1.57031e-14	277.098	321.747	945.263	1134.3
Pdxk	1060.42	-1.94879	0.238121	-8.18401	2.74557e-16	1.7781e-14	1773.22	1595.41	358.739	514.322
Eva1b	1825.15	1.30272	0.159222	8.18182	2.79587e-16	1.80376e-14	1022.58	1083.08	2442.93	2752.02
Lonrf2	107.102	-4.4855	0.549524	-8.16251	3.28125e-16	2.10886e-14	241.944	168.046	6.45546	11.961
Sqle	841.297	1.96263	0.240901	8.14707	3.72837e-16	2.38715e-14	283.302	403.721	1283.71	1394.45
Ctsc	3597.89	1.67981	0.206248	8.14463	3.80459e-16	2.42676e-14	1608.82	1814.69	6316.2	4651.82
Adamtsl3	2999.76	-2.36623	0.291255	-8.12425	4.50139e-16	2.86041e-14	4059.28	5990.23	753.444	1196.1
Igkv6-23	309.441	-2.36899	0.292027	-8.11222	4.97019e-16	3.14649e-14	448.734	588.162	92.2208	108.645
Abca2	1116.33	-1.56284	0.192805	-8.10578	5.24096e-16	3.30552e-14	1651.22	1684.56	502.603	626.954
Prdx5	2186.69	1.203	0.1485	8.10102	5.45016e-16	3.42468e-14	1254.18	1394.58	3046.98	3051.04
Pakap	2824.86	1.14733	0.142008	8.07932	6.51289e-16	4.07731e-14	1813.55	1700.96	3757.08	4027.86
Cwh43	138.784	5.45992	0.676088	8.07575	6.70633e-16	4.18292e-14	1.03395	11.2714	226.863	315.969
Nck2	627.563	1.645	0.204079	8.0606	7.59189e-16	4.71785e-14	296.743	311.5	1020.88	881.125
Pbx1	4543.53	-1.13857	0.141333	-8.05596	7.88546e-16	4.88234e-14	6573.85	5923.63	2760.17	2916.48
Pigz	213.425	-2.59719	0.322518	-8.05285	8.08848e-16	4.98977e-14	327.762	404.745	54.4103	66.7821
Mcam	556.973	2.70842	0.336689	8.04428	8.67526e-16	5.33229e-14	169.568	126.035	720.245	1212.05
Col5a1	41766.7	1.08801	0.135403	8.03531	9.33451e-16	5.71671e-14	28418.1	25029.7	57517.2	56101.9
Atf3	3333.26	-1.98505	0.247485	-8.02088	1.04987e-15	6.38346e-14	6414.62	4229.85	1475.53	1213.04
Itga1	2313.82	1.72446	0.214994	8.02097	1.04916e-15	6.38346e-14	1196.28	953.97	4005.15	3099.89
Clu	1312.15	2.98938	0.374602	7.98017	1.46136e-15	8.85355e-14	205.756	381.178	1678.42	2983.27
Fry	2033.45	1.66082	0.208316	7.97257	1.55403e-15	9.38135e-14	829.227	1125.09	3235.11	2944.39
Gpr176	280.285	2.88515	0.363	7.94807	1.89442e-15	1.13955e-13	46.5277	87.0971	484.159	503.358
Ackr4	4889.23	-2.39854	0.302149	-7.93829	2.04991e-15	1.22871e-13	10401.5	6037.37	1280.02	1838
Lgmn	7984.96	1.68946	0.213007	7.93146	2.1658e-15	1.29359e-13	3677.76	3881.46	14389.2	9991.4
F2rl1	380.025	3.81739	0.481827	7.92274	2.32329e-15	1.38277e-13	24.8148	75.8257	603.124	816.336
Aebp1	17965.3	-0.922569	0.116743	-7.90253	2.73291e-15	1.62086e-13	23200.8	23842.1	12526.4	12291.9
Car11	130.411	-3.18915	0.404172	-7.8906	3.00749e-15	1.77747e-13	215.061	255.143	29.5107	21.9284
Ldb2	229.023	-2.27659	0.288889	-7.88052	3.26029e-15	1.92016e-13	364.984	394.499	84.8432	71.7658
Hgf	1827.06	1.18825	0.151089	7.86457	3.70368e-15	2.17373e-13	1061.87	1167.1	2579.42	2499.84
Fcgr3	447.952	2.4033	0.306204	7.84868	4.20424e-15	2.45897e-13	115.802	169.071	865.031	641.905
Bhlhe41	986.402	-3.27157	0.417623	-7.8338	4.73358e-15	2.75902e-13	1044.29	2530.94	153.087	217.291
Foxl1	547.129	1.70205	0.217826	7.81383	5.54753e-15	3.22233e-13	248.148	266.415	907.453	766.499
Stom	769.071	1.38387	0.177289	7.80574	5.91548e-15	3.42429e-13	418.749	433.436	1080.83	1143.27
S100a8	113.4	5.04114	0.646565	7.7968	6.34955e-15	3.66302e-13	3.10185	10.2467	164.153	276.099
1700019D03Rik	265.866	-2.53703	0.325655	-7.79055	6.67188e-15	3.83588e-13	465.277	441.634	60.8657	95.6878
Gpc1	2127.04	1.48349	0.190568	7.78456	6.9958e-15	4.00847e-13	1186.97	1054.39	3486.87	2779.93
Ctss	1844.71	2.5938	0.333336	7.78132	7.17704e-15	4.09843e-13	383.595	665.012	3898.17	2432.06
Scn5a	112.874	7.1815	0.923967	7.77247	7.69726e-15	4.3807e-13	3.10185	0	236.085	212.307
Sntg1	161.285	3.6943	0.475804	7.76433	8.208e-15	4.6557e-13	13.4413	32.7895	272.974	325.936
Creb3l1	1513.25	1.75233	0.226076	7.75106	9.11298e-15	5.15173e-13	815.786	569.718	2395.9	2271.59
Elk3	705.131	1.42905	0.184565	7.74282	9.72394e-15	5.47879e-13	396.003	367.857	1055.93	1000.73
Gm973	118.146	-3.57934	0.463167	-7.72796	1.0928e-14	6.13672e-13	176.805	259.242	16.5997	19.935
Socs1	366.812	-1.93328	0.250285	-7.72434	1.12435e-14	6.29303e-13	570.74	592.26	169.686	134.561
Col5a3	5881	1.23668	0.160241	7.71764	1.18502e-14	6.61072e-13	3841.12	3167.26	8132.95	8382.65
Adh1	1688.49	-1.27979	0.166005	-7.70933	1.26476e-14	7.03229e-13	2568.33	2215.34	965.552	1004.72
Arhgef10	1617.19	-1.18947	0.15438	-7.70486	1.30985e-14	7.25916e-13	2141.31	2355.72	996.907	974.819
Creb5	876.439	-1.39293	0.180935	-7.69855	1.37617e-14	7.60175e-13	1349.3	1189.64	481.393	485.416
Junb	24895.3	-1.31868	0.171783	-7.67644	1.63577e-14	9.00632e-13	39623	31460.5	13605.3	14892.4
Mapk12	484.597	-1.91888	0.250258	-7.6676	1.7525e-14	9.61771e-13	675.169	857.651	186.286	219.284
Igkv4-74	118.475	-4.56419	0.59557	-7.66357	1.8084e-14	9.89234e-13	307.083	147.553	8.29987	10.9642
Entpd2	2288	-1.38309	0.180699	-7.65412	1.94635e-14	1.06126e-12	3303.47	3311.74	1121.41	1415.38
Nlgn1	123.39	-3.21307	0.419873	-7.65248	1.97138e-14	1.07145e-12	195.416	250.02	21.2108	26.9122
Nlrp3	357.827	3.34058	0.43661	7.65119	1.99133e-14	1.07883e-12	59.9691	68.653	900.997	401.689
F11r	720.453	2.37899	0.311051	7.64822	2.03773e-14	1.10044e-12	165.432	299.204	1220.08	1197.09
Igkv4-72	282.61	-3.6976	0.48355	-7.64677	2.06091e-14	1.10941e-12	729.968	319.698	48.877	31.8959
Fam171b	664.633	-1.64797	0.215752	-7.63827	2.20152e-14	1.18134e-12	921.249	1094.35	344.906	298.028
Gm15726	166.952	-2.51339	0.329211	-7.6346	2.26517e-14	1.21165e-12	300.879	267.439	51.6437	47.8439
Col6a6	95.7518	-6.05234	0.793173	-7.63053	2.33784e-14	1.24658e-12	158.194	219.28	5.53325	0
Tshz2	3033.83	-1.06536	0.139811	-7.61999	2.53694e-14	1.34849e-12	3951.75	4259.56	1913.58	2010.44
Eno1	3250.43	1.04184	0.13729	7.58856	3.23487e-14	1.71408e-12	2065.83	2184.6	4244	4507.29
Msr1	198.576	3.37343	0.444914	7.58222	3.39702e-14	1.79437e-12	23.7808	46.1102	434.36	290.054
Ptn	347.639	-2.81243	0.371291	-7.57472	3.59909e-14	1.89518e-12	534.552	682.432	59.9435	113.629
Abcg1	180.013	2.83446	0.374344	7.57182	3.68043e-14	1.932e-12	50.6635	37.9129	363.35	268.125
Ighv2-9	315.823	-2.94256	0.388734	-7.56961	3.74357e-14	1.95906e-12	533.518	584.063	47.0326	98.678
Mgst1	1516.92	-1.19707	0.15833	-7.56063	4.01118e-14	2.09262e-12	2170.26	2054.47	876.098	966.845
Sspn	1464.29	-1.32762	0.175674	-7.55727	4.11601e-14	2.14071e-12	2081.34	2106.73	758.055	911.027
Cemip2	285.228	1.95718	0.259192	7.55105	4.31747e-14	2.23859e-12	120.972	112.714	478.626	428.601
Dll1	506.566	2.05578	0.272394	7.54708	4.45125e-14	2.3009e-12	158.194	234.65	853.965	779.457
Cxcl2	967.196	2.70234	0.358205	7.54411	4.55394e-14	2.34681e-12	214.027	301.254	2214.22	1139.28
Pirb	180.712	2.52508	0.334871	7.54046	4.68334e-14	2.40615e-12	48.5956	58.4063	334.762	281.083
C1qtnf7	627.249	-1.92477	0.255428	-7.53547	4.86576e-14	2.4923e-12	895.4	1090.25	221.33	302.015
Igkv8-28	301.727	-3.28435	0.436215	-7.5292	5.10516e-14	2.60702e-12	684.474	409.869	37.8105	74.7561
Dhrs3	1679.32	1.63572	0.217323	7.5267	5.20394e-14	2.64947e-12	680.339	954.994	2509.33	2572.61
Slc38a2	6432.77	-0.925235	0.12309	-7.51672	5.61656e-14	2.85095e-12	8259.19	8595.97	4416.45	4459.45
Lpcat4	441.012	1.80138	0.240412	7.49288	6.73803e-14	3.40997e-12	214.027	179.318	737.767	632.935
Prss35	111.197	5.72768	0.764705	7.49006	6.88445e-14	3.47367e-12	4.1358	4.09869	123.576	312.979
Slc7a11	163.986	3.82763	0.511343	7.48544	7.13066e-14	3.58719e-12	11.3734	31.7648	347.672	265.135
Frmd7	82.1982	-3.87217	0.519006	-7.46074	8.6036e-14	4.31533e-12	162.33	145.503	11.9887	8.97073
Rere	5028.79	-1.1554	0.154969	-7.45564	8.94355e-14	4.45937e-12	6938.83	6944.2	3385.43	2846.71
Amph	215.136	2.26547	0.303856	7.45572	8.93785e-14	4.45937e-12	65.1388	82.9984	348.595	363.813
Fmo2	22326.1	-2.15069	0.288687	-7.44991	9.3405e-14	4.6436e-12	46544.3	26345.3	9294.01	7120.77
Ms4a4d	5428.54	-1.16098	0.156076	-7.43859	1.01768e-13	5.04453e-12	8076.18	6927.81	3205.6	3504.56
Chst1	519.238	1.55249	0.20886	7.43316	1.06035e-13	5.24068e-12	273.997	254.119	815.232	733.606
Ifi202b	540.346	-11.137	1.49956	-7.42685	1.11214e-13	5.4806e-12	613.132	1547.25	0	0.996748
Ms4a6d	169.741	3.40294	0.458434	7.42298	1.14518e-13	5.62703e-12	28.9506	29.7155	403.005	217.291
Itga3	406.407	2.37129	0.319593	7.4197	1.17382e-13	5.75104e-12	102.361	160.874	593.902	768.492
Vldlr	542.12	-2.19207	0.295527	-7.4175	1.19348e-13	5.83044e-12	1037.05	741.863	162.309	227.258
Ly6g	195.701	11.0139	1.48517	7.41587	1.20833e-13	5.886e-12	0	0	451.882	330.92
Ets2	2680.53	0.999458	0.135078	7.3991	1.37106e-13	6.65948e-12	1805.28	1769.61	3495.17	3652.08
Sdc4	2222.35	1.0133	0.137104	7.39078	1.4597e-13	7.06974e-12	1491.99	1452.99	2999.02	2945.39
Ccr1	199.878	2.71102	0.366888	7.38923	1.47682e-13	7.13218e-12	43.4259	62.505	396.55	297.031
Cdh11	5281.71	1.34527	0.18207	7.38873	1.48235e-13	7.13848e-12	2638.64	3328.14	8058.26	7101.83
Sgcd	421.406	-2.03297	0.2754	-7.38187	1.56084e-13	7.49514e-12	592.453	762.356	186.286	144.528
Tmeff1	262.273	2.14372	0.290951	7.36799	1.73221e-13	8.29451e-12	110.633	82.9984	440.816	414.647
Igf2	604.201	1.73543	0.235791	7.36003	1.83872e-13	8.77963e-12	309.151	248.995	841.976	1016.68
Slc2a1	702.435	1.60409	0.218122	7.35409	1.92226e-13	9.15267e-12	316.388	379.129	1145.38	968.839
Ifi27l2a	1835	-1.34099	0.182378	-7.35284	1.94034e-13	9.21279e-12	2464.93	2797.35	943.419	1134.3
Hspa1a	3058.03	-1.54579	0.210505	-7.34323	2.08502e-13	9.87202e-12	4985.7	4125.33	1340.89	1780.19
Rpl34	2182.54	-1.54739	0.210736	-7.34276	2.09226e-13	9.87863e-12	2764.78	3740.05	1176.74	1048.58
Serpine2	2085.02	1.5592	0.212362	7.34215	2.10182e-13	9.89613e-12	1153.89	959.093	2695.61	3531.48
Cdh13	615.446	-1.99969	0.272543	-7.33713	2.1823e-13	1.02465e-11	1153.89	815.639	272.974	219.284
Slc16a3	282.986	2.00043	0.272687	7.33597	2.20123e-13	1.03067e-11	101.327	125.01	474.015	431.592
Adamts12	1653.17	1.20209	0.164012	7.32924	2.31455e-13	1.08074e-11	934.69	1068.73	2376.53	2232.71
Wfdc1	1241.57	-1.2245	0.167715	-7.30111	2.85406e-13	1.32899e-11	1708.08	1769.61	697.189	791.418
Tmem100	565.099	-1.46656	0.201212	-7.28865	3.13085e-13	1.45387e-11	781.666	878.144	301.562	299.024
Arhgef3	1059.26	-1.28004	0.175724	-7.28438	3.23156e-13	1.49652e-11	1452.7	1548.28	578.225	657.853
Timp1	841.132	1.91231	0.262813	7.27633	3.43029e-13	1.58421e-11	356.712	349.413	1059.62	1598.78
Nfasc	361.901	2.26792	0.311961	7.26989	3.59781e-13	1.65705e-11	96.1573	152.676	558.858	639.912
Hmcn2	62653	-1.92955	0.266775	-7.23287	4.72889e-13	2.17208e-11	99434.9	99067.4	18946.8	33162.8
Bcl3	684.595	1.32785	0.184058	7.2143	5.42138e-13	2.4834e-11	375.324	404.745	965.552	992.761
Bmper	683.394	1.4138	0.196124	7.20872	5.64813e-13	2.58028e-11	346.373	399.622	1022.73	964.852
Nxn	877.607	1.21084	0.168073	7.20425	5.83657e-13	2.65918e-11	518.009	541.027	1228.38	1223.01
Sod2	1746.15	1.11289	0.154758	7.19116	6.42448e-13	2.91916e-11	1166.29	1042.09	2370.08	2406.15
Olfml1	934.074	-1.42659	0.19867	-7.18072	6.93454e-13	3.14248e-11	1220.06	1503.19	513.67	499.371
Id2	1159.72	-1.58652	0.221283	-7.16967	7.51814e-13	3.39784e-11	1993.45	1486.8	611.424	547.214
Slc1a5	4205.54	-1.53447	0.214265	-7.16155	7.97707e-13	3.58832e-11	5167.68	7337.68	2245.58	2071.24
Cdk1	108.451	3.10141	0.43307	7.16146	7.98206e-13	3.58832e-11	18.6111	26.6415	187.208	201.343
Ptpn1	1785.46	1.01108	0.141196	7.16084	8.0185e-13	3.59514e-11	1189.04	1179.4	2380.22	2393.19
Ctps	925.72	1.95975	0.273838	7.1566	8.27036e-13	3.69825e-11	457.006	300.229	1304	1641.64
Myo7a	964.088	1.79242	0.250568	7.15342	8.46417e-13	3.77493e-11	345.339	518.484	1451.56	1540.97
Ptprn	105.712	3.2947	0.46077	7.15043	8.65092e-13	3.84807e-11	20.679	18.4441	222.252	161.473
Csf3	128.868	3.6042	0.504089	7.14992	8.68274e-13	3.85208e-11	26.8827	12.2961	199.197	277.096
Mmp16	443.723	-1.82792	0.255978	-7.14092	9.27095e-13	4.10228e-11	608.996	775.677	178.908	211.31
Fgd6	488.021	1.61469	0.226244	7.13693	9.54419e-13	4.21215e-11	228.503	252.069	797.71	673.801
Col14a1	34247.9	-1.80866	0.25358	-7.13251	9.85573e-13	4.32705e-11	51063.6	55506.5	11433.5	18988
Acsl4	1813.46	1.07152	0.150226	7.13271	9.84098e-13	4.32705e-11	1199.38	1139.44	2551.75	2363.29
Tgfb3	1458.57	-1.59523	0.224748	-7.09785	1.2671e-12	5.53433e-11	1904.53	2478.68	643.701	807.366
Itga5	4313.86	1.56098	0.21992	7.09794	1.26631e-12	5.53433e-11	2597.28	1770.63	6380.76	6506.77
Prag1	132.95	2.55802	0.360711	7.09161	1.3256e-12	5.77489e-11	39.2901	37.9129	233.319	221.278
Cdh3	77.7386	4.25708	0.60047	7.08957	1.34532e-12	5.84575e-11	10.3395	5.12336	130.031	165.46
Cyp27a1	1625.02	-1.69184	0.238876	-7.08251	1.41566e-12	6.13563e-11	2899.19	2064.71	848.432	687.756
Cd300lf	124.117	4.32266	0.610638	7.07892	1.45279e-12	6.28042e-11	4.1358	19.4688	241.619	231.245
Pde9a	976.334	1.25989	0.178059	7.07568	1.48716e-12	6.4126e-11	538.688	611.729	1419.28	1335.64
Brinp3	197.366	-2.28818	0.323596	-7.07111	1.53699e-12	6.61064e-11	286.404	368.882	66.399	67.7788
Dhrs9	160.905	3.76214	0.533171	7.05616	1.71165e-12	7.34316e-11	10.3395	33.8142	315.395	284.073
Slc29a1	1336.41	-2.02015	0.28677	-7.04448	1.86152e-12	7.96589e-11	2664.49	1624.11	585.602	471.462
Trim15	160.528	2.98593	0.424114	7.04041	1.91672e-12	8.18141e-11	24.8148	47.1349	308.018	262.145
Ciart	217.014	-2.98013	0.423791	-7.03207	2.03486e-12	8.6638e-11	305.015	465.201	35.0439	62.7951
Itih3	209.086	2.13153	0.303326	7.02721	2.10705e-12	8.94862e-11	71.3425	84.0231	318.162	362.816
Kif26b	333.447	2.7993	0.398841	7.01859	2.24113e-12	9.4942e-11	56.8672	110.665	689.812	476.445
Mmp14	13205.5	1.19552	0.17043	7.01471	2.30424e-12	9.73716e-11	8971.58	7082.53	18757.7	18010.2
Tgfb1	1024.27	1.37526	0.196068	7.01422	2.31229e-12	9.74678e-11	632.777	507.213	1507.81	1449.27
Palld	3886.03	0.9645	0.137614	7.00875	2.40465e-12	1.01109e-10	2741	2525.82	5267.65	5009.65
Anln	222.94	2.22012	0.317051	7.00239	2.51627e-12	1.0554e-10	86.8517	70.7024	325.539	408.667
Sgsm2	837.138	-1.2223	0.174769	-6.9938	2.67548e-12	1.1194e-10	1182.84	1160.95	480.47	524.289
Lpl	5301.17	1.18875	0.170127	6.98741	2.80003e-12	1.16862e-10	3540.24	2925.44	6929.47	7809.52
Lrrn4cl	1723.25	-2.09273	0.299901	-6.97807	2.99263e-12	1.24592e-10	2747.2	2836.29	459.26	850.226
Gadd45b	4137.27	-1.13874	0.163649	-6.95845	3.44036e-12	1.42881e-10	6236.78	5143.85	2622.76	2545.69
Wfdc17	104.678	4.06252	0.583886	6.95773	3.45811e-12	1.43266e-10	8.27159	15.3701	254.529	140.541
Stxbp2	507.806	1.42352	0.204782	6.95136	3.61777e-12	1.49514e-10	269.861	281.785	771.888	707.691
Abca9	1960.61	-1.10432	0.158997	-6.94551	3.77085e-12	1.5546e-10	2756.51	2596.52	1325.21	1164.2
Pik3ip1	847.487	-1.79016	0.257981	-6.9391	3.94603e-12	1.62286e-10	1056.7	1572.87	371.65	388.732
Reck	2310.78	-1.30468	0.188048	-6.93802	3.97634e-12	1.6306e-10	2878.51	3701.12	1341.81	1321.69
Ecscr	162.317	3.30628	0.476564	6.93774	3.98413e-12	1.6306e-10	17.5771	42.0116	325.539	264.138
Ctsd	9339.72	0.828134	0.119389	6.93644	4.02096e-12	1.6417e-10	6819.93	6640.9	12047.7	11850.3
Chodl	95.3743	-3.24318	0.467618	-6.93554	4.04673e-12	1.64824e-10	197.484	147.553	17.522	18.9382
Ndn	936.975	-1.5774	0.228037	-6.9173	4.60329e-12	1.87042e-10	1526.11	1280.84	406.694	534.257
Thbd	9241.24	0.825198	0.11951	6.90484	5.02608e-12	2.03731e-10	6626.58	6709.55	11642	11986.9
Lingo1	281.652	-3.72961	0.540291	-6.90297	5.09264e-12	2.05935e-10	266.759	780.8	33.1995	45.8504
Ppp1r12b	2498.19	-1.05903	0.153821	-6.88485	5.78473e-12	2.33363e-10	3603.31	3148.82	1637.84	1602.77
Saa3	2858.78	5.05431	0.734853	6.87798	6.07057e-12	2.44312e-10	118.904	215.181	7901.48	3199.56
Scube3	108.866	3.30123	0.481165	6.86091	6.84251e-12	2.74073e-10	13.4413	26.6415	189.053	206.327
Ppp1r10	2160.35	-1.24299	0.18117	-6.86091	6.84221e-12	2.74073e-10	3366.54	2708.21	1244.98	1321.69
Stc1	131.578	3.7248	0.543017	6.85945	6.91273e-12	2.76231e-10	13.4413	23.5675	321.851	167.454
Tspan6	581.283	1.36117	0.198929	6.84246	7.78441e-12	3.1033e-10	313.287	338.142	799.554	874.148
Pik3r3	291.36	1.86323	0.272388	6.84035	7.90022e-12	3.14206e-10	141.651	109.64	454.649	459.501
Cd38	584.951	2.74269	0.401037	6.839	7.97477e-12	3.15976e-10	89.9536	214.156	1105.73	929.966
Wnt5a	3425.24	1.73909	0.254295	6.83887	7.98213e-12	3.15976e-10	1396.87	1761.41	6374.3	4168.4
Pard3b	1053.17	-1.1583	0.169397	-6.83776	8.04393e-12	3.16938e-10	1485.78	1423.27	617.879	685.762
Epas1	3570.47	1.34747	0.197058	6.83794	8.03403e-12	3.16938e-10	2295.37	1733.75	4831.45	5421.31
Isl2	168.079	-2.72668	0.39904	-6.8331	8.30975e-12	3.26651e-10	226.435	357.611	42.4216	45.8504
Mmp2	30740.8	0.871626	0.127827	6.81881	9.17999e-12	3.60022e-10	21089.5	22364.5	38172	41337.1
Myorg	696.251	-1.21465	0.178207	-6.81594	9.365e-12	3.66427e-10	965.709	980.611	414.071	424.614
Mpzl1	1463.8	1.18349	0.173718	6.81267	9.58012e-12	3.73979e-10	905.739	884.292	2202.23	1862.92
Enpep	506.285	-2.00259	0.294411	-6.80203	1.03159e-11	4.01772e-10	728.934	891.465	159.542	245.2
Jup	2740.91	0.914116	0.134475	6.79765	1.06342e-11	4.13219e-10	1889.03	1912.04	3663.01	3499.58
Adamts14	917.536	1.41115	0.207836	6.78971	1.1236e-11	4.356e-10	555.231	447.782	1420.2	1246.93
Ighv1-63	73.5376	-3.75879	0.553633	-6.78931	1.12674e-11	4.3582e-10	139.583	134.232	7.37767	12.9577
Timp2	25421.9	-0.838497	0.123639	-6.78184	1.18658e-11	4.57915e-10	32573.5	32643	17509	18962.1
Spock2	311.147	-1.87966	0.277253	-6.77958	1.20526e-11	4.64066e-10	491.126	487.744	153.087	112.632
Hapln1	150.317	-3.15452	0.465365	-6.7786	1.21343e-11	4.66151e-10	312.253	228.502	40.5772	19.935
Egflam	588.271	-1.82949	0.270139	-6.77239	1.26675e-11	4.8553e-10	1017.41	818.713	213.952	303.011
Gm26802	85.8452	-3.72312	0.550361	-6.76487	1.33432e-11	5.10274e-10	157.16	161.898	7.37767	16.9447
Fam210b	824.878	1.77515	0.26255	6.76119	1.36861e-11	5.22205e-10	361.882	384.252	1532.71	1020.67
Tubb5	4531.67	0.962456	0.142498	6.75418	1.43649e-11	5.46869e-10	3041.88	3105.78	6349.4	5629.63
Ccl9	241.725	2.285	0.339004	6.74034	1.58016e-11	6.00211e-10	68.2406	96.3192	345.828	456.51
Wif1	165.679	2.62289	0.389313	6.73723	1.61429e-11	6.11803e-10	39.2901	53.283	332.917	237.226
Ly6m	192.729	3.8085	0.565411	6.73581	1.63016e-11	6.16432e-10	11.3734	39.9622	432.516	287.063
Gadd45g	3941.53	-2.24663	0.334372	-6.71894	1.83049e-11	6.9064e-10	8762.72	4259.56	1531.79	1212.05
Id4	210.125	-2.64247	0.393931	-6.70795	1.97374e-11	7.43032e-10	320.524	403.721	41.4994	74.7561
Myo1e	788.088	1.40713	0.209853	6.70528	2.01014e-11	7.55054e-10	390.833	472.374	1225.61	1063.53
Kcnt2	234.337	-2.68745	0.40091	-6.70337	2.03665e-11	7.63313e-10	410.478	400.647	41.4994	84.7235
Nop58	1677.53	-1.50827	0.225134	-6.69944	2.09224e-11	7.82414e-10	2869.21	2095.45	799.554	945.913
Chst11	1197.73	1.55944	0.23288	6.69631	2.13741e-11	7.97542e-10	640.015	573.816	2086.96	1490.14
Filip1l	3345.59	1.00823	0.150625	6.69361	2.17731e-11	8.10642e-10	2135.11	2308.59	4207.11	4731.56
Bmp3	1177.85	1.76074	0.26318	6.69025	2.22786e-11	8.25821e-10	413.58	659.889	1778.02	1859.93
Efcc1	904.741	-1.70724	0.255177	-6.69041	2.22542e-11	8.25821e-10	1113.56	1656.89	415.916	432.588
Selenow	1811.17	-1.05791	0.158169	-6.6885	2.25467e-11	8.33931e-10	2501.12	2392.61	1102.04	1248.92
Il4ra	2981.99	1.70932	0.256285	6.66962	2.56471e-11	9.46534e-10	1733.93	1059.51	4608.27	4526.23
Chsy1	1199.06	1.14332	0.171782	6.65568	2.81984e-11	1.03843e-09	775.462	719.32	1748.51	1552.93
Il13ra1	1043.96	1.68549	0.253418	6.65103	2.91057e-11	1.06951e-09	392.901	597.384	1529.94	1655.6
Ppic	2942.32	1.16146	0.174928	6.63966	3.14412e-11	1.15282e-09	1992.42	1643.57	3837.31	4295.98
Hspa1b	7138.49	-1.43929	0.216839	-6.63759	3.18858e-11	1.16659e-09	12085.8	8775.29	3453.67	4239.17
Mgat4a	1788.85	1.46848	0.221316	6.63524	3.23971e-11	1.18274e-09	1108.39	791.047	2773.08	2482.9
F2rl3	162.491	2.66383	0.401581	6.63337	3.28114e-11	1.19528e-09	55.8333	32.7895	306.173	255.167
Lrrc17	1123.21	-1.67552	0.252773	-6.62854	3.39021e-11	1.23236e-09	1555.06	1866.95	637.246	433.585
Gtf2ird1	779.848	1.25966	0.190143	6.62482	3.47676e-11	1.26111e-09	449.768	469.3	1177.66	1022.66
Gabrb2	73.8521	-3.3249	0.501945	-6.62403	3.49541e-11	1.26516e-09	131.312	137.306	13.8331	12.9577
4930404H11Rik	71.6446	-3.80169	0.574345	-6.61918	3.61205e-11	1.30458e-09	108.565	158.824	9.22208	9.96748
Bdh2	193.57	-2.06094	0.311717	-6.6116	3.80192e-11	1.37023e-09	284.336	340.191	71.01	78.7431
Foxp4	1647.98	1.06296	0.160898	6.60644	3.93664e-11	1.41577e-09	1095.99	1037.99	2361.78	2096.16
Ier5	2806.34	-1.1759	0.178292	-6.59537	4.24203e-11	1.52236e-09	4331.21	3450.07	1697.79	1746.3
Efnb1	592.692	1.35646	0.205958	6.58608	4.516e-11	1.61724e-09	312.253	353.512	806.932	898.07
Vstm2b	54.2227	-5.19823	0.791102	-6.57088	5.0019e-11	1.78747e-09	119.938	91.1958	2.76662	2.99024
Fkbp10	2570.13	0.878314	0.133679	6.57032	5.02089e-11	1.79047e-09	1825.95	1796.25	3366.06	3292.26
Pcdh19	726.786	-1.76032	0.268095	-6.56601	5.16802e-11	1.83905e-09	948.131	1296.21	284.04	378.764
Stxbp6	1152.29	-1.11314	0.169811	-6.55517	5.55776e-11	1.97359e-09	1520.94	1631.28	768.199	688.753
Vwf	346.065	2.10891	0.321742	6.55466	5.57686e-11	1.97622e-09	134.413	126.035	438.049	685.762
Ifi204	759.165	-2.05767	0.313952	-6.55411	5.59765e-11	1.97944e-09	1532.31	916.057	256.374	331.917
Syde2	304.709	-2.33339	0.356037	-6.55377	5.61012e-11	1.9797e-09	640.015	377.079	106.054	95.6878
Chsy3	1112.6	1.54917	0.236438	6.5521	5.67317e-11	1.99778e-09	464.243	669.111	1592.65	1724.37
Plekha5	2148.19	-0.955856	0.145913	-6.55087	5.72035e-11	2.01021e-09	2793.73	2876.25	1525.33	1397.44
Acvr2a	692.98	-1.18848	0.181615	-6.54395	5.99167e-11	2.10119e-09	932.622	993.932	417.76	427.605
Mn1	1435.58	-1.87112	0.286413	-6.53293	6.44968e-11	2.25563e-09	2711.01	1798.3	505.37	727.626
Golm1	918.083	1.85798	0.284412	6.53272	6.45876e-11	2.25563e-09	319.49	474.423	1210.86	1667.56
Pdcd4	1301.02	-1.0571	0.162098	-6.52136	6.96712e-11	2.42815e-09	1715.32	1799.32	802.321	887.105
Tenm3	5170.08	1.27016	0.195106	6.51009	7.51067e-11	2.6122e-09	2792.7	3268.7	8254.69	6364.23
Olr1	74.5317	3.40471	0.524518	6.49111	8.52052e-11	2.95734e-09	10.3395	15.3701	131.876	140.541
Fyn	3211.41	-1.14587	0.176791	-6.48151	9.08116e-11	3.14547e-09	4449.08	4397.89	1766.95	2231.72
Tpm4	6706.79	0.970892	0.149808	6.48091	9.11699e-11	3.15142e-09	4897.82	4165.29	8854.12	8909.93
Adamdec1	190745	1.1277	0.174322	6.46906	9.86174e-11	3.4019e-09	109527	130019	236224	287209
Ptgs1	2946.65	1.58855	0.245598	6.46807	9.92646e-11	3.41725e-09	1655.35	1285.96	5239.06	3606.23
Tlr13	132.733	2.87296	0.444316	6.46603	1.00609e-10	3.4565e-09	28.9506	34.8389	287.729	179.415
Mgat5	1032.25	1.1157	0.172591	6.46438	1.01716e-10	3.48742e-09	611.064	692.678	1424.81	1400.43
Socs3	13523.9	-1.68799	0.261454	-6.45614	1.07408e-10	3.67515e-09	25266.6	16016.7	7286.37	5525.97
Rnf39	79.5387	3.63829	0.563865	6.45241	1.10089e-10	3.75925e-09	7.23764	16.3948	142.02	152.502
Aldh1a1	2244.23	-1.3248	0.205369	-6.45082	1.11243e-10	3.79101e-09	3668.45	2747.15	1212.7	1348.6
Cenpf	120.344	2.76503	0.429025	6.44491	1.15667e-10	3.93385e-09	24.8148	36.8882	184.442	235.232
Hes1	2815.07	-1.10429	0.171354	-6.4445	1.15983e-10	3.93668e-09	4012.76	3672.42	1618.48	1956.62
Ctla2a	343.919	2.45424	0.380904	6.44319	1.1699e-10	3.96289e-09	140.617	71.727	652.001	511.332
Asb5	118.484	2.8814	0.447759	6.43516	1.23339e-10	4.16961e-09	27.9166	28.6908	164.153	253.174
Epha2	401.987	2.17223	0.337781	6.43089	1.26855e-10	4.27137e-09	103.395	188.54	662.145	653.866
Ifit3	293.745	-1.80598	0.280823	-6.43104	1.26734e-10	4.27137e-09	406.342	507.213	119.887	141.538
Trip10	2798.42	-0.88086	0.13702	-6.42869	1.28707e-10	4.3251e-09	3710.84	3543.32	1919.12	2020.41
Pfn1	4890.49	0.958876	0.149172	6.42799	1.29305e-10	4.3366e-09	3231.09	3414.21	6908.26	6008.39
Hrh1	198.716	2.65413	0.413444	6.41956	1.36667e-10	4.57441e-09	38.2561	70.7024	392.861	293.044
Cd300a	120.586	3.23379	0.503918	6.4173	1.38709e-10	4.63358e-09	29.9845	16.3948	266.518	169.447
Golim4	3744.23	-0.867349	0.13521	-6.41482	1.40993e-10	4.7006e-09	4678.62	4995.28	2585.87	2717.13
Zfp36	14451.1	-1.32924	0.207766	-6.3978	1.57633e-10	5.24503e-09	24221.3	17127.4	8616.19	7839.42
Ltbp4	77322.2	-1.46297	0.22886	-6.39243	1.63265e-10	5.42176e-09	107336	119623	32632.3	49696.8
Ripor3	342.647	1.75134	0.274167	6.38788	1.68202e-10	5.57473e-09	158.194	155.75	603.124	453.52
Cd276	626.23	1.23114	0.19278	6.38627	1.69977e-10	5.62255e-09	381.527	366.833	921.286	835.275
Igfbp4	39128.3	1.06785	0.167225	6.38571	1.70604e-10	5.63226e-09	22519.4	28028.9	55265.2	50699.6
Dpp4	275.639	-2.42791	0.380502	-6.38082	1.76139e-10	5.80366e-09	364.984	564.594	67.3212	105.655
Ccnb1	96.6763	2.73666	0.428977	6.37951	1.77657e-10	5.8423e-09	25.8487	24.5921	155.853	180.411
Igkv4-68	200.872	-2.93658	0.460965	-6.3705	1.88412e-10	6.18394e-09	429.089	281.785	62.7102	29.9024
Tead1	2673.13	0.932086	0.146731	6.35236	2.12043e-10	6.94604e-09	1762.88	1914.09	3644.57	3371
Plcb4	477.64	-2.14435	0.337725	-6.3494	2.16161e-10	7.06725e-09	833.363	724.443	124.498	228.255
Gpr35	144.026	2.80839	0.442536	6.34614	2.20785e-10	7.19872e-09	23.7808	48.1596	248.996	255.167
Evc	1359.51	-0.967399	0.152443	-6.34597	2.21034e-10	7.19872e-09	1757.71	1840.31	936.964	903.053
Gprc5c	134.522	2.30437	0.363347	6.34206	2.2671e-10	7.36937e-09	49.6296	40.9869	235.163	212.307
Gm13889	2470.92	1.08134	0.170549	6.34035	2.29245e-10	7.43749e-09	1430.99	1740.92	3432.46	3279.3
H2-Q10	203.632	1.9907	0.314155	6.33669	2.34752e-10	7.60156e-09	89.9536	73.7764	296.951	353.845
Tgfbr2	19666	0.946363	0.149491	6.33059	2.44231e-10	7.89337e-09	14155.8	12719.3	24123.1	27665.7
Gapdh	9302.94	0.786904	0.12431	6.33016	2.44911e-10	7.90025e-09	6625.55	7028.23	11606	11952
Nt5dc2	241.814	1.94243	0.307079	6.32551	2.52401e-10	8.12634e-09	108.565	91.1958	431.593	335.904
Plekha6	7752.56	-1.54634	0.244486	-6.32486	2.53465e-10	8.14508e-09	9195.94	13904.8	3510.85	4398.65
Gm11476	73.0995	3.31071	0.523846	6.32	2.61559e-10	8.38926e-09	13.4413	13.3207	117.12	148.515
Lyn	540.905	1.56487	0.247666	6.31848	2.64154e-10	8.45643e-09	287.438	259.242	922.208	694.733
Adam8	322.223	1.65965	0.262842	6.31425	2.7148e-10	8.67452e-09	168.534	141.405	528.425	450.53
Tbx3	480.686	2.3369	0.370238	6.3119	2.75639e-10	8.79081e-09	122.006	195.712	1007.97	597.052
Tbx4	123.39	3.23399	0.512964	6.30452	2.8909e-10	9.20243e-09	34.1203	13.3207	214.875	231.245
Casp8	559.964	1.24729	0.198158	6.29446	3.08482e-10	9.78286e-09	336.033	327.895	825.376	750.551
Stra6l	99.762	3.00454	0.477322	6.29457	3.08258e-10	9.78286e-09	16.5432	27.6661	197.353	157.486
F10	55.8499	6.15643	0.978263	6.29323	3.10934e-10	9.84217e-09	2.0679	1.02467	110.665	109.642
Kcnmb1	227.332	2.0707	0.330021	6.27444	3.50891e-10	1.10862e-08	73.4104	101.443	408.538	325.936
Rdh10	2031.34	1.48062	0.23612	6.27064	3.59566e-10	1.13391e-08	888.162	1255.22	2669.79	3312.19
Qpct	1233.49	-2.00815	0.320348	-6.26864	3.64208e-10	1.14641e-08	1952.1	1999.14	333.839	648.883
Dlg2	185.485	-3.02347	0.482882	-6.26131	3.81768e-10	1.19945e-08	206.79	453.93	43.3438	37.8764
Sirt1	746.073	-1.2405	0.198139	-6.26072	3.83195e-10	1.2017e-08	1093.92	1003.15	479.548	407.67
Eif6	1126.66	0.987271	0.157862	6.254	4.00061e-10	1.25227e-08	756.851	754.159	1462.62	1533
Rbm46	161.746	3.24185	0.519287	6.24289	4.29563e-10	1.33965e-08	45.4938	16.3948	332.917	252.177
Agt	2283.46	1.47598	0.236424	6.24292	4.29484e-10	1.33965e-08	1169.4	1246	4028.21	2690.22
B4galnt1	681.076	1.16322	0.186429	6.23948	4.39037e-10	1.36668e-08	430.123	410.894	981.23	902.057
Plscr1	723.857	1.25979	0.202127	6.23267	4.58563e-10	1.42483e-08	384.629	468.275	1008.9	1033.63
C1qb	1101.33	2.35286	0.377914	6.22591	4.78758e-10	1.48485e-08	329.83	391.425	2551.75	1132.31
Mical2	1173.53	0.997701	0.160324	6.22304	4.87624e-10	1.50958e-08	767.19	799.244	1616.63	1511.07
Tnfrsf23	145.027	2.12704	0.341965	6.22006	4.96979e-10	1.53573e-08	50.6635	57.3816	226.863	245.2
Trabd2b	888.911	-1.6085	0.25867	-6.21834	5.02427e-10	1.54973e-08	1229.37	1447.86	354.128	524.289
Lrrc59	2539.86	0.868771	0.139735	6.21728	5.05862e-10	1.55748e-08	1859.04	1735.79	3230.5	3334.12
Fndc3a	2662.66	-0.850481	0.136889	-6.21294	5.2003e-10	1.5982e-08	3328.28	3522.82	1924.65	1874.88
Rhbdf2	995.181	1.62253	0.261187	6.21216	5.22609e-10	1.6032e-08	383.595	592.26	1582.51	1422.36
Bdnf	97.3194	3.88069	0.624881	6.21029	5.28856e-10	1.61943e-08	18.6111	6.14803	139.253	225.265
Kcnn3	1491.05	-1.6377	0.263771	-6.20881	5.33876e-10	1.63184e-08	2012.07	2501.22	571.769	879.131
Tspan18	309.052	-2.3478	0.378239	-6.20718	5.39453e-10	1.64592e-08	371.188	661.938	89.4542	113.629
Vwa1	483.719	-1.66098	0.268098	-6.19543	5.81249e-10	1.77024e-08	723.764	745.961	189.053	276.099
Ptk7	3384.44	1.05125	0.169996	6.18397	6.25106e-10	1.90039e-08	2100.98	2305.51	4993.76	4137.5
Capzb	3697.46	0.848232	0.137217	6.18168	6.34246e-10	1.92471e-08	2683.1	2598.57	4955.02	4553.14
Pcdhb9	492.042	1.54004	0.24919	6.1802	6.40217e-10	1.93935e-08	290.54	213.132	748.833	715.665
Stra6	55.6776	5.73207	0.927955	6.1771	6.52879e-10	1.97417e-08	0	4.09869	106.976	111.636
Btg2	5626.16	-1.42709	0.231715	-6.15881	7.32952e-10	2.21234e-08	9712.92	6691.11	2743.57	3357.05
Ddah1	450.29	2.32659	0.377901	6.1566	7.43224e-10	2.23934e-08	126.142	173.17	521.048	980.8
Igkv6-32	220.097	-1.88676	0.306671	-6.15241	7.63137e-10	2.29525e-08	386.697	306.377	99.5985	87.7138
Plek	860.223	1.94947	0.316909	6.15151	7.6748e-10	2.30013e-08	307.083	400.647	1725.45	1007.71
Il2rb	293.749	-1.86107	0.30253	-6.15171	7.66534e-10	2.30013e-08	450.802	470.325	102.365	151.506
Ski	6395.07	-0.797042	0.129614	-6.14937	7.77932e-10	2.32732e-08	7977.95	8257.83	4501.3	4843.2
Tha1	134.554	2.22738	0.362759	6.1401	8.24699e-10	2.46288e-08	51.6975	43.0362	235.163	208.32
Icam1	3038.55	-0.836059	0.136326	-6.13277	8.63593e-10	2.57256e-08	3982.77	3807.68	2244.65	2119.09
Calhm5	409.274	-1.35266	0.220568	-6.13261	8.64471e-10	2.57256e-08	570.74	605.581	218.563	242.21
Gabra1	65.7708	-4.4505	0.725973	-6.1304	8.76605e-10	2.60409e-08	172.67	78.8998	5.53325	5.98049
Timp3	8021	0.884212	0.144319	6.12679	8.96692e-10	2.65908e-08	5230.75	6043.52	10289.1	10520.7
Fut9	48.3255	4.92178	0.803493	6.12548	9.04092e-10	2.67633e-08	2.0679	4.09869	89.4542	97.6813
Adgrl3	965.155	1.32475	0.216422	6.12115	9.2903e-10	2.74535e-08	583.147	518.484	1553.92	1205.07
Akap13	5921.74	-0.960183	0.156914	-6.11917	9.4062e-10	2.77475e-08	8389.46	7255.7	3797.65	4244.15
Tifa	302.886	1.82674	0.298715	6.11531	9.6368e-10	2.83782e-08	109.599	156.775	440.816	504.354
Cdc20	134.836	2.32906	0.381231	6.10931	1.00065e-09	2.94157e-08	38.2561	51.2336	205.652	244.203
Mctp2	149.503	2.11478	0.346212	6.10835	1.00667e-09	2.94901e-08	50.6635	61.4803	228.708	257.161
Smad4	1204.43	-1.08909	0.178288	-6.10861	1.00503e-09	2.94901e-08	1603.66	1673.29	705.489	835.275
Arhgap20	404.258	-1.4618	0.23942	-6.10557	1.02433e-09	2.99555e-08	536.62	649.642	207.497	223.271
Lgi2	5233.61	0.829164	0.135921	6.10035	1.05834e-09	3.08965e-08	3630.2	3909.12	6463.76	6931.38
Slfn5	750.441	-1.52239	0.24962	-6.0988	1.06866e-09	3.1144e-08	915.045	1311.58	386.405	388.732
Fam129b	1912.28	1.05157	0.172486	6.09656	1.08376e-09	3.15297e-08	1167.33	1321.83	2394.97	2764.98
Fgf13	48.2471	-4.60049	0.754849	-6.09458	1.09725e-09	3.18673e-08	105.463	79.9244	4.61104	2.99024
Papss2	1053.77	-1.40592	0.230966	-6.08714	1.14948e-09	3.33272e-08	1759.78	1300.31	533.036	621.971
C5ar1	252.492	2.07706	0.341733	6.078	1.21689e-09	3.52211e-08	103.395	90.1711	492.459	323.943
Agpat2	402.779	1.34114	0.220722	6.07618	1.23079e-09	3.55018e-08	220.231	235.675	555.169	600.042
Xpnpep2	134.561	-2.42333	0.398811	-6.07637	1.2293e-09	3.55018e-08	190.247	263.341	37.8105	46.8471
Shank1	250.383	-1.60928	0.264899	-6.07507	1.23937e-09	3.56884e-08	356.712	397.573	122.654	124.593
Wdr1	2556.5	1.02823	0.169612	6.06226	1.34222e-09	3.85844e-08	1515.77	1848.51	3390.04	3471.67
Stard9	2601.07	-1.40672	0.232173	-6.05892	1.37035e-09	3.9326e-08	3459.59	4095.61	1684.87	1164.2
Mmp13	689.758	5.71755	0.945149	6.04936	1.45426e-09	4.16632e-08	24.8148	26.6415	2165.34	542.231
Cd44	3277.24	0.947663	0.156718	6.04692	1.47644e-09	4.22273e-08	2171.29	2304.49	3991.32	4641.85
Cdr2l	1379.29	1.13529	0.187781	6.04581	1.48658e-09	4.24454e-08	958.471	767.479	1867.47	1923.72
Ucp2	1763.05	1.18694	0.196387	6.0439	1.50434e-09	4.28801e-08	967.776	1184.52	2665.18	2234.71
Fign	227.603	-1.97775	0.327308	-6.04248	1.51761e-09	4.31856e-08	306.049	420.116	100.521	83.7268
Anpep	2123.74	-1.01703	0.168338	-6.04161	1.52587e-09	4.33475e-08	2586.94	3098.61	1410.98	1398.44
Dlc1	4933.14	-0.823406	0.136334	-6.03961	1.54484e-09	4.38129e-08	6392.91	6214.64	3388.19	3736.81
Clec4d	69.1287	3.88734	0.644025	6.03601	1.57973e-09	4.47274e-08	11.3734	6.14803	162.309	96.6845
Bicral	906.988	-1.02933	0.170602	-6.03349	1.60452e-09	4.53531e-08	1195.25	1239.85	619.724	573.13
Tnxb	79867.3	-1.65949	0.2752	-6.03012	1.63839e-09	4.62332e-08	110092	132564	27967.8	48845.6
Galnt2	5709.9	0.80789	0.133988	6.02957	1.64401e-09	4.63144e-08	4142	4161.19	6920.25	7616.15
Gcnt4	105.162	2.4027	0.399077	6.02064	1.73733e-09	4.88621e-08	34.1203	32.7895	186.286	167.454
Ripk4	54.6228	4.67347	0.776506	6.01859	1.75943e-09	4.94015e-08	4.1358	4.09869	74.6989	135.558
Cxcl3	71.5413	5.77323	0.96028	6.01203	1.83216e-09	5.13583e-08	1.03395	4.09869	210.263	70.7691
Cd81	1683.38	-1.66425	0.277034	-6.00739	1.88538e-09	5.27626e-08	2504.22	2613.94	596.669	1018.68
Arhgef5	785.53	1.11379	0.185429	6.00655	1.89517e-09	5.29482e-08	479.752	513.361	1134.32	1014.69
Afap1l2	519.574	1.88017	0.313033	6.00628	1.89828e-09	5.29482e-08	269.861	174.194	942.497	691.743
Aplp1	390.006	1.48556	0.24744	6.00372	1.92851e-09	5.37029e-08	190.247	220.305	626.179	523.293
F7	52.3008	5.64017	0.939996	6.0002	1.97069e-09	5.47871e-08	0	4.09869	101.443	103.662
Cemip	330.424	6.13866	1.02357	5.9973	2.00627e-09	5.56846e-08	5.16975	13.3207	993.218	309.989
Prss23	1375.69	-1.94256	0.324197	-5.99191	2.07397e-09	5.74693e-08	2194.04	2172.3	380.872	755.535
Sptbn1	23188.5	-0.997451	0.16648	-5.99142	2.08022e-09	5.75482e-08	31083.6	30715.6	13702.2	17252.7
Gja1	5527.19	1.49059	0.249132	5.98315	2.18861e-09	6.04479e-08	3555.75	2247.11	8766.51	7539.4
Lgi4	329.916	-1.65877	0.277677	-5.97373	2.31887e-09	6.38414e-08	449.768	552.298	140.176	177.421
Apod	1467.43	1.45112	0.242917	5.97372	2.31903e-09	6.38414e-08	929.52	642.469	2346.1	1951.63
Skap2	466.281	1.53575	0.25711	5.97314	2.32732e-09	6.39655e-08	208.858	269.489	760.822	625.958
Rora	2783.02	-1.03187	0.172871	-5.969	2.38718e-09	6.55041e-08	3707.74	3767.72	1633.23	2023.4
Pkm	8184.74	0.878159	0.14713	5.9686	2.393e-09	6.55573e-08	5380.67	6155.21	11021.3	10181.8
Mgat3	641.469	1.54728	0.259317	5.96675	2.42019e-09	6.61948e-08	272.963	381.178	1048.55	863.183
Tm7sf3	1515.96	-0.98609	0.165322	-5.96466	2.4515e-09	6.69429e-08	1876.62	2152.84	998.751	1035.62
Aspa	230.584	-1.75805	0.294758	-5.96438	2.4557e-09	6.69494e-08	317.422	394.499	109.743	100.672
Dact1	2180.55	-1.72857	0.289878	-5.96309	2.47505e-09	6.73685e-08	2400.83	4299.52	1018.12	1003.72
Gem	3943.91	-1.18951	0.199653	-5.95789	2.55516e-09	6.94372e-08	5900.75	5065.98	2076.81	2732.09
Milr1	160.111	2.03535	0.341663	5.95717	2.5664e-09	6.96305e-08	69.2746	56.357	277.585	237.226
Chrm3	67.9559	-3.65604	0.61417	-5.95282	2.63567e-09	7.13953e-08	99.2591	152.676	12.9109	6.97723
Slc25a5	3042.17	0.908497	0.153033	5.93661	2.90968e-09	7.86918e-08	2001.73	2227.64	3770.91	4168.4
Ust	405.596	-1.3145	0.221454	-5.93579	2.92431e-09	7.8961e-08	608.996	548.2	237.93	227.258
Prdm6	42.6209	-4.84013	0.816296	-5.92938	3.0409e-09	8.19781e-08	86.8517	77.8751	2.76662	2.99024
Naip5	201.494	2.2264	0.375882	5.92314	3.15858e-09	8.50151e-08	51.6975	90.1711	317.24	346.868
Cdk18	370.914	1.39038	0.234804	5.92146	3.19103e-09	8.5752e-08	200.586	209.033	498.915	575.123
Rai14	364.923	1.72055	0.290984	5.91287	3.36205e-09	9.02042e-08	177.839	161.898	461.104	658.85
Glrb	67.1501	-3.11287	0.527051	-5.9062	3.50079e-09	9.3778e-08	107.531	133.207	12.9109	14.9512
Trem1	51.2902	6.03314	1.02314	5.8967	3.70852e-09	9.91854e-08	0	3.07402	89.4542	112.632
Vipr2	1634.59	0.935597	0.158674	5.89635	3.71624e-09	9.92348e-08	1097.02	1147.63	2026.09	2267.6
Nfib	2792.57	-1.26582	0.214811	-5.8927	3.79944e-09	1.01297e-07	3547.48	4341.54	1406.37	1874.88
Gm266	79.0642	-3.0779	0.522497	-5.89076	3.84417e-09	1.02328e-07	111.667	171.12	17.522	15.948
Fcgr4	112.708	3.02378	0.514052	5.88225	4.04728e-09	1.07565e-07	21.7129	27.6661	261.907	139.545
C1qa	1274.27	2.28657	0.388844	5.88044	4.09185e-09	1.08579e-07	362.916	504.139	2937.23	1292.78
Serpina3i	84.3035	2.9735	0.507195	5.86264	4.55556e-09	1.20694e-07	16.5432	21.5181	121.731	177.421
Mill2	877.002	-1.65116	0.282134	-5.85238	4.84591e-09	1.28185e-07	1147.68	1513.44	509.981	336.901
Rcsd1	885.58	1.36737	0.234092	5.84115	5.18423e-09	1.3692e-07	545.925	443.683	1442.33	1110.38
Lpar1	5856.88	-0.751872	0.128733	-5.84056	5.20255e-09	1.36976e-07	7512.67	7186.03	4238.47	4490.35
Plxna3	582.512	-1.10673	0.189489	-5.84061	5.20096e-09	1.36976e-07	794.073	797.195	379.95	358.829
Lmcd1	125.835	2.09046	0.358033	5.83872	5.26038e-09	1.38283e-07	47.5617	48.1596	210.263	197.356
Phldb1	5911.77	-0.762604	0.13069	-5.83521	5.37213e-09	1.41002e-07	7227.3	7650.2	4252.3	4517.26
Ighv3-3	124.532	-3.92873	0.67339	-5.83425	5.40323e-09	1.41598e-07	361.882	105.541	14.7553	15.948
Fam71a	74.1967	-2.93467	0.503057	-5.83367	5.422e-09	1.4187e-07	139.583	122.961	20.2886	13.9545
Eps8	657.793	1.2523	0.214693	5.83301	5.44359e-09	1.42215e-07	355.679	422.165	858.576	994.754
Itgam	677.632	2.63864	0.452605	5.82991	5.54589e-09	1.44664e-07	114.768	260.267	1540.09	795.405
Nsmaf	1448.81	-0.85758	0.147269	-5.82323	5.77219e-09	1.50335e-07	1880.75	1853.63	1041.17	1019.67
Plppr5	78.6681	-3.64363	0.627661	-5.80509	6.4333e-09	1.67039e-07	135.447	155.75	5.53325	17.9415
Steap4	3105.8	0.950888	0.163799	5.80521	6.4284e-09	1.67039e-07	1990.35	2245.06	3804.11	4383.7
Slc12a7	550.582	1.52201	0.262209	5.80455	6.45386e-09	1.67315e-07	245.046	323.796	914.831	718.655
Tle1	1676.7	-1.31869	0.227334	-5.80068	6.60452e-09	1.70959e-07	2787.53	2000.16	1031.03	888.102
Clec4n	173.147	2.29424	0.395603	5.79936	6.65693e-09	1.72052e-07	57.9012	59.431	355.972	219.284
Tcerg1l	60.016	6.26443	1.08048	5.79782	6.71837e-09	1.73375e-07	0	3.07402	163.231	73.7593
Meis2	1327.32	-1.13794	0.196284	-5.79741	6.73473e-09	1.73532e-07	1744.27	1905.89	733.156	925.979
Tspan11	1075.78	1.05536	0.182284	5.78964	7.05386e-09	1.81479e-07	728.934	669.111	1559.45	1345.61
Zfp58	205.44	-1.66351	0.287691	-5.78227	7.37009e-09	1.89326e-07	295.709	328.92	101.443	95.6878
Itgax	251.617	1.80271	0.312207	5.77409	7.73697e-09	1.98449e-07	96.1573	128.084	434.36	347.865
Sord	612.558	-1.55816	0.270229	-5.7661	8.11269e-09	2.07771e-07	780.632	1048.24	266.518	354.842
Rcan1	2206.2	-1.6693	0.289672	-5.76274	8.27604e-09	2.11634e-07	3992.08	2721.53	825.376	1285.8
Tmem268	240.787	1.65019	0.286373	5.76238	8.29363e-09	2.11763e-07	130.278	102.467	372.572	357.832
Slfn2	232.863	1.98145	0.343887	5.76191	8.31672e-09	2.12033e-07	81.682	106.566	436.204	306.998
Gramd4	1212.67	1.02665	0.178506	5.75138	8.85181e-09	2.25335e-07	867.483	729.567	1600.03	1653.6
Hs6st1	1092.56	1.00879	0.175561	5.74613	9.13112e-09	2.32095e-07	671.033	779.775	1468.16	1451.26
Prrx1	417.153	-1.82427	0.317647	-5.74306	9.29803e-09	2.35983e-07	634.845	666.037	136.487	231.245
Rin1	204.936	1.95944	0.341217	5.74248	9.32973e-09	2.36432e-07	67.2067	100.418	305.251	346.868
Apcdd1	982.843	-1.38889	0.242034	-5.73839	9.5581e-09	2.41857e-07	1221.09	1624.11	607.735	478.439
Irf1	3188.58	-0.998353	0.174321	-5.72709	1.02168e-08	2.58139e-07	4267.11	4232.92	2365.46	1888.84
Rnf180	96.264	2.94663	0.51481	5.72372	1.04217e-08	2.62924e-07	17.5771	26.6415	210.263	130.574
Ftsj1	536.942	-1.13331	0.198017	-5.72329	1.04481e-08	2.63197e-07	769.258	705.999	336.606	335.904
Vcam1	2174.06	1.08234	0.189121	5.72302	1.04649e-08	2.63227e-07	1311.05	1478.6	3282.14	2624.44
Gdf6	501.605	-1.95683	0.342271	-5.71718	1.08304e-08	2.72015e-07	658.626	936.55	153.087	258.158
Itgav	3481.16	0.743237	0.130025	5.71609	1.09002e-08	2.73362e-07	2652.08	2555.53	4409.08	4307.94
Pdpn	3456.2	1.2164	0.212832	5.7153	1.09511e-08	2.74231e-07	2444.26	1715.3	4812.08	4853.16
Bmp8b	46.679	8.94616	1.56603	5.71263	1.11243e-08	2.78157e-07	0	0	106.976	79.7398
Fancc	1005.36	-0.958392	0.16806	-5.70269	1.17932e-08	2.94446e-07	1283.13	1372.04	706.411	659.847
Igkv4-59	416.71	-2.50588	0.439541	-5.70112	1.19021e-08	2.96728e-07	458.039	959.093	92.2208	157.486
Rspo2	67.0456	-4.24631	0.744998	-5.69975	1.1998e-08	2.98679e-07	70.3085	184.441	6.45546	6.97723
Tcp11l2	1162.85	-1.12818	0.197988	-5.69825	1.21044e-08	3.00884e-07	1781.49	1409.95	743.3	716.662
Ncf1	161.263	2.00536	0.352045	5.69633	1.22411e-08	3.03835e-07	65.1388	63.5297	295.107	221.278
Lgals9	2790.11	0.794245	0.139513	5.69299	1.24831e-08	3.09387e-07	2115.46	1966.35	3468.42	3610.22
Mbnl1	5037.88	-0.835082	0.146697	-5.69258	1.25134e-08	3.09684e-07	6609	6303.78	3374.36	3864.39
Igsf8	1904.07	-1.03715	0.182213	-5.69195	1.25596e-08	3.10374e-07	2787.53	2333.18	1162.9	1332.65
Pear1	1815.12	0.947477	0.166507	5.69033	1.26796e-08	3.12882e-07	1222.13	1257.27	2581.26	2199.82
Id3	3791.57	-0.951595	0.167381	-5.68521	1.30653e-08	3.21927e-07	5393.08	4603.85	2414.34	2755.01
Fut10	535.984	-1.16114	0.204381	-5.68128	1.3369e-08	3.28932e-07	784.767	696.777	338.45	323.943
2022-09-11	3507.02	0.880596	0.155024	5.68037	1.34407e-08	3.30214e-07	2368.78	2568.85	4857.27	4233.19
Gbp2	987.264	-1.05018	0.184905	-5.67957	1.35034e-08	3.30795e-07	1271.76	1391.5	690.734	595.058
Phldb2	2085.84	0.86771	0.152771	5.67981	1.34843e-08	3.30795e-07	1556.09	1397.65	2772.16	2617.46
Nr2f1	541.664	1.46972	0.258889	5.67702	1.37064e-08	3.35282e-07	339.135	235.675	813.388	778.46
Lepr	9780.79	-1.2125	0.213631	-5.67566	1.38155e-08	3.37462e-07	16188.5	11141.3	5834.81	5958.56
Lgals1	7945.28	0.683495	0.120561	5.6693	1.43379e-08	3.49715e-07	6003.11	6192.09	9732.06	9853.85
Lrp6	4387.07	-0.712881	0.125888	-5.66281	1.48918e-08	3.62703e-07	5535.76	5363.13	3341.16	3308.21
Lum	18553.8	-1.70572	0.301461	-5.65818	1.52987e-08	3.72077e-07	26319.2	30481.9	5946.4	11467.6
Olfml2b	4889.29	-0.709515	0.125442	-5.65612	1.54831e-08	3.76021e-07	6019.65	6116.27	3780.13	3641.12
Tbx21	42.2856	-4.05686	0.717361	-5.65526	1.55612e-08	3.77375e-07	80.648	78.8998	4.61104	4.98374
Acp5	349.555	2.03972	0.361342	5.64485	1.65324e-08	4.00353e-07	112.7	160.874	699.034	425.611
Adamtsl5	1419.01	-1.18231	0.209522	-5.64288	1.6723e-08	4.0439e-07	1799.07	2140.54	763.588	972.826
Man1a	6729.23	-1.01482	0.180006	-5.63772	1.72312e-08	4.16083e-07	8423.58	9582.73	4961.48	3949.11
Plau	1407.38	2.0726	0.368019	5.63177	1.78374e-08	4.30107e-07	607.962	473.399	3119.83	1428.34
Xylt1	334.413	-1.33733	0.23762	-5.628	1.82313e-08	4.3898e-07	476.651	481.596	177.064	202.34
Fnbp1l	564.913	1.25944	0.223905	5.62488	1.85641e-08	4.46356e-07	302.947	362.734	737.767	856.206
Ighv5-6	413.127	-2.10644	0.375047	-5.61648	1.9489e-08	4.67929e-07	890.23	450.856	154.931	156.489
Fez1	283.423	-2.11081	0.376032	-5.61336	1.98433e-08	4.7576e-07	472.515	447.782	72.8544	140.541
Abcd2	220.833	-1.73235	0.308707	-5.61163	2.00425e-08	4.79855e-07	294.676	384.252	97.7541	106.652
Plcb3	2312.42	0.765259	0.136492	5.60661	2.06328e-08	4.93291e-07	1680.17	1746.04	2916.94	2906.52
Btbd3	2431.71	0.852996	0.15217	5.60555	2.07589e-08	4.95605e-07	1691.54	1774.73	3317.18	2943.4
Mmp8	58.7328	5.47847	0.977987	5.60178	2.12165e-08	5.05814e-07	5.16975	0	154.009	75.7528
Ighv11-2	46.3518	-4.54773	0.813113	-5.59298	2.23204e-08	5.31383e-07	68.2406	109.64	5.53325	1.9935
Enc1	1038.88	1.05117	0.188064	5.5894	2.27858e-08	5.417e-07	706.187	646.568	1517.95	1284.81
Bak1	336.418	1.34168	0.24039	5.58128	2.3875e-08	5.66797e-07	175.771	204.934	479.548	485.416
Stk26	121.769	-2.2078	0.395622	-5.58058	2.39713e-08	5.68285e-07	187.145	213.132	35.9661	50.8341
Mpdz	2031.21	-0.806235	0.144569	-5.57682	2.44962e-08	5.79915e-07	2583.84	2585.25	1536.4	1419.37
Helz2	2477.75	-0.916514	0.16437	-5.57594	2.46201e-08	5.82033e-07	3421.34	3057.62	1834.27	1597.79
Plekho1	245.392	1.82553	0.327531	5.57361	2.49513e-08	5.89039e-07	95.1233	120.911	443.582	321.949
Tacr1	91.9067	3.66973	0.659179	5.56712	2.58988e-08	6.10555e-07	18.6111	8.19738	235.163	105.655
Meg3	5444.16	-1.21842	0.218985	-5.56396	2.63722e-08	6.20848e-07	7987.26	7243.41	2671.64	3874.36
Tor4a	428.14	1.34593	0.241923	5.56349	2.64437e-08	6.21667e-07	211.96	271.538	628.024	601.039
Iqgap3	116.818	2.38478	0.42869	5.56295	2.65251e-08	6.22713e-07	28.9506	46.1102	178.908	213.304
Lrig3	651.025	-1.00585	0.180887	-5.56061	2.68827e-08	6.30233e-07	866.449	871.996	438.049	427.605
Pitpnm2	811.306	-0.973929	0.17545	-5.55102	2.84005e-08	6.64895e-07	1084.61	1065.66	523.814	571.136
Ogfrl1	476.854	-1.4211	0.256035	-5.55041	2.84995e-08	6.66289e-07	752.715	636.321	295.107	223.271
Tnrc6c	1607.26	-0.809821	0.146105	-5.54274	2.97775e-08	6.95206e-07	2084.44	2009.38	1185.96	1149.25
Glcci1	823.511	-1.028	0.185539	-5.54063	3.01391e-08	7.02676e-07	1028.78	1181.45	550.558	533.26
Ablim3	104.355	2.64076	0.47728	5.53294	3.14909e-08	7.33183e-07	31.0185	26.6415	136.487	223.271
Acss3	316.016	-1.71466	0.310264	-5.52645	3.2678e-08	7.59775e-07	542.823	426.264	173.375	121.603
Stmn1	224.768	1.66772	0.302342	5.51601	3.46779e-08	8.05166e-07	116.836	98.3685	307.095	376.771
Fhl3	122.309	2.17981	0.395311	5.51417	3.50433e-08	8.12535e-07	36.1882	52.2583	208.419	192.372
Il20ra	39.0335	8.68766	1.57722	5.50821	3.62494e-08	8.39349e-07	0	0	78.3877	77.7463
Arsi	1430.67	0.895589	0.162703	5.50444	3.70343e-08	8.56348e-07	985.354	1015.45	1972.6	1749.29
Scn2a	88.4838	-2.5248	0.458712	-5.50411	3.71048e-08	8.56807e-07	158.194	143.454	31.3551	20.9317
Btc	212.987	1.99381	0.362324	5.50283	3.73734e-08	8.61832e-07	93.0554	77.8751	268.363	412.654
Tmem82	112.845	3.0613	0.55649	5.50109	3.77451e-08	8.69217e-07	12.4074	35.8635	216.719	186.392
Syngr1	55.7938	3.65068	0.663896	5.49887	3.82241e-08	8.7905e-07	8.27159	8.19738	130.954	75.7528
Deptor	1159.19	-1.09828	0.199747	-5.49837	3.83326e-08	8.80349e-07	1571.6	1589.27	829.987	645.892
Prss22	81.749	8.30676	1.51088	5.49795	3.84229e-08	8.81225e-07	0	1.02467	147.553	178.418
Tpd52	717.934	2.18779	0.398083	5.49582	3.88892e-08	8.9071e-07	155.092	361.709	1028.26	1326.67
Gm20075	54.9372	6.72245	1.224	5.49222	3.96915e-08	9.07855e-07	2.0679	0	69.1656	148.515
Epha4	252.029	2.12407	0.387048	5.48787	4.06816e-08	9.29245e-07	64.1048	123.985	435.282	384.745
Bcar1	910.923	1.13337	0.207062	5.47358	4.41043e-08	1.00607e-06	499.397	641.445	1232.99	1269.86
Rab7b	1095.12	-0.965121	0.176334	-5.47324	4.41881e-08	1.00662e-06	1350.34	1546.23	718.4	765.502
Ldha	5741.83	0.786652	0.143769	5.47162	4.45937e-08	1.01449e-06	4477	3951.14	7070.57	7468.63
Dnajb1	2554.32	-1.50137	0.274413	-5.4712	4.46989e-08	1.01552e-06	4734.45	2815.8	1236.68	1430.33
Gpr39	65.8055	2.91271	0.532427	5.47062	4.48453e-08	1.01748e-06	12.4074	18.4441	121.731	110.639
Duoxa2	45.3843	5.43104	0.992813	5.47036	4.49134e-08	1.01765e-06	0	4.09869	73.7767	103.662
Ccbe1	340.408	-1.92685	0.352315	-5.46912	4.52276e-08	1.0234e-06	502.499	575.866	182.597	100.672
Rrs1	806.541	1.27304	0.232792	5.46858	4.53663e-08	1.02517e-06	394.969	549.224	1141.69	1140.28
Zfp462	335.547	-1.44775	0.265142	-5.46029	4.75349e-08	1.07274e-06	489.058	492.867	154.931	205.33
Ltbr	1996.36	0.819032	0.150087	5.45705	4.84096e-08	1.09102e-06	1520.94	1367.94	2537.92	2558.65
Ddx3y	653.197	-26.1074	4.78483	-5.45629	4.86178e-08	1.09426e-06	2612.79	0	0	0
Osgin1	342.37	-1.26772	0.232428	-5.45426	4.91772e-08	1.10537e-06	501.465	466.226	208.419	193.369
Lbh	2457.71	1.05963	0.194554	5.44644	5.13881e-08	1.15354e-06	1443.39	1743.99	3661.17	2982.27
Epb41l2	7527.16	-0.739806	0.135895	-5.44396	5.21091e-08	1.16817e-06	9721.19	9110.36	5378.32	5898.75
Stat5b	1589.14	-0.861157	0.158205	-5.44329	5.23064e-08	1.17104e-06	2151.65	1947.9	1092.82	1164.2
Psmd8	1591.05	0.848729	0.155993	5.44081	5.30397e-08	1.18589e-06	1196.28	1075.91	2017.79	2074.23
Sox6	587.054	1.04119	0.191382	5.44037	5.31707e-08	1.18725e-06	396.003	371.956	808.777	771.483
Tpm2	2083.96	1.15925	0.213183	5.43783	5.3933e-08	1.20268e-06	1385.49	1192.72	3299.66	2457.98
Nfix	4469.78	-0.905145	0.166744	-5.42834	5.68806e-08	1.26674e-06	5228.68	6426.74	3156.72	3066.99
Tead3	1194.25	1.02224	0.188331	5.4279	5.70221e-08	1.26822e-06	824.057	752.109	1747.58	1453.26
Klrk1	70.7897	-3.75883	0.692885	-5.4249	5.79869e-08	1.28798e-06	134.413	129.109	3.68883	15.948
Plagl1	543.65	-1.34111	0.247374	-5.42137	5.91442e-08	1.31196e-06	886.094	673.21	329.228	286.067
Kctd5	724.903	0.994987	0.18363	5.41844	6.01209e-08	1.33188e-06	504.567	464.176	935.119	995.751
Cfl1	4257.22	0.87339	0.161219	5.41742	6.04641e-08	1.33773e-06	3142.17	2871.13	5962.08	5053.51
Tyrobp	262.385	1.97458	0.364561	5.41633	6.08343e-08	1.34333e-06	90.9875	121.936	513.67	322.946
Cfd	73.7328	4.18137	0.772011	5.41621	6.08763e-08	1.34333e-06	3.10185	12.2961	191.819	87.7138
Slc1a7	56.9711	-3.36516	0.621458	-5.41495	6.13065e-08	1.35106e-06	79.6141	128.084	9.22208	10.9642
Gpm6b	2404.76	1.17913	0.217773	5.41448	6.1467e-08	1.35283e-06	1693.61	1253.17	3650.1	3022.14
Pdlim1	1453.36	0.876831	0.161978	5.41327	6.1885e-08	1.36026e-06	1046.36	1003.15	1773.41	1990.51
Vstm4	1383.21	0.904883	0.167221	5.41129	6.25716e-08	1.37357e-06	895.4	1030.82	1832.43	1774.21
Ajuba	254.245	1.49221	0.275782	5.41084	6.27301e-08	1.37526e-06	147.855	118.862	373.494	376.771
Lpcat3	551.38	1.05606	0.195543	5.40064	6.64022e-08	1.45238e-06	343.271	372.981	750.677	738.59
Ulbp1	256.167	1.4039	0.259953	5.4006	6.64197e-08	1.45238e-06	146.821	134.232	381.794	361.819
Itgb1	17524.5	0.646322	0.119744	5.39755	6.75573e-08	1.47535e-06	13906.6	13420.1	20941.5	21829.8
Marco	45.1605	8.89889	1.64913	5.39611	6.81007e-08	1.4853e-06	0	0	132.798	47.8439
Areg	394.622	1.80467	0.334686	5.39214	6.96238e-08	1.51656e-06	202.654	148.577	477.704	749.554
Ighv1-14	137.382	-3.10615	0.576376	-5.3891	7.08114e-08	1.54045e-06	155.092	337.117	18.4442	38.8732
Plet1	87.3082	4.77177	0.885904	5.38633	7.19119e-08	1.56237e-06	2.0679	10.2467	73.7767	263.141
Gm11816	80.6455	-3.74796	0.696009	-5.38493	7.24733e-08	1.57255e-06	100.293	199.811	5.53325	16.9447
Hk2	1593.79	1.18359	0.219856	5.38347	7.30621e-08	1.58329e-06	1133.21	815.639	2321.2	2105.13
Hmmr	65.2397	2.89753	0.538255	5.3832	7.31725e-08	1.58366e-06	13.4413	17.4194	100.521	129.577
Hexim1	2361.88	-0.85879	0.159632	-5.37982	7.4561e-08	1.61164e-06	3221.79	2868.06	1767.87	1589.81
Nr4a1	15021.9	-1.16537	0.216702	-5.37775	7.54244e-08	1.62822e-06	23143.9	18414.4	7821.25	10708.1
Dmd	780.552	-0.95034	0.17677	-5.37612	7.6107e-08	1.64086e-06	1005	1052.34	513.67	551.201
Emilin1	10736.8	0.89674	0.16684	5.37485	7.66462e-08	1.65038e-06	7952.1	7054.87	15299.4	12640.8
Man2a1	5037.07	0.675013	0.125625	5.37324	7.73353e-08	1.6631e-06	3958.99	3800.51	6249.8	6138.97
Aox1	902.655	-1.04719	0.195074	-5.36815	7.95473e-08	1.7085e-06	1100.12	1333.1	601.28	576.12
Gprasp2	129.24	-2.1659	0.403543	-5.36721	7.99659e-08	1.71531e-06	196.45	226.453	57.1769	36.8797
Mmrn1	126.022	2.25244	0.420111	5.36155	8.2513e-08	1.7677e-06	34.1203	53.283	184.442	232.242
Sh2d2a	183.714	-2.31963	0.432706	-5.36075	8.28766e-08	1.77324e-06	380.493	231.576	47.0326	75.7528
Alcam	285.296	1.42501	0.265885	5.3595	8.34537e-08	1.78334e-06	138.549	171.12	428.827	402.686
Prss8	37.7551	8.63886	1.61247	5.35753	8.43656e-08	1.80054e-06	0	0	55.3325	95.6878
Crtc2	1474.62	-0.878165	0.164027	-5.35379	8.61286e-08	1.83585e-06	1982.08	1838.26	1098.35	979.803
Cdc42ep1	1182.23	0.922848	0.172598	5.34681	8.95163e-08	1.90566e-06	756.851	876.095	1528.1	1567.88
Gm10824	100.713	-2.42024	0.452973	-5.34301	9.14168e-08	1.94367e-06	137.515	201.86	28.5885	34.8862
Ddb1	6496.77	0.672322	0.125878	5.34104	9.24139e-08	1.9624e-06	5072.55	4947.12	8206.73	7760.68
Rnf149	678.211	1.24086	0.232395	5.33946	9.32249e-08	1.97714e-06	370.154	436.51	1067.92	838.265
Mylk	2967.17	1.22175	0.228841	5.33885	9.35362e-08	1.98126e-06	1957.27	1604.64	4860.04	3446.75
AI854703	245.379	-1.70238	0.318961	-5.33728	9.43535e-08	1.99607e-06	328.796	422.165	131.876	98.678
Phc2	1384.61	0.875192	0.164163	5.33123	9.75496e-08	2.0611e-06	1028.78	925.279	1725.45	1858.93
Dennd4b	721.3	-1.05869	0.198714	-5.32774	9.94432e-08	2.09587e-06	989.489	960.118	509.981	425.611
Gsto1	640.185	1.88439	0.353683	5.32792	9.93441e-08	2.09587e-06	179.907	365.808	954.485	1060.54
Rgs6	107.289	-2.74059	0.515162	-5.31986	1.0385e-07	2.18602e-06	169.568	203.91	38.7327	16.9447
Itpr2	981.375	-0.931639	0.175147	-5.31919	1.0423e-07	2.1913e-06	1270.72	1304.41	631.713	718.655
Tanc1	1224.2	1.10453	0.207659	5.31894	1.04373e-07	2.19158e-06	814.752	739.813	1884.99	1457.25
Igkv19-93	122.405	-2.02327	0.380532	-5.31695	1.05522e-07	2.21295e-06	172.67	220.305	49.7992	46.8471
Znrf1	1261.09	0.932342	0.175511	5.31216	1.08332e-07	2.26906e-06	892.298	842.28	1780.78	1529.01
Fgf2	903.106	-1.17201	0.220648	-5.3117	1.0861e-07	2.27206e-06	1196.28	1305.43	476.782	633.931
Malat1	30864.9	-1.44224	0.271649	-5.3092	1.10107e-07	2.30054e-06	56355.4	33893.1	14432.6	18778.7
Liph	76.0291	3.25845	0.614026	5.3067	1.11628e-07	2.32945e-06	7.23764	21.5181	144.787	130.574
Pcf11	1766.85	-0.782735	0.147667	-5.30067	1.15379e-07	2.40475e-06	2283.99	2185.63	1340.89	1256.9
Slco2a1	229.142	2.17073	0.409978	5.29476	1.19175e-07	2.4808e-06	57.9012	108.615	314.473	435.579
Hoxb4	213.116	-1.72814	0.326448	-5.29377	1.19819e-07	2.49115e-06	325.694	328.92	80.2321	117.616
Rassf3	382.828	1.20025	0.226807	5.29194	1.21024e-07	2.51311e-06	247.114	217.23	524.736	542.231
Amigo2	250.87	-1.59508	0.301546	-5.28966	1.22541e-07	2.54149e-06	323.626	430.362	131.876	117.616
Ckap4	2376.79	0.73128	0.138281	5.28836	1.23418e-07	2.55653e-06	1810.45	1763.46	2890.2	3043.07
Fbxo31	893.541	-1.00166	0.189545	-5.28457	1.26002e-07	2.60687e-06	1294.5	1089.23	600.358	590.075
Acap1	181.719	-1.65744	0.313654	-5.28431	1.26179e-07	2.60733e-06	287.438	264.365	78.3877	96.6845
Unc5c	104.508	2.61704	0.495718	5.27929	1.29687e-07	2.67329e-06	19.645	38.9375	201.964	157.486
Maml2	566.082	-1.05384	0.19961	-5.27951	1.29532e-07	2.67329e-06	749.613	778.751	390.094	345.871
Tnni2	104.054	3.53692	0.670168	5.27766	1.30846e-07	2.6939e-06	26.8827	6.14803	154.931	228.255
Dst	11195.1	-0.894409	0.169479	-5.27741	1.31025e-07	2.6943e-06	16185.4	12931.4	8092.38	7571.29
Adamts7	1095.52	1.20573	0.228503	5.27666	1.3156e-07	2.70201e-06	626.573	698.826	1767.87	1288.79
Mki67	561.691	1.36476	0.258958	5.27022	1.36263e-07	2.7952e-06	256.419	371.956	817.999	800.388
Rusc2	2436.11	-0.87825	0.166673	-5.26929	1.36952e-07	2.80595e-06	3353.1	2958.23	1833.35	1599.78
Clec11a	440.829	-1.77683	0.337356	-5.26694	1.38719e-07	2.8387e-06	784.767	579.964	149.398	249.187
Lrg1	93.7633	3.23603	0.614492	5.26619	1.39285e-07	2.84684e-06	10.3395	25.6168	120.809	218.288
Adam28	38.5514	4.34918	0.826069	5.26491	1.40257e-07	2.86325e-06	5.16975	2.04934	68.2434	78.7431
Tnfrsf21	295.228	1.80175	0.342486	5.2608	1.43431e-07	2.9245e-06	102.361	160.874	521.97	395.709
Fes	483.619	1.37111	0.260728	5.25877	1.45023e-07	2.95341e-06	282.268	257.193	806.932	588.081
Epn2	1837.25	0.908873	0.172993	5.25381	1.48981e-07	3.03036e-06	1320.35	1233.71	2607.08	2187.86
Smpd3	259.857	2.57875	0.491328	5.24853	1.53322e-07	3.1149e-06	45.4938	103.492	316.317	574.127
Scarf2	4264.95	0.668911	0.127461	5.24795	1.53803e-07	3.12094e-06	3264.18	3323.01	5342.35	5130.26
Rgs7bp	123.121	-2.67266	0.510216	-5.23829	1.62073e-07	3.28479e-06	265.725	159.849	23.0552	43.8569
Atxn1	539.037	1.05756	0.202112	5.23255	1.67187e-07	3.38438e-06	328.796	370.931	737.767	718.655
Aldh1a3	4002.7	1.14207	0.218343	5.23062	1.68938e-07	3.41574e-06	2758.58	2233.79	4669.14	6349.28
Osbp2	76.7605	-2.86038	0.547034	-5.2289	1.70525e-07	3.44371e-06	166.466	103.492	22.133	14.9512
Fam131b	121.196	-2.5318	0.484703	-5.22341	1.75654e-07	3.54305e-06	255.385	157.8	26.744	44.8536
Etv6	863.453	0.89044	0.170488	5.22288	1.76161e-07	3.54904e-06	590.385	619.927	1149.07	1094.43
Cx3cl1	492.336	1.81751	0.348162	5.2203	1.78634e-07	3.59459e-06	190.247	244.897	552.403	981.796
Islr2	184.993	-1.86997	0.358391	-5.21767	1.81186e-07	3.6416e-06	329.83	251.045	66.399	92.6975
Slc27a6	46.6056	-3.5688	0.684335	-5.21499	1.83825e-07	3.69026e-06	80.648	91.1958	4.61104	9.96748
Trpc6	52.3868	3.75905	0.721042	5.21336	1.85449e-07	3.71844e-06	9.30554	5.12336	126.343	68.7756
Eif2s3y	278.649	-24.9422	4.78495	-5.21264	1.86172e-07	3.72852e-06	1114.6	0	0	0
Actn4	7394.13	0.686098	0.131642	5.21183	1.86987e-07	3.74041e-06	5914.19	5422.56	9294.94	8944.81
Eva1a	141.76	2.58126	0.495297	5.21154	1.87277e-07	3.74177e-06	25.8487	55.3323	290.496	195.363
Zfpm2	296.54	-1.46194	0.280539	-5.21119	1.87629e-07	3.74439e-06	392.901	477.497	175.22	140.541
Ston2	415.925	-1.13549	0.218218	-5.20346	1.95615e-07	3.89915e-06	540.755	602.507	257.296	263.141
Clstn1	4657.79	-0.757794	0.145679	-5.20181	1.97359e-07	3.92927e-06	5735.32	5971.79	3235.11	3688.96
F730043M19Rik	219.721	1.67282	0.322133	5.19295	2.06992e-07	4.11623e-06	94.0894	115.788	379.95	289.057
Cstb	860.316	0.908803	0.175049	5.1917	2.08385e-07	4.13905e-06	595.555	600.458	1176.74	1068.51
Snai1	1117.52	1.0914	0.210283	5.19013	2.10143e-07	4.16906e-06	613.132	814.614	1538.24	1504.09
Brinp1	62.3917	7.91569	1.52546	5.18907	2.11352e-07	4.18813e-06	0	1.02467	118.965	129.577
Csf3r	91.3594	2.60981	0.503053	5.18793	2.1264e-07	4.20874e-06	25.8487	25.6168	197.353	116.619
Slc35c1	517.463	1.08942	0.210181	5.18327	2.18032e-07	4.31041e-06	312.253	349.413	668.601	739.587
Rin3	349.685	1.69719	0.327509	5.18212	2.19382e-07	4.33202e-06	205.756	123.985	573.613	495.384
Cd300c2	103.735	2.99483	0.578679	5.17529	2.27557e-07	4.48821e-06	16.5432	29.7155	248.074	120.606
Cib1	524.066	1.19636	0.231347	5.17126	2.32526e-07	4.58088e-06	280.2	356.586	699.956	759.522
Exd2	725.243	-0.911595	0.176297	-5.1708	2.33099e-07	4.58681e-06	968.81	925.279	503.526	503.358
Bcl2a1b	197.802	2.08056	0.402538	5.16862	2.35828e-07	4.63511e-06	80.648	70.7024	407.616	232.242
Per1	6377.57	-0.663922	0.128496	-5.16686	2.38054e-07	4.67344e-06	8074.11	7565.15	4843.44	5027.6
Slc1a4	533.979	1.0396	0.201237	5.16604	2.39104e-07	4.6886e-06	355.679	343.265	682.434	754.538
Kazald1	125.022	-1.87804	0.3636	-5.16514	2.40261e-07	4.70584e-06	200.586	192.638	59.0213	47.8439
Aldh1l1	120.43	3.20115	0.619802	5.16479	2.40711e-07	4.70918e-06	10.3395	36.8882	260.063	174.431
Phf24	177.341	-1.57401	0.304904	-5.16231	2.4392e-07	4.76644e-06	250.216	280.76	86.6876	91.7008
Sat1	5561.16	-1.20371	0.23363	-5.1522	2.57443e-07	5.0249e-06	9373.78	6136.76	3242.48	3491.61
Ppp1r9a	348.807	-1.24876	0.242478	-5.14998	2.60515e-07	5.079e-06	478.718	503.114	188.13	225.265
Spry4	924.148	0.985959	0.191469	5.14943	2.61275e-07	5.08794e-06	625.539	614.803	1340.89	1115.36
H19	45.8452	3.24455	0.630428	5.14658	2.65274e-07	5.15987e-06	9.30554	8.19738	81.1543	84.7235
Il1rl1	958.662	3.99157	0.776622	5.13966	2.75243e-07	5.34762e-06	156.126	70.7024	2508.41	1099.41
Prdm1	467.043	1.27127	0.2474	5.1385	2.76942e-07	5.37446e-06	240.91	306.377	712.867	608.016
Tmc4	227.083	1.69863	0.330717	5.13621	2.80336e-07	5.43409e-06	84.7838	129.109	336.606	357.832
Kcnk13	51.5228	4.10362	0.799259	5.13428	2.83221e-07	5.48372e-06	8.27159	3.07402	130.954	63.7918
8030451A03Rik	110.321	2.03777	0.397008	5.1328	2.85458e-07	5.51722e-06	41.358	45.0856	197.353	157.486
Mrvi1	861.095	1.39298	0.271394	5.13271	2.85604e-07	5.51722e-06	469.413	480.571	1522.57	971.829
Wt1	121.094	-1.84329	0.359279	-5.13052	2.88942e-07	5.57532e-06	187.145	191.614	49.7992	55.8179
Klhl33	123.993	-1.89715	0.36997	-5.12784	2.9309e-07	5.64892e-06	192.315	198.786	59.0213	45.8504
Runx2	496.585	1.11063	0.216754	5.12393	2.99232e-07	5.76073e-06	300.879	327.895	727.622	629.944
Specc1	184.999	2.02444	0.39514	5.12335	3.00148e-07	5.77179e-06	51.6975	94.2698	284.04	309.989
Plec	6673.29	0.920176	0.179688	5.12097	3.03968e-07	5.83861e-06	4168.88	5059.83	7973.41	9491.03
Olfml3	4759.16	0.881989	0.172358	5.11719	3.10123e-07	5.95007e-06	3443.05	3253.33	6850.16	5490.09
Cd69	233.525	-2.12151	0.414757	-5.11506	3.13634e-07	6.01061e-06	345.339	413.968	57.1769	117.616
Cndp2	1311.87	0.78056	0.15265	5.1134	3.16409e-07	6.05693e-06	953.301	977.537	1695.94	1620.71
Col4a3	44.5584	-3.50753	0.686144	-5.11194	3.18868e-07	6.09709e-06	98.2252	65.579	6.45546	7.97398
Ehbp1l1	1804.35	0.788111	0.154317	5.10708	3.27179e-07	6.24894e-06	1276.93	1369.99	2387.6	2182.88
Fmnl3	802.34	1.10092	0.215633	5.10552	3.29884e-07	6.29348e-06	442.53	577.915	1084.52	1104.4
Kdm5d	190.247	-24.4252	4.78504	-5.1045	3.31678e-07	6.32058e-06	760.987	0	0	0
Cavin2	1087.34	-1.57015	0.307672	-5.10333	3.33733e-07	6.35258e-06	1591.25	1662.02	386.405	709.684
Phgdh	291.828	-1.43653	0.281508	-5.10298	3.34344e-07	6.35705e-06	418.749	433.436	133.72	181.408
Ighv1-26	382.41	-2.18789	0.429083	-5.09899	3.41479e-07	6.47814e-06	835.431	419.091	172.453	102.665
Lrrc15	50.6871	4.995	0.9796	5.09902	3.41411e-07	6.47814e-06	0	6.14803	71.01	125.59
Galnt3	159.53	3.51469	0.689358	5.09849	3.42367e-07	6.48769e-06	8.27159	43.0362	213.03	373.78
Lcmt2	211.781	-1.43694	0.282115	-5.09344	3.5163e-07	6.65577e-06	302.947	315.599	106.976	121.603
Adgrg1	176.83	3.05322	0.599477	5.09314	3.52187e-07	6.65885e-06	20.679	55.3323	192.742	438.569
Cacna1c	359.7	1.44149	0.28341	5.08622	3.65267e-07	6.89845e-06	222.299	164.972	580.069	471.462
Bspry	228.924	3.13748	0.616957	5.08542	3.66816e-07	6.91997e-06	17.5771	75.8257	320.928	501.364
Sema3b	778.109	-1.26722	0.249455	-5.07994	3.77557e-07	7.10674e-06	989.489	1209.11	384.561	529.273
Ighg2c	934.577	1.82105	0.358474	5.08001	3.77412e-07	7.10674e-06	321.558	503.114	1884.99	1028.64
Dnajb9	1307.57	-1.02998	0.202942	-5.07525	3.86986e-07	7.27611e-06	1986.22	1524.71	851.198	868.167
Catspere2	61.559	-3.56549	0.702631	-5.07448	3.88559e-07	7.29757e-06	66.1727	160.874	9.22208	9.96748
Enpp1	1184.46	-1.01715	0.200722	-5.06747	4.03136e-07	7.56293e-06	1528.18	1642.55	687.967	879.131
Aurkb	70.6356	2.82219	0.557063	5.06619	4.05846e-07	7.60534e-06	15.5092	19.4688	94.0652	153.499
Ccl2	1173.05	1.50117	0.296517	5.06269	4.13386e-07	7.73805e-06	721.697	503.114	1360.26	2107.12
Adgre5	2389.61	0.764765	0.151282	5.05522	4.29905e-07	8.03837e-06	1851.8	1689.68	3137.35	2879.6
Maob	478.152	-1.48915	0.294753	-5.05221	4.36719e-07	8.15674e-06	685.508	724.443	193.664	308.992
Synrg	843.984	-0.863692	0.171334	-5.04099	4.63138e-07	8.64064e-06	1052.56	1126.11	602.202	595.058
Clec5a	33.6842	4.38041	0.869022	5.04062	4.64024e-07	8.64762e-06	2.0679	4.09869	61.7879	66.7821
Flrt3	438.761	-1.37914	0.273753	-5.03789	4.70693e-07	8.76225e-06	564.536	702.925	207.497	280.086
Msrb3	1994.19	0.7793	0.154763	5.03545	4.76727e-07	8.86482e-06	1493.02	1443.76	2670.71	2369.27
Gsr	500.967	1.29069	0.256729	5.02745	4.97058e-07	9.23271e-06	264.691	316.624	614.191	808.362
Ifngr2	640.751	1.13532	0.225858	5.0267	4.98994e-07	9.24983e-06	381.527	420.116	775.577	985.783
Pcdh1	201.946	2.41664	0.480764	5.02667	4.99074e-07	9.24983e-06	36.1882	91.1958	300.64	379.761
Arap2	319.592	1.35059	0.268768	5.02512	5.03119e-07	9.3146e-06	156.126	203.91	439.893	478.439
Lama5	2134.11	3.16153	0.629564	5.02178	5.11945e-07	9.46762e-06	397.036	461.102	5495.44	2182.88
Plscr3	1192.95	0.814287	0.162205	5.0201	5.16434e-07	9.5402e-06	823.024	906.835	1505.97	1535.99
Ppard	830.251	0.899454	0.179182	5.01977	5.17322e-07	9.54617e-06	594.521	564.594	1135.24	1026.65
Klhl34	42.9771	-5.09819	1.01723	-5.01183	5.39144e-07	9.93801e-06	103.395	63.5297	0	4.98374
Rgs16	142.056	2.07495	0.414053	5.01131	5.40615e-07	9.95427e-06	39.2901	69.6777	225.019	234.236
Cdh5	130.722	2.57526	0.514072	5.00953	5.45638e-07	1.00358e-05	32.0524	43.0362	144.787	303.011
Ildr2	200.391	-2.11687	0.42283	-5.00642	5.54515e-07	1.0188e-05	284.336	366.833	50.7215	99.6748
Phf11d	319.87	-1.21597	0.243212	-4.99963	5.74419e-07	1.05422e-05	432.191	462.127	179.831	205.33
Smox	688.933	1.65878	0.331946	4.99715	5.81824e-07	1.06666e-05	340.169	322.772	1361.18	731.613
Grm7	43.0798	-3.78802	0.759555	-4.98716	6.12739e-07	1.12211e-05	81.682	78.8998	2.76662	8.97073
Synm	1502.04	-0.863497	0.173199	-4.98557	6.17797e-07	1.13015e-05	1832.16	2045.25	1138	992.761
Mturn	1552.24	-1.11655	0.223999	-4.98462	6.2084e-07	1.13327e-05	2119.6	2129.27	807.854	1152.24
Slc25a23	360.896	-1.26047	0.252862	-4.98481	6.20233e-07	1.13327e-05	464.243	554.348	229.63	195.363
Tmtc2	2417.27	-1.33546	0.26794	-4.98418	6.22236e-07	1.13459e-05	2635.54	4289.28	1255.13	1489.14
Zdhhc1	1290.72	-0.766958	0.153922	-4.98276	6.2683e-07	1.14174e-05	1657.42	1594.39	933.275	977.809
Angptl2	10537.2	-1.21813	0.244486	-4.9824	6.27993e-07	1.14262e-05	11467.5	18010.7	6805.9	5864.86
Sult1a1	258.76	-1.29809	0.261007	-4.97341	6.57853e-07	1.19567e-05	347.407	388.351	144.787	154.496
Gucy1a2	122.107	-1.85758	0.373613	-4.97195	6.62835e-07	1.20343e-05	173.703	209.033	48.877	56.8146
Csf1	5193.75	-0.665053	0.133788	-4.97093	6.66333e-07	1.20848e-05	6113.74	6626.55	4107.52	3927.19
Alpk1	876.978	0.945472	0.190225	4.97028	6.68551e-07	1.2108e-05	594.521	604.557	1253.28	1055.56
Cep85l	728.461	-0.998738	0.200948	-4.97014	6.69047e-07	1.2108e-05	967.776	974.463	533.036	438.569
Spdef	114.211	3.95097	0.795082	4.96927	6.72066e-07	1.21497e-05	6.2037	21.5181	92.2208	336.901
Dcn	126460	-1.42559	0.286925	-4.9685	6.74713e-07	1.21845e-05	189693	178922	47810	89414.2
Smarca2	2488.15	-0.777745	0.156681	-4.96387	6.91031e-07	1.24658e-05	3304.5	2981.8	1932.95	1733.34
Cox6b2	380.364	1.41014	0.284175	4.96221	6.96939e-07	1.2559e-05	233.673	182.392	628.946	476.445
Sulf2	5426.15	-0.632904	0.127594	-4.9603	7.0384e-07	1.26699e-05	6800.28	6394.98	4228.32	4281.03
Emilin2	2440.53	-1.52849	0.308294	-4.9579	7.12579e-07	1.28135e-05	3691.2	3557.66	857.654	1655.6
Uty	113.993	-23.7224	4.78524	-4.95742	7.14367e-07	1.2832e-05	455.972	0	0	0
Slit2	487.335	-1.94287	0.392367	-4.95168	7.35753e-07	1.32022e-05	522.144	1024.67	162.309	240.216
Kcnq1ot1	372.01	-1.24886	0.252576	-4.94449	7.63454e-07	1.36847e-05	586.249	461.102	220.408	220.281
Mxra7	1850.07	-0.899829	0.182069	-4.94225	7.72279e-07	1.38282e-05	2549.72	2268.62	1413.75	1168.19
Birc5	64.7761	2.49109	0.504209	4.94058	7.78897e-07	1.3932e-05	20.679	18.4441	102.365	117.616
Ccna2	150.036	1.71778	0.347846	4.93833	7.87949e-07	1.4079e-05	59.9691	79.9244	225.019	235.232
Tpx2	153.355	1.98644	0.402425	4.93617	7.9672e-07	1.42207e-05	68.2406	55.3323	191.819	298.028
Ehd1	1340.77	0.89361	0.181043	4.93589	7.9786e-07	1.4226e-05	947.097	929.378	1578.82	1907.77
Tln1	8596.34	0.59782	0.121187	4.93302	8.09671e-07	1.44214e-05	6776.5	6904.24	10553.8	10150.9
Mfsd4a	903.992	1.05053	0.213104	4.92963	8.23867e-07	1.46588e-05	554.197	623.001	1076.22	1362.55
Ror2	1495.09	0.801035	0.162583	4.92694	8.3529e-07	1.48464e-05	1040.15	1140.46	1811.22	1988.51
Ptafr	298.291	2.41852	0.490979	4.92591	8.3969e-07	1.49089e-05	55.8333	132.183	648.312	356.836
Moxd1	44.2744	-3.29555	0.669106	-4.9253	8.4233e-07	1.49401e-05	92.0215	68.653	6.45546	9.96748
Lyst	1075.64	-0.790962	0.160651	-4.92349	8.50148e-07	1.50629e-05	1356.54	1369.99	762.666	813.346
Zfp521	1053.27	-1.34498	0.273268	-4.92184	8.57362e-07	1.51749e-05	1472.34	1550.33	452.804	737.593
Relb	739.771	0.924438	0.187864	4.92078	8.61999e-07	1.5241e-05	503.533	517.459	907.453	1030.64
Crybg1	173.802	1.66542	0.338566	4.91904	8.69714e-07	1.53613e-05	69.2746	97.3439	267.44	261.148
Rnf150	882.014	0.919069	0.186979	4.91536	8.86217e-07	1.56201e-05	583.147	637.346	1232.07	1075.49
Reps2	391.594	-1.07887	0.219483	-4.9155	8.85575e-07	1.56201e-05	509.737	553.323	247.152	256.164
Iqcn	125.32	-1.95801	0.398496	-4.91351	8.94624e-07	1.57519e-05	234.706	163.948	49.7992	52.8276
Cpa6	45.6099	3.1458	0.640327	4.91279	8.97884e-07	1.57929e-05	9.30554	9.22205	93.143	70.7691
Kif20a	97.4121	2.1137	0.430518	4.90966	9.12361e-07	1.60308e-05	41.358	31.7648	141.098	175.428
Adamtsl4	3214.24	-0.913761	0.186213	-4.90707	9.24466e-07	1.62266e-05	4612.45	3786.16	2036.24	2422.1
Tgfb1i1	2972.94	0.831686	0.169721	4.9003	9.56891e-07	1.67783e-05	2072.03	2206.12	4174.84	3438.78
Plscr4	1316.33	-0.895084	0.182737	-4.8982	9.67191e-07	1.69414e-05	1550.92	1873.1	896.386	944.917
Pla2g5	39.9371	4.40583	0.89953	4.89792	9.68565e-07	1.69479e-05	1.03395	6.14803	60.8657	91.7008
Tgfbr1	2013.43	0.746772	0.152502	4.8968	9.74119e-07	1.70274e-05	1490.95	1516.51	2667.03	2379.24
Cyb561	190.828	1.79422	0.366755	4.89216	9.97356e-07	1.74156e-05	74.4443	96.3192	240.696	351.852
Tenm4	268.961	1.67722	0.343105	4.88838	1.0167e-06	1.7735e-05	134.413	121.936	503.526	315.969
Clca3a1	35.4633	3.67571	0.752644	4.88374	1.04095e-06	1.81393e-05	5.16975	5.12336	61.7879	69.7723
Arc	218.119	-1.66649	0.341485	-4.88012	1.06019e-06	1.84556e-05	398.07	265.39	102.365	106.652
Mapkapk2	2382.24	0.669151	0.137135	4.87952	1.06345e-06	1.84933e-05	1875.58	1803.42	2971.35	2878.61
Dock9	1247.67	-0.873015	0.179131	-4.87361	1.09578e-06	1.9036e-05	1750.48	1477.58	858.576	904.05
Sh3bp5	1468.37	-0.762211	0.156416	-4.87297	1.09934e-06	1.90782e-05	1936.59	1758.34	1077.14	1101.41
Myof	4090.36	0.806199	0.165481	4.87187	1.10549e-06	1.91653e-05	3142.17	2810.68	5641.15	4767.44
Gimap3	246.16	-1.62687	0.334159	-4.86856	1.12414e-06	1.94687e-05	428.055	315.599	101.443	139.545
Lilr4b	840.948	1.06527	0.2191	4.86205	1.16175e-06	2.00993e-05	530.416	557.422	1290.17	985.783
Gm16897	71.6353	-2.24847	0.46263	-4.86018	1.17277e-06	2.02692e-05	116.836	119.887	24.8996	24.9187
B4galt5	1113.3	0.824047	0.169569	4.85966	1.1759e-06	2.03026e-05	759.953	847.404	1379.62	1466.22
Bmp5	2423.25	1.27012	0.261594	4.85531	1.20201e-06	2.07323e-05	1457.87	1383.31	4252.3	2599.52
Caprin1	3775.18	0.657751	0.135501	4.85423	1.20857e-06	2.08241e-05	2995.35	2862.93	4457.03	4785.39
C1qtnf1	1415.35	-0.980149	0.202002	-4.85216	1.22123e-06	2.10208e-05	1916.94	1840.31	1080.83	823.314
Racgap1	186.247	1.51194	0.312257	4.84196	1.28564e-06	2.21071e-05	86.8517	106.566	291.418	260.151
Penk	1377.65	-4.36878	0.902606	-4.84019	1.29717e-06	2.22825e-05	4184.39	1071.81	132.798	121.603
Tcf21	4798.07	-0.915475	0.189211	-4.83839	1.30896e-06	2.24622e-05	5932.8	6610.16	3760.76	2888.57
Ankrd35	160.646	-1.65319	0.34177	-4.83714	1.31718e-06	2.25576e-05	211.96	275.637	80.2321	74.7561
Tubb2b	490.384	1.0839	0.224072	4.83729	1.3162e-06	2.25576e-05	288.472	340.191	626.179	706.694
Hacd1	238.894	1.27105	0.262863	4.8354	1.32881e-06	2.27336e-05	140.617	139.355	347.672	327.93
Irf9	937.202	-0.813183	0.168287	-4.83213	1.35078e-06	2.30862e-05	1222.13	1167.1	702.723	656.857
Slc2a13	537.677	1.17481	0.243145	4.83174	1.35348e-06	2.31089e-05	375.324	284.859	698.112	792.414
C630043F03Rik	145.756	-1.75354	0.362947	-4.8314	1.35575e-06	2.31244e-05	226.435	223.379	78.3877	54.8211
Tnip3	30.503	4.2294	0.875466	4.83103	1.35831e-06	2.31447e-05	3.10185	3.07402	59.0213	56.8146
Sphk1	1098.04	1.17796	0.243951	4.82867	1.3745e-06	2.33969e-05	790.971	555.372	1655.36	1390.46
Mrap	31.2668	4.26771	0.883905	4.82824	1.37742e-06	2.3423e-05	2.0679	4.09869	58.0991	60.8016
Ebf2	52.409	-3.22048	0.667078	-4.82774	1.38093e-06	2.34591e-05	76.5122	112.714	6.45546	13.9545
Gprc5a	292.93	1.46469	0.303569	4.82489	1.4008e-06	2.37728e-05	125.108	186.49	432.516	427.605
Arsk	500.464	-0.999269	0.20718	-4.82319	1.41281e-06	2.39525e-05	703.085	631.198	323.695	343.878
Cerk	1016.78	0.838745	0.174037	4.81936	1.44018e-06	2.43922e-05	746.511	712.147	1381.47	1227
Stc2	1945.81	-1.66763	0.346273	-4.81596	1.46497e-06	2.47871e-05	4024.13	1895.64	856.731	1006.72
Basp1	949.507	1.13796	0.236343	4.81488	1.47287e-06	2.4896e-05	697.916	488.769	1333.51	1277.83
Sirpb1c	29.9301	4.81276	1.00081	4.80888	1.51781e-06	2.563e-05	1.03395	3.07402	61.7879	53.8244
Klhl8	157.839	-1.62333	0.337658	-4.8076	1.52751e-06	2.5768e-05	258.487	218.255	84.8432	69.7723
Lactb	235.862	1.26776	0.263775	4.80622	1.53812e-06	2.5921e-05	134.413	142.429	335.684	330.92
Ptch2	949.159	-1.14881	0.239309	-4.80052	1.58258e-06	2.66437e-05	1082.54	1533.93	567.158	613
Bcl6b	65.1231	2.54716	0.53079	4.79882	1.59607e-06	2.68442e-05	14.4753	23.5675	108.821	113.629
Rnf167	622.826	-0.876545	0.182687	-4.79808	1.60194e-06	2.69161e-05	800.277	812.565	439.893	438.569
Chst4	63.0393	3.9391	0.821436	4.79538	1.6237e-06	2.72546e-05	5.16975	10.2467	55.3325	181.408
Ppp1r16b	194.63	-1.59364	0.332438	-4.79378	1.63668e-06	2.74453e-05	286.404	298.18	79.3099	114.626
Vmp1	2089.11	1.20843	0.252094	4.79358	1.63831e-06	2.74453e-05	1497.16	1026.72	2533.31	3299.23
Mlph	190.721	2.15605	0.449926	4.792	1.65125e-06	2.76348e-05	44.4598	95.2945	269.285	353.845
Sh2b2	294.324	1.6164	0.337342	4.79157	1.65478e-06	2.76664e-05	181.975	107.591	436.204	451.527
Cfb	4442.46	1.46715	0.306257	4.79057	1.66307e-06	2.77775e-05	2661.39	2058.57	4581.53	8468.37
Myc	944.818	-1.60384	0.334981	-4.78787	1.68562e-06	2.81264e-05	1837.33	1006.23	397.472	538.244
Foxo1	621.173	-0.965426	0.201708	-4.78627	1.69913e-06	2.83238e-05	758.919	884.292	428.827	412.654
Wwox	296.273	1.2192	0.254761	4.78567	1.70419e-06	2.83802e-05	178.873	177.268	448.193	380.758
Xndc1	426.583	-1.13524	0.237277	-4.78446	1.7145e-06	2.85238e-05	624.505	548.2	291.418	242.21
Flnb	6149.29	0.735307	0.15373	4.78309	1.72617e-06	2.86897e-05	4246.43	4984.01	7425.62	7941.09
Rhod	138.329	1.60468	0.335802	4.77864	1.76488e-06	2.93043e-05	69.2746	67.6284	200.119	216.294
Fcgr2b	696.744	1.92276	0.402515	4.77686	1.78056e-06	2.95356e-05	190.247	391.425	1375.01	830.291
Nudt4	2119.68	0.900778	0.18858	4.77663	1.78259e-06	2.95403e-05	1358.61	1598.49	2495.5	3026.13
Ngp	50.8012	7.61727	1.59498	4.77578	1.79012e-06	2.9636e-05	0	1.02467	63.6324	138.548
Plxnb1	221.907	1.70745	0.357616	4.77455	1.80113e-06	2.97892e-05	128.21	79.9244	373.494	306.002
Cc2d2a	1147.08	-0.993444	0.208251	-4.77041	1.8385e-06	3.03478e-05	1356.54	1697.88	827.221	706.694
Gm11309	30.8187	-5.40536	1.13307	-4.77056	1.83714e-06	3.03478e-05	69.2746	51.2336	2.76662	0
Bambi	303.241	-1.55224	0.325587	-4.76753	1.86499e-06	3.0755e-05	524.212	380.153	128.187	180.411
Fdps	404.822	1.20561	0.2531	4.76338	1.90373e-06	3.13633e-05	215.061	274.612	526.581	603.032
Pkia	446.997	-1.02687	0.215635	-4.76208	1.91612e-06	3.15152e-05	634.845	564.594	302.484	286.067
Pitx1	1820.21	0.902879	0.189602	4.76197	1.91715e-06	3.15152e-05	1149.75	1387.41	2562.82	2180.88
Tafa5	163.033	-1.47492	0.309738	-4.76182	1.91854e-06	3.15152e-05	231.605	247.971	84.8432	87.7138
Smc4	696.592	0.877629	0.184383	4.75981	1.93775e-06	3.17998e-05	492.16	489.793	859.498	944.917
Ptbp3	2146.14	0.670119	0.140815	4.75885	1.94697e-06	3.19201e-05	1612.96	1699.93	2591.41	2680.25
Camk2n1	2502.6	-0.795853	0.167453	-4.7527	2.0072e-06	3.28757e-05	3383.08	2968.48	1704.24	1954.62
Ptprk	2236.21	1.08657	0.228738	4.75027	2.03149e-06	3.32412e-05	1459.94	1403.8	3614.13	2466.95
Insrr	72.2386	-2.91253	0.613169	-4.74997	2.03443e-06	3.32572e-05	94.0894	160.874	11.0665	22.9252
Smim41	110.801	2.9258	0.616032	4.74943	2.03986e-06	3.33138e-05	33.0864	18.4441	111.587	280.086
Ube2c	100.188	2.06592	0.435118	4.74794	2.05501e-06	3.35047e-05	44.4598	32.7895	141.098	182.405
Map3k8	579.857	-1.01713	0.214227	-4.74789	2.05552e-06	3.35047e-05	821.99	730.591	414.994	351.852
Kif22	76.8207	2.17823	0.459	4.74559	2.07898e-06	3.38545e-05	29.9845	25.6168	117.12	134.561
Bzw1	3458.08	0.650181	0.137026	4.74493	2.08577e-06	3.39118e-05	2605.55	2777.89	4101.06	4347.81
Pgk1	1785.86	0.832576	0.175469	4.74486	2.08651e-06	3.39118e-05	1229.37	1339.25	2086.96	2487.88
Adra1a	39.8593	-3.5624	0.751133	-4.7427	2.10886e-06	3.42422e-05	52.7314	94.2698	6.45546	5.98049
Mindy4	318.887	-1.25609	0.264901	-4.74173	2.11897e-06	3.43733e-05	394.969	504.139	189.053	187.389
Dok6	64.9019	2.40692	0.507808	4.73983	2.13895e-06	3.4664e-05	20.679	20.4934	96.8319	121.603
Fat1	7322.09	0.595189	0.125615	4.73819	2.15637e-06	3.4913e-05	5772.54	5892.89	8540.57	9082.36
Igkv4-53	333.892	-2.36022	0.498641	-4.73331	2.20887e-06	3.57288e-05	319.49	798.22	79.3099	138.548
Cyp2j9	247.542	-1.44474	0.305468	-4.72959	2.24974e-06	3.6355e-05	326.728	397.573	151.242	114.626
Ssh3	691.448	0.911483	0.192736	4.72918	2.25427e-06	3.63934e-05	445.632	514.385	916.675	889.099
Etfa	1527.97	-0.700266	0.148141	-4.72702	2.27834e-06	3.6747e-05	1850.77	1932.53	1144.46	1184.14
Pdgfd	415.149	-1.14085	0.241392	-4.72612	2.28855e-06	3.68764e-05	591.419	551.274	288.651	229.252
Jun	16264.9	-1.20749	0.255565	-4.72479	2.30348e-06	3.70817e-05	26668.7	18732	11652.1	8006.87
Glipr2	1409.62	0.856715	0.181386	4.72316	2.32205e-06	3.7345e-05	1095.99	909.909	1745.74	1886.84
Fzd7	1429.26	-1.33969	0.283738	-4.72155	2.34049e-06	3.76058e-05	1510.6	2587.3	808.777	810.356
Pfkl	878.539	1.22062	0.258666	4.71889	2.37133e-06	3.80651e-05	419.783	635.297	1170.28	1288.79
Actg1	13360.5	0.741068	0.157053	4.71859	2.37486e-06	3.80857e-05	9170.1	10834.9	15857.4	17579.6
Igkv5-48	279.384	-2.135	0.452546	-4.71776	2.38458e-06	3.82052e-05	594.521	315.599	72.8544	134.561
Phip	1573.81	-0.707653	0.150057	-4.7159	2.4064e-06	3.85184e-05	1880.75	2023.73	1201.64	1189.12
Cnn3	4896.7	0.64118	0.136023	4.71374	2.43205e-06	3.88554e-05	3995.18	3657.05	5826.51	6108.07
Ddr1	1207.73	0.788545	0.167281	4.71388	2.43043e-06	3.88554e-05	860.246	910.934	1446.02	1613.73
Tnfrsf19	126.651	-1.75603	0.373013	-4.70768	2.50546e-06	3.99904e-05	171.636	219.28	60.8657	54.8211
Duox2	362.771	4.39815	0.934333	4.70726	2.51069e-06	3.99983e-05	12.4074	53.283	592.98	792.414
Astn2	229.063	-1.80265	0.382951	-4.70727	2.5106e-06	3.99983e-05	315.355	396.548	73.7767	130.574
Aurka	68.6234	2.37877	0.505439	4.70634	2.52209e-06	4.01043e-05	20.679	23.5675	98.6763	131.571
Insr	1468.24	-0.693963	0.14745	-4.70644	2.52085e-06	4.01043e-05	1837.33	1792.15	1137.08	1106.39
Tead4	59.0215	3.16353	0.672215	4.70613	2.52463e-06	4.0107e-05	17.5771	6.14803	122.654	89.7073
H2afj	855.376	0.802878	0.170618	4.70571	2.52988e-06	4.01526e-05	637.947	608.655	1060.54	1114.36
A4gnt	47.6737	5.92673	1.25978	4.70458	2.54388e-06	4.03369e-05	0	3.07402	34.1217	153.499
Gimap6	293.044	-1.53094	0.325429	-4.70439	2.54632e-06	4.03378e-05	413.58	457.004	116.198	185.395
Flna	26430.8	0.835896	0.177784	4.70176	2.57925e-06	4.08213e-05	19446.5	18515.8	38303.9	29456.9
Gcnt2	419.18	1.00845	0.214514	4.70108	2.58795e-06	4.09205e-05	266.759	289.982	571.769	548.211
Pcsk5	6874.37	-1.03065	0.219333	-4.69901	2.61429e-06	4.12984e-05	10891.6	7569.25	4216.34	4820.27
Ckap2	95.7748	1.86887	0.397832	4.69765	2.63171e-06	4.15349e-05	41.358	40.9869	151.242	149.512
Tfrc	585.409	1.61634	0.344352	4.69385	2.68113e-06	4.22754e-05	222.299	353.512	683.356	1082.47
Col4a4	83.2507	-2.70416	0.576304	-4.69225	2.70223e-06	4.25286e-05	193.348	95.2945	18.4442	25.9154
Zfp189	240.457	-1.69556	0.361344	-4.69237	2.70058e-06	4.25286e-05	394.969	340.191	142.942	83.7268
Chd4	4409.95	0.644816	0.137454	4.69116	2.71661e-06	4.27152e-05	3367.57	3513.6	5626.39	5132.25
Cep55	53.6304	2.62851	0.560372	4.69066	2.72329e-06	4.27805e-05	15.5092	14.3454	82.9987	101.668
Arrdc3	2303.37	-1.25488	0.26757	-4.68992	2.73316e-06	4.28957e-05	4043.78	2448.97	1287.4	1433.32
Dgkz	1069.42	0.893377	0.190844	4.6812	2.85204e-06	4.47199e-05	672.067	824.861	1358.41	1422.36
Tslp	87.138	-2.026	0.432834	-4.68077	2.85796e-06	4.47712e-05	134.413	145.503	38.7327	29.9024
M6pr	2286.68	0.663052	0.1417	4.67927	2.87901e-06	4.50592e-05	1756.68	1783.95	2905.88	2700.19
Pcsk6	3109.37	-1.5433	0.329843	-4.6789	2.88414e-06	4.50976e-05	6071.35	3188.78	1310.46	1866.91
Dcbld1	124.799	1.71986	0.367595	4.67868	2.88731e-06	4.51055e-05	53.7654	62.505	207.497	175.428
Ankrd6	137.447	-2.01941	0.431797	-4.67676	2.91448e-06	4.54461e-05	166.466	274.612	60.8657	47.8439
B4galt6	377.49	1.13887	0.243509	4.67692	2.91214e-06	4.54461e-05	258.487	213.132	545.947	492.393
Tns1	7989.89	-0.596772	0.127642	-4.67537	2.93418e-06	4.5669e-05	9287.97	9950.59	6480.36	6240.64
Mafb	2272.26	1.38115	0.295397	4.67556	2.93156e-06	4.5669e-05	1119.77	1401.75	4181.29	2386.21
Kctd10	1188.6	0.957813	0.204965	4.67305	2.96766e-06	4.61175e-05	899.536	716.246	1457.09	1681.51
Bag3	2198.46	-0.803529	0.171952	-4.67299	2.96846e-06	4.61175e-05	2947.79	2642.63	1469.08	1734.34
Arntl	188.536	2.05463	0.439784	4.6719	2.98424e-06	4.63201e-05	96.1573	50.2089	360.583	247.193
Fam57a	186.668	1.61928	0.346622	4.67161	2.98852e-06	4.63439e-05	104.429	78.8998	244.385	318.959
Dmtn	138.329	-1.8569	0.39769	-4.66921	3.02357e-06	4.68446e-05	229.537	203.91	46.1104	73.7593
Lims1	2114.55	0.649826	0.139228	4.66736	3.05094e-06	4.71821e-05	1623.3	1669.19	2631.98	2533.73
Vdac2	1728.51	0.845347	0.181117	4.66742	3.05011e-06	4.71821e-05	1102.19	1369.99	2215.14	2226.73
Smarcd2	1644.92	-0.693155	0.148562	-4.66576	3.07475e-06	4.75068e-05	2105.12	1960.2	1263.43	1250.92
Nrros	169.842	1.65494	0.35483	4.66404	3.10056e-06	4.78619e-05	96.1573	67.6284	280.351	235.232
Lin7a	105.358	-1.98909	0.426609	-4.66257	3.1229e-06	4.81627e-05	187.145	149.602	49.7992	34.8862
Twf1	1174.99	0.773443	0.165964	4.66031	3.15726e-06	4.86483e-05	899.536	835.108	1418.36	1546.95
Cdca3	77.4824	2.92888	0.6288	4.65789	3.19468e-06	4.91801e-05	9.30554	26.6415	112.509	161.473
Dhx32	591.996	0.918084	0.197206	4.65545	3.23267e-06	4.97196e-05	420.817	398.597	732.233	816.336
Snx25	487.5	1.18986	0.255668	4.65393	3.25671e-06	5.00438e-05	345.339	248.995	701.8	653.866
Igkv4-69	20.5839	-7.86689	1.69055	-4.65346	3.2641e-06	5.01118e-05	40.324	42.0116	0	0
Bcl2a1a	31.2272	4.54278	0.976791	4.65072	3.30775e-06	5.07359e-05	1.03395	4.09869	71.9322	47.8439
Trpa1	528.445	4.07407	0.876282	4.64926	3.33122e-06	5.10273e-05	71.3425	47.1349	1543.78	451.527
Ccnb2	117.184	2.04216	0.439254	4.64917	3.33279e-06	5.10273e-05	37.2222	54.3076	154.931	222.275
Glul	7494.95	-1.41815	0.305157	-4.6473	3.36311e-06	5.14449e-05	13963.5	7853.09	4786.26	3376.98
Srsf7	2246.72	-0.680272	0.146546	-4.64204	3.44994e-06	5.27254e-05	2903.33	2630.33	1732.83	1720.39
Snn	240.875	1.26536	0.272633	4.64124	3.46324e-06	5.2881e-05	147.855	135.257	362.428	317.962
Igkv16-104	406.939	-2.14697	0.462803	-4.63907	3.49988e-06	5.33921e-05	887.128	440.609	98.6763	201.343
Col5a2	32977.1	1.02996	0.22207	4.63801	3.51772e-06	5.36159e-05	25656.4	17706.3	40403.8	48141.9
Uhrf1	140.637	1.5652	0.337576	4.63657	3.54241e-06	5.39435e-05	74.4443	67.6284	199.197	221.278
Lcp1	794.009	1.03399	0.223044	4.63581	3.55539e-06	5.40925e-05	468.379	573.816	1173.97	959.868
Abhd2	2928.97	0.765781	0.165268	4.63358	3.59387e-06	5.46288e-05	1965.54	2373.14	3634.42	3742.79
Nos2	36.9537	4.28469	0.924904	4.63257	3.61152e-06	5.48477e-05	6.2037	1.02467	85.7654	54.8211
Nr3c1	4011.01	-0.918126	0.198223	-4.63178	3.62532e-06	5.50078e-05	4463.56	6028.15	2682.7	2869.64
Adcy7	1755.41	-1.24679	0.269288	-4.62995	3.65762e-06	5.54483e-05	1970.71	2969.5	1193.34	888.102
Tnfsf9	168.4	-2.05657	0.444505	-4.62664	3.71642e-06	5.62891e-05	351.543	191.614	75.6211	54.8211
Fosb	19470.2	-1.2216	0.264077	-4.62594	3.72903e-06	5.64295e-05	30342.3	24165.9	14525.7	8847.13
Jpt2	505.137	0.962188	0.208094	4.62382	3.76731e-06	5.69578e-05	319.49	365.808	658.457	676.792
Serpinf1	3060.2	-1.45634	0.315094	-4.62193	3.8018e-06	5.74279e-05	4576.26	4394.82	1092.82	2176.9
Rtl3	103.495	-2.35001	0.508581	-4.62072	3.82412e-06	5.77135e-05	181.975	163.948	21.2108	46.8471
Osr1	691.954	-1.62445	0.351652	-4.61949	3.8469e-06	5.80056e-05	842.669	1247.03	242.541	435.579
Lamb1	34374.3	0.578819	0.125359	4.61729	3.88777e-06	5.85695e-05	28653.8	26485.7	42060.1	40297.5
Gpr68	190.869	1.63243	0.354116	4.60986	4.02931e-06	6.06477e-05	87.8857	98.3685	343.984	233.239
Prrx2	208.71	1.38948	0.301502	4.60852	4.05546e-06	6.09871e-05	116.836	113.739	268.363	335.904
Tmem98	680.044	0.94442	0.205021	4.60645	4.09607e-06	6.15431e-05	421.851	508.237	864.109	925.979
Dnaja1	3664.06	-0.749557	0.162902	-4.60128	4.19904e-06	6.30341e-05	4989.84	4200.13	2625.53	2840.73
Orai2	692.314	1.40944	0.306501	4.59849	4.25569e-06	6.38277e-05	480.786	276.661	1055.93	955.881
Tlr8	67.2702	2.51329	0.546986	4.5948	4.33162e-06	6.4909e-05	17.5771	22.5428	139.253	89.7073
Col6a4	1303.45	1.73014	0.376678	4.59315	4.36604e-06	6.53669e-05	638.981	568.693	2797.06	1209.05
Cachd1	908.765	-0.832724	0.181456	-4.58913	4.45098e-06	6.65796e-05	1246.94	1081.03	649.235	657.853
Rerg	210.822	1.40886	0.307055	4.5883	4.46869e-06	6.67853e-05	130.278	100.418	288.651	323.943
Avil	116.107	-2.37647	0.518096	-4.58694	4.49799e-06	6.71638e-05	249.182	140.38	47.9548	26.9122
Swap70	724.888	-0.831707	0.181338	-4.5865	4.50731e-06	6.72437e-05	896.434	960.118	537.647	505.351
Antxr2	4703.33	-0.598968	0.130631	-4.58519	4.5357e-06	6.76075e-05	5466.49	5865.22	3711.89	3769.7
Skil	2668.89	0.662106	0.144441	4.58393	4.56325e-06	6.79582e-05	2090.65	2043.2	3106.92	3434.79
Rgs4	159.92	2.28232	0.497925	4.58366	4.56913e-06	6.79859e-05	45.4938	63.5297	167.842	362.816
Slc6a11	698.444	1.48603	0.324361	4.58142	4.61833e-06	6.86576e-05	258.487	476.473	1090.97	967.842
Cpeb1	703.305	-1.55108	0.338594	-4.58095	4.62868e-06	6.87509e-05	772.36	1324.9	292.34	423.618
Nfam1	109.757	1.90431	0.415774	4.58017	4.64601e-06	6.89478e-05	38.2561	54.3076	189.975	156.489
Megf9	392.204	-1.02448	0.223706	-4.57958	4.65912e-06	6.90817e-05	499.397	552.298	248.996	268.125
Tspan2	232.459	1.40115	0.306026	4.57854	4.68234e-06	6.93651e-05	145.787	109.64	362.428	311.982
Sec16b	1097.44	-0.732825	0.160077	-4.57796	4.69531e-06	6.94964e-05	1326.56	1414.05	819.843	829.294
Dusp2	207.047	1.83607	0.401294	4.57538	4.75365e-06	7.02983e-05	104.429	76.8504	406.694	240.216
Tmem26	92.9784	-2.07408	0.453349	-4.57502	4.76177e-06	7.03568e-05	162.33	138.331	43.3438	27.9089
Tex14	63.7234	2.25087	0.492182	4.57325	4.80225e-06	7.0893e-05	21.7129	22.5428	106.976	103.662
Hmgcr	811.412	0.864884	0.189176	4.57185	4.83435e-06	7.13045e-05	533.518	616.853	1009.82	1085.46
Matn4	86.7902	2.23724	0.489531	4.57017	4.8732e-06	7.18149e-05	36.1882	24.5921	168.764	117.616
Ifi27	724.314	-1.19169	0.260825	-4.56893	4.9023e-06	7.21808e-05	1198.35	816.664	417.76	464.484
Sdsl	52.8316	2.60285	0.570134	4.56532	4.98737e-06	7.33695e-05	17.5771	12.2961	85.7654	95.6878
Meox1	94.4567	1.93844	0.424813	4.56306	5.04145e-06	7.41006e-05	35.1543	43.0362	165.075	134.561
Spp1	1802.68	5.93582	1.30113	4.56205	5.06557e-06	7.43904e-05	11.3734	104.517	3231.42	3863.39
Plekha7	227.155	1.96694	0.431325	4.56023	5.10982e-06	7.4975e-05	64.1048	120.911	284.04	439.566
Kif2c	38.1112	3.15036	0.691128	4.55829	5.1573e-06	7.5606e-05	6.2037	9.22205	68.2434	68.7756
Spi1	181.165	1.57505	0.345759	4.55535	5.22993e-06	7.65382e-05	87.8857	94.2698	317.24	225.265
Pcdh20	75.1207	-3.20712	0.704022	-4.55542	5.22803e-06	7.65382e-05	193.348	77.8751	20.2886	8.97073
Gm6377	80.3767	2.228	0.48933	4.55317	5.28427e-06	7.72664e-05	22.7469	33.8142	150.32	114.626
Furin	2301.87	0.867698	0.190585	4.55281	5.2933e-06	7.73316e-05	1835.26	1424.29	2857	3090.91
Zfp281	925	0.793296	0.174275	4.55198	5.31432e-06	7.75716e-05	702.051	651.691	1123.25	1223.01
Trib2	259.138	1.16253	0.255463	4.55068	5.3472e-06	7.79843e-05	159.228	160.874	372.572	343.878
Itpkb	1215.28	-0.787638	0.173169	-4.54838	5.40598e-06	7.87736e-05	1564.37	1513.44	824.454	958.871
Adamts1	11686.6	-1.37111	0.301462	-4.5482	5.41066e-06	7.87738e-05	20924	12788.9	5079.52	7954.05
Plch1	35.6382	5.49862	1.20999	4.54435	5.51041e-06	8.0157e-05	0	3.07402	37.8105	101.668
Atg9b	30.2143	5.25276	1.1574	4.5384	5.66832e-06	8.23832e-05	1.03395	2.04934	35.0439	82.7301
Ripk3	268.065	1.88198	0.41481	4.53697	5.70688e-06	8.28723e-05	156.126	72.7517	454.649	388.732
Klf9	4758.13	-1.04418	0.230257	-4.53485	5.76436e-06	8.36352e-05	7721.53	5095.69	3125.36	3089.92
B3gnt7	36.9166	4.08423	0.901573	4.53012	5.89516e-06	8.54595e-05	1.03395	7.1727	62.7102	76.7496
Gm17501	150.693	1.449	0.320312	4.52372	6.07611e-06	8.80073e-05	81.682	79.9244	226.863	214.301
Rassf6	48.7424	3.3443	0.740763	4.51466	6.34176e-06	9.17764e-05	4.1358	13.3207	72.8544	104.659
Tubb4a	267.79	-1.53277	0.339723	-4.51181	6.4277e-06	9.29405e-05	462.175	334.043	162.309	112.632
Csf1r	1280.55	1.71241	0.379574	4.51141	6.43993e-06	9.30378e-05	434.259	763.381	2572.96	1351.59
Hmgb3	107.836	1.73066	0.383757	4.50978	6.48948e-06	9.36735e-05	54.7993	45.0856	165.997	165.46
Spag5	78.1481	2.02161	0.44898	4.50269	6.70999e-06	9.67738e-05	31.0185	30.7402	115.276	135.558
Osmr	2830.61	0.724945	0.161042	4.50159	6.74469e-06	9.71914e-05	2319.15	1948.93	3509.92	3544.43
Coro2b	189.302	-1.31716	0.292735	-4.49949	6.81167e-06	9.80729e-05	260.555	279.735	103.287	113.629
Cidec	27.3451	5.70264	1.26842	4.49585	6.92939e-06	9.9683e-05	2.0679	0	53.4881	53.8244
Fam49b	412.562	1.00242	0.223006	4.49503	6.9559e-06	9.99793e-05	259.521	289.982	575.458	525.286
Adgra2	4430.26	0.599404	0.13341	4.49296	7.02391e-06	0.000100871	3583.67	3462.37	5538.78	5136.24
Pofut1	2123.83	-0.65728	0.146319	-4.49209	7.05265e-06	0.000101198	2568.33	2630.33	1573.29	1723.38
C3ar1	194.281	2.37779	0.529383	4.49163	7.06793e-06	0.000101331	45.4938	79.9244	458.337	193.369
Cenpl	206.951	-1.44675	0.32213	-4.4912	7.08218e-06	0.000101449	350.509	255.143	112.509	109.642
Cela1	86.3086	2.76807	0.616356	4.49102	7.08842e-06	0.000101453	11.3734	32.7895	122.654	178.418
Alas1	1160.3	0.697219	0.155254	4.49082	7.09497e-06	0.00010146	897.468	873.021	1417.43	1453.26
Ikzf3	194.707	-1.48356	0.33043	-4.48977	7.13011e-06	0.000101791	310.185	263.341	86.6876	118.613
Plek2	98.2881	3.55695	0.79221	4.48992	7.12512e-06	0.000101791	3.10185	27.6661	177.986	184.398
Igfbp3	9442.22	-1.05342	0.234802	-4.4864	7.24355e-06	0.000103323	14920.9	10567.4	6984.8	5295.72
Klrc1	33.7973	-3.42024	0.762559	-4.48522	7.28383e-06	0.00010381	71.3425	52.2583	4.61104	6.97723
Sntb2	3471.68	-0.678329	0.151322	-4.48269	7.37071e-06	0.00010496	4486.31	4059.75	2526.85	2813.82
Bub1	43.316	2.89214	0.645803	4.47837	7.52168e-06	0.000107019	8.27159	12.2961	83.9209	68.7756
Rgl1	2361.42	-0.677096	0.15125	-4.47668	7.58113e-06	0.000107775	2858.87	2952.08	1707.01	1927.71
Sox4	1540.48	0.896166	0.200202	4.4763	7.59488e-06	0.000107879	1024.64	1129.19	2254.8	1753.28
Micall2	259.134	1.63157	0.364631	4.47458	7.65632e-06	0.000108661	89.9536	162.923	391.938	391.722
Sesn1	857.779	-1.02982	0.230264	-4.47233	7.73717e-06	0.000109716	1331.73	971.389	558.858	569.143
Galnt16	733.114	-1.64767	0.368446	-4.47194	7.75134e-06	0.000109825	1275.89	946.797	233.319	476.445
Il34	322.628	1.43597	0.321122	4.47171	7.75968e-06	0.000109851	214.027	134.232	439.893	502.361
Il31ra	53.5358	-3.17354	0.710089	-4.46921	7.8508e-06	0.000111048	116.836	75.8257	5.53325	15.948
Scara5	10042.8	-0.733085	0.164137	-4.46629	7.95868e-06	0.00011248	12476.7	12604.5	6732.12	8357.73
Itgb2	555.569	1.02738	0.230124	4.46445	8.02749e-06	0.000113263	324.66	406.795	793.099	697.723
mt-Nd4	10997.6	0.801286	0.179478	4.46452	8.02467e-06	0.000113263	7297.61	8741.48	12611.2	15339.9
Tbc1d1	693.827	0.81051	0.181558	4.46419	8.03723e-06	0.000113306	522.144	485.695	897.309	870.161
Arl4c	539.274	1.15638	0.259115	4.46279	8.08985e-06	0.000113952	352.577	315.599	865.953	622.967
Shtn1	119.757	1.85215	0.415046	4.46252	8.10002e-06	0.000114	41.358	62.505	167.842	207.324
Zeb2	6241.3	-0.634316	0.142159	-4.46203	8.11872e-06	0.000114169	7151.83	8031.38	4736.46	5045.54
Rif1	861.739	-0.788358	0.17675	-4.4603	8.18449e-06	0.00011495	1059.8	1123.04	601.28	662.837
Trerf1	937.463	-0.767995	0.172188	-4.46021	8.18791e-06	0.00011495	1227.3	1135.34	718.4	668.818
Lrrfip1	1132.85	0.793384	0.177938	4.45876	8.24335e-06	0.000115633	787.869	869.947	1344.58	1529.01
Fxyd1	1205.37	-0.719765	0.161436	-4.45851	8.25301e-06	0.000115672	1569.53	1430.44	919.442	902.057
Gm42047	952.104	1.83125	0.410843	4.4573	8.29971e-06	0.00011623	371.188	464.176	853.965	2119.09
Prxl2a	121.55	2.47342	0.555042	4.45628	8.33924e-06	0.000116687	50.6635	23.5675	267.44	144.528
Tnrc6b	1970.2	-0.65921	0.148022	-4.45347	8.44944e-06	0.000118131	2524.9	2300.39	1523.49	1532
Shisa4	218.731	1.23903	0.278544	4.44823	8.65806e-06	0.000120948	129.244	131.158	326.462	288.06
Irf4	363.726	-1.93475	0.435031	-4.44738	8.69222e-06	0.000121295	379.459	773.627	113.432	188.385
Plekhh2	2569.16	-0.797927	0.17942	-4.44726	8.69724e-06	0.000121295	3123.56	3400.89	2078.66	1673.54
Zfp704	1182.38	-0.73755	0.165899	-4.44578	8.75725e-06	0.000122031	1407.2	1549.3	914.831	858.2
Col1a1	142361	0.700033	0.157495	4.44478	8.79814e-06	0.0001225	114533	102435	161015	191459
Cd33	143.828	2.29113	0.515506	4.44443	8.81236e-06	0.000122597	26.8827	70.7024	255.452	222.275
Ccrl2	752.952	1.52413	0.343048	4.44292	8.87474e-06	0.000123363	389.799	387.326	1480.14	754.538
Vcl	2747.54	0.863175	0.194302	4.44244	8.89462e-06	0.000123538	2043.08	1855.68	4013.45	3077.96
Onecut2	19.8743	7.71294	1.7372	4.43987	9.00119e-06	0.000124916	0	0	27.6662	51.8309
Rnf144a	715.371	0.832155	0.187679	4.43393	9.25298e-06	0.000128304	513.873	515.41	972.007	860.193
Dedd2	458.591	-0.980373	0.221231	-4.43145	9.36001e-06	0.000129682	594.521	623.001	334.762	282.08
Cyfip2	295.406	-1.30091	0.29394	-4.42576	9.61052e-06	0.000133044	358.78	481.596	155.853	185.395
Ldlrap1	725.79	0.773474	0.174799	4.42493	9.64718e-06	0.000133442	536.62	534.879	904.686	926.975
Tiam1	888.421	-1.34033	0.303169	-4.42105	9.82203e-06	0.00013575	1133.21	1414.05	373.494	632.935
Por	3598.13	-0.66937	0.151485	-4.41871	9.92924e-06	0.000137119	4264.01	4572.09	2595.09	2961.34
Pthlh	50.6554	-2.48317	0.562224	-4.41669	1.00222e-05	0.00013829	80.648	91.1958	13.8331	16.9447
P4htm	250.248	-1.12651	0.255235	-4.4136	1.01667e-05	0.00014017	340.169	346.339	154.009	160.476
Rian	2647.83	-1.35655	0.307473	-4.41194	1.02451e-05	0.000141135	4120.29	3496.18	1029.18	1945.65
Wee1	618.011	-1.63723	0.371419	-4.40803	1.04317e-05	0.000143589	1192.14	678.333	227.785	373.78
Trpm2	77.9034	2.59363	0.588419	4.40779	1.04433e-05	0.000143632	28.9506	15.3701	170.609	96.6845
Herpud1	2509.61	-0.900987	0.204486	-4.40611	1.05245e-05	0.000144631	3163.88	3373.22	1482.91	2018.41
Rhox5	42.5522	3.67894	0.835172	4.40501	1.05777e-05	0.000145244	3.10185	9.22205	106.054	51.8309
Arhgef33	25.2561	5.58786	1.26869	4.40442	1.06066e-05	0.000145523	1.03395	1.02467	58.0991	40.8667
Kmt2c	2498.33	-0.65847	0.149528	-4.40367	1.06437e-05	0.000145913	2896.09	3221.57	1993.81	1881.86
Pyy	27.3335	5.70441	1.29623	4.40075	1.07875e-05	0.000147764	0	2.04934	41.4994	65.7853
Rfx2	421.087	-1.12793	0.256336	-4.40019	1.08156e-05	0.000148029	642.082	513.361	238.852	290.054
Ly86	104.47	2.31385	0.525931	4.39953	1.08483e-05	0.000148254	37.2222	32.7895	234.241	113.629
Mrpl52	516.706	0.883429	0.200802	4.39951	1.08495e-05	0.000148254	352.577	374.005	695.345	644.896
Ssbp2	738.807	-0.767919	0.174575	-4.39878	1.08861e-05	0.000148634	920.215	941.674	556.092	537.247
Igha	88163.7	-1.35538	0.308366	-4.39536	1.10592e-05	0.000150874	99049.2	154507	36503.8	62594.8
Sft2d2	1459.52	-0.6776	0.154228	-4.39351	1.11537e-05	0.000152027	1815.61	1776.78	1171.2	1074.49
Rasd2	53.9857	-3.1576	0.718723	-4.39335	1.11616e-05	0.000152027	69.2746	125.01	15.6775	5.98049
Gsap	189.938	1.40891	0.320739	4.39269	1.11958e-05	0.000152369	102.361	105.541	312.629	239.219
Vegfa	2302.23	0.777958	0.17713	4.39203	1.123e-05	0.000152711	1561.26	1831.09	3125.36	2691.22
Phlpp2	750.165	-0.857867	0.195341	-4.39163	1.12504e-05	0.000152744	1048.42	885.317	537.647	529.273
Fam117a	303.133	-1.14722	0.261226	-4.39168	1.12476e-05	0.000152744	374.29	461.102	192.742	184.398
Nrk	30.7722	-3.71855	0.846836	-4.3911	1.12777e-05	0.00015299	67.2067	47.1349	2.76662	5.98049
4930523C07Rik	407.05	-0.966143	0.220189	-4.38779	1.14506e-05	0.000155088	568.672	508.237	270.207	281.083
Ccdc85b	668.436	-0.932992	0.212625	-4.38797	1.14415e-05	0.000155088	825.091	929.378	415.916	503.358
Ifi47	532.622	1.30461	0.297511	4.38508	1.15944e-05	0.000156909	253.318	360.685	882.553	633.931
Gid4	755.243	-0.80991	0.184807	-4.38245	1.1735e-05	0.000158432	935.724	987.784	517.359	580.107
Sema5a	1316.3	-1.2091	0.275892	-4.38253	1.17311e-05	0.000158432	1745.31	1930.48	991.374	598.049
Svil	1729.3	0.747128	0.170468	4.3828	1.17165e-05	0.000158432	1186.97	1395.6	2247.42	2087.19
Tmc6	592.264	0.933231	0.213032	4.38071	1.18296e-05	0.000159581	401.172	412.943	702.723	852.219
E2f3	240.496	1.18928	0.271519	4.3801	1.18625e-05	0.000159897	134.413	158.824	333.839	334.907
Tcirg1	1779.63	0.765245	0.174724	4.37972	1.1883e-05	0.000160046	1423.75	1213.21	2365.46	2116.1
Acaa2	1404.84	-0.868121	0.198247	-4.37899	1.19233e-05	0.000160461	1790.8	1839.29	865.953	1123.33
Cxcl5	392.128	4.1403	0.945532	4.3788	1.19332e-05	0.000160467	15.5092	68.653	811.543	672.805
Ppp2r2b	72.5575	-2.42678	0.554743	-4.37461	1.21652e-05	0.000163457	108.565	136.281	30.4329	14.9512
Tpcn1	2389.37	-0.616911	0.141048	-4.37377	1.2212e-05	0.000163697	2824.75	2960.28	1827.82	1944.65
Plk1	148.428	2.51527	0.575104	4.37359	1.22218e-05	0.000163697	24.8148	63.5297	172.453	332.914
Myl12a	5103.27	0.598455	0.136818	4.3741	1.21933e-05	0.000163697	4235.06	3884.53	6330.96	5962.54
Tjp2	445.441	1.19329	0.27284	4.3736	1.22216e-05	0.000163697	225.401	316.624	569.925	669.814
Cacna1e	168.807	-2.70369	0.618348	-4.37243	1.22872e-05	0.000164442	136.481	448.806	34.1217	55.8179
Arap3	244.676	1.32091	0.30216	4.37157	1.23358e-05	0.000164961	120.972	158.824	379.95	318.959
Aplnr	47.5452	2.81222	0.643402	4.37086	1.23761e-05	0.00016537	15.5092	8.19738	73.7767	92.6975
Clstn2	64.904	2.78457	0.637105	4.37066	1.23874e-05	0.00016539	14.4753	18.4441	154.931	71.7658
Zfp57	461.087	1.09925	0.25161	4.36887	1.24894e-05	0.00016662	328.796	258.217	685.201	572.133
Nkg7	44.0905	-2.66981	0.611175	-4.36832	1.25208e-05	0.000166908	84.7838	67.6284	11.9887	11.961
Pld3	2590.92	0.620171	0.142077	4.36504	1.27101e-05	0.000169298	2128.9	1956.1	3191.76	3086.93
Il15ra	486.325	-1.07934	0.247297	-4.36456	1.2738e-05	0.000169535	748.579	571.767	296.029	328.927
Igkv3-2	420.617	-2.36105	0.541176	-4.36282	1.28397e-05	0.000170755	1062.9	345.315	96.8319	177.421
Alms1	420.308	-1.00291	0.229886	-4.36262	1.28512e-05	0.000170774	539.721	582.014	304.329	255.167
Syne2	2958.84	-0.628534	0.1441	-4.36178	1.29007e-05	0.000171296	3480.27	3706.24	2219.76	2429.07
Galnt6	215.607	2.07464	0.475787	4.36043	1.29806e-05	0.000172222	48.5956	116.813	292.34	404.68
Tacc3	164.728	1.42269	0.326329	4.35966	1.30263e-05	0.000172693	78.5801	100.418	240.696	239.219
Adgrl2	1134.32	-1.01938	0.233837	-4.35937	1.30438e-05	0.000172789	1266.59	1771.66	703.645	795.405
Tes	464.048	1.30923	0.300428	4.35789	1.31324e-05	0.000173827	203.688	329.944	642.779	679.782
Kcnj5	66.6797	-2.09334	0.480447	-4.35707	1.31815e-05	0.00017434	105.463	110.665	27.6662	22.9252
Cd84	233.792	1.77264	0.406862	4.35687	1.31934e-05	0.000174361	72.3764	139.355	409.46	313.976
Pgs1	784.827	0.88902	0.204177	4.35417	1.33572e-05	0.000176389	608.996	491.843	1046.71	991.764
Plekhg4	63.1038	2.89932	0.666129	4.35249	1.346e-05	0.000177607	15.5092	14.3454	156.775	65.7853
Scml2	100.566	-1.76611	0.405854	-4.35158	1.35157e-05	0.000178203	147.855	162.923	39.655	51.8309
Cdk6	790.347	0.768866	0.176715	4.35087	1.35596e-05	0.000178642	566.604	602.507	964.63	1027.65
Homer1	603.429	-0.866692	0.199325	-4.34813	1.37306e-05	0.000180754	833.363	725.468	423.294	431.592
Pcdhgc3	737.431	-0.846016	0.194588	-4.34773	1.37554e-05	0.000180939	871.619	1023.65	519.203	535.253
Wscd2	123.19	-1.89478	0.43605	-4.34533	1.39068e-05	0.000182789	207.824	180.342	37.8105	66.7821
Myo1d	744.293	1.74725	0.402246	4.34374	1.40078e-05	0.000183973	201.62	481.596	1018.12	1275.84
Ms4a7	152.873	2.41393	0.555787	4.34327	1.40378e-05	0.000184224	35.1543	61.4803	363.35	151.506
Tmem65	1010.99	-0.737953	0.170055	-4.33949	1.42817e-05	0.000187279	1264.52	1263.42	715.634	800.388
Pilra	38.4955	3.39583	0.782703	4.3386	1.43396e-05	0.000187894	3.10185	10.2467	72.8544	67.7788
Adamts16	17.5943	7.53751	1.74005	4.33179	1.47903e-05	0.000193649	0	0	29.5107	40.8667
Cdca8	69.0284	2.19652	0.507101	4.33153	1.48078e-05	0.000193728	29.9845	19.4688	106.054	120.606
Dtna	125.129	1.74178	0.402576	4.3266	1.51429e-05	0.000197958	53.7654	61.4803	227.785	157.486
Rab6b	494.911	-0.915806	0.21168	-4.32636	1.51592e-05	0.000198019	631.743	661.938	318.162	367.8
Fcer1g	319.431	1.42353	0.329158	4.32477	1.52689e-05	0.00019929	196.45	150.627	558.858	371.787
Peg13	1499.04	-0.725413	0.167741	-4.32461	1.52801e-05	0.00019929	1775.29	1961.22	1196.1	1063.53
Nppc	53.7795	2.57722	0.596155	4.32307	1.5387e-05	0.000200529	12.4074	18.4441	75.6211	108.645
Itgb3	2366.91	1.13851	0.263502	4.32069	1.55541e-05	0.00020255	1505.43	1451.96	4051.26	2458.98
Ggcx	1071.7	-0.685678	0.158719	-4.32006	1.55984e-05	0.000202844	1329.66	1313.63	803.243	840.258
Gpc6	1885.63	-0.726302	0.168124	-4.32003	1.56006e-05	0.000202844	2148.55	2552.46	1433.11	1408.4
Fcgrt	5114.04	-0.578044	0.133815	-4.31972	1.56225e-05	0.000202972	6046.53	6203.37	3921.23	4285.02
Tmem51	206.356	1.22741	0.284429	4.31536	1.59341e-05	0.000206861	127.176	119.887	305.251	273.109
Net1	326.086	1.77502	0.411461	4.31394	1.60371e-05	0.000208039	90.9875	203.91	484.159	525.286
Myo18a	1376.75	0.848788	0.196853	4.31177	1.61949e-05	0.000209925	871.619	1094.35	1670.12	1870.9
Cd68	431.933	1.45441	0.337489	4.3095	1.63624e-05	0.000211934	214.027	247.971	803.243	462.491
Vmn1r207-ps	16.7391	-7.56851	1.7565	-4.30885	1.64107e-05	0.000212369	39.2901	27.6661	0	0
Brd2	6238.47	-0.536622	0.124543	-4.30871	1.64211e-05	0.000212369	7244.88	7526.22	5179.12	5003.67
Gng2	367.623	1.18285	0.274537	4.30852	1.64354e-05	0.000212391	220.231	229.527	591.135	429.598
Klrb1b	103.202	-1.85696	0.431139	-4.3071	1.65408e-05	0.000213586	191.281	132.183	41.4994	47.8439
Lpcat2	184.658	1.87195	0.434637	4.30694	1.65531e-05	0.000213586	84.7838	73.7764	382.716	197.356
Nans	863.999	0.87466	0.203139	4.30572	1.66446e-05	0.000214603	587.283	632.223	1001.52	1234.97
Mafk	1871.96	-0.817784	0.190016	-4.30377	1.67916e-05	0.000216333	2670.69	2106.73	1304	1406.41
Pcdh12	91.4665	1.87718	0.436197	4.30351	1.68112e-05	0.000216421	44.4598	33.8142	129.109	158.483
Hpgds	141.303	2.33492	0.542729	4.30219	1.69117e-05	0.000217548	28.9506	64.5543	305.251	166.457
Cblc	87.6316	3.27298	0.760858	4.30171	1.69489e-05	0.000217723	5.16975	27.6661	114.354	203.337
Adam11	237.434	1.34342	0.312301	4.30168	1.69511e-05	0.000217723	110.633	157.8	326.462	354.842
Efemp2	2406.36	0.659635	0.153477	4.29795	1.72383e-05	0.000221244	1985.18	1746.04	2880.06	3014.16
Tnfrsf26	48.5233	2.51857	0.586205	4.2964	1.73592e-05	0.000222627	16.5432	12.2961	76.5433	88.7105
Myrip	52.4741	-2.43707	0.567382	-4.29529	1.74462e-05	0.000223573	98.2252	78.8998	13.8331	18.9382
Grik5	801.623	-0.729287	0.169953	-4.29111	1.77784e-05	0.000227658	1014.3	985.735	599.435	607.019
Pknox2	623.919	0.806837	0.188083	4.2898	1.78837e-05	0.000228833	448.734	459.053	825.376	762.512
Scnn1a	81.3528	2.51961	0.58747	4.28891	1.79551e-05	0.000229572	14.4753	33.8142	110.665	166.457
Mmp3	931.912	1.03218	0.240747	4.28741	1.8077e-05	0.000230957	664.829	559.471	1448.79	1054.56
Unc93b1	1687.89	1.00345	0.234098	4.28647	1.81532e-05	0.000231755	1024.64	1222.43	2636.59	1867.91
Cldn10	56.3113	-3.52729	0.823344	-4.2841	1.83481e-05	0.000234066	155.092	52.2583	12.9109	4.98374
Fam126a	872.559	-0.724917	0.169225	-4.28375	1.83766e-05	0.000234253	1054.63	1119.97	666.757	648.883
Tagln2	5955.68	0.560053	0.130748	4.28345	1.84014e-05	0.000234392	4915.39	4712.47	6841.86	7353.01
Gls	3350.51	-0.738613	0.172493	-4.282	1.85223e-05	0.000235755	4312.6	4066.92	2245.58	2776.94
Madcam1	20.8082	7.77887	1.81719	4.28071	1.86298e-05	0.000236945	0	0	18.4442	64.7886
Tbcd	826.262	0.823064	0.192389	4.27812	1.88478e-05	0.000239537	542.823	650.667	1055.01	1056.55
Galnt12	214.566	2.15607	0.504355	4.27491	1.91216e-05	0.000242835	49.6296	107.591	242.541	458.504
Crebl2	635.623	-0.979185	0.229177	-4.27261	1.93199e-05	0.000244984	795.107	891.465	373.494	482.426
Fgf18	68.0744	-2.27073	0.531453	-4.27268	1.93137e-05	0.000244984	135.447	90.1711	26.744	19.935
Vip	30.1223	-6.966	1.63058	-4.27209	1.93651e-05	0.00024519	78.5801	40.9869	0.922208	0
Fam83h	262.187	1.78924	0.418817	4.27212	1.93621e-05	0.00024519	73.4104	161.898	405.772	407.67
Zfp810	170.019	1.331	0.311588	4.27167	1.94015e-05	0.000245467	90.9875	102.467	256.374	230.249
Peg10	195.807	-1.69805	0.397611	-4.27064	1.94913e-05	0.000246419	381.527	217.23	97.7541	86.717
Sesn3	699.292	-0.765042	0.179158	-4.2702	1.95295e-05	0.000246716	857.144	903.761	509.981	526.283
Trim66	36.0516	-3.06026	0.716747	-4.26965	1.95778e-05	0.000247074	69.2746	59.431	5.53325	9.96748
Cotl1	1501.26	0.837184	0.196089	4.2694	1.95997e-05	0.000247074	1059.8	1095.37	2165.34	1684.5
Gpd1l	1165.3	-0.673284	0.1577	-4.26938	1.96016e-05	0.000247074	1447.53	1417.12	870.565	925.979
Ctnnd1	3789.6	0.609628	0.142806	4.26894	1.96407e-05	0.000247383	2823.72	3177.51	4562.16	4595.01
Tchh	107.403	-1.90355	0.445943	-4.26859	1.96713e-05	0.000247583	198.518	140.38	36.8883	53.8244
Pnp	2355.29	-1.31815	0.309033	-4.2654	1.99543e-05	0.000250958	4381.88	2342.4	1224.69	1472.2
Nrg1	1674.96	3.09859	0.726489	4.26516	1.99761e-05	0.000251045	405.308	295.106	4439.51	1559.91
Morc4	169.495	-1.37326	0.322019	-4.26454	2.00312e-05	0.00025155	270.895	218.255	93.143	95.6878
Retreg1	218.273	1.5154	0.355534	4.26233	2.02308e-05	0.000253869	86.8517	139.355	296.029	350.855
Pdgfb	83.6883	1.92037	0.450598	4.26182	2.02773e-05	0.000254263	28.9506	40.9869	127.265	137.551
Hs3st3b1	567.292	1.29745	0.304527	4.26054	2.03931e-05	0.000255526	401.172	255.143	911.142	701.71
Ccdc152	190.084	-1.2699	0.298106	-4.25989	2.04532e-05	0.000256089	277.098	260.267	102.365	120.606
Mtss1	597.174	0.9387	0.22047	4.25772	2.06523e-05	0.000258391	361.882	457.004	765.433	804.375
Fbxo30	625.144	-0.78919	0.18537	-4.25737	2.0685e-05	0.000258608	773.394	810.516	448.193	468.471
Psmd13	863.194	0.718248	0.168724	4.25694	2.07244e-05	0.000258909	671.033	634.272	1066.99	1080.47
Tpi1	2249.21	0.66137	0.155376	4.25659	2.07573e-05	0.000259129	1703.95	1780.88	2577.57	2934.43
Pclaf	87.8523	1.87942	0.441739	4.2546	2.09421e-05	0.000261243	31.0185	44.0609	132.798	143.532
Ly6a	7594.7	-1.05398	0.247808	-4.25319	2.10747e-05	0.000262704	11939	8564.21	4084.46	5791.1
Il18	135.402	1.80443	0.424574	4.24997	2.13795e-05	0.000266307	70.3085	50.2089	166.92	254.171
Il18r1	131.553	-1.66721	0.392434	-4.24837	2.15329e-05	0.00026802	168.534	231.576	55.3325	70.7691
Kif4	65.9334	2.1159	0.498085	4.24807	2.1562e-05	0.000268185	27.9166	21.5181	98.6763	115.623
Sucnr1	24.3683	-4.59834	1.08312	-4.24546	2.18141e-05	0.00027112	35.1543	58.4063	0.922208	2.99024
Lasp1	3399.83	0.693625	0.163486	4.24272	2.20824e-05	0.000274254	2373.95	2821.95	4367.58	4035.83
Melk	46.1316	2.69189	0.635182	4.23799	2.25535e-05	0.000279898	15.5092	9.22205	70.0878	89.7073
Sh3glb1	2878.1	0.574887	0.135688	4.23682	2.26707e-05	0.000281147	2265.38	2358.8	3357.76	3530.48
AI661453	202.32	1.24784	0.294561	4.23627	2.27265e-05	0.000281632	111.667	128.084	266.518	303.011
Rapgef6	1156.92	-0.697875	0.164912	-4.23181	2.31822e-05	0.000286926	1355.51	1507.29	879.787	885.112
Csf2rb2	295.335	1.82534	0.431343	4.23175	2.31877e-05	0.000286926	83.7499	176.244	550.558	370.79
Mgme1	192.496	-1.39889	0.330645	-4.2308	2.32861e-05	0.000287723	310.185	247.971	92.2208	119.61
Pdk4	332.517	-1.8582	0.439202	-4.23087	2.3279e-05	0.000287723	733.07	309.451	142.02	145.525
Gm5084	23.1152	-4.53053	1.07196	-4.2264	2.37462e-05	0.000293194	55.8333	32.7895	1.84442	1.9935
Numbl	2463.79	-0.634022	0.150255	-4.21964	2.44693e-05	0.000301901	3049.12	2943.88	1815.83	2046.32
Slc9a5	142.882	1.41999	0.336597	4.21866	2.45753e-05	0.000302988	84.7838	70.7024	204.73	211.31
Ralb	792.379	0.736432	0.174587	4.21814	2.46321e-05	0.000303467	603.826	585.088	1022.73	957.874
Dock5	260.401	1.31038	0.31097	4.21385	2.51051e-05	0.000309069	120.972	178.293	360.583	381.754
Susd6	3264.23	0.740181	0.175765	4.2112	2.54013e-05	0.000312487	2717.22	2172.3	3970.11	4197.3
Cd163l1	185.381	-1.93361	0.459236	-4.21049	2.54813e-05	0.000313244	398.07	189.564	69.1656	84.7235
Gk5	384.531	-0.955623	0.227068	-4.20853	2.57038e-05	0.000315749	490.092	524.632	245.307	278.093
Itgal	495.539	-0.873183	0.207496	-4.2082	2.57413e-05	0.00031598	617.268	665.012	367.961	331.917
Slc11a1	299.888	1.84448	0.43849	4.20643	2.59439e-05	0.000318236	118.904	142.429	650.157	288.06
Rhobtb2	476.05	-0.925127	0.219954	-4.206	2.59931e-05	0.000318609	587.283	659.889	306.173	350.855
Slco5a1	64.6677	-2.03263	0.483665	-4.20256	2.63913e-05	0.000323255	97.1912	110.665	24.8996	25.9154
Tbxas1	151.205	2.04029	0.486215	4.19628	2.71336e-05	0.000332106	54.7993	63.5297	331.995	154.496
Ptpn22	162.16	-1.34524	0.320771	-4.19377	2.74351e-05	0.000335554	252.284	213.132	88.532	94.691
Prr13	869.249	0.901756	0.215244	4.18947	2.7961e-05	0.000341739	684.474	527.706	1082.67	1182.14
S100a6	6953.72	0.636366	0.151914	4.189	2.80188e-05	0.000341951	5317.6	5571.14	7776.98	9149.15
Jcad	853.809	-1.03093	0.246103	-4.18902	2.80158e-05	0.000341951	1337.93	954.994	518.281	604.029
Ralgapa1	1281.44	-0.686969	0.164003	-4.18875	2.80489e-05	0.000342071	1664.66	1497.05	956.33	1007.71
Dnm1	4832.45	-0.629204	0.150245	-4.18787	2.81587e-05	0.000342916	5466.49	6273.04	3662.09	3928.18
Ehbp1	1102.51	-0.954419	0.227894	-4.18799	2.81436e-05	0.000342916	1691.54	1217.31	726.7	774.473
Zc3h12a	1012.64	0.789747	0.188595	4.18753	2.8201e-05	0.000343087	742.376	741.863	1162.9	1403.42
Adcyap1r1	1253.36	-1.54394	0.368709	-4.18743	2.82134e-05	0.000343087	1483.72	2249.16	422.371	858.2
Irak2	488.064	0.832961	0.199111	4.18339	2.87193e-05	0.000348738	346.373	355.561	636.324	613.997
Slc1a3	178.648	-1.30118	0.311032	-4.18343	2.87144e-05	0.000348738	231.605	276.661	98.6763	107.649
Metrnl	862.66	-0.992541	0.237357	-4.18163	2.89422e-05	0.000351121	1125.97	1170.18	477.704	676.792
Ifit1	188.741	-1.31113	0.313553	-4.18152	2.89572e-05	0.000351121	238.842	299.204	103.287	113.629
Mat2a	3808.6	-0.674322	0.161326	-4.17986	2.91685e-05	0.00035343	5017.76	4347.68	2761.09	3107.86
Lonrf3	197.006	-1.79032	0.428492	-4.17818	2.93851e-05	0.0003558	404.274	206.984	82.0765	94.691
Ttc39a	120.466	2.85422	0.683207	4.17768	2.94501e-05	0.000355822	11.3734	47.1349	151.242	272.112
Txk	64.5137	-2.42213	0.57977	-4.17774	2.94422e-05	0.000355822	131.312	86.0725	14.7553	25.9154
Tcim	635.896	0.861401	0.206184	4.17783	2.94309e-05	0.000355822	493.194	409.869	840.132	800.388
Cntnap1	269.668	-1.07212	0.25672	-4.17623	2.96381e-05	0.000357838	389.799	341.216	175.22	172.437
Tgm2	10984.1	0.628963	0.1507	4.1736	2.9982e-05	0.000361473	8647.95	8606.22	14487	12195.2
Zfyve21	746.59	-0.830783	0.199055	-4.17363	2.99778e-05	0.000361473	871.619	1040.04	552.403	522.296
Sidt1	72.5943	3.07343	0.736781	4.17143	3.02692e-05	0.000364676	7.23764	23.5675	81.1543	178.418
Add3	4794.63	-0.534835	0.128228	-4.17098	3.03291e-05	0.000365137	5626.75	5719.72	3803.19	4028.85
Ahnak	22587	-0.774269	0.185677	-4.16998	3.04621e-05	0.000366477	26744.1	30268.8	14477.7	18857.5
Ncr1	16.695	-7.56492	1.81514	-4.16769	3.07707e-05	0.000369927	19.645	47.1349	0	0
Eef2k	949.451	-0.849725	0.204089	-4.1635	3.13406e-05	0.000376283	1089.78	1352.57	642.779	712.675
8430419K02Rik	37.2114	-3.24368	0.77908	-4.16348	3.13439e-05	0.000376283	53.7654	80.9491	10.1443	3.98699
Bcl2	669.931	-0.746253	0.179251	-4.16317	3.13863e-05	0.000376524	853.008	825.886	504.448	496.38
Mpeg1	2038.17	2.57537	0.618993	4.16058	3.17447e-05	0.000380554	472.515	698.826	4832.37	2148.99
Smg1	3633.68	-0.573646	0.137924	-4.15914	3.19441e-05	0.000382673	4378.77	4314.89	3057.12	2783.92
Csrnp1	2135.16	-0.785875	0.188982	-4.15847	3.20391e-05	0.000383538	3022.23	2383.39	1636.92	1498.11
Cry2	1235.93	-0.724342	0.174247	-4.15699	3.22464e-05	0.000385747	1515.77	1563.65	858.576	1005.72
Pdlim7	2311.94	0.621586	0.149545	4.15651	3.23149e-05	0.000386294	1867.31	1775.76	2947.38	2657.33
Tut4	880.919	-0.702966	0.169159	-4.15564	3.24371e-05	0.00038748	1054.63	1128.16	675.056	665.827
Lyve1	147.898	1.44901	0.348899	4.1531	3.27995e-05	0.000391532	84.7838	73.7764	191.819	241.213
Slc6a15	47.0619	-2.89554	0.697522	-4.15118	3.30768e-05	0.000394564	97.1912	68.653	6.45546	15.948
S100a1	521.419	0.856232	0.206273	4.15096	3.31089e-05	0.000394668	364.984	377.079	628.946	714.668
Rab20	185.459	1.25249	0.301783	4.15029	3.32048e-05	0.000395532	114.768	104.517	243.463	279.089
Hipk2	537.218	1.25941	0.303713	4.1467	3.37298e-05	0.000401504	345.339	287.933	930.508	585.091
Lims2	394.538	-1.43893	0.347041	-4.14629	3.37904e-05	0.000401941	679.305	473.399	162.309	263.141
Mfap3l	807.413	-1.00832	0.243314	-4.14413	3.41114e-05	0.000405474	925.385	1231.66	479.548	593.065
Hspb8	1806.36	-1.45118	0.350342	-4.14218	3.44025e-05	0.000408361	3422.37	1867.98	735	1200.08
Cdc42ep5	515.171	0.911437	0.220031	4.1423	3.43838e-05	0.000408361	338.101	377.079	617.879	727.626
Ugdh	4583.25	-0.743776	0.179593	-4.14145	3.4511e-05	0.000409361	6136.49	5341.62	3067.26	3787.64
Nfic	3774.07	-0.778239	0.18804	-4.13868	3.49312e-05	0.000414055	4299.16	5237.1	3044.21	2515.79
Scd2	4553.32	0.700744	0.16937	4.13735	3.51338e-05	0.000416164	3142.17	3795.39	5950.09	5325.62
Fasl	32.6609	-3.0226	0.730698	-4.13659	3.52507e-05	0.000417257	64.1048	52.2583	8.29987	5.98049
Fcgr1	92.8498	2.74225	0.663119	4.13538	3.54366e-05	0.000419163	15.5092	32.7895	232.396	90.704
Gabra4	22.5772	-4.50696	1.08992	-4.13513	3.54751e-05	0.000419326	52.7314	33.8142	2.76662	0.996748
Avpr1a	120.518	-1.97729	0.478483	-4.13242	3.58964e-05	0.000424009	234.706	149.602	35.9661	61.7984
Plpp1	737.093	-0.721398	0.174585	-4.13206	3.59521e-05	0.00042437	915.045	920.156	545.025	568.146
Bcl6	892.547	-1.11293	0.26939	-4.13132	3.60692e-05	0.000425455	1459.94	981.636	625.257	503.358
Wwc1	125.093	2.69977	0.653765	4.12958	3.63432e-05	0.000427792	12.4074	54.3076	196.43	237.226
Tdp2	386.021	-0.918851	0.2225	-4.12966	3.63298e-05	0.000427792	530.416	479.547	272.974	261.148
Mctp1	65.4887	2.22061	0.537727	4.12962	3.63361e-05	0.000427792	16.5432	29.7155	106.054	109.642
Ggt7	308.979	1.35662	0.328539	4.12926	3.6394e-05	0.000428091	206.79	140.38	509.981	378.764
Gsk3a	1093.94	-0.918589	0.222502	-4.12845	3.65213e-05	0.000429291	1610.89	1251.12	829.987	683.769
4933431K23Rik	90.2228	1.8546	0.449274	4.12801	3.65924e-05	0.000429827	36.1882	42.0116	165.075	117.616
Igkv6-13	75.9066	-2.42098	0.586543	-4.12754	3.66672e-05	0.000430407	81.682	174.194	25.8218	21.9284
Ntn4	859.55	-1.23041	0.298318	-4.12448	3.71579e-05	0.000435863	1301.74	1108.7	380.872	646.889
Adgrf1	17.1844	7.50518	1.81988	4.124	3.72346e-05	0.000436461	0	0	49.7992	18.9382
Kat6a	2086.51	-0.635408	0.154113	-4.12301	3.73961e-05	0.00043805	2557.99	2519.67	1738.36	1530.01
Wnt9a	293.542	-1.44069	0.349557	-4.12148	3.7644e-05	0.000440649	478.718	379.129	118.965	197.356
Gpr146	288.196	-1.26756	0.307776	-4.11844	3.81449e-05	0.000446203	335	479.547	180.753	157.486
Nrip3	34.0986	3.19935	0.777003	4.11756	3.82909e-05	0.000447601	9.30554	4.09869	69.1656	53.8244
Fmnl2	2329.45	-0.643455	0.156336	-4.11586	3.85734e-05	0.000450592	2907.47	2773.79	1943.09	1693.47
Igkv6-15	1689.11	-2.52824	0.614679	-4.11311	3.90363e-05	0.000455684	2677.93	3080.16	288.651	709.684
Plag1	44.8356	-2.63747	0.641313	-4.11261	3.91207e-05	0.000456354	94.0894	60.4557	13.8331	10.9642
Ptp4a3	610.419	0.785276	0.190974	4.11194	3.92344e-05	0.000457365	443.564	452.905	736.844	808.362
Calb2	16.243	-7.52503	1.83012	-4.11177	3.92632e-05	0.000457385	46.5277	18.4441	0	0
Gpr183	104.215	-1.79344	0.436195	-4.11156	3.93002e-05	0.000457501	190.247	133.207	40.5772	52.8276
Ank2	1101.14	-0.753457	0.18331	-4.11029	3.95163e-05	0.0004597	1279	1485.77	861.342	778.46
Tet1	227.261	-1.77087	0.430969	-4.10905	3.9729e-05	0.000461857	257.453	445.732	129.109	76.7496
Ypel2	488.625	-0.978197	0.238088	-4.10855	3.98158e-05	0.000462547	618.302	678.333	369.805	288.06
Nek2	65.6098	2.10807	0.513327	4.10669	4.01375e-05	0.000465965	22.7469	26.6415	89.4542	123.597
Fabp4	98.2224	1.71851	0.418511	4.10626	4.02125e-05	0.000466515	38.2561	53.283	143.864	157.486
Gask1a	411.938	-1.96321	0.478248	-4.10501	4.04296e-05	0.000468567	526.28	784.899	90.3764	246.197
Ankrd12	1823.04	-0.961974	0.234346	-4.10492	4.04448e-05	0.000468567	1983.11	2835.27	1136.16	1337.64
Igkv8-16	14.415	-7.3529	1.79153	-4.10425	4.05624e-05	0.000469577	31.0185	26.6415	0	0
2310069B03Rik	15.7499	7.37738	1.79756	4.10411	4.05876e-05	0.000469577	0	0	22.133	40.8667
Pkp2	108.085	2.37524	0.579139	4.10132	4.10795e-05	0.000474943	17.5771	52.2583	164.153	198.353
Anks1	1284.37	-0.675942	0.164893	-4.09929	4.14424e-05	0.000478811	1663.62	1496.02	958.174	1019.67
Scn7a	6045.07	-0.72154	0.176094	-4.09747	4.17696e-05	0.000482262	8265.39	6786.4	4226.48	4902
Clic6	45.5985	3.14615	0.768136	4.09583	4.20658e-05	0.000485351	5.16975	13.3207	56.2547	107.649
Actr3	3753.23	0.711448	0.173727	4.09522	4.21771e-05	0.000486303	2531.11	3161.11	4783.49	4537.2
Engase	358.007	-1.18232	0.288745	-4.09469	4.22734e-05	0.000487081	563.502	430.362	189.975	248.19
Elmo1	718.696	-0.730606	0.178452	-4.09412	4.23773e-05	0.000487945	869.551	924.254	548.714	532.263
Fkbp9	7862.51	-0.503844	0.123095	-4.09314	4.25572e-05	0.000489683	9381.02	9062.2	6372.46	6634.35
Tuba1c	616.645	1.22033	0.29832	4.09068	4.3011e-05	0.000494568	435.293	305.352	708.256	1017.68
Ctsb	20137.4	0.665957	0.162878	4.08869	4.33814e-05	0.000498488	15675.7	15465.4	27381.3	22027.1
Csrnp3	25.5628	-3.44321	0.842392	-4.08743	4.36185e-05	0.000500193	45.4938	48.1596	4.61104	3.98699
Schip1	484.682	0.906461	0.221765	4.08749	4.3606e-05	0.000500193	370.154	304.328	624.335	639.912
Gm15663	144.706	-1.59674	0.390623	-4.08767	4.35724e-05	0.000500193	171.636	263.341	70.0878	73.7593
Il13ra2	43.9403	2.99797	0.733608	4.08661	4.37731e-05	0.000501625	7.23764	12.2961	52.5659	103.662
Numa1	4131.84	-0.517519	0.126645	-4.08639	4.38141e-05	0.000501754	4783.05	4947.12	3411.25	3385.95
Pkd1	10757.4	-0.686967	0.168271	-4.08249	4.45554e-05	0.000509898	14279.9	12262.3	7533.52	8953.78
Ikzf4	217.361	-1.19499	0.292936	-4.07934	4.51637e-05	0.00051651	308.117	297.155	147.553	116.619
Shkbp1	514.926	0.858937	0.210604	4.07845	4.53371e-05	0.000518143	393.935	338.142	678.745	648.883
Vcan	11970.7	0.737146	0.180763	4.07798	4.54294e-05	0.000518847	9614.69	8339.81	13243.8	16684.6
Akap7	1269.32	1.0244	0.251248	4.07723	4.55761e-05	0.000520171	708.255	965.241	1949.55	1454.25
Ms4a4c	63.359	-1.99786	0.49004	-4.07694	4.56323e-05	0.000520461	93.0554	109.64	25.8218	24.9187
Tmem173	642.406	0.883397	0.216703	4.07653	4.57136e-05	0.000521036	399.104	504.139	816.154	850.226
Cmpk2	309.346	-1.33713	0.3281	-4.07536	4.59434e-05	0.000523303	348.441	537.953	158.62	192.372
Tmeff2	27.8753	-3.25543	0.798876	-4.07501	4.60125e-05	0.000523737	54.7993	46.1102	4.61104	5.98049
4732465J04Rik	14.5855	7.26761	1.7849	4.07173	4.6666e-05	0.000530818	0	0	30.4329	27.9089
Tmem47	1027.94	-0.694935	0.170689	-4.07136	4.67391e-05	0.000531292	1201.45	1340.27	799.554	770.486
Irs1	765.579	-1.07484	0.264098	-4.06984	4.70453e-05	0.000534413	1009.13	1067.71	595.746	389.728
Ighv8-12	310.566	-1.95417	0.480254	-4.06903	4.7209e-05	0.000535912	623.471	363.759	75.6211	179.415
Cd83	483.921	1.72825	0.424874	4.06769	4.7482e-05	0.00053865	234.706	214.156	1052.24	434.582
Asns	243.671	1.42326	0.35004	4.06598	4.78318e-05	0.000542229	146.821	117.837	279.429	430.595
Cybb	616.152	1.67158	0.411128	4.06583	4.78617e-05	0.000542229	191.281	397.573	1173.05	702.707
Mefv	55.8682	3.46464	0.852512	4.06404	4.82314e-05	0.000546052	15.5092	3.07402	141.098	63.7918
Lratd1	53.3555	2.45598	0.604389	4.06358	4.83267e-05	0.000546764	13.4413	19.4688	109.743	70.7691
Fgfr2	4773.99	0.587554	0.144733	4.05958	4.91603e-05	0.000555823	4058.25	3572.01	5856.02	5609.7
Ptger4	1725.36	-0.69681	0.171657	-4.05931	4.92181e-05	0.000556105	2016.2	2252.23	1410.98	1222.01
Mvp	2893.05	0.729883	0.179849	4.05831	4.94285e-05	0.000557365	1937.62	2415.15	3440.76	3778.67
Ighv1-4	74.0975	-3.76157	0.926878	-4.05833	4.94257e-05	0.000557365	38.2561	237.724	6.45546	13.9545
Tmem167	1010.15	0.678938	0.167294	4.05834	4.94228e-05	0.000557365	804.412	749.035	1205.33	1281.82
P2ry10	231.294	-1.38097	0.34046	-4.05619	4.98788e-05	0.000562067	368.086	300.229	102.365	154.496
Bcar3	230.269	1.64529	0.405742	4.05502	5.01301e-05	0.000564523	78.5801	144.479	292.34	405.676
Luzp1	1336.69	0.616032	0.151959	4.05392	5.03657e-05	0.000566798	1054.63	1056.44	1575.13	1660.58
Megf6	51.2247	2.61361	0.645213	4.05077	5.10488e-05	0.000574104	9.30554	19.4688	102.365	73.7593
Abtb2	248.522	-1.12476	0.277722	-4.04996	5.12273e-05	0.000575728	369.12	312.525	166.92	145.525
Syngr2	1062.64	0.786054	0.194207	4.04751	5.17656e-05	0.000581392	740.308	819.738	1217.31	1473.19
Lamb2	6838.11	-0.821937	0.203268	-4.04361	5.26355e-05	0.000590769	9247.64	8221.97	4167.46	5715.35
Tpm3	3257.02	-0.579432	0.143343	-4.04228	5.29335e-05	0.00059372	4015.86	3789.24	2737.11	2485.89
Lonrf1	209.108	-1.12256	0.277815	-4.04069	5.32947e-05	0.000597375	275.03	298.18	134.642	128.58
Kirrel	5313.99	0.597725	0.147978	4.03927	5.36167e-05	0.000600585	4525.6	3931.67	6234.13	6564.58
Kif11	159.796	1.50278	0.372157	4.03804	5.39008e-05	0.000603367	73.4104	93.2452	196.43	276.099
Crb3	57.1051	2.46697	0.611698	4.03299	5.50724e-05	0.000616074	13.4413	21.5181	72.8544	120.606
Micos10	1039.4	0.809017	0.200635	4.03228	5.52395e-05	0.000617535	846.804	663.988	1326.14	1320.69
Arhgap5	1197.15	0.640271	0.158805	4.0318	5.53513e-05	0.000618376	964.675	906.835	1422.97	1494.12
Mapre2	1809.71	-0.646607	0.160396	-4.03132	5.54639e-05	0.000619224	2180.6	2236.86	1509.65	1311.72
Dpp7	615.478	-0.839559	0.208303	-4.03046	5.56667e-05	0.000621079	850.94	728.542	464.793	417.637
Cygb	12426.4	-0.741504	0.184026	-4.02935	5.59311e-05	0.000623616	13751.5	17350.8	8559.94	10043.2
Sik1	2538.38	-0.675381	0.167649	-4.02853	5.61267e-05	0.000625386	3222.82	3020.73	1778.94	2131.05
C2cd3	483.954	-0.821947	0.204095	-4.02729	5.64238e-05	0.000628282	633.811	602.507	335.684	363.813
Hsd11b2	461.454	1.8592	0.461708	4.02679	5.65435e-05	0.000628853	131.312	267.439	471.248	975.816
Tmem255a	96.4905	-1.83159	0.454854	-4.02676	5.65495e-05	0.000628853	133.379	168.046	51.6437	32.8927
Tulp2	61.5982	-2.13494	0.530442	-4.02483	5.70156e-05	0.000633619	108.565	92.2205	27.6662	17.9415
Cyp2e1	25.3631	5.59479	1.39136	4.02109	5.79287e-05	0.000643343	1.03395	1.02467	77.4655	21.9284
Etfbkmt	172.579	-1.1969	0.297694	-4.02058	5.80542e-05	0.000644314	239.876	240.798	106.976	102.665
B3gnt6	42.6317	3.95925	0.985109	4.0191	5.84203e-05	0.000647952	5.16975	5.12336	27.6662	132.567
Ccpg1	1641.54	-0.671759	0.167211	-4.01743	5.88365e-05	0.00065214	1895.23	2138.49	1199.79	1332.65
Zfhx3	790.331	-0.684095	0.170335	-4.01618	5.91487e-05	0.00065517	987.421	961.142	607.735	605.026
Klf4	6866.54	-1.0783	0.268505	-4.01594	5.92085e-05	0.000655404	11187.3	7451.42	3610.45	5216.98
Sox8	33.6367	-2.76902	0.689749	-4.01453	5.95649e-05	0.000658917	59.9691	57.3816	9.22208	7.97398
Hilpda	337.462	1.20941	0.30135	4.01331	5.98729e-05	0.000661892	205.756	201.86	563.469	378.764
Htra3	11512.3	-0.599204	0.149396	-4.01086	6.04988e-05	0.000668374	13625.4	14112.8	8400.39	9910.66
Notch4	110.053	2.50262	0.6243	4.00868	6.10596e-05	0.000674128	51.6975	14.3454	167.842	206.327
Adh7	31.1355	-2.93961	0.733668	-4.00673	6.15642e-05	0.000679255	61.003	49.1843	7.37767	6.97723
Clic1	1928.35	0.638964	0.159495	4.00616	6.17131e-05	0.000680454	1435.12	1581.07	2225.29	2471.93
Tshz3	1058.05	0.851941	0.212843	4.00268	6.26291e-05	0.000689655	862.314	646.568	1353.8	1369.53
Apobec3	554.007	1.12645	0.281418	4.00277	6.26044e-05	0.000689655	272.963	423.19	791.255	728.623
Apba1	787.739	-0.682485	0.170536	-4.002	6.28086e-05	0.000691181	976.048	965.241	596.669	613
Pif1	23.8681	3.6151	0.903514	4.00116	6.30322e-05	0.00069319	3.10185	4.09869	42.4216	45.8504
Mmp15	157.216	1.73918	0.434905	3.999	6.36111e-05	0.000699102	48.5956	96.3192	227.785	256.164
Uaca	1742.19	0.568293	0.142118	3.99875	6.36769e-05	0.00069937	1395.83	1410.97	2052.84	2109.12
Prdm8	82.1824	-1.82716	0.457042	-3.99779	6.39367e-05	0.000701767	135.447	120.911	29.5107	42.8601
Prickle1	1229.2	0.808754	0.20233	3.99721	6.40941e-05	0.000703038	911.943	875.07	1763.26	1366.54
Ly6h	167.947	1.40279	0.350962	3.99698	6.41567e-05	0.000703269	108.565	75.8257	259.141	228.255
Prkcd	1049.01	0.911572	0.228099	3.99638	6.43173e-05	0.000704573	611.064	845.355	1435.88	1303.75
Cd34	9965.51	-2.21023	0.553152	-3.9957	6.45039e-05	0.000706159	15441	17337.5	2198.54	4885.06
P2ry1	582.933	-0.9192	0.230079	-3.99516	6.46516e-05	0.000706479	768.224	757.233	457.415	348.862
Tac1	46.6264	-3.07492	0.769653	-3.9952	6.46389e-05	0.000706479	94.0894	72.7517	15.6775	3.98699
Cntnap2	29.091	-3.4918	0.874014	-3.99513	6.46585e-05	0.000706479	39.2901	67.6284	6.45546	2.99024
Als2cl	215.685	1.4213	0.355788	3.99481	6.4747e-05	0.000706988	95.1233	139.355	267.44	360.823
Ctsk	2936.68	0.793069	0.19859	3.99349	6.51078e-05	0.000710469	2144.41	2153.86	3172.4	4276.05
Ahnak2	1223.44	-1.22684	0.307228	-3.99326	6.51703e-05	0.000710693	1265.55	2163.08	629.868	835.275
Hdc	37.0237	3.1036	0.777632	3.99109	6.57706e-05	0.000715393	5.16975	10.2467	47.9548	84.7235
Igsf6	144.289	2.0875	0.523007	3.99133	6.57036e-05	0.000715393	33.0864	76.8504	286.807	180.411
Tlcd2	171.279	-1.25205	0.313702	-3.99121	6.57362e-05	0.000715393	226.435	256.168	108.821	93.6943
Slc11a2	731.182	0.797907	0.199902	3.99148	6.56612e-05	0.000715393	482.854	585.088	926.819	929.966
Itga2	470.875	0.908542	0.227679	3.99046	6.59461e-05	0.000716841	316.388	338.142	555.169	673.801
Lcp2	230.99	1.2102	0.30341	3.98866	6.64485e-05	0.000721838	135.447	143.454	367.961	277.096
Cntnap5a	97.4654	2.61697	0.656216	3.98797	6.6641e-05	0.000723464	41.358	13.3207	218.563	116.619
4931406P16Rik	814.58	0.710245	0.178143	3.98694	6.693e-05	0.000726135	614.166	621.976	1063.31	958.871
Ahctf1	1602.18	-0.583438	0.146373	-3.98596	6.7208e-05	0.000728683	1937.62	1905.89	1250.51	1314.71
Smim3	866.264	1.63593	0.410717	3.98312	6.80167e-05	0.000736979	593.487	250.02	1071.61	1549.94
Myl7	24.3572	6.5482	1.64437	3.9822	6.82812e-05	0.000739371	1.03395	0	40.5772	55.8179
S100a9	164.4	5.11268	1.28464	3.97985	6.89588e-05	0.00074623	2.0679	16.3948	194.586	444.549
Clca3b	575.119	5.34106	1.34232	3.97898	6.92117e-05	0.000748487	5.16975	50.2089	845.665	1399.43
Galnt15	2351.6	-2.67986	0.6736	-3.97842	6.93745e-05	0.000749768	5686.72	2449.99	791.255	478.439
Tbc1d9	169.397	1.56954	0.394542	3.97814	6.94574e-05	0.000750184	80.648	90.1711	315.395	191.376
Per2	1296.42	-0.985997	0.24794	-3.97675	6.98625e-05	0.000754078	2031.71	1414.05	782.033	957.874
Fmod	370.835	1.94526	0.489243	3.97606	7.00677e-05	0.000755328	154.058	151.651	302.484	875.144
Nap1l5	80.671	-1.73409	0.436133	-3.97606	7.00677e-05	0.000755328	133.379	114.763	39.655	34.8862
Heca	956.116	-0.835512	0.210212	-3.97462	7.04912e-05	0.000759409	1346.2	1104.6	627.102	746.564
Adgrf5	149.613	1.80975	0.45561	3.97216	7.12236e-05	0.00076681	64.1048	68.653	157.698	307.995
Il22ra1	23.6026	3.5968	0.905674	3.9714	7.14503e-05	0.000768028	4.1358	3.07402	43.3438	43.8569
Srgap3	288.305	-0.965965	0.24323	-3.97141	7.14479e-05	0.000768028	391.867	370.931	201.041	189.382
Arl4d	623.743	-3.14753	0.792563	-3.97133	7.1473e-05	0.000768028	1711.19	530.78	125.42	127.584
Frmpd4	94.4196	-2.4784	0.624144	-3.97088	7.16085e-05	0.000768995	190.247	130.133	43.3438	13.9545
Coro1c	1710.5	0.639182	0.161008	3.96988	7.19077e-05	0.000771718	1244.87	1430.44	2105.4	2061.27
Parva	5001.32	0.516435	0.130146	3.96812	7.24415e-05	0.000776953	4008.62	4222.67	6037.7	5736.28
Tmem151b	59.1192	2.29126	0.57757	3.96707	7.27607e-05	0.000779882	19.645	20.4934	123.576	72.7626
Usp6nl	542.276	0.911711	0.229844	3.96665	7.28897e-05	0.000780769	418.749	334.043	666.757	749.554
Gm19696	14.8277	7.29015	1.83841	3.96547	7.32524e-05	0.000784158	0	0	18.4442	40.8667
Eya4	159.542	1.30049	0.328158	3.963	7.40141e-05	0.000791811	100.293	84.0231	242.541	211.31
Nacc1	1026.06	0.654227	0.165108	3.96241	7.41972e-05	0.000792766	831.295	763.381	1260.66	1248.92
Gmds	426.272	1.96199	0.495135	3.96254	7.41557e-05	0.000792766	93.0554	255.143	501.681	855.209
Fcrlb	23.3301	4.86702	1.22908	3.95989	7.49847e-05	0.000800168	3.10185	0	55.3325	34.8862
Tent5c	547.742	-1.07368	0.271128	-3.96004	7.4938e-05	0.000800168	615.2	869.947	319.084	386.738
Sgce	1999.96	-0.753746	0.190634	-3.95388	7.68929e-05	0.000820013	2824.75	2196.9	1456.17	1522.03
Steap1	34.583	3.22597	0.815984	3.95347	7.70249e-05	0.000820902	3.10185	10.2467	69.1656	55.8179
Inf2	1272.76	0.767705	0.194394	3.94922	7.84077e-05	0.000835114	859.212	1024.67	1730.98	1476.18
C3	86652.2	-0.923439	0.233897	-3.94806	7.87882e-05	0.000838638	105836	121113	47155.3	72504.4
Pik3r1	4631.74	-0.772541	0.195709	-3.9474	7.90032e-05	0.000840397	6399.11	5287.31	3824.4	3016.16
Asb2	150.674	-1.46717	0.371822	-3.9459	7.95009e-05	0.00084516	205.756	236.699	64.5546	95.6878
Pkd2	6848.11	-0.569087	0.144258	-3.94493	7.98241e-05	0.000848062	8426.69	7936.09	5158.83	5870.84
Ffar4	32.45	4.60108	1.1666	3.944	8.01329e-05	0.000850786	0	5.12336	35.9661	88.7105
Dock11	520.164	-0.884436	0.224256	-3.94386	8.01811e-05	0.000850786	671.033	678.333	324.617	406.673
Lrrc32	3214.64	1.00785	0.255587	3.94328	8.03748e-05	0.000852305	1679.13	2591.4	3809.64	4778.41
Napb	110.109	-1.46443	0.371522	-3.94171	8.09028e-05	0.000857367	165.432	157.8	54.4103	62.7951
Cdca7l	132.987	2.38236	0.60446	3.94131	8.1039e-05	0.000857879	66.1727	19.4688	261.907	184.398
Vmn1r209	22.0046	-4.12355	1.04625	-3.94127	8.10527e-05	0.000857879	28.9506	54.3076	2.76662	1.9935
Efna4	61.8369	2.23931	0.568523	3.93882	8.18826e-05	0.000866121	24.8148	18.4441	126.343	77.7463
Pkp3	185.954	2.13888	0.543315	3.93672	8.26025e-05	0.000872839	33.0864	104.517	281.273	324.94
Dnm2	2350.22	0.535962	0.136146	3.93667	8.2621e-05	0.000872839	1915.91	1921.26	2726.97	2836.74
Bst1	33.5327	2.83818	0.721156	3.9356	8.29898e-05	0.000876187	6.2037	10.2467	60.8657	56.8146
Isoc1	2121.25	-0.70441	0.179043	-3.9343	8.34392e-05	0.000880383	2347.06	2911.09	1647.99	1578.85
Cpe	204.913	-1.84308	0.468549	-3.9336	8.36846e-05	0.000882421	384.629	256.168	56.2547	122.6
Stard13	1766.99	0.651501	0.165661	3.93273	8.39866e-05	0.000885053	1404.1	1345.39	2323.96	1994.49
Zfp36l2	5881.17	-0.677663	0.172337	-3.93221	8.41689e-05	0.00088587	6448.74	8026.26	4338.07	4711.63
Plce1	499.645	-1.51436	0.385113	-3.93225	8.41562e-05	0.00088587	624.505	855.601	170.609	347.865
Asap2	357.338	-1.07992	0.274669	-3.9317	8.4347e-05	0.000887191	433.225	536.928	201.041	258.158
Icam5	44.2094	-2.36679	0.602005	-3.93151	8.44136e-05	0.000887341	64.1048	84.0231	14.7553	13.9545
Igkv4-58	90.534	-3.55356	0.903912	-3.93131	8.44847e-05	0.000887536	65.1388	268.464	4.61104	23.9219
C130026L21Rik	24.0585	-3.52115	0.895991	-3.92989	8.49843e-05	0.00089223	40.324	48.1596	2.76662	4.98374
Pbk	60.9569	2.43171	0.618855	3.92936	8.51723e-05	0.000893648	21.7129	16.3948	69.1656	136.554
Kcnq4	331.763	-0.903306	0.229963	-3.92804	8.56411e-05	0.000898009	438.394	426.264	223.174	239.219
Cbx6	4744.33	-0.550409	0.140134	-3.92772	8.57539e-05	0.000898635	5315.53	5961.54	3879.73	3820.53
Hmg20b	909.646	0.66677	0.169771	3.92746	8.58471e-05	0.000899054	717.561	688.58	1076.22	1156.23
Serping1	32542.8	-0.706331	0.179907	-3.92609	8.63383e-05	0.000903638	40857.5	39849.5	21364.8	28099.3
Tent5a	1657.11	-0.61887	0.157871	-3.92009	8.85162e-05	0.00092586	1896.26	2118	1273.57	1340.63
B3gnt5	57.0584	2.18215	0.556732	3.91956	8.87116e-05	0.000927329	23.7808	17.4194	78.3877	108.645
Eml4	795.393	0.685696	0.175105	3.91592	9.00596e-05	0.000940839	600.724	618.902	945.263	1016.68
Med12l	130.416	-1.51069	0.385994	-3.91377	9.08678e-05	0.00094811	221.265	164.972	75.6211	59.8049
Ndst1	3792.03	0.540539	0.138107	3.91391	9.08125e-05	0.00094811	2964.33	3215.42	4615.65	4372.73
Gas5	2627.47	-0.597614	0.152709	-3.91342	9.09969e-05	0.000948871	3299.33	3028.93	2204.08	1977.55
Slc45a3	92.4634	1.85201	0.473934	3.90774	9.31632e-05	0.000970861	29.9845	50.2089	128.187	161.473
Src	1067.44	0.676148	0.17308	3.90657	9.36151e-05	0.000974744	811.65	832.034	1398.07	1227.99
Ndst3	74.3534	-2.21243	0.566349	-3.90648	9.36511e-05	0.000974744	81.682	162.923	24.8996	27.9089
Smtn	1559.39	0.706871	0.180993	3.90552	9.40212e-05	0.000977995	1110.46	1259.32	2091.57	1776.2
Hoxd10	480.167	0.840085	0.215149	3.90467	9.43553e-05	0.000980866	316.388	371.956	612.346	619.977
Spidr	765.668	0.775734	0.198707	3.90391	9.46492e-05	0.000983316	595.555	533.854	1041.17	892.089
Myo1c	4658.52	0.545874	0.139847	3.90338	9.48599e-05	0.0009849	3609.52	3965.48	5349.73	5709.37
Klf15	453.223	-1.25038	0.320477	-3.90162	9.55494e-05	0.000991209	777.53	499.015	307.095	229.252
Agpat4	405.033	-1.01787	0.260889	-3.90153	9.55848e-05	0.000991209	603.826	480.571	240.696	295.037
Fzd2	1776.14	0.99249	0.254489	3.89993	9.62215e-05	0.000995978	925.385	1450.94	2236.35	2491.87
Galk1	535.748	0.786269	0.201606	3.90003	9.61811e-05	0.000995978	415.648	370.931	692.578	663.834
Tubb2a	1547.23	0.868108	0.222582	3.90017	9.61259e-05	0.000995978	1222.13	968.315	1744.82	2253.65
Klhl7	582.887	-0.843333	0.216267	-3.89949	9.63953e-05	0.000997166	786.835	710.098	378.105	456.51
Actl6a	386.532	0.941855	0.24163	3.89791	9.70246e-05	0.00100245	292.608	236.699	491.537	525.286
Ndrg2	1383.03	-0.707894	0.181604	-3.89801	9.69855e-05	0.00100245	1717.39	1714.28	1155.53	944.917
P2ry14	1594.59	-0.579033	0.148564	-3.89754	9.71733e-05	0.00100337	1925.21	1895.64	1321.52	1235.97
Casp12	1331.36	-0.668115	0.171452	-3.89682	9.74649e-05	0.00100577	1713.25	1555.45	1091.89	964.852
Atp5g3	1596.08	0.578598	0.148581	3.89414	9.85466e-05	0.00101631	1236.6	1323.88	1920.04	1903.79
Gm536	24.4923	3.89621	1.00152	3.89031	0.000100117	0.00103188	1.03395	5.12336	47.9548	43.8569
Pgr	49.1722	-2.8429	0.730881	-3.88969	0.000100374	0.00103389	49.6296	122.961	10.1443	13.9545
Syt8	22.953	6.46243	1.66189	3.8886	0.000100822	0.00103788	0	1.02467	35.9661	54.8211
Fzd10os	12.6172	-7.16069	1.8437	-3.88388	0.000102802	0.00105762	28.9506	21.5181	0	0
Cd86	96.4988	1.88266	0.484876	3.88276	0.000103276	0.00106184	46.5277	35.8635	189.975	113.629
Plxnd1	2280.34	0.994206	0.256145	3.88142	0.00010385	0.00106645	1527.14	1521.64	3744.17	2328.4
Tgfbr3l	100.626	-1.51944	0.391462	-3.88144	0.000103838	0.00106645	147.855	150.627	57.1769	46.8471
Dnajb4	1631.36	-0.694464	0.179104	-3.87742	0.000105568	0.00108343	2153.72	1879.25	1151.84	1340.63
Atp13a3	1972.73	0.544481	0.140475	3.87601	0.000106184	0.0010891	1639.84	1569.8	2323.96	2357.31
Tob1	827.544	-1.04657	0.270068	-3.8752	0.000106538	0.00109207	1188.01	1042.09	424.216	655.86
Cgnl1	1853.64	-0.68534	0.176872	-3.87477	0.000106725	0.00109332	2313.98	2257.35	1276.34	1566.89
Mepce	950.128	-0.65706	0.169631	-3.87346	0.000107303	0.00109857	1208.69	1116.89	718.4	756.531
Zfp750	13.8496	7.19171	1.85694	3.87288	0.000107555	0.00110049	0	0	17.522	37.8764
Gdnf	321.705	1.53015	0.395135	3.87247	0.00010774	0.00110171	107.531	223.379	443.582	512.328
Fjx1	81.7205	1.77081	0.457491	3.8707	0.000108523	0.00110905	31.0185	43.0362	115.276	137.551
Qrich2	37.1276	-2.52523	0.652614	-3.86941	0.000109098	0.00111358	57.9012	68.653	11.9887	9.96748
Afap1l1	28.9613	3.20511	0.8283	3.8695	0.00010906	0.00111358	6.2037	5.12336	38.7327	65.7853
Lilrb4a	722.009	1.13679	0.293834	3.86881	0.000109368	0.00111566	357.746	545.126	1138.93	846.239
Ms4a4a	175.606	2.19992	0.568819	3.86752	0.00010995	0.00112092	66.1727	59.431	435.282	141.538
Aacs	527.992	0.987809	0.255445	3.86701	0.000110179	0.00112257	318.456	389.375	607.735	796.401
Klhdc8a	24.0801	4.48178	1.15923	3.86616	0.000110561	0.00112579	4.1358	0	43.3438	48.8406
Adipor1	1764.48	0.600661	0.155435	3.86439	0.000111368	0.00113332	1379.29	1425.32	2007.65	2245.67
Zbtb10	677.392	-0.796214	0.206079	-3.86364	0.000111708	0.0011361	893.332	825.886	449.115	541.234
C4b	38870.3	0.895572	0.231833	3.863	0.000112004	0.00113842	30555.3	23802.1	41447.7	59676.3
Mcemp1	22.0075	4.78382	1.23894	3.86121	0.000112827	0.00114611	0	3.07402	34.1217	50.8341
Kdm6b	3325.47	-0.75409	0.19532	-3.8608	0.000113018	0.00114735	4552.48	3798.46	2761.09	2189.85
Nkain3	19.7223	-3.95565	1.02464	-3.86054	0.000113138	0.00114789	39.2901	34.8389	2.76662	1.9935
Acvr1b	1163.57	0.63351	0.164108	3.86033	0.000113234	0.00114817	957.437	866.873	1440.49	1389.47
Adcy1	63.0502	2.03719	0.527755	3.86011	0.000113336	0.00114851	27.9166	21.5181	118.043	84.7235
2700081O15Rik	2447.35	-0.582489	0.150909	-3.85988	0.000113444	0.00114892	3026.37	2843.47	2067.59	1851.96
Npr2	2338.95	-0.621777	0.161095	-3.85969	0.000113532	0.00114912	2655.18	3015.61	1935.71	1749.29
Kif23	117.409	1.56842	0.406706	3.8564	0.000115068	0.00116397	59.9691	58.4063	142.942	208.32
Col8a2	159.467	-1.61713	0.419586	-3.8541	0.000116155	0.00117426	261.589	219.28	55.3325	101.668
Mboat1	364.461	1.99301	0.51733	3.85249	0.000116925	0.00118134	69.2746	223.379	493.381	671.808
Gm17276	22.4942	6.43183	1.6697	3.85209	0.000117113	0.00118254	1.03395	0	34.1217	54.8211
Tlr5	61.1802	1.98372	0.515111	3.85106	0.000117608	0.00118683	24.8148	24.5921	111.587	83.7268
Fam102b	5103.84	-0.832758	0.216305	-3.84992	0.000118157	0.00119165	7739.11	5335.47	3628.89	3711.89
Thbs2	5987.06	0.653974	0.169995	3.84701	0.000119566	0.00120514	4277.45	5028.07	6739.5	7903.21
Efhd2	1687.82	0.650686	0.169159	3.84659	0.000119775	0.00120653	1245.91	1381.26	2200.39	1923.72
Pign	964.45	0.669681	0.174137	3.84572	0.000120198	0.00121007	703.085	785.924	1152.76	1216.03
Trp53inp2	1984.63	0.712127	0.185229	3.84458	0.00012076	0.0012144	1677.07	1332.07	2547.14	2382.23
Sptlc2	1127.58	0.691305	0.179814	3.84455	0.000120772	0.0012144	830.261	894.539	1287.4	1498.11
Sh3rf3	177.506	-1.25612	0.326838	-3.84326	0.000121409	0.00122008	283.302	217.23	108.821	100.672
Pomgnt2	274.312	-1.13608	0.295657	-3.84254	0.000121766	0.00122294	325.694	428.313	155.853	187.389
Slc25a51	1778.17	0.603234	0.157044	3.84118	0.000122442	0.00122899	1444.43	1379.21	2268.63	2020.41
Fbln5	5851.3	0.65796	0.171304	3.8409	0.000122586	0.00122899	4173.02	4906.13	6575.34	7750.71
Nrip1	1905.4	-0.875889	0.228039	-3.84095	0.000122558	0.00122899	2922.97	2010.41	1356.57	1331.65
Tdrp	62.3877	-1.93276	0.503686	-3.83723	0.000124428	0.00124672	111.667	86.0725	24.8996	26.9122
Tom1l2	1440.79	-0.630763	0.164401	-3.83672	0.000124688	0.00124858	1633.64	1867.98	1123.25	1138.29
Foxm1	153.154	1.42064	0.37033	3.83615	0.00012498	0.00125076	71.3425	95.2945	253.607	192.372
Clip2	2296.8	0.650425	0.169638	3.83419	0.000125981	0.00126003	1616.06	1959.17	2771.24	2840.73
Cs	2129.67	0.599152	0.15639	3.83113	0.000127554	0.00127501	1575.74	1811.62	2576.65	2554.66
Tmem102	49.909	2.39513	0.625201	3.83098	0.000127634	0.00127506	11.3734	20.4934	70.0878	97.6813
Lsr	53.1018	2.44515	0.638429	3.82995	0.000128167	0.00127963	15.5092	17.4194	60.8657	118.613
Clec14a	523.523	1.07656	0.281323	3.82678	0.00012983	0.00129547	268.827	404.745	762.666	657.853
Wnt7b	12.4359	7.03757	1.83933	3.82616	0.00013016	0.00129799	0	0	25.8218	23.9219
Fam83b	30.3493	3.78306	0.988893	3.82555	0.000130478	0.0013004	1.03395	7.1727	42.4216	70.7691
Pdgfra	21926.6	0.780268	0.20406	3.82373	0.000131449	0.0013093	16941.3	15334.2	32325.2	23105.6
Thbs1	21743	0.884119	0.231236	3.82346	0.000131593	0.00130996	18075.5	12487.7	24912.5	31496.2
Zdbf2	34.277	-2.97747	0.778968	-3.82233	0.000132197	0.00131498	77.5462	44.0609	5.53325	9.96748
Radil	285.438	-1.23591	0.323351	-3.8222	0.000132265	0.00131498	458.039	343.265	141.098	199.35
Myo5c	107.303	3.08826	0.808006	3.82208	0.00013233	0.00131498	5.16975	39.9622	143.864	240.216
Arpc2	3219.97	0.534047	0.139796	3.82018	0.000133356	0.00132439	2578.67	2682.59	3644.57	3974.03
Zfp503	1929.17	-0.885247	0.231866	-3.81793	0.000134575	0.00133571	2031.71	2974.62	1403.6	1306.74
Fuca2	381.994	0.878942	0.230291	3.81665	0.000135274	0.00134187	264.691	273.587	531.192	458.504
Prom1	824.768	3.49995	0.917549	3.81446	0.000136481	0.00135304	52.7314	215.181	1380.55	1650.61
Ano3	33.6134	-2.5874	0.67837	-3.81415	0.000136655	0.00135339	55.8333	59.431	9.22208	9.96748
Tmem9b	1152.46	0.841539	0.220639	3.81411	0.000136676	0.00135339	956.403	694.728	1450.63	1508.08
Nbl1	7832.51	0.614594	0.161173	3.81325	0.00013715	0.00135729	6591.43	5786.32	8741.61	10210.7
Chp2	350.729	1.58676	0.416394	3.81071	0.000138569	0.00137053	110.633	239.773	604.969	447.54
Lclat1	547.442	0.863295	0.226573	3.81024	0.000138834	0.00137235	341.203	435.486	694.423	718.655
Kctd12	3157.78	-0.966467	0.253842	-3.80736	0.000140458	0.00138677	3580.57	4774.97	2546.22	1729.36
Itgb7	281.943	-1.11826	0.293706	-3.80742	0.000140424	0.00138677	378.425	393.474	147.553	208.32
S100a7a	30.6162	-2.80345	0.736406	-3.80694	0.000140695	0.00138831	61.003	46.1102	7.37767	7.97398
Arhgap45	671.314	-0.748359	0.19662	-3.80612	0.000141162	0.0013921	861.28	821.787	462.949	539.24
Ccn3	485.367	-1.16991	0.307459	-3.80508	0.000141758	0.00139716	623.471	720.345	226.863	370.79
Rev1	496.576	-0.787906	0.207107	-3.80435	0.000142177	0.00140047	645.184	612.754	385.483	342.881
Mmd	535.222	1.0576	0.278065	3.80344	0.000142702	0.00140483	361.882	333.018	866.876	579.11
Zfp955b	319.763	-0.977124	0.256938	-3.80295	0.000142985	0.00140679	410.478	437.535	191.819	239.219
1810013L24Rik	1365.15	-0.662128	0.17418	-3.80141	0.000143878	0.00141476	1534.38	1811.62	1042.1	1072.5
Invs	408.973	-0.9799	0.258127	-3.79619	0.000146938	0.00144401	620.37	465.201	282.196	268.125
Eml1	2749.55	-0.707045	0.186275	-3.7957	0.000147228	0.00144601	2975.71	3844.57	2101.71	2076.23
Rasgrp2	716.969	0.743641	0.195929	3.79547	0.000147366	0.00144653	504.567	567.668	844.743	950.897
Lama1	3068.82	2.59509	0.683872	3.79471	0.000147818	0.00145013	1271.76	471.349	5900.29	4631.89
Elovl7	76.7441	2.421	0.638061	3.79431	0.000148057	0.00145079	12.4074	35.8635	104.21	154.496
Dzip1	625.121	-0.829189	0.218531	-3.79437	0.000148019	0.00145079	719.629	880.193	424.216	476.445
Egln3	261.288	1.65609	0.436526	3.79379	0.000148366	0.00145297	75.4783	176.244	406.694	386.738
Anxa3	1306.91	0.806463	0.212677	3.79197	0.000149458	0.00146282	999.829	901.711	1431.27	1894.82
Cycs	619.967	0.715056	0.188592	3.79156	0.000149705	0.00146439	470.447	468.275	737.767	803.379
Serpine1	3163.6	-1.16513	0.307425	-3.78995	0.000150676	0.00147218	5462.35	3289.2	1546.54	2356.31
Ezh1	1406.71	-0.596745	0.157454	-3.78997	0.000150666	0.00147218	1770.12	1616.93	1096.51	1143.27
Fbxl13	114.334	-1.69896	0.448315	-3.78966	0.000150855	0.00147308	132.345	217.23	47.9548	59.8049
Vps37b	466.143	-0.798614	0.210753	-3.78934	0.000151049	0.00147412	625.539	558.446	347.672	332.914
Nrg2	50.5318	-2.24106	0.591883	-3.78632	0.000152894	0.00149127	99.2591	67.6284	20.2886	14.9512
Trim56	1783.91	-0.541801	0.143112	-3.78586	0.000153181	0.0014932	2081.34	2148.74	1479.22	1426.35
Hivep2	1808.34	-0.573359	0.151496	-3.78465	0.000153927	0.00149961	2272.62	2053.44	1458.01	1449.27
Slc39a1	3290.45	0.55917	0.147791	3.78352	0.000154626	0.00150555	2625.2	2695.91	3671.31	4169.4
Tmem8b	376.334	-0.983983	0.260086	-3.7833	0.000154762	0.00150601	431.157	568.693	257.296	248.19
Car13	218.791	1.13648	0.30062	3.78047	0.000156531	0.00152235	118.904	154.725	314.473	287.063
Adcy9	342.422	-0.909218	0.240586	-3.77919	0.000157342	0.00152935	478.718	414.992	227.785	248.19
Pla2g7	563.501	1.34536	0.356282	3.77612	0.000159292	0.00154743	263.657	372.981	1040.25	577.117
Esrp2	97.5335	2.22105	0.588436	3.77449	0.000160336	0.00155667	22.7469	46.1102	106.976	214.301
Gm36723	31.5641	-2.76632	0.733132	-3.77329	0.000161106	0.00156325	54.7993	55.3323	10.1443	5.98049
Prelid1	1727.19	0.673183	0.178458	3.77222	0.000161799	0.00156907	1307.95	1354.62	1910.82	2335.38
Kcnc3	151.896	1.90888	0.506171	3.77121	0.00016246	0.00157457	85.8178	42.0116	304.329	175.428
Itga11	2562.05	-0.547019	0.145078	-3.77051	0.000162913	0.00157806	2937.45	3146.77	2163.5	2000.47
Phlpp1	493.8	-0.742223	0.19692	-3.76916	0.0001638	0.00158574	615.2	620.951	364.272	374.777
Tmem164	894.739	0.696471	0.184811	3.76855	0.000164197	0.00158868	683.44	682.432	1192.42	1020.67
Vdac1	2054.08	0.60918	0.161686	3.76767	0.000164778	0.00159339	1499.23	1754.24	2502.87	2459.97
Aopep	736.113	0.666192	0.176831	3.76739	0.000164965	0.00159428	551.095	587.137	911.142	895.079
Chrnb1	498.86	0.76527	0.203171	3.76663	0.000165467	0.00159822	374.29	364.783	598.513	657.853
Tmem189	705.86	0.903384	0.239862	3.76627	0.000165704	0.0015996	571.774	411.918	952.641	887.105
Hecw2	52.2041	-2.27261	0.603889	-3.76329	0.000167689	0.00161784	84.7838	88.1218	11.9887	23.9219
Ighv9-4	192.854	-5.26721	1.40089	-3.7599	0.000169983	0.00163904	656.558	95.2945	4.61104	14.9512
Aars	1650.6	0.548134	0.145795	3.75963	0.000170164	0.00163984	1357.58	1323.88	1914.5	2006.45
Il1r2	103.094	1.4556	0.387363	3.75773	0.000171461	0.0016514	59.9691	50.2089	145.709	156.489
Kcnb1	259.876	-1.05462	0.280825	-3.75543	0.000173042	0.00166568	311.219	390.4	160.464	177.421
Nudcd2	368.058	0.881743	0.234852	3.75446	0.000173714	0.0016712	281.234	236.699	475.859	478.439
Gbp3	542.515	-1.36612	0.36403	-3.75277	0.000174888	0.00168154	701.018	862.774	403.927	202.34
Zfp608	509.952	1.06351	0.28347	3.75174	0.000175613	0.00168755	382.561	277.686	788.488	591.071
Tgtp2	288.758	1.5091	0.40227	3.75146	0.000175809	0.00168847	129.244	171.12	561.625	293.044
Spry2	1701.08	0.550723	0.146815	3.75115	0.000176029	0.00168961	1393.76	1366.91	2086.03	1957.61
Dcp1b	315.599	-0.989247	0.263874	-3.74893	0.000177589	0.00170362	370.154	469.3	205.652	217.291
Casp3	441.579	0.848477	0.226345	3.7486	0.000177821	0.00170488	285.37	345.315	575.458	560.172
Jph4	143.636	-1.46012	0.389903	-3.74482	0.00018052	0.00172978	244.012	177.268	64.5546	88.7105
A530020G20Rik	289.487	-1.17256	0.313137	-3.74457	0.0001807	0.00173052	322.592	479.547	185.364	170.444
Camk2d	1142.06	0.623315	0.166467	3.74437	0.000180849	0.00173097	919.181	879.169	1456.17	1313.71
Ccdc171	129.028	-1.65803	0.442894	-3.74363	0.000181382	0.00173509	189.213	202.885	81.1543	42.8601
Itm2b	16377	-0.492925	0.131754	-3.74126	0.000183097	0.00175051	19811.5	18484.1	13030.8	14181.7
Fhod1	646.503	0.8439	0.225594	3.74078	0.000183447	0.00175286	471.481	453.93	936.964	723.639
Rab4b	759.543	0.676059	0.18076	3.74008	0.000183959	0.00175576	607.962	561.52	902.842	965.848
Kbtbd11	324.811	-0.953485	0.254933	-3.74014	0.000183921	0.00175576	469.413	387.326	210.263	232.242
Lrp10	2483.37	0.51482	0.13766	3.73979	0.000184173	0.00175681	1982.08	2107.75	2926.17	2917.48
Cd28	262.058	-1.40311	0.375394	-3.73771	0.000185702	0.00176991	352.577	407.82	101.443	186.392
Fgd3	146.268	1.2658	0.338663	3.73764	0.000185755	0.00176991	85.8178	86.0725	227.785	185.395
Mras	361.139	0.907721	0.242921	3.7367	0.000186452	0.00177554	258.487	243.872	514.592	427.605
Egfl7	60.0021	2.40404	0.643535	3.73569	0.000187203	0.00178068	23.7808	14.3454	67.3212	134.561
Chmp6	473.089	0.761555	0.203867	3.73555	0.000187307	0.00178068	359.814	342.24	577.302	613
Tnf	199.728	2.13593	0.571772	3.73563	0.000187246	0.00178068	63.0709	85.0478	494.304	156.489
Btd	630.402	-0.688775	0.184391	-3.7354	0.000187417	0.00178072	759.953	796.17	473.093	492.393
Plxdc1	102.688	-2.1431	0.573928	-3.73409	0.000188396	0.00178902	110.633	224.403	49.7992	25.9154
Adgre1	426.761	1.59051	0.425993	3.73365	0.000188726	0.00179114	151.991	273.587	842.898	438.569
Arid5a	640.345	-1.09187	0.292548	-3.73228	0.000189754	0.0017999	1079.44	663.988	399.316	418.634
Cystm1	329.758	1.53	0.410121	3.73061	0.000191017	0.00181086	116.836	222.354	381.794	598.049
Ch25h	255.568	1.20644	0.323478	3.7296	0.000191785	0.00181712	180.941	128.084	313.551	399.696
Akr1b3	1561.65	0.559016	0.149896	3.72935	0.000191974	0.00181789	1247.98	1277.77	1923.73	1797.14
Gm31084	12.0936	6.99798	1.87657	3.72912	0.000192149	0.00181853	0	0	30.4329	17.9415
Taldo1	1559.6	0.559479	0.150047	3.72868	0.000192482	0.00182066	1259.35	1262.4	1790.93	1925.72
A730046J19Rik	11.3271	-7.0051	1.87952	-3.72706	0.000193726	0.00183141	24.8148	20.4934	0	0
Pcolce	13702.9	-0.719715	0.193163	-3.72595	0.000194582	0.00183847	19657.4	14445.8	10090.8	10617.4
Pex11a	166.885	1.2271	0.329361	3.72571	0.000194766	0.00183918	111.667	88.1218	218.563	249.187
Axl	17464.1	-0.531393	0.142662	-3.72483	0.000195444	0.00184456	20268.5	21020.1	13246.6	15321
Sh3bgrl	2600.48	0.502609	0.134961	3.7241	0.000196013	0.00184889	2100.98	2203.05	3048.82	3049.05
Serpina3f	130.229	1.74958	0.470141	3.72139	0.000198129	0.0018678	67.2067	52.2583	261.907	139.545
Cd24a	487.443	1.70419	0.458099	3.72014	0.000199114	0.00187604	199.552	258.217	408.538	1083.46
Smim14	2600.96	-0.699402	0.188021	-3.7198	0.00019938	0.0018775	3010.86	3427.53	1758.65	2206.8
AI506816	1606.78	0.769885	0.207127	3.71697	0.000201627	0.00189549	1348.27	1027.75	2154.28	1896.81
Kcnk1	124.741	2.64474	0.711521	3.71703	0.000201582	0.00189549	11.3734	57.3816	165.075	265.135
Cpq	3016.73	-0.612182	0.164688	-3.71723	0.000201419	0.00189549	3739.79	3554.59	2169.03	2603.5
Zfp458	95.5567	-1.59146	0.428368	-3.71518	0.000203063	0.00190793	135.447	151.651	56.2547	38.8732
Tmprss11a	25.8842	-3.43854	0.925832	-3.71399	0.000204013	0.0019158	49.6296	45.0856	1.84442	6.97723
Pde4b	2577.47	0.597641	0.16099	3.71228	0.000205398	0.00192682	2222.99	1879.25	3071.88	3135.77
Ccdc122	102.007	1.60783	0.433113	3.71226	0.000205415	0.00192682	39.2901	61.4803	144.787	162.47
Zfp395	549.872	-0.739219	0.19915	-3.71188	0.000205729	0.00192869	718.595	656.815	397.472	426.608
Mroh7	42.917	-2.64445	0.712471	-3.71165	0.000205909	0.00192931	59.9691	88.1218	16.5997	6.97723
Wnt10a	11.8375	6.96558	1.87698	3.71106	0.000206395	0.0019328	0	0	18.4442	28.9057
Ptprm	1778.59	0.72673	0.195865	3.71037	0.000206957	0.00193699	1516.8	1163	2268.63	2165.93
Spc24	38.3533	2.45271	0.661098	3.71005	0.000207221	0.00193838	14.4753	9.22205	59.9435	69.7723
Plxna1	2369.41	0.611308	0.164835	3.70861	0.000208403	0.00194836	1762.88	1986.84	3050.66	2677.26
Zbtb18	330.937	1.0404	0.280809	3.70503	0.000211366	0.00197497	192.315	240.798	498.915	391.722
Tle4	409.652	-0.799542	0.215842	-3.70429	0.00021198	0.00197961	518.009	522.583	284.04	313.976
Cd8a	40.3809	-2.60928	0.704808	-3.70211	0.000213813	0.00199563	59.9691	78.8998	15.6775	6.97723
Dennd2d	164.1	1.65193	0.446247	3.70183	0.000214046	0.0019967	65.1388	93.2452	177.064	320.953
Palm	2440.93	-0.695052	0.187776	-3.7015	0.000214326	0.00199821	2744.1	3291.25	1695.02	2033.37
Svopl	52.6722	-2.04992	0.553924	-3.70072	0.000214986	0.00200325	77.5462	92.2205	23.9774	16.9447
Ncam1	1578.21	0.883204	0.238692	3.70018	0.000215448	0.00200645	906.773	1312.61	2209.61	1883.85
Tnfaip1	1226.85	0.619101	0.167358	3.69927	0.000216221	0.00201255	961.573	973.439	1392.53	1579.84
Lacc1	344.099	1.09299	0.295617	3.69733	0.000217882	0.00202689	207.824	231.576	554.247	382.751
Mark1	273.725	1.11541	0.301775	3.69615	0.00021889	0.00203515	175.771	170.096	438.049	310.985
Gm6093	11.5696	6.93274	1.87677	3.69397	0.000220781	0.00205078	0	0	19.3664	26.9122
Washc5	1672.19	0.889645	0.24084	3.69393	0.000220814	0.00205078	1303.81	1041.07	2539.76	1804.11
Ncaph	104.412	1.64884	0.446521	3.69264	0.000221937	0.00206008	62.037	38.9375	139.253	177.421
Stambpl1	578.845	-0.75045	0.203362	-3.69021	0.000224066	0.0020787	692.746	759.282	404.849	458.504
P2rx4	1025.75	0.59331	0.160858	3.6884	0.000225673	0.00209246	819.922	815.639	1264.35	1203.07
Ydjc	62.6382	2.02421	0.549267	3.68529	0.000228442	0.00211697	25.8487	23.5675	76.5433	124.593
Hsd3b7	1173.31	-0.823214	0.223481	-3.6836	0.00022996	0.00212987	1603.66	1394.58	721.167	973.822
Hmga1	306.294	0.906952	0.246254	3.683	0.000230504	0.00213374	206.79	219.28	373.494	425.611
Trp53i11	495.99	1.1853	0.321895	3.68224	0.000231195	0.00213897	256.419	349.413	534.881	843.248
Ccl6	839.179	3.2967	0.895531	3.68128	0.000232069	0.00214588	64.1048	245.921	1200.72	1845.98
Fgfr1	8720.85	-0.434886	0.118172	-3.68013	0.000233116	0.00215438	10051	9999.78	7423.78	7408.83
Mtss2	1155.25	0.651482	0.177073	3.67917	0.000233993	0.0021613	826.125	971.389	1434.03	1389.47
Klrc2	17.1978	-4.52603	1.23081	-3.67726	0.000235752	0.00217636	41.358	24.5921	1.84442	0.996748
Jak3	608.216	0.691074	0.187984	3.67623	0.000236704	0.00218396	464.243	466.226	723.933	778.46
Fut4	168.171	1.67501	0.455682	3.67584	0.000237071	0.00218615	56.8672	103.492	197.353	314.972
Thsd7b	62.2539	2.60878	0.709851	3.6751	0.000237756	0.00219127	27.9166	7.1727	103.287	110.639
Hectd4	1832.21	-0.53828	0.146512	-3.67397	0.000238809	0.00219977	2152.68	2187.68	1551.15	1437.31
Wfdc18	14.2479	7.23228	1.96865	3.67372	0.000239041	0.00220071	0	0	10.1443	46.8471
Nedd9	832.952	0.946165	0.257579	3.6733	0.000239437	0.00220316	452.87	685.506	1114.95	1078.48
Clmp	2841.09	0.622797	0.169571	3.67278	0.00023993	0.0022065	2222.99	2251.2	3099.54	3790.63
Sall1	316.057	1.55023	0.42213	3.67239	0.000240288	0.00220859	126.142	195.712	623.413	318.959
Tns2	6646.42	-0.515375	0.140364	-3.6717	0.00024094	0.00221338	7685.34	7956.58	5136.7	5807.05
Lefty1	215.615	-1.42226	0.387451	-3.67082	0.000241776	0.00221985	315.355	312.525	82.0765	152.502
Jade2	1134.83	0.619894	0.169103	3.66577	0.000246599	0.0022629	948.131	841.256	1345.5	1404.42
Riok2	437.655	-0.777385	0.212103	-3.66512	0.000247218	0.00226735	555.231	550.249	305.251	339.891
Tmem132a	517.075	0.909019	0.248054	3.66459	0.000247731	0.00227083	402.206	316.624	741.455	608.016
Dclk3	158.741	1.78304	0.486591	3.66435	0.000247964	0.00227173	65.1388	77.8751	338.45	153.499
Mfsd2a	28.5886	2.79297	0.762548	3.66268	0.000249587	0.00228536	8.27159	6.14803	46.1104	53.8244
Slc1a6	37.629	2.34773	0.641478	3.65987	0.00025234	0.00230931	13.4413	11.2714	59.0213	66.7821
Col6a1	69950	0.582074	0.159051	3.65967	0.000252539	0.00230989	61059.9	50994.9	88397.3	79348.1
Shisa3	74.4768	-2.06616	0.564601	-3.65951	0.000252699	0.0023101	79.6141	160.874	29.5107	27.9089
Tnfsf12	1198.74	-0.581687	0.158959	-3.65935	0.000252852	0.00231025	1398.93	1475.53	989.529	930.962
Prph	21.2197	-3.8033	1.0394	-3.65913	0.000253073	0.00231101	41.358	37.9129	4.61104	0.996748
Tmc7	37.3543	2.48615	0.679521	3.65867	0.000253524	0.00231389	8.27159	14.3454	59.0213	67.7788
Cdk14	1123.59	-0.56592	0.154808	-3.65564	0.000256545	0.0023402	1343.1	1339.25	900.997	911.027
Map7d1	3005.43	0.473493	0.129541	3.65516	0.000257017	0.00234231	2517.67	2515.57	3498.86	3489.61
Mxd3	33.9332	2.48301	0.679323	3.65513	0.000257055	0.00234231	11.3734	9.22205	55.3325	59.8049
Lamc3	290.905	0.954294	0.261352	3.65137	0.000260841	0.00237554	176.805	219.28	381.794	385.741
Nlgn2	2895.91	0.508318	0.139255	3.65027	0.000261961	0.00238348	2491.82	2290.14	3429.69	3372
Sos2	789.696	-0.637156	0.174552	-3.65024	0.000261996	0.00238348	937.792	984.71	600.358	635.925
Calcrl	2354.88	-0.779442	0.213605	-3.64899	0.00026327	0.00239379	3119.42	2832.19	1452.48	2015.42
Sde2	820.959	-0.679462	0.186307	-3.64701	0.00026531	0.00241104	1038.08	983.685	675.979	586.088
Slc25a13	71.772	2.16175	0.593064	3.64506	0.000267333	0.00242682	16.5432	35.8635	93.143	141.538
Hnrnph1	9432.35	-0.585948	0.16075	-3.64508	0.000267306	0.00242682	11869.7	10774.4	8219.64	6865.6
Slco4a1	54.5527	3.04314	0.834943	3.64473	0.000267677	0.00242864	3.10185	20.4934	107.898	86.717
Has1	4326.34	-2.23578	0.613516	-3.64421	0.000268218	0.00243224	9129.77	5144.88	1028.26	2002.47
Ncoa2	1360.66	-0.585655	0.160729	-3.64375	0.000268698	0.00243528	1543.69	1722.47	1078.06	1098.42
Zmat1	108.647	-1.45252	0.398979	-3.64059	0.000272013	0.00246401	178.873	139.355	52.5659	63.7918
Igkv4-80	176.04	-6.16814	1.69438	-3.64035	0.000272267	0.00246499	658.626	35.8635	3.68883	5.98049
Slc43a2	603.738	1.13655	0.312222	3.64019	0.000272432	0.00246516	336.033	419.091	1032.87	626.954
Ephx4	36.7341	-2.63884	0.725049	-3.63954	0.000273127	0.00246796	54.7993	71.727	6.45546	13.9545
Nufip2	1449.41	-0.541077	0.148665	-3.63957	0.000273094	0.00246796	1754.61	1681.49	1168.44	1193.11
Plcxd3	52.7137	-2.45641	0.674934	-3.63949	0.00027318	0.00246796	124.074	54.3076	17.522	14.9512
Cox5a	298.639	1.01744	0.279765	3.63675	0.000276104	0.00249039	171.636	223.379	429.749	369.793
Nav3	146.359	1.53183	0.421195	3.63686	0.000275979	0.00249039	97.1912	53.283	229.63	205.33
Notch3	432.813	1.51448	0.416427	3.63684	0.000275998	0.00249039	224.367	224.403	386.405	896.076
Ube2f	502.318	0.921659	0.253551	3.635	0.000277979	0.00250596	404.274	289.982	662.145	652.87
Tspan14	492.602	0.771861	0.212409	3.63384	0.000279232	0.00251592	380.493	347.364	658.457	584.094
Calm1	5395.98	0.496976	0.136769	3.6337	0.000279385	0.00251595	4409.79	4541.35	5993.43	6639.34
Psmc4	1018.2	0.709325	0.19526	3.63273	0.000280442	0.00252293	838.533	707.024	1177.66	1349.6
Sh3pxd2b	2663.58	0.903197	0.248629	3.63271	0.000280458	0.00252293	2150.61	1561.6	4035.58	2906.52
Ighv1-9	133.381	-1.36274	0.375229	-3.63177	0.000281489	0.00253085	202.654	181.367	61.7879	87.7138
Sh3bgrl3	436.499	0.755696	0.20828	3.62827	0.000285328	0.00256401	325.694	323.796	566.236	530.27
Aga	556.183	-0.744321	0.205186	-3.62754	0.000286132	0.00256987	743.409	649.642	402.083	429.598
Taf5	210.526	-0.997354	0.275021	-3.62646	0.000287334	0.00257929	286.404	274.612	135.565	145.525
Ltf	23.8519	4.47332	1.23403	3.62498	0.000288987	0.00259275	0	4.09869	29.5107	61.7984
9630002D21Rik	28.4156	-3.12968	0.863588	-3.62404	0.000290039	0.00259943	53.7654	48.1596	2.76662	8.97073
Rnf31	761.586	-0.760603	0.209876	-3.62406	0.000290009	0.00259943	999.829	916.057	627.102	503.358
Celf2	3410.35	-0.643079	0.17749	-3.62319	0.000290994	0.00260661	4582.46	3733.91	2819.19	2505.82
Pfn2	324.649	-0.928475	0.256311	-3.62246	0.000291818	0.00261206	415.648	435.486	198.275	249.187
Trim59	134.438	1.62599	0.44889	3.62224	0.000292066	0.00261206	44.4598	87.0971	190.897	215.297
Ighv3-6	524.524	-0.983777	0.271584	-3.62237	0.000291919	0.00261206	563.502	829.984	358.739	345.871
S100a4	231.43	1.16943	0.322869	3.62199	0.000292341	0.00261314	114.768	170.096	308.94	331.917
Fam13a	227.864	-1.04663	0.289011	-3.62142	0.00029299	0.00261617	277.098	337.117	157.698	139.545
Sik3	1771.49	-0.666174	0.183951	-3.62148	0.000292917	0.00261617	2394.63	1952	1304	1435.32
Havcr2	66.9859	2.21927	0.61317	3.61934	0.000295357	0.00263591	29.9845	17.4194	144.787	75.7528
B430306N03Rik	18.6283	4.098	1.13242	3.61882	0.000295954	0.00263985	1.03395	3.07402	41.4994	28.9057
Ppp4r1	1136.65	0.585813	0.161911	3.61812	0.000296753	0.00264558	946.064	871.996	1387.92	1340.63
Lrrtm3	169.626	-2.52	0.696722	-3.61694	0.000298111	0.00265628	424.953	152.676	22.133	78.7431
Rad51d	258.763	-0.925933	0.256075	-3.61587	0.000299341	0.00266584	324.66	353.512	184.442	172.437
Eif3b	2278.17	0.487344	0.134799	3.61532	0.000299972	0.00267005	1903.5	1890.52	2663.34	2655.34
Cnnm3	659.582	-0.843399	0.233402	-3.61351	0.000302079	0.00268739	736.172	958.068	503.526	440.562
Ankrd1	27.0354	4.31822	1.19521	3.61295	0.00030273	0.00269177	5.16975	0	33.1995	69.7723
Fbxo33	602.901	-0.710844	0.196768	-3.6126	0.000303137	0.00269397	781.666	715.221	435.282	479.436
Laptm4a	9523.95	-0.49053	0.135803	-3.61206	0.000303776	0.00269823	10980.5	11274.5	7467.12	8373.68
Gatm	109.275	2.13108	0.590082	3.6115	0.000304433	0.00270264	36.1882	45.0856	259.141	96.6845
Cyp51	595.233	0.915721	0.25375	3.60875	0.000307679	0.00273003	343.271	481.596	824.454	731.613
Zbtb42	117.952	1.42993	0.396309	3.60811	0.000308434	0.00273529	68.2406	59.431	144.787	199.35
Dysf	98.6811	1.46387	0.405732	3.60797	0.0003086	0.00273532	52.7314	52.2583	127.265	162.47
Zfp446	233.896	-1.055	0.292468	-3.60724	0.000309472	0.00274162	280.2	351.463	161.386	142.535
Selenop	8415.72	-0.717632	0.198951	-3.60707	0.000309669	0.00274193	11941.1	8992.52	6871.37	5857.89
Mmp28	84.0031	2.40233	0.666414	3.60486	0.000312316	0.00276391	14.4753	38.9375	92.2208	190.379
Prrc2b	5595.24	-0.485225	0.134611	-3.60465	0.000312576	0.00276477	6475.62	6579.42	4891.39	4434.53
P4hb	13355	0.448359	0.12439	3.60447	0.000312785	0.00276517	11719.8	10872.8	15391.7	15435.6
Prc1	132.901	1.28846	0.357546	3.60361	0.000313822	0.00277289	74.4443	79.9244	166.92	210.314
Myl9	2635.09	0.85469	0.237221	3.60293	0.000314654	0.00277878	2057.56	1695.83	4018.98	2767.97
B3galnt1	426.679	-0.907971	0.252144	-3.601	0.000316999	0.00279803	633.811	479.547	292.34	301.018
Phf3	1877.79	-0.604136	0.167806	-3.60021	0.000317962	0.00280361	2458.73	2071.89	1476.46	1504.09
Mad2l2	214.178	1.03511	0.287507	3.60031	0.00031784	0.00280361	142.685	138.331	313.551	262.145
Ppm1n	24.261	-3.03906	0.844395	-3.5991	0.000319323	0.00281414	50.6635	35.8635	5.53325	4.98374
Eif2s2	1647.32	0.618232	0.171819	3.59815	0.000320489	0.00282294	1322.42	1276.74	1823.21	2166.93
Nradd	285.362	0.894272	0.248559	3.59783	0.000320884	0.00282495	188.179	211.082	362.428	379.761
Ccnd2	1404.74	-0.959482	0.266871	-3.5953	0.000324017	0.00285105	1948.99	1761.41	730.389	1178.16
Sytl5	18.0857	4.05176	1.12716	3.59467	0.000324806	0.0028565	1.03395	3.07402	31.3551	36.8797
Pou2af1	329.28	-1.22937	0.342132	-3.59325	0.00032658	0.00287061	439.428	483.645	143.864	250.184
Dnm3os	380.095	-0.829879	0.231047	-3.59181	0.000328384	0.00288497	508.703	464.176	255.452	292.047
Zfp618	402.793	0.984227	0.274134	3.59031	0.000330285	0.00290016	223.333	317.648	558.858	511.332
Rtn2	496.34	-0.801252	0.223243	-3.58914	0.000331764	0.00291164	692.746	568.693	354.128	369.793
Got1	704.704	0.899515	0.250812	3.5864	0.00033527	0.00294088	582.113	401.671	936.964	898.07
Mgll	1044.56	-1.03184	0.287731	-3.58614	0.000335609	0.00294232	1152.85	1652.8	554.247	818.33
Gdi2	3888.9	0.523545	0.146066	3.58429	0.000337996	0.00296171	3082.2	3299.44	4329.77	4844.19
Negr1	460.882	-3.96297	1.10579	-3.58385	0.000338566	0.00296517	662.761	1069.76	94.0652	16.9447
Slco2b1	2413.09	-0.843263	0.235345	-3.58309	0.000339552	0.00297073	3631.23	2566.8	1916.35	1537.98
Prss27	11.7699	6.95925	1.94218	3.58322	0.000339378	0.00297073	0	0	34.1217	12.9577
Wdr86	198.738	1.55506	0.434145	3.58189	0.000341116	0.00298286	120.972	80.9491	382.716	210.314
Camkk1	412.161	-1.20835	0.337449	-3.58084	0.000342486	0.0029933	656.558	493.892	187.208	310.985
Stim1	1359.24	-0.710763	0.198507	-3.58055	0.000342872	0.00299357	1901.43	1473.48	1026.42	1035.62
Col6a2	63909.6	0.649301	0.181335	3.58066	0.000342727	0.00299357	55893.2	43638.7	83257	72849.3
Gna12	1686.83	0.58495	0.163384	3.58021	0.000343318	0.00299592	1249.01	1449.91	2027.01	2021.4
Tasor	998.634	-0.631949	0.176753	-3.57532	0.000349804	0.00305095	1294.5	1133.29	766.355	800.388
Pgd	1654.83	0.5482	0.153349	3.57486	0.000350419	0.00305474	1337.93	1350.52	2062.98	1867.91
Eml2	457.104	0.781948	0.218822	3.57344	0.000352323	0.00306975	363.95	308.426	581.913	574.127
Kcnk2	1178.45	-0.965971	0.270493	-3.57114	0.000355424	0.00309518	1301.74	1815.72	659.379	936.943
Ahr	282.062	0.902185	0.252708	3.57007	0.000356885	0.00310629	209.892	183.416	378.105	356.836
Arpc5	2555.98	0.475102	0.133088	3.56983	0.000357207	0.0031075	2137.17	2140.54	2940	3006.19
9930111J21Rik2	256.556	1.17006	0.3278	3.56945	0.000357736	0.0031105	124.074	191.614	334.762	375.774
Sult5a1	149.878	-1.20176	0.336723	-3.56897	0.000358383	0.00311452	194.382	223.379	82.0765	99.6748
Hsd11b1	5789.29	0.932924	0.261432	3.56852	0.000359002	0.0031167	4962.96	2997.17	7058.58	8138.44
Pla2g12a	192.953	-1.30232	0.364944	-3.56855	0.000358959	0.0031167	319.49	229.527	92.2208	130.574
Vkorc1	1028.54	-0.629373	0.176426	-3.56734	0.000360618	0.00312912	1314.15	1184.52	767.277	848.232
Mpp7	337.098	-0.860152	0.241138	-3.56705	0.000361016	0.00313096	409.444	460.078	253.607	225.265
Arfgef2	1523.45	0.553251	0.15516	3.56567	0.000362927	0.00314431	1175.6	1294.16	1838.88	1785.17
Hhipl1	1687.37	0.617627	0.17321	3.56577	0.000362786	0.00314431	1282.1	1381.26	2214.22	1871.89
Rhov	17.6478	6.07841	1.70481	3.56544	0.000363245	0.00314545	1.03395	0	39.655	29.9024
Atp1a4	64.7218	-3.84022	1.07714	-3.56522	0.000363558	0.00314655	26.8827	215.181	13.8331	2.99024
Ddx60	314.151	-1.55191	0.435874	-3.56045	0.00037022	0.00320258	282.268	654.765	165.075	154.496
Ereg	5257.9	2.3521	0.660803	3.55945	0.000371634	0.00321152	2360.51	1084.1	6420.41	11166.6
Ier2	5554.01	-0.741317	0.208262	-3.55954	0.000371508	0.00321152	7503.37	6397.03	3517.3	4798.34
Ttc39c	143.736	1.16902	0.328532	3.55832	0.000373241	0.00322376	83.7499	93.2452	206.575	191.376
Cmas	556.144	0.747024	0.209987	3.55748	0.000374436	0.00323243	397.036	433.436	645.546	748.557
Pigt	1660.44	0.510719	0.14357	3.55729	0.000374708	0.00323312	1391.7	1347.44	1944.01	1958.61
Eif4a2	7192.26	-0.496219	0.139608	-3.55438	0.000378872	0.00326738	8880.59	7953.51	5785.01	6149.93
Selenoi	702.838	0.734982	0.206809	3.55391	0.000379544	0.00327151	527.314	527.706	788.488	967.842
Gtse1	48.8073	2.35296	0.662139	3.55357	0.000380039	0.0032741	22.7469	9.22205	76.5433	86.717
Tlr2	422.544	1.01523	0.285782	3.55248	0.00038162	0.00328606	223.333	336.092	586.524	544.224
Arhgef17	2821.79	0.550379	0.155019	3.5504	0.000384642	0.00331039	2268.48	2311.66	3602.15	3104.87
4833411C07Rik	22.214	-3.22887	0.909611	-3.54973	0.000385628	0.00331718	45.4938	34.8389	5.53325	2.99024
Mknk2	2583.5	-0.713151	0.200975	-3.54845	0.000387502	0.00332992	3526.8	2891.62	1734.67	2180.88
Pmm2	808.604	0.659797	0.185935	3.54853	0.00038739	0.00332992	617.268	636.321	921.286	1059.54
Treh	20.9729	-3.30396	0.93116	-3.54822	0.00038784	0.00333112	35.1543	40.9869	2.76662	4.98374
Tob2	1407.32	-0.567243	0.159883	-3.54786	0.000388371	0.003334	1592.28	1768.58	1112.18	1156.23
Mdk	683.319	0.761686	0.214786	3.54626	0.000390743	0.00335266	541.789	472.374	940.652	778.46
Kmt5a	698.537	0.818724	0.230919	3.5455	0.000391866	0.00336059	510.771	500.04	762.666	1020.67
Ywhag	2027.98	0.595822	0.168141	3.54357	0.000394742	0.00338353	1759.78	1470.4	2470.6	2411.13
Cdc14a	333.83	-0.933632	0.263512	-3.54303	0.000395553	0.00338876	490.092	386.301	216.719	242.21
Fpr1	21.6324	3.25059	0.918021	3.54087	0.000398814	0.00341497	3.10185	5.12336	42.4216	35.8829
Pcdh7	3770.61	0.521695	0.147344	3.54066	0.000399131	0.00341596	3022.23	3170.34	4724.47	4165.41
Il10ra	195.883	1.51891	0.429108	3.53969	0.000400603	0.00342682	100.293	102.467	386.405	194.366
Reep3	2479.87	-0.473202	0.133759	-3.53773	0.000403585	0.00345058	2858.87	2906.99	2057.45	2096.16
Robo1	1737.7	0.834596	0.235925	3.53755	0.000403863	0.00345121	1294.5	1202.97	2653.19	1800.13
Ttpal	776.96	0.832566	0.235428	3.53639	0.000405639	0.00346289	650.354	467.25	977.541	1012.7
Arhgef9	222.539	-1.32609	0.374971	-3.53651	0.000405449	0.00346289	239.876	396.548	141.098	112.632
Lgals3	1719.03	1.30837	0.370309	3.5332	0.000410568	0.0035032	589.351	1388.43	2462.3	2436.05
Igkv5-39	222.505	-2.32863	0.659172	-3.53266	0.000411397	0.0035085	293.642	448.806	122.654	24.9187
Cavin4	11.5207	6.92844	1.96244	3.53051	0.000414753	0.00353534	0	0	34.1217	11.961
Slc12a6	1669.69	-0.592898	0.167953	-3.53014	0.000415345	0.00353859	2015.17	2001.18	1441.41	1221.02
Cpeb3	250.418	-0.916596	0.259741	-3.52889	0.000417309	0.00355353	345.339	309.451	172.453	174.431
mt-Cytb	29325.2	0.619085	0.175461	3.52833	0.000418185	0.0035592	20233.4	26022.6	34324.6	36720.2
Hbegf	218.739	1.40758	0.399054	3.52728	0.000419859	0.00357165	81.682	157.8	301.562	333.91
Ccnl1	3656.91	-0.69371	0.196713	-3.52652	0.000421062	0.00357841	5193.53	3845.59	2777.69	2810.83
Mpzl3	90.6374	1.52224	0.431656	3.52651	0.000421076	0.00357841	39.2901	54.3076	125.42	143.532
Laptm5	935.95	0.993979	0.281898	3.52602	0.000421848	0.00358316	620.37	631.198	1549.31	942.923
4930430E12Rik	17.7852	6.09017	1.72743	3.52556	0.000422586	0.00358763	1.03395	0	45.1882	24.9187
Dstn	4390.7	0.524907	0.148996	3.52295	0.000426767	0.00362131	3619.86	3581.23	4802.86	5558.86
Rpa2	245.26	-0.916619	0.260261	-3.52191	0.000428443	0.00363371	332.932	308.426	175.22	164.463
Tmem229a	58.0751	-2.01173	0.571431	-3.52052	0.000430704	0.00364993	70.3085	115.788	20.2886	25.9154
Capn6	80.322	-1.77832	0.505138	-3.52047	0.000430788	0.00364993	94.0894	154.725	40.5772	31.8959
Ovol2	10.6661	6.81501	1.93692	3.51847	0.000434043	0.00367566	0	0	14.7553	27.9089
Arhgap44	232.112	-1.07015	0.304322	-3.51651	0.000437266	0.00370111	297.777	330.969	127.265	172.437
Uqcrq	704.85	0.742372	0.21112	3.51635	0.000437519	0.00370139	488.024	566.644	807.854	956.878
Retnlb	521.737	6.32948	1.8013	3.51383	0.000441696	0.00373486	1.03395	24.5921	418.683	1642.64
[truncated: 14,898 more rows]

## Sheet: Distal GWTT vs GS4T
	baseMean	log2FoldChange	lfcSE	stat	pvalue	padj	GWTTD_1	GWTTD_2	GS4TD_1	GS4TD_2
Gsn	128993	-3.27298	0.131478	-24.8938	8.68109e-137	1.48612e-132	233024	234574	22831.7	25543.7
Angpt4	2212.69	4.89346	0.198988	24.5918	1.54551e-133	1.32288e-129	148.637	139.399	3792.88	4769.84
Cemip	1531.81	6.82644	0.282676	24.1493	7.58695e-129	4.32937e-125	32.27	21.2971	3398.71	2674.96
Cxcl5	2152.51	4.35904	0.184285	23.6538	1.07814e-123	4.61417e-120	217.089	182.961	3819.45	4390.56
Mmp10	6551.32	6.6037	0.288371	22.9	4.64249e-116	1.5895e-112	150.593	116.166	16850.9	9087.59
Enpp3	1573.58	-4.02464	0.184949	-21.7608	5.46115e-105	1.55816e-101	3079.34	2851.88	197.527	165.571
Dio2	1754.56	5.00954	0.230759	21.709	1.68806e-104	4.12828e-101	127.124	84.2204	3123.24	3683.65
Ntn1	4565.21	-3.01944	0.13935	-21.668	4.1119e-104	8.79894e-101	8399.97	7855.73	989.408	1015.73
Mgp	3986.79	-3.16149	0.147504	-21.4333	6.54185e-102	1.24433e-98	7562.91	6781.19	803.396	799.671
Gask1b	3904.25	-3.09741	0.146962	-21.0763	1.31309e-98	2.24787e-95	6964.45	7017.39	769.737	865.429
Col7a1	1829.93	4.8259	0.233883	20.6338	1.36423e-94	2.12312e-91	154.505	94.8689	3605.1	3465.24
Clec3b	9038.77	-3.08828	0.152659	-20.2299	5.34508e-91	7.62521e-88	16478.2	15875.1	2074.48	1727.34
Osr1	1726.57	-3.37591	0.167088	-20.2043	8.97291e-91	1.18159e-87	3041.2	3257.49	290.534	317.05
Frzb	1964.22	3.61258	0.180998	19.9592	1.24707e-88	1.52489e-85	316.833	276.862	3344.68	3918.5
Cxcl14	8020.58	2.96257	0.155366	19.0684	4.62533e-81	5.27874e-78	1645.77	2001.93	14324.7	14109.9
Nrg1	3284.49	2.99825	0.157511	19.0352	8.71289e-81	9.32225e-78	707.984	753.143	5429.79	6247.06
Lama1	5335.28	3.62478	0.196615	18.4359	6.76981e-76	6.8172e-73	758.834	841.235	8290.83	11450.2
Cd36	1148.39	-3.29859	0.180889	-18.2354	2.70054e-74	2.56836e-71	2170.89	1999.02	213.471	210.192
Hhip	2026.82	-2.93629	0.164166	-17.8861	1.51333e-71	1.36351e-68	3357.06	3813.15	461.488	475.575
Abi3bp	8573.06	-2.49205	0.139722	-17.8357	3.73215e-71	3.19453e-68	14736.6	14378.4	2430.56	2746.59
Cd34	6658	-2.40816	0.13812	-17.4353	4.45354e-68	3.63049e-65	11693.5	10717.3	2167.49	2053.78
Cp	6489.19	3.12787	0.183019	17.0904	1.7501e-65	1.36181e-62	1274.18	1390.12	10012.8	13279.7
Igfbp5	59312.9	2.96258	0.17375	17.0508	3.44848e-65	2.56672e-62	15378.1	11597.2	108321	101955
Mmp3	4611.01	4.50455	0.266461	16.9051	4.12473e-64	2.94214e-61	489.917	288.479	10304.2	7361.43
Pla1a	1286.1	3.47871	0.209194	16.6291	4.29003e-62	2.93764e-59	245.447	178.121	2411.07	2309.77
Cadm3	1838.15	-2.76136	0.167891	-16.4474	8.7594e-61	5.76739e-58	3309.14	3099.7	505.776	437.999
Rcan2	699.684	-3.76284	0.232784	-16.1645	8.97675e-59	5.6916e-56	1220.39	1385.28	85.0342	108.032
Ceacam2	791.456	6.79774	0.422518	16.0886	3.0659e-58	1.87447e-55	7.82303	20.3291	1135.56	2002.11
Anxa8	433.777	4.33777	0.274736	15.7889	3.71173e-56	2.19107e-53	41.0709	40.6581	771.508	881.869
Alpl	3147.34	2.58586	0.164943	15.6773	2.16278e-55	1.23415e-52	828.263	969.018	5074.59	5717.47
Hapln1	760.301	-4.60569	0.298271	-15.4413	8.63481e-54	4.76836e-51	1273.2	1649.56	76.1765	42.2733
Crlf1	376.462	4.48802	0.293351	15.2991	7.74641e-53	4.14409e-50	35.2036	29.0415	700.646	740.958
C1qtnf3	2912.11	-3.61318	0.236934	-15.2497	1.65356e-52	8.57798e-50	5225.78	5544.99	546.522	331.141
Sdc1	8267.73	2.55813	0.169161	15.1225	1.15169e-51	5.79875e-49	2337.13	2462.72	12422.1	15849
Adamts10	4991.67	-2.13167	0.141032	-15.1148	1.29382e-51	6.32824e-49	8107.59	8148.08	1754.72	1956.32
Gadd45g	3155.04	-2.11539	0.140016	-15.1082	1.43015e-51	6.80074e-49	5071.28	5181.97	1158.59	1208.31
Pcsk6	2690.92	-2.68757	0.17877	-15.0336	4.42092e-51	2.04545e-48	4403.39	4915.76	803.396	641.146
Aldh1a1	1896.17	-2.26709	0.151092	-15.0046	6.84753e-51	3.08481e-48	3096.94	3182.95	648.386	656.411
Col18a1	33598.7	2.1513	0.143577	14.9837	9.38721e-51	4.1205e-48	13339.2	11355.2	53967.5	55732.7
Igkv19-93	369.588	-5.09397	0.341773	-14.9045	3.08047e-50	1.31836e-47	794.037	642.785	23.9159	17.6139
Tcf21	6565.01	-2.23408	0.150349	-14.8592	6.06034e-50	2.53042e-47	11626	10030	2217.98	2386.1
Bdkrb1	945.271	2.80732	0.191576	14.6538	1.2738e-48	5.19194e-46	229.801	242.981	1761.8	1546.5
Col14a1	18481	-1.79051	0.123197	-14.5337	7.41371e-48	2.95152e-45	28969.6	28377.4	8405.1	8171.67
Clca3b	834.353	4.78634	0.330953	14.4623	2.09605e-47	8.15506e-45	44.9824	71.6357	1194.02	2026.77
Lrat	397.728	7.20693	0.501218	14.3788	7.02562e-47	2.6727e-44	4.88939	5.8083	862.743	717.472
Edil3	2592.24	-2.77966	0.195587	-14.2119	7.73158e-46	2.87732e-43	3862.62	5188.75	681.159	636.449
Inhbb	920.007	3.21283	0.226143	14.2071	8.2821e-46	3.01662e-43	184.819	173.281	1424.32	1897.6
Itga5	5673.35	1.86038	0.131249	14.1745	1.31848e-45	4.70232e-43	2424.16	2476.27	9065.89	8727.1
Atp1a2	1827.45	-2.40635	0.172662	-13.9368	3.78764e-44	1.32328e-41	2846.6	3303.95	608.526	550.728
Itih5	7434.79	-2.16157	0.155165	-13.9307	4.12016e-44	1.41066e-41	12092.4	12212	2454.48	2980.27
Mmp13	5555.87	7.33143	0.532844	13.7591	4.49359e-43	1.50835e-40	63.5621	73.5718	15154.7	6931.65
Lox	8369.76	2.72535	0.19823	13.7484	5.20446e-43	1.71337e-40	2443.72	1953.53	12456.6	16625.2
A730049H05Rik	277.221	4.97927	0.36349	13.6985	1.03652e-42	3.34796e-40	20.5354	13.5527	521.72	553.076
Lama5	5681.05	1.99735	0.145979	13.6824	1.29265e-42	4.09794e-40	2409.49	2142.29	9447.65	8724.75
Uck2	1437.99	2.34797	0.17173	13.6725	1.48283e-42	4.57636e-40	441.023	503.386	2483.71	2323.86
Saa1	296.012	4.57413	0.334568	13.6718	1.49703e-42	4.57636e-40	28.3585	19.361	552.722	583.607
Chrdl2	634.908	3.75319	0.275293	13.6334	2.53329e-42	7.60831e-40	103.655	71.6357	1018.64	1345.7
Tnfrsf21	754.654	3.48764	0.256401	13.6023	3.87946e-42	1.14504e-39	103.655	143.271	1202.88	1568.81
Pcolce2	678.939	-3.20267	0.236636	-13.5341	9.83558e-42	2.85382e-39	1088.38	1362.05	144.381	120.949
Chl1	2828.46	2.60647	0.192955	13.5082	1.3999e-41	3.99414e-39	884.002	711.517	4329.66	5388.68
Hif1a	3036.72	1.90566	0.141613	13.4568	2.80801e-41	7.88038e-39	1308.4	1250.72	4900.1	4687.64
Il1rn	776.669	4.05886	0.30263	13.412	5.14618e-41	1.42093e-38	58.6727	117.134	1521.76	1409.11
Igf1	7997.2	2.32044	0.173989	13.3367	1.4159e-40	3.84743e-38	2311.7	3024.19	12984.5	13668.4
Dpt	24470.4	-1.76248	0.132688	-13.2829	2.90892e-40	7.7809e-38	39163	36437.4	11600.1	10681.1
Wnt2b	5145.24	-1.90165	0.145268	-13.0906	3.72501e-39	9.81053e-37	8403.89	7830.56	2049.68	2296.85
Itga1	4248.96	2.04334	0.156285	13.0745	4.60869e-39	1.1954e-36	1652.61	1666.01	7428.98	6248.23
Tnxb	43528.5	-2.02921	0.15546	-13.053	6.11119e-39	1.56145e-36	67570.4	72279.5	15386.8	18877.4
Hmcn2	18101.4	-3.19219	0.244752	-13.0426	7.00551e-39	1.76364e-36	34239.4	31023.1	2610.37	4532.64
Lamb3	493.626	5.08681	0.39166	12.9878	1.43453e-38	3.55908e-36	22.4912	33.8818	661.672	1256.46
Cd38	915.244	2.32536	0.179354	12.9652	1.92752e-38	4.71388e-36	298.253	310.744	1550.1	1501.88
Ighv2-9	304.562	-6.27779	0.485444	-12.9321	2.96773e-38	7.15557e-36	525.121	676.667	3.54309	12.9169
Grem1	10703.7	2.03417	0.158426	12.8399	9.80561e-38	2.33142e-35	4651.77	3750.23	17226.5	17186.5
Slco2b1	1888.04	-2.09911	0.163826	-12.8131	1.38573e-37	3.24962e-35	2860.29	3262.33	697.989	731.564
Kcnj8	1676.69	2.80007	0.218589	12.8097	1.44613e-37	3.34546e-35	350.08	491.769	2673.26	3191.64
Inmt	248.765	-4.32033	0.339044	-12.7427	3.42473e-37	7.81705e-35	475.249	472.408	23.9159	23.4852
Wfdc1	1242.56	-2.72029	0.213835	-12.7215	4.49195e-37	1.01181e-34	2187.51	2129.71	381.768	271.254
Efcc1	751.225	-2.48376	0.196651	-12.6303	1.43743e-36	3.19576e-34	1227.24	1321.39	217.9	238.375
Dact1	1512.96	-2.04051	0.161851	-12.6074	1.92327e-36	4.22108e-34	2359.62	2508.22	572.209	611.789
Il1a	587.051	4.90521	0.389875	12.5815	2.66905e-36	5.78374e-34	38.1373	37.754	1557.19	715.124
Ces1f	329.068	4.15376	0.331358	12.5356	4.76896e-36	1.0205e-33	25.4248	44.5303	586.382	659.934
Hr	1115.5	-3.01698	0.242654	-12.4333	1.72466e-35	3.64499e-33	2062.35	1910.93	298.505	190.23
Nr1d1	4614.24	-2.49347	0.201454	-12.3774	3.46396e-35	7.23165e-33	6862.75	8809.26	1209.08	1575.86
Nt5e	429.411	3.0506	0.24756	12.3227	6.83855e-35	1.41047e-32	98.7657	86.1565	720.133	812.588
Serpine2	2590.83	1.93451	0.157235	12.3033	8.69464e-35	1.77195e-32	1154.87	994.187	4152.5	4061.76
Pi16	2569.44	-1.77961	0.144759	-12.2936	9.80543e-35	1.97481e-32	4091.44	3868.33	1175.42	1142.55
Lgi2	6399.07	2.12144	0.173223	12.2469	1.74614e-34	3.47584e-32	2700.9	2082.28	10129.7	10683.4
Marcksl1	1205.05	2.04156	0.167263	12.2056	2.90004e-34	5.70641e-32	483.072	458.856	1893.78	1984.5
Gpc3	918.642	-2.33324	0.193002	-12.0892	1.20449e-33	2.34315e-31	1421.83	1644.72	314.449	293.565
Steap2	1240.32	2.0676	0.172937	11.9558	6.05655e-33	1.16497e-30	469.382	485.961	1887.58	2118.36
Kcnn3	1098.25	-2.26438	0.189627	-11.9412	7.21671e-33	1.3727e-30	1812.01	1822.84	340.137	418.036
Krt7	414.408	4.50208	0.37954	11.8619	1.86587e-32	3.50147e-30	27.3806	42.5942	573.095	1014.56
Sod2	2706.87	2.07252	0.17473	11.8612	1.88174e-32	3.50147e-30	1052.2	1027.1	3883.23	4864.96
Plekha6	6329.88	-2.21403	0.18716	-11.8296	2.74475e-32	5.05241e-30	8917.27	11911.9	2105.48	2384.92
Opcml	213.441	-6.12668	0.518086	-11.8256	2.87798e-32	5.2413e-30	459.603	382.38	7.08618	4.69704
Lama3	464.009	4.03075	0.342203	11.7788	5.01951e-32	9.04516e-30	41.0709	65.8274	679.388	1069.75
Smim41	207.716	4.30926	0.366057	11.7721	5.43535e-32	9.69248e-30	18.5797	21.2971	379.997	410.991
Fgl2	1749.49	-2.1838	0.185807	-11.7531	6.81125e-32	1.20208e-29	2560.09	3176.17	661.672	600.047
Plekhg4	236.674	4.54258	0.389877	11.6513	2.25956e-31	3.94709e-29	17.6018	21.2971	374.682	533.114
Tnfrsf9	262.469	4.90101	0.422079	11.6116	3.59787e-31	6.2214e-29	14.6682	19.361	634.213	381.634
Il1r1	6114.6	1.65936	0.143826	11.5373	8.55586e-31	1.46468e-28	3077.38	2803.47	8838.24	9739.31
Ctps	1211.87	1.94587	0.168797	11.5278	9.55e-31	1.61868e-28	479.16	519.843	1967.3	1881.16
Ephx1	1350.59	-2.62081	0.227823	-11.5037	1.26371e-30	2.12093e-28	1952.82	2695.05	416.313	338.187
Lum	11507.4	-2.02717	0.177471	-11.4225	3.22712e-30	5.3636e-28	19143.9	17819.9	5172.03	3893.84
Sulf1	5963.24	1.88547	0.165273	11.4082	3.80459e-30	6.26257e-28	2695.03	2386.24	10286.5	8485.2
Apod	1060.12	2.22617	0.195943	11.3613	6.51463e-30	1.06213e-27	395.063	351.402	1588.19	1905.82
Spint1	359.787	3.4774	0.30641	11.3488	7.51574e-30	1.21379e-27	44.9824	73.5718	690.017	630.577
Enpp2	1255.68	-2.21782	0.195574	-11.3401	8.30839e-30	1.32927e-27	1934.24	2198.44	396.826	493.189
Ddit4	2250.94	2.45519	0.217237	11.3019	1.28403e-29	2.03531e-27	658.112	730.878	4504.16	3110.61
Ecm2	883.878	-2.1903	0.194384	-11.2679	1.89106e-29	2.97001e-27	1357.3	1542.1	300.277	335.838
Igsf10	5051.44	-1.68087	0.149521	-11.2418	2.54274e-29	3.95719e-27	8202.44	7200.36	2497.88	2305.07
Adcyap1r1	1043.23	-2.48647	0.221275	-11.237	2.68303e-29	4.13791e-27	1952.82	1589.54	356.966	273.602
Frmpd4	198.477	-4.29576	0.382579	-11.2284	2.95633e-29	4.5187e-27	411.687	343.658	18.6012	19.9624
Prss35	233.307	6.42791	0.572603	11.2258	3.0477e-29	4.61713e-27	4.88939	5.8083	333.051	589.478
Lamc2	1005.69	3.28822	0.293353	11.2091	3.68065e-29	5.52711e-27	160.372	212.971	1352.58	2296.85
Cpz	855.355	4.06508	0.3633	11.1893	4.59888e-29	6.84593e-27	112.456	80.3482	1022.18	2206.43
Dbp	1550.85	-3.70738	0.331646	-11.1787	5.18233e-29	7.64796e-27	1885.35	3876.07	182.469	259.511
Cpm	422.011	4.04898	0.362924	11.1566	6.65047e-29	9.73072e-27	28.3585	67.7635	805.168	786.754
Pappa2	729.418	3.43774	0.308252	11.1524	6.97281e-29	1.01159e-26	164.284	82.2843	1324.23	1346.88
H19	230.348	6.70125	0.60206	11.1305	8.909e-29	1.28162e-26	5.86727	2.90415	345.451	567.167
Aspn	2669.49	-1.73904	0.156273	-11.1282	9.14553e-29	1.30469e-26	3816.66	4399.79	1225.02	1236.5
Pianp	710.123	-2.28433	0.205591	-11.111	1.10906e-28	1.56909e-26	1201.81	1153.92	220.557	264.208
Smoc1	850.368	2.89342	0.261071	11.0829	1.51908e-28	2.13157e-26	196.554	207.163	1821.15	1176.61
Duox2	341.089	4.8809	0.44074	11.0743	1.67116e-28	2.3259e-26	19.5576	25.1693	418.971	900.657
Tnc	26198.2	2.52997	0.228685	11.0631	1.89452e-28	2.6155e-26	8293.39	7173.25	55072.9	34253.1
Mmp8	229.456	7.2876	0.662285	11.0037	3.66663e-28	5.02152e-26	4.88939	0.96805	488.061	423.908
Hsd11b1	4315.11	1.75111	0.159375	10.9874	4.39566e-28	5.97217e-26	1786.58	2166.5	6563.58	6743.77
Gpnmb	3074.98	2.58517	0.235623	10.9716	5.23151e-28	7.05182e-26	1071.75	685.379	5785.87	4756.92
Col15a1	13828	-2.23062	0.203358	-10.9689	5.39056e-28	7.20945e-26	26228.7	19369.7	5461.68	4251.99
Clca4a	285.987	5.78151	0.528175	10.9462	6.92833e-28	9.19427e-26	4.88939	15.4888	375.568	748.003
Rpl34	2216.22	-1.68418	0.154019	-10.9349	7.85205e-28	1.03399e-25	3284.69	3477.24	1103.67	999.295
Tmtc2	1819.54	-1.92476	0.176053	-10.9328	8.0299e-28	1.04934e-25	2728.28	3033.87	825.54	690.465
Scn5a	241.915	4.69508	0.430905	10.8959	1.20618e-27	1.56428e-25	20.5354	15.4888	589.925	341.709
Prlr	240.205	-3.48815	0.322097	-10.8295	2.49503e-27	3.21146e-25	457.647	424.006	34.5451	44.6219
Myo7a	1062.48	1.87594	0.173474	10.814	2.95519e-27	3.77537e-25	470.359	439.495	1620.96	1719.12
Spry1	1959.45	-1.60674	0.148609	-10.8119	3.02373e-27	3.83432e-25	2895.5	3004.83	962.835	974.635
Abcc9	1801.45	1.90412	0.176219	10.8054	3.246e-27	4.0859e-25	759.811	759.919	3125.01	2561.06
Adamts9	1496.52	1.94526	0.180518	10.776	4.46914e-27	5.58447e-25	573.037	661.178	2546.6	2205.26
Gm10824	203.853	-4.0422	0.375659	-10.7603	5.30037e-27	6.57515e-25	370.616	398.837	28.3447	17.6139
Cacna1c	689.976	2.15469	0.200414	10.7512	5.84939e-27	7.20401e-25	259.138	246.853	1062.04	1191.87
Bmp6	4060.01	-1.59913	0.148846	-10.7435	6.35949e-27	7.77629e-25	6461.82	5747.31	1940.73	2090.18
Cys1	505.658	-3.24047	0.301886	-10.7341	7.04029e-27	8.54771e-25	702.117	1126.81	93.8919	99.812
Acod1	219.866	4.72102	0.442336	10.6729	1.36288e-26	1.64304e-24	23.4691	8.71245	470.345	376.937
Adam8	707.817	2.84694	0.266768	10.672	1.3763e-26	1.64761e-24	203.399	142.303	1425.21	1060.36
S100a14	214.188	4.18177	0.391917	10.6701	1.4055e-26	1.67089e-24	15.6461	29.0415	369.367	442.696
Muc4	169.016	5.00274	0.469539	10.6546	1.65983e-26	1.95963e-24	8.8009	11.6166	276.361	379.286
Rbm46	194.405	4.24512	0.398883	10.6425	1.88951e-26	2.21552e-24	25.4248	13.5527	364.053	374.589
Podn	2322.25	-1.99392	0.187719	-10.6218	2.35904e-26	2.74724e-24	3276.87	4147.13	868.057	996.946
Sema3d	545.641	-2.60477	0.245655	-10.6034	2.87455e-26	3.32496e-24	876.179	997.092	131.98	177.313
Ogn	9403.71	-1.52887	0.144716	-10.5647	4.34431e-26	4.99129e-24	13828.2	14104.5	4473.15	5209.01
Ddr2	9614.55	-1.46913	0.139699	-10.5164	7.25976e-26	8.28532e-24	13671.7	14582.7	5388.16	4815.64
Ppp1r9a	419.353	-2.55343	0.24343	-10.4894	9.66675e-26	1.09593e-23	666.913	766.696	127.551	116.252
Cxcl12	17478.1	-1.63364	0.155819	-10.4842	1.02097e-25	1.14986e-23	28170.7	24700.8	7823.15	9217.94
Scrn1	554.446	-2.27444	0.217166	-10.4733	1.14603e-25	1.28228e-23	946.586	890.606	176.269	204.321
Hcar1	300.15	-2.82356	0.270543	-10.4367	1.68647e-25	1.87472e-23	543.7	508.226	73.5192	75.1526
Tspan18	336.084	-2.80253	0.269375	-10.4038	2.38249e-25	2.63134e-23	567.169	607.935	75.2907	93.9408
Prom1	739.581	3.24992	0.313444	10.3684	3.45199e-25	3.78812e-23	143.748	137.463	938.034	1739.08
Pappa	7540.49	2.85624	0.275829	10.3551	3.96782e-25	4.32644e-23	1385.65	2273.95	10324.6	16177.8
Tnik	556.676	-2.16779	0.209938	-10.3259	5.38373e-25	5.83317e-23	881.068	939.977	196.642	209.018
Col4a1	99546.3	1.73224	0.168089	10.3054	6.65795e-25	7.1684e-23	52132.6	39988.2	150367	155697
Arrdc4	2150.96	-1.53467	0.149036	-10.2974	7.24258e-25	7.74911e-23	3264.16	3132.61	1137.33	1069.75
Cd300lf	151.463	4.35611	0.423135	10.2949	7.43323e-25	7.90369e-23	12.7124	15.4888	292.305	285.345
Col4a2	60158.5	1.75873	0.171134	10.2769	8.95423e-25	9.46219e-23	31174.8	23714.3	90487.9	95257.1
Rgs6	159.934	-4.50774	0.439573	-10.2548	1.12582e-24	1.18239e-22	333.456	279.766	15.9439	10.5683
Bdnf	153.608	6.11131	0.598479	10.2114	1.76296e-24	1.84025e-22	2.93363	5.8083	267.503	338.187
Sspn	1179.46	-1.68633	0.165227	-10.2061	1.86163e-24	1.93146e-22	1824.72	1774.44	549.179	569.516
F11r	661.39	2.01888	0.198324	10.1797	2.44332e-24	2.51971e-22	262.071	261.374	1012.44	1109.68
Flt3l	462.108	-2.27194	0.223613	-10.1601	2.98685e-24	3.06179e-22	787.192	744.43	162.982	153.828
Ltbp4	69581	-2.19659	0.216211	-10.1595	3.00643e-24	3.06352e-22	114713	113765	19372.7	30473.2
Inava	289.858	4.21332	0.41651	10.1158	4.70214e-24	4.76307e-22	17.6018	41.6262	447.315	652.888
Fabp5	411.653	3.10765	0.309692	10.0346	1.07364e-23	1.08116e-21	95.8321	75.5079	889.316	585.955
Slc2a1	1000.95	2.31328	0.2312	10.0055	1.44117e-23	1.44277e-21	280.651	390.124	1822.92	1510.1
Anpep	2433.15	-1.54224	0.154345	-9.99218	1.64914e-23	1.64137e-21	3764.83	3481.11	1306.52	1180.13
Nid2	3221.79	2.3743	0.237938	9.97864	1.89043e-23	1.87065e-21	963.21	1120.03	4169.33	6634.57
Nt5dc2	473.072	2.66342	0.267128	9.97058	2.0503e-23	2.01719e-21	153.527	104.549	859.2	775.011
Adamtsl4	2905.99	-1.47317	0.14786	-9.96328	2.20661e-23	2.15857e-21	4075.8	4469.49	1496.96	1581.73
Bmper	862.844	2.79207	0.280742	9.94534	2.64274e-23	2.57051e-21	252.293	182.961	1184.28	1831.84
Stc1	420.142	4.44251	0.447889	9.91878	3.4493e-23	3.33608e-21	39.1151	34.8498	1163.91	442.696
Gprasp2	145.89	-4.19682	0.424141	-9.89488	4.38143e-23	4.2138e-21	268.917	284.607	15.9439	14.0911
Bhlhe22	233.441	4.34224	0.438961	9.89209	4.50531e-23	4.30874e-21	28.3585	15.4888	328.622	561.296
Slc7a11	343.12	4.25899	0.430959	9.8826	4.95296e-23	4.71054e-21	44.9824	23.2332	862.743	441.522
Serinc2	352.529	2.85347	0.290129	9.83518	7.94261e-23	7.51213e-21	85.0754	86.1565	519.063	719.821
Cd55	5376.39	-1.54515	0.157471	-9.8123	9.96692e-23	9.37493e-21	8645.42	7372.67	2891.16	2596.29
Ar	568.743	-2.11389	0.215527	-9.80798	1.04028e-22	9.73146e-21	891.825	955.465	197.527	230.155
Shc3	213.366	-3.737	0.381475	-9.79618	1.16921e-22	1.08781e-20	459.603	334.945	35.4309	23.4852
Mill2	653.532	-1.99178	0.203573	-9.7841	1.31758e-22	1.21922e-20	1096.2	993.219	274.59	250.117
Itgb3	2466.1	1.71801	0.176434	9.73738	2.0887e-22	1.92239e-20	1149.01	1151.01	4215.39	3348.99
Chrdl1	230.222	-2.94552	0.304052	-9.68754	3.40624e-22	3.11826e-20	394.085	421.102	54.0321	51.6674
Loxl2	21981.2	1.53753	0.158935	9.67396	3.89022e-22	3.54238e-20	12020.1	10508.2	35637.3	29759.3
Runx1	1448.19	1.57593	0.163264	9.65265	4.78997e-22	4.3386e-20	762.745	692.156	2123.2	2214.65
Itga6	693.509	2.70394	0.280618	9.63564	5.65411e-22	5.06768e-20	195.576	173.281	922.09	1483.09
Sgk1	2924.98	1.61215	0.167306	9.63595	5.63665e-22	5.06768e-20	1315.25	1568.24	4164.02	4652.42
Apoe	26968.2	2.05728	0.213946	9.61586	6.85344e-22	6.11063e-20	10670.6	10227.4	52856.7	34118.1
St3gal1	3240.92	1.32917	0.13838	9.60519	7.60157e-22	6.74255e-20	1852.1	1838.33	4524.53	4748.71
C1qtnf6	2349.13	1.53081	0.160334	9.54768	1.32628e-21	1.17034e-19	1291.78	1123.91	3357.08	3623.76
Pdgfd	558.249	-2.07795	0.217689	-9.54549	1.35464e-21	1.18317e-19	972.011	833.491	216.129	211.367
Rbp1	1501.24	1.57413	0.164908	9.54555	1.35392e-21	1.18317e-19	759.811	750.239	2380.07	2114.84
Hpgd	500.927	-2.51291	0.263287	-9.54436	1.36951e-21	1.19009e-19	916.272	789.929	175.383	122.123
Slc39a14	3705.88	2.60728	0.273348	9.53831	1.45175e-21	1.25517e-19	1093.27	996.124	4433.29	8300.84
Fbln1	30088.2	-2.15377	0.226753	-9.49833	2.13282e-21	1.83476e-19	51662.3	46604.8	8439.64	13646.1
Zbtb20	4289.33	-1.44999	0.152688	-9.49644	2.17197e-21	1.8591e-19	6458.89	6102.59	2473.96	2121.89
Ppp1r15a	4167.28	-1.51886	0.159995	-9.4932	2.24048e-21	1.9082e-19	5634.53	6723.11	2236.58	2074.92
Gsr	668.77	1.99431	0.210353	9.48078	2.52398e-21	2.13901e-19	253.27	283.639	1150.62	987.552
Tpst1	1947.89	-1.58541	0.167294	-9.47678	2.62255e-21	2.2116e-19	3143.88	2700.86	1009.78	937.059
Tpm3-rs7	1314.22	7.53723	0.796589	9.46188	3.02445e-21	2.53802e-19	5.86727	22.2652	2726.41	2502.35
Golm1	1024.43	1.88855	0.200477	9.42032	4.49712e-21	3.75542e-19	462.536	408.517	1450.01	1776.65
Ndst3	220.063	-3.28275	0.350376	-9.36922	7.30687e-21	6.07215e-19	333.456	464.664	39.8598	42.2733
Rgs4	241.34	3.53357	0.377329	9.36471	7.6263e-21	6.30699e-19	34.2257	42.5942	549.179	339.361
Ifi202b	443.582	-9.77659	1.04621	-9.3448	9.20612e-21	7.5769e-19	843.909	928.36	0.885773	1.17426
Tnf	445.095	2.72301	0.291812	9.33136	1.04519e-20	8.56108e-19	88.9869	145.208	815.797	730.389
Pcdh1	272.98	3.1283	0.335532	9.32342	1.12652e-20	9.18326e-19	65.5178	46.4664	412.77	567.167
Lmcd1	304.179	2.47266	0.265517	9.31261	1.24727e-20	1.01194e-18	91.9206	93.9009	544.75	486.143
Csf3	675.769	6.97179	0.749676	9.29973	1.40805e-20	1.137e-18	4.88939	16.4569	1129.36	1552.37
Txnip	7677.3	-1.97101	0.212015	-9.29657	1.45054e-20	1.16058e-18	13044.9	11421.1	2506.74	3736.49
F2rl1	309.847	3.12431	0.336072	9.29655	1.4508e-20	1.16058e-18	80.186	47.4345	620.927	490.84
Il1b	1857.06	2.97244	0.319757	9.29595	1.45893e-20	1.16165e-18	428.311	411.421	4511.24	2077.26
Has1	2359.02	-2.51453	0.270651	-9.29067	1.5332e-20	1.21513e-18	2897.45	5132.6	640.414	765.617
Stard9	2143.26	-1.571	0.169301	-9.27932	1.70565e-20	1.34558e-18	2956.13	3458.84	1136.45	1021.61
Tpd52	769.956	2.00065	0.215748	9.27312	1.80775e-20	1.41958e-18	272.828	342.69	1147.96	1316.34
Mettl7a1	847.425	-2.0753	0.224119	-9.25979	2.04839e-20	1.6012e-18	1304.49	1433.68	274.59	376.937
Igkv3-4	292.548	-5.05436	0.546392	-9.25043	2.2359e-20	1.73983e-18	299.231	837.363	23.0301	10.5683
Gsto1	696.459	2.28452	0.247193	9.24184	2.42294e-20	1.87685e-18	190.686	283.639	1123.16	1188.35
Actn1	5213.89	1.5403	0.166688	9.24063	2.45051e-20	1.88965e-18	2758.59	2577.92	8606.17	6912.87
Gpx2	357.442	4.30114	0.466633	9.21738	3.04436e-20	2.32663e-18	20.5354	48.4025	436.686	924.142
Retnlg	139.375	4.22747	0.45862	9.21781	3.03232e-20	2.32663e-18	18.5797	9.6805	246.245	282.997
Fam129a	3593.58	-1.8574	0.201541	-9.21598	3.08455e-20	2.34686e-18	5896.61	5370.74	1821.15	1285.81
Sh2b2	431.381	2.08064	0.226197	9.19835	3.63491e-20	2.75336e-18	168.195	161.664	675.845	719.821
Nptx2	244.236	4.6642	0.507786	9.18538	4.10088e-20	3.09265e-18	28.3585	8.71245	337.479	602.395
Abca1	3116.68	1.3534	0.147479	9.17689	4.43736e-20	3.33172e-18	1718.13	1788.96	4715.86	4243.77
Cwh43	121.889	5.22922	0.57047	9.16651	4.88576e-20	3.65238e-18	4.88939	7.7444	193.099	281.822
Ecscr	207.568	2.89782	0.316236	9.16348	5.02512e-20	3.74022e-18	48.8939	49.3706	384.425	347.581
Galnt3	129.495	4.83444	0.528411	9.14901	5.74555e-20	4.25793e-18	8.8009	8.71245	193.984	306.482
Akap12	4019.54	-1.33575	0.146396	-9.12426	7.22283e-20	5.32964e-18	5885.85	5631.15	2418.16	2143.02
Reck	2095.03	-1.48448	0.162769	-9.12013	7.50357e-20	5.51303e-18	2933.63	3239.1	1035.47	1171.91
Cxcl2	2153.98	2.69265	0.295837	9.10183	8.88256e-20	6.49832e-18	535.877	618.584	4949.7	2511.74
Mcam	1105.27	2.31177	0.254253	9.09239	9.68882e-20	7.058e-18	388.218	353.338	2251.63	1427.9
Ms4a6d	399.634	2.7022	0.297601	9.07992	1.08655e-19	7.88165e-18	111.478	101.645	833.512	551.902
Cyp26b1	350.784	2.23322	0.246623	9.05522	1.36295e-19	9.84489e-18	116.368	129.719	582.839	574.213
Itgb4	706.71	3.12865	0.34554	9.05437	1.37363e-19	9.88034e-18	135.925	153.92	820.226	1716.77
Igsf6	245.001	2.88814	0.319442	9.04121	1.54954e-19	1.1099e-17	56.7169	60.0191	493.376	369.892
Ifi205	310.305	2.68955	0.297794	9.03157	1.69221e-19	1.20704e-17	91.9206	74.5399	464.145	610.615
Rgs5	2208.13	1.86006	0.206003	9.02925	1.72854e-19	1.22783e-17	1060.02	848.012	3919.55	3004.93
Gpm6b	3211.68	1.54623	0.171264	9.02835	1.7428e-19	1.23285e-17	1669.24	1606.96	4253.48	5317.05
Ablim1	1803.34	-2.19398	0.243076	-9.02589	1.78243e-19	1.2557e-17	2887.67	3030	492.49	803.193
Entpd1	1616.27	-1.43875	0.159482	-9.02144	1.85626e-19	1.30235e-17	2306.81	2415.28	831.741	911.225
Chst11	2263.96	1.37034	0.153153	8.94754	3.63497e-19	2.53988e-17	1304.49	1221.68	3415.54	3114.14
Actb	19382.9	1.28946	0.144333	8.93393	4.11141e-19	2.86111e-17	12121.8	10388.1	28240.2	26781.3
Rnf180	202.035	3.7069	0.415022	8.93182	4.19052e-19	2.90436e-17	28.3585	29.0415	272.818	477.924
Efemp1	7193.89	-1.50204	0.168443	-8.9172	4.78245e-19	3.30124e-17	10504.4	10760.8	3292.42	4217.94
Nudt4	2228.91	1.29391	0.145541	8.89038	6.08982e-19	4.18681e-17	1258.53	1324.29	3179.92	3152.89
Smad9	349.426	-2.39212	0.269108	-8.88907	6.16205e-19	4.21952e-17	566.192	606.967	96.5493	127.994
Phf24	224.939	-2.72522	0.30756	-8.86076	7.9471e-19	5.42018e-17	377.461	403.677	54.0321	64.5843
Col22a1	395.196	2.05574	0.233028	8.82187	1.12568e-18	7.64701e-17	159.394	147.144	644.843	629.403
Cd14	1832.63	1.88542	0.213914	8.81391	1.20851e-18	8.17724e-17	822.396	739.59	3376.57	2391.97
Enpp5	681.53	-2.01372	0.229054	-8.7915	1.47583e-18	9.94672e-17	1139.23	1044.53	231.187	311.179
Abcb1b	472.6	1.90755	0.216991	8.79093	1.4833e-18	9.95791e-17	197.531	200.386	767.965	724.518
Smox	1174.18	2.48831	0.283203	8.78631	1.54552e-18	1.02949e-16	404.842	305.904	2500.54	1485.44
Fkbp5	1632.64	2.62765	0.299059	8.7864	1.54425e-18	1.02949e-16	405.819	503.386	1928.33	3693.05
Lrrc17	1139.26	-2.01183	0.229074	-8.78248	1.59913e-18	1.06107e-16	1862.86	1787.02	365.824	541.334
Flnb	6183.92	1.22407	0.139399	8.78104	1.61976e-18	1.07061e-16	3856.75	3557.58	8318.29	9003.05
Egln3	337.93	2.18886	0.249511	8.7726	1.74595e-18	1.14957e-16	116.368	126.815	569.552	538.985
Acsl4	2857.98	1.21713	0.138863	8.76497	1.86827e-18	1.2254e-16	1728.89	1709.58	4044.44	3949.03
Pigz	163.133	-3.64184	0.415951	-8.75545	2.03285e-18	1.32826e-16	265.983	338.818	30.1163	17.6139
Lsamp	105.441	-4.65878	0.532632	-8.74671	2.19663e-18	1.42981e-16	217.089	188.77	8.85773	7.04556
Gria4	411.481	-2.59668	0.297413	-8.73089	2.5267e-18	1.63843e-16	714.829	698.932	145.267	86.8952
Fth1	28230.5	1.33729	0.153278	8.72462	2.67083e-18	1.72536e-16	17331.9	14686.3	38049.3	42854.6
Gstt1	768.315	-2.00268	0.229618	-8.7218	2.7382e-18	1.76223e-16	1167.59	1293.31	355.195	257.163
Clstn2	119.512	4.89129	0.560919	8.72014	2.77866e-18	1.78157e-16	5.86727	9.6805	177.155	285.345
Parm1	1081.04	1.66714	0.191577	8.7022	3.25515e-18	2.07929e-16	480.138	555.661	1768.89	1519.49
Abca8a	3439.15	-2.2759	0.262069	-8.68438	3.8083e-18	2.42358e-16	4700.66	6699.87	903.488	1452.56
Pi15	1510.24	1.44092	0.165953	8.68269	3.86531e-18	2.45075e-16	864.444	761.855	2258.72	2155.94
Nek6	1218.96	1.64155	0.189347	8.6695	4.34008e-18	2.74162e-16	582.815	600.191	1651.97	2040.86
Dusp2	329.209	2.18433	0.252334	8.65653	4.86353e-18	3.06098e-16	117.345	120.038	514.634	564.819
Acp5	689.172	2.92253	0.337902	8.64905	5.1931e-18	3.25643e-16	197.531	123.91	1558.07	877.172
Nectin2	815.774	1.9003	0.219944	8.63991	5.6255e-18	3.51471e-16	390.173	299.127	1197.57	1376.23
Sh3bgrl2	272.046	3.09642	0.358486	8.6375	5.74558e-18	3.57667e-16	49.8718	63.8913	372.025	602.395
Itgam	1539.69	2.51661	0.291457	8.63458	5.89436e-18	3.656e-16	456.669	459.824	3442.11	1800.14
Dner	194.664	-2.80478	0.324928	-8.63199	6.0293e-18	3.71279e-16	327.589	353.338	46.0602	51.6674
Gask1a	260.052	-2.84221	0.329255	-8.63225	6.01563e-18	3.71279e-16	484.05	427.878	49.6033	78.6754
Bmp7	3973.22	1.27748	0.148025	8.63018	6.12542e-18	3.75846e-16	2327.35	2314.61	6002	5248.94
Peg13	1504.42	-1.51541	0.17567	-8.62644	6.32904e-18	3.86953e-16	2331.26	2125.84	717.476	843.118
Il1rl1	2741.5	5.55834	0.645344	8.61298	7.11845e-18	4.33668e-16	136.903	90.9967	7544.13	3193.99
Dhrs9	151.793	4.25431	0.494583	8.60183	7.8457e-18	4.76278e-16	20.5354	9.6805	222.329	354.626
H2-T23	2526.43	-1.21311	0.141108	-8.59706	8.17833e-18	4.94717e-16	3522.32	3538.22	1538.59	1506.57
Lin7a	187.525	-2.9318	0.341094	-8.59531	8.30401e-18	5.00551e-16	343.235	319.457	38.0882	49.3189
Gstm1	2724.88	-1.59883	0.186031	-8.59443	8.36806e-18	5.02641e-16	3768.74	4423.99	1196.68	1510.1
Dcn	71496.9	-1.05733	0.123046	-8.59302	8.47093e-18	5.07041e-16	95165.2	98002.5	47594.4	45225.4
Ror2	1309.44	1.7944	0.208952	8.58761	8.87947e-18	5.29644e-16	607.262	564.373	1731.69	2334.43
Kif26b	501.3	2.8873	0.336268	8.58631	8.98099e-18	5.33839e-16	161.35	77.444	875.144	891.263
Dsc2	231.57	3.97273	0.463682	8.56778	1.05498e-17	6.2492e-16	19.5576	35.8179	289.648	581.258
Fgf12	147.263	-3.43065	0.400596	-8.56386	1.09151e-17	6.44327e-16	241.536	297.191	22.1443	28.1822
Edn3	214.894	-2.88152	0.336495	-8.56332	1.09668e-17	6.45154e-16	421.466	335.913	57.5752	44.6219
Adam12	1339.65	2.29521	0.268246	8.55638	1.16464e-17	6.82789e-16	578.904	328.169	2289.72	2161.81
Thbs2	4622.92	1.27007	0.148594	8.54723	1.26081e-17	7.36648e-16	2647.12	2773.46	6986.09	6085.01
Csrp1	9374.49	1.67187	0.19596	8.53168	1.44237e-17	8.39861e-16	4687.95	4270.07	16719.9	11820.1
Col12a1	42077.6	1.13858	0.133507	8.52823	1.48598e-17	8.62322e-16	26459.4	26111.2	61281.3	54458.6
Anxa3	1567.24	1.43386	0.168243	8.52255	1.56072e-17	9.02634e-16	912.36	781.216	2284.41	2290.98
Ppl	331.881	-2.88488	0.338948	-8.51127	1.72041e-17	9.91641e-16	472.315	696.028	62.8899	96.2893
Steap3	1618.05	-1.47419	0.173379	-8.50269	1.85245e-17	1.06351e-15	2548.35	2210.06	809.596	904.18
Postn	56781	-1.07551	0.126496	-8.50237	1.85753e-17	1.06351e-15	76026.1	78009.3	37964.2	35124.4
Mmd	828.785	1.64267	0.193675	8.48155	2.22218e-17	1.26805e-15	375.505	428.846	1318.92	1191.87
Thbs4	297.323	3.22509	0.380356	8.47915	2.26853e-17	1.2902e-15	51.8275	62.9233	374.682	699.859
Rnf149	1091.86	1.79392	0.211656	8.47565	2.33767e-17	1.32512e-15	512.408	465.632	1930.99	1458.43
Egr2	982.638	-1.93675	0.228686	-8.46904	2.47426e-17	1.39792e-15	1314.27	1801.54	375.568	439.173
Trabd2b	848.62	-1.58983	0.187733	-8.46856	2.48446e-17	1.39906e-15	1242.88	1305.9	449.973	395.725
1500004A13Rik	177.787	-3.04072	0.359078	-8.46814	2.49339e-17	1.39948e-15	324.656	308.808	31.8878	45.7961
Wnt4	2409.74	-2.11963	0.250718	-8.45425	2.80877e-17	1.57135e-15	3810.79	4027.09	1136.45	664.631
Cplx2	1136.51	-1.62096	0.19195	-8.44469	3.04854e-17	1.69993e-15	1657.5	1774.44	617.384	496.712
Aldh3a1	104.659	-5.4499	0.645825	-8.43867	3.2098e-17	1.78404e-15	205.354	203.291	1.77155	8.21982
Abcg1	306.734	2.93049	0.347479	8.43359	3.35229e-17	1.85721e-15	92.8984	49.3706	502.233	582.433
Slc8a3	109.339	-3.97858	0.472924	-8.41272	4.00626e-17	2.21236e-15	194.598	216.843	14.1724	11.7426
Gpr176	526.876	1.88026	0.22427	8.3839	5.12031e-17	2.81847e-15	221	229.428	904.374	752.7
Cdr2l	1782.97	1.27405	0.151978	8.38312	5.15409e-17	2.82798e-15	1056.11	1030.01	2451.82	2593.94
Usp2	477.764	-1.81149	0.216273	-8.37594	5.4784e-17	2.99632e-15	720.696	766.696	213.471	210.192
Myo1b	1656.51	1.44734	0.172989	8.36662	5.9296e-17	3.23276e-15	864.444	913.839	2630.75	2217
Igkv8-30	938.092	-2.74736	0.329396	-8.34059	7.39235e-17	4.01745e-15	1061.98	2204.25	255.988	230.155
Sema5a	1081.88	-1.45549	0.174587	-8.3368	7.6331e-17	4.13516e-15	1663.37	1508.22	593.468	562.47
Fzd7	1334.22	-1.38264	0.166123	-8.32303	8.57444e-17	4.63047e-15	1832.54	2025.16	751.135	728.041
Adk	1140.33	-1.40346	0.168864	-8.31117	9.47639e-17	5.10145e-15	1593.94	1716.35	636.871	614.138
Adamtsl5	1275.14	-1.73106	0.208384	-8.30706	9.81045e-17	5.26474e-15	1973.36	1944.81	497.804	684.593
Itga3	422.577	2.7928	0.336257	8.30553	9.93745e-17	5.31622e-15	93.8763	119.07	536.778	940.582
Tnfsf11	324.146	3.44778	0.415584	8.29621	1.07483e-16	5.73207e-15	32.27	76.476	473.889	713.95
Cdk18	253.808	2.67676	0.323313	8.27917	1.24034e-16	6.59423e-15	64.54	72.6038	364.938	513.151
Notch3	612.176	2.49379	0.302755	8.23697	1.76622e-16	9.36095e-15	153.527	215.875	1277.28	802.019
Fam107b	1390.26	-1.35298	0.164534	-8.22315	1.98233e-16	1.04739e-14	1916.64	2080.34	807.825	756.223
Sdc4	2610.03	1.18645	0.144717	8.19844	2.43535e-16	1.28279e-14	1654.57	1532.42	3642.3	3610.85
Ptgis	991.791	-1.42406	0.17379	-8.19414	2.52398e-16	1.3254e-14	1453.13	1437.55	559.808	516.674
S100a9	552.143	6.54481	0.799633	8.18476	2.72838e-16	1.42835e-14	18.5797	4.84025	999.152	1186
Ecm1	14367.1	-1.10971	0.136003	-8.15948	3.36469e-16	1.7561e-14	20804.4	18466.5	9085.37	9112.25
Cfb	3570.63	1.8409	0.225649	8.15826	3.39882e-16	1.76852e-14	1888.28	1228.46	5178.23	5987.55
Rhbdf2	1307.7	2.02219	0.248005	8.15383	3.52565e-16	1.82896e-14	588.683	444.335	1709.54	2488.26
Csgalnact1	582.515	2.22882	0.273425	8.1515	3.59445e-16	1.85902e-14	238.602	171.345	1109.87	810.239
Susd6	4044.14	1.33265	0.163711	8.14025	3.94459e-16	2.03396e-14	2256.94	2339.78	5201.26	6378.58
Prokr1	151.523	-3.08812	0.37979	-8.13112	4.25346e-16	2.18664e-14	258.16	284.607	36.3167	27.008
Epha3	276.177	2.30454	0.283444	8.13051	4.2748e-16	2.19103e-14	92.8984	92.9328	412.77	506.106
Lmo7	465.734	2.95399	0.363401	8.12873	4.33801e-16	2.21679e-14	75.2966	137.463	622.698	1027.48
Abca2	907.651	-1.42282	0.175055	-8.12783	4.3706e-16	2.2268e-14	1334.8	1309.77	502.233	483.795
Tmem119	12383.9	1.12686	0.138672	8.12606	4.43453e-16	2.25266e-14	8274.81	7283.61	16747.3	17229.9
Rev3l	2420.71	-1.1495	0.141572	-8.11955	4.67924e-16	2.36994e-14	3325.76	3348.49	1506.7	1501.88
Eno1	3698.18	1.45318	0.179098	8.11384	4.90454e-16	2.47672e-14	1878.5	2079.37	6082.6	4752.23
Ccl2	1203.56	1.94321	0.239658	8.10827	5.13439e-16	2.58516e-14	455.691	538.236	2277.32	1542.98
Ctsc	6028.17	1.5338	0.189452	8.09599	5.68016e-16	2.85157e-14	3171.26	3019.35	10385.7	7536.4
C6	156.934	4.9646	0.613267	8.09533	5.71111e-16	2.85873e-14	7.82303	11.6166	158.553	449.741
Colgalt2	139.376	-3.39544	0.419623	-8.09164	5.88659e-16	2.93797e-14	250.337	259.437	30.1163	17.6139
Enpp1	1282.61	-1.33648	0.16537	-8.08174	6.38498e-16	3.17746e-14	1846.23	1829.61	761.765	692.813
Cldn2	126.811	4.25235	0.526314	8.07949	6.5039e-16	3.22726e-14	6.84515	18.393	200.185	281.822
Syne1	8522.21	-1.13692	0.141023	-8.06198	7.50685e-16	3.71416e-14	11648.5	11786	5681.35	4972.99
Insig1	1571.95	-1.37158	0.170308	-8.05356	8.04201e-16	3.96747e-14	2386.02	2150.04	930.947	820.807
Shisa3	115.413	-4.4736	0.555846	-8.04827	8.3973e-16	4.13084e-14	253.27	187.802	5.31464	15.2654
Pcdhb9	361.086	2.46052	0.307012	8.01443	1.1065e-15	5.42757e-14	111.478	110.358	479.203	743.306
Fcgr3	627.89	1.80373	0.22522	8.00871	1.15917e-15	5.6606e-14	291.408	268.15	1091.27	860.732
Frmd5	828.53	7.07716	0.8837	8.00856	1.16062e-15	5.6606e-14	16.6239	7.7444	881.344	2408.41
Pgm5	912.693	-1.95437	0.244342	-7.99847	1.25974e-15	6.12656e-14	1640.88	1262.34	434.029	313.527
Ccl6	804.852	2.52544	0.315759	7.99799	1.2647e-15	6.13325e-14	316.833	159.728	1496.96	1245.89
Ighv10-1	379.119	-3.09009	0.386556	-7.9939	1.30734e-15	6.32215e-14	543.7	812.194	51.3748	109.206
Abca8b	706.233	-1.82908	0.229031	-7.98618	1.39184e-15	6.71183e-14	948.542	1255.56	296.734	324.096
Mpeg1	2927.94	2.14886	0.269466	7.97453	1.52962e-15	7.35548e-14	1113.8	1041.62	6182.7	3373.65
Rarres2	2796.37	-1.25955	0.157968	-7.97348	1.54263e-15	7.39728e-14	3652.38	4238.12	1694.48	1600.52
Csf1	6067.02	-1.24919	0.157072	-7.95301	1.82036e-15	8.70469e-14	8219.07	8864.43	3917.77	3266.79
Gpa33	442.72	3.1981	0.402241	7.95069	1.85471e-15	8.84422e-14	56.7169	117.134	569.552	1027.48
Tes	505.936	2.00631	0.252381	7.94954	1.87202e-15	8.90197e-14	173.084	230.396	884.001	736.261
Hoxd13	171.543	-2.8565	0.359596	-7.94365	1.96317e-15	9.30956e-14	307.054	295.255	34.5451	49.3189
Wfdc2	121.428	4.73929	0.597376	7.93352	2.13028e-15	1.00741e-13	5.86727	11.6166	152.353	315.876
Tead4	110.525	3.67461	0.463239	7.93243	2.14894e-15	1.01344e-13	12.7124	19.361	190.441	219.587
Svep1	36205.9	-1.21765	0.153603	-7.92728	2.24006e-15	1.05351e-13	48395.2	52879.7	19746.5	23802.2
Man2a1	5464.83	1.03782	0.131011	7.9216	2.34473e-15	1.09971e-13	3641.62	3517.89	7245.62	7454.2
Selenow	1825.54	-1.4035	0.177397	-7.91163	2.54047e-15	1.18826e-13	2813.36	2486.92	1089.5	912.4
Cd177	303.211	3.71748	0.47086	7.89509	2.901e-15	1.35319e-13	39.1151	46.4664	302.934	824.33
Ccl3	295.16	2.30902	0.292569	7.89222	2.96864e-15	1.38098e-13	91.9206	106.486	557.151	425.082
Clca1	493.33	-3.07171	0.389785	-7.88054	3.25972e-15	1.51228e-13	635.621	1126.81	69.9761	140.911
Nos2	93.8181	6.25282	0.793574	7.87931	3.29183e-15	1.52305e-13	0	4.84025	196.642	173.79
Zeb2	6304.15	-1.10755	0.140575	-7.8787	3.30792e-15	1.52637e-13	8273.83	8950.59	4178.19	3813.99
Etv4	289.935	3.18955	0.405451	7.86668	3.64187e-15	1.67595e-13	41.0709	73.5718	666.987	378.112
Actg1	13616.3	0.981237	0.124923	7.8547	4.00717e-15	1.83911e-13	8995.5	9317.48	18329.3	17822.9
Qpct	435.187	-2.04375	0.260268	-7.85249	4.07872e-15	1.86694e-13	619.975	780.248	151.467	189.056
Pglyrp1	295.122	4.01041	0.511972	7.83325	4.75406e-15	2.17026e-13	15.6461	53.2428	387.083	724.518
Btc	329.376	1.99767	0.255324	7.82407	5.1142e-15	2.32846e-13	136.903	126.815	492.49	561.296
Ccrl2	1150.98	1.69525	0.21728	7.80215	6.08595e-15	2.76354e-13	541.745	545.012	2043.48	1473.7
Adamtsl1	983.498	-2.02564	0.259705	-7.79977	6.20181e-15	2.8087e-13	1572.43	1587.6	482.746	291.216
Cd28	268.791	-2.46821	0.316503	-7.79838	6.27086e-15	2.83248e-13	377.461	533.396	86.8057	77.5011
Id4	166.932	-2.87129	0.368413	-7.79365	6.50998e-15	2.93274e-13	306.076	280.735	32.7736	48.1446
Mgam	343.775	3.27997	0.421438	7.78282	7.0926e-15	3.18683e-13	43.0266	85.1884	429.6	817.285
Lyn	758.434	1.55495	0.19981	7.78216	7.12941e-15	3.19498e-13	395.063	375.603	1225.02	1038.05
Mctp2	169.234	2.88274	0.370688	7.77673	7.44238e-15	3.32653e-13	37.1594	43.5623	253.331	342.884
Jph4	199.904	-2.6665	0.343544	-7.76175	8.37668e-15	3.73439e-13	390.173	301.064	60.2326	48.1446
Sh3bp5	1276.86	-1.29562	0.166931	-7.76139	8.40067e-15	3.73535e-13	1797.34	1832.52	777.709	699.859
Nr3c1	3611.89	-1.23661	0.159495	-7.75329	8.95427e-15	3.97119e-13	4707.51	5436.57	2275.55	2027.95
Aox1	917.082	-1.44738	0.186827	-7.74717	9.39614e-15	4.14568e-13	1321.11	1362.05	454.402	530.765
Cd79a	211.336	-3.1804	0.410511	-7.74743	9.377e-15	4.14568e-13	331.501	428.846	27.459	57.5387
Cpxm2	1365.39	-1.70291	0.220306	-7.72972	1.07787e-14	4.74345e-13	2408.51	1770.56	702.418	580.084
Ccn5	468.1	2.60804	0.337753	7.72172	1.14768e-14	5.03772e-13	168.195	95.837	960.178	648.191
Fxyd6	525.469	-1.82307	0.236227	-7.71747	1.18664e-14	5.19543e-13	856.621	783.152	261.303	200.798
Fpr1	103.889	4.7795	0.620156	7.70693	1.28882e-14	5.6284e-13	11.7345	2.90415	240.044	160.874
Pcdh18	1375.39	-1.29519	0.168069	-7.70631	1.29508e-14	5.64134e-13	1998.78	1910.93	845.027	746.829
Fam214a	992.448	-1.65661	0.215015	-7.70461	1.31242e-14	5.70238e-13	1361.21	1651.49	421.628	535.462
Pla2g7	924.262	2.00276	0.260464	7.68918	1.48077e-14	6.41753e-13	393.107	345.594	1808.75	1149.6
Phldb1	5157.34	-0.998785	0.129948	-7.68601	1.51796e-14	6.56211e-13	6819.72	6929.3	3438.57	3441.75
Ybx1	7364.2	1.01444	0.132028	7.68355	1.54742e-14	6.67264e-13	5027.27	4726.02	9631.89	10071.6
Arhgef10	1128.18	-1.35084	0.175928	-7.67833	1.6117e-14	6.93232e-13	1610.57	1632.13	679.388	590.652
Sgsm2	645.074	-1.51791	0.198745	-7.63751	2.21455e-14	9.50147e-13	1004.28	908.031	328.622	339.361
Gcc1	1386.19	-1.45537	0.190746	-7.62984	2.35041e-14	1.00592e-12	1811.03	2252.65	777.709	703.381
Serpina3m	2160.62	5.51555	0.723436	7.62411	2.45733e-14	1.04905e-12	93.8763	90.9967	2201.15	6256.45
Wfdc17	256.495	3.99809	0.524451	7.62337	2.47133e-14	1.0524e-12	47.916	12.5847	604.983	360.498
Kazald1	176.962	-2.49865	0.328045	-7.61678	2.60078e-14	1.10478e-12	301.187	300.096	51.3748	55.1902
Fermt1	149.627	3.66189	0.480896	7.61473	2.64239e-14	1.11968e-12	17.6018	26.1374	193.099	361.672
Bhlhe41	580.958	-2.82209	0.371	-7.60671	2.81157e-14	1.18842e-12	659.09	1377.54	170.954	116.252
Mertk	798.83	1.57527	0.207161	7.60411	2.86864e-14	1.20956e-12	381.373	421.102	1075.33	1317.52
Btg2	3894.73	-1.45926	0.192374	-7.58554	3.31099e-14	1.39265e-12	4811.16	6612.75	2031.96	2123.06
Eps8	823.335	1.56161	0.206007	7.5804	3.44479e-14	1.44538e-12	366.704	466.6	1222.37	1237.67
Sema7a	512.087	2.46561	0.325317	7.57911	3.47945e-14	1.45635e-12	157.438	156.824	1125.82	608.266
Ltf	87.4869	6.14539	0.810882	7.57865	3.49177e-14	1.45794e-12	2.93363	1.9361	126.666	218.412
Abcb1a	684.261	1.52385	0.201101	7.5775	3.52276e-14	1.46725e-12	326.611	379.476	985.865	1045.09
Lgmn	10311.2	1.00393	0.132493	7.57719	3.53122e-14	1.46725e-12	7011.39	6712.46	14321.2	13199.8
Tgfb3	1025.49	-1.29065	0.170377	-7.57526	3.58395e-14	1.48556e-12	1468.77	1443.36	612.069	577.736
Asb2	161.921	-2.59325	0.342396	-7.57384	3.62356e-14	1.49793e-12	276.74	278.798	45.1744	46.9704
Klf5	381.163	3.23952	0.42774	7.57356	3.6313e-14	1.49793e-12	60.6285	85.1884	403.027	975.81
Hp	11796.9	7.42915	0.98219	7.56386	3.91266e-14	1.61012e-12	213.177	59.0511	14471.8	32443.6
Dnm1	4601.22	-1.12132	0.148331	-7.55959	4.04332e-14	1.65989e-12	6138.14	6469.48	2700.72	3096.52
Arhgap31	747.11	1.42577	0.188989	7.54419	4.55102e-14	1.86385e-12	426.355	384.316	1093.93	1083.84
Mndal	95.5663	4.07634	0.541338	7.53012	5.06955e-14	2.07126e-12	13.6903	7.7444	211.7	149.131
Gja1	7572.71	1.01977	0.135575	7.52183	5.40156e-14	2.20165e-12	4871.79	5133.57	10574.4	9711.13
Wnt5a	6146.52	1.26936	0.168878	7.51643	5.62914e-14	2.28896e-12	3616.19	3593.4	9742.62	7633.86
Actg2	1812.66	2.00326	0.266554	7.5154	5.67387e-14	2.30168e-12	749.055	698.932	3697.22	2105.45
Tmod2	681.227	-1.7274	0.229927	-7.51282	5.78654e-14	2.34184e-12	976.9	1117.13	359.624	271.254
Gem	3040.7	-1.45651	0.194134	-7.50262	6.25548e-14	2.51971e-12	3784.39	5130.67	1695.37	1552.37
Gabrb2	73.244	-5.14708	0.686031	-7.50269	6.25226e-14	2.51971e-12	137.881	147.144	4.42886	3.52278
Angptl2	8846.88	-1.10372	0.147119	-7.50224	6.27386e-14	2.52118e-12	11504.7	12646.6	5989.6	5246.59
Sptbn1	16690.1	-0.970635	0.129413	-7.50026	6.36911e-14	2.55346e-12	21579.8	22623.3	10874.6	11682.7
Tppp3	1915.97	-1.4668	0.195711	-7.49473	6.64346e-14	2.65723e-12	2825.09	2804.44	1170.11	864.255
Svopl	100.501	-3.8137	0.509217	-7.48934	6.92184e-14	2.76212e-12	210.244	165.537	16.8297	9.39408
Agr2	299.544	2.91761	0.389832	7.48427	7.1946e-14	2.86429e-12	48.8939	90.9967	406.57	651.714
Slc29a1	731.591	-1.38677	0.185352	-7.48183	7.32924e-14	2.91112e-12	1047.31	1069.7	410.113	399.248
Fxyd1	972.049	-1.32483	0.177164	-7.478	7.54646e-14	2.99046e-12	1378.81	1400.77	583.724	524.894
Nipal1	131.819	3.90116	0.521921	7.47462	7.74295e-14	3.06124e-12	9.77878	23.2332	187.784	306.482
Coro2b	276.551	-2.18553	0.292715	-7.46642	8.24054e-14	3.25046e-12	446.89	460.792	115.15	83.3724
Podnl1	207.744	2.72982	0.365958	7.45939	8.69251e-14	3.42085e-12	39.1151	69.6996	356.966	365.195
Serpina3n	52736.7	1.81911	0.243991	7.45565	8.9428e-14	3.51128e-12	25572.5	21007.7	61117.4	103249
G530011O06Rik	240.397	-2.76815	0.371459	-7.45209	9.1875e-14	3.5991e-12	308.032	530.491	62.0041	61.0615
Specc1	289.617	2.2757	0.305574	7.44729	9.52764e-14	3.72383e-12	101.699	96.805	564.237	395.725
Sprr2a3	257.211	3.62913	0.487638	7.44225	9.89817e-14	3.85984e-12	35.2036	41.6262	253.331	698.684
Ms4a4a	346.4	2.19236	0.29465	7.44055	1.00264e-13	3.90096e-12	101.699	147.144	627.127	509.629
Cd69	283.444	-3.43829	0.462331	-7.43686	1.03104e-13	4.00236e-12	480.138	556.629	23.0301	73.9783
Irf4	418.07	-3.18298	0.42825	-7.43252	1.06549e-13	4.12671e-12	739.276	765.728	41.6313	125.646
Pygm	688.721	-1.48927	0.200518	-7.4271	1.11001e-13	4.28944e-12	1063.93	968.05	383.54	339.361
Adamtsl3	835.923	-1.64272	0.221691	-7.40997	1.26328e-13	4.87072e-12	1104.02	1427.87	373.796	437.999
Hs6st2	94.5264	4.85493	0.65522	7.40961	1.26668e-13	4.87287e-12	7.82303	4.84025	248.016	117.426
Rtn4rl2	606.534	2.85264	0.385254	7.40457	1.31578e-13	5.0504e-12	149.615	145.208	620.041	1511.27
Slfn2	362.881	2.22638	0.300967	7.39743	1.3885e-13	5.31761e-12	121.257	134.559	720.133	475.575
Retnlb	301.37	3.89455	0.527588	7.38181	1.56158e-13	5.9671e-12	35.2036	40.6581	252.445	877.172
Tinagl1	621.613	1.54869	0.20992	7.37752	1.61263e-13	6.14846e-12	295.319	337.849	871.601	981.681
Adamts12	1949.08	1.10963	0.150446	7.37558	1.63634e-13	6.22501e-12	1279.06	1189.73	2646.69	2680.83
Klf11	758.197	-1.37576	0.186929	-7.35977	1.84227e-13	6.99288e-12	1062.95	1125.84	408.341	435.65
Acsbg1	86.1602	3.78324	0.514108	7.35884	1.85514e-13	7.02614e-12	12.7124	10.6486	174.497	146.782
Pard3b	907.32	-1.65507	0.224934	-7.35806	1.866e-13	7.05166e-12	1454.1	1299.12	367.596	508.454
Abcc3	610.642	1.72617	0.234996	7.34553	2.04942e-13	7.72775e-12	291.408	275.894	1070.9	804.368
Prag1	200.051	2.72285	0.370701	7.34514	2.05538e-13	7.73321e-12	61.6063	43.5623	285.219	409.817
Tmem158	1843.69	-1.08949	0.148529	-7.33518	2.21416e-13	8.31231e-12	2497.5	2519.83	1194.91	1162.52
Lax1	299.864	-3.06433	0.418612	-7.32022	2.47567e-13	9.27372e-12	520.231	549.852	35.4309	93.9408
Il11	730.751	5.37039	0.734123	7.31538	2.56656e-13	9.59323e-12	26.4027	42.5942	2042.59	811.413
Gpr35	168.816	2.80333	0.383332	7.31306	2.61122e-13	9.7389e-12	49.8718	34.8498	339.251	251.292
Lad1	264.764	3.88625	0.53224	7.30169	2.84167e-13	1.05753e-11	19.5576	47.4345	274.59	717.472
Gucy1a1	2366.56	-1.07838	0.147736	-7.29937	2.89127e-13	1.07366e-11	3324.79	3099.7	1556.3	1485.44
Gjc2	609.862	-1.62843	0.223252	-7.29413	3.0059e-13	1.11381e-11	972.011	870.277	264.846	332.315
Igkv1-99	170.126	-10.8248	1.48741	-7.2776	3.39815e-13	1.25644e-11	285.54	394.964	0	0
Mafb	3801.09	1.40085	0.19257	7.27449	3.47738e-13	1.28296e-11	1886.33	2289.44	4806.2	6222.4
Ypel4	326.828	-1.7878	0.245777	-7.27408	3.48791e-13	1.28408e-11	504.585	509.194	147.924	145.608
Sntg1	150.56	3.67088	0.505031	7.26861	3.63207e-13	1.33142e-11	19.5576	24.2013	174.497	383.983
Ccn4	955.143	1.92658	0.265048	7.26881	3.62667e-13	1.33142e-11	425.377	370.763	1865.44	1158.99
Aldh1l1	194.762	2.28797	0.314791	7.2682	3.64298e-13	1.33257e-11	68.4515	63.8913	303.82	342.884
Plscr1	875.271	1.61786	0.223433	7.24091	4.45685e-13	1.6268e-11	413.643	446.271	1120.5	1520.67
Got1	915.633	1.45267	0.200683	7.23863	4.53244e-13	1.65087e-11	455.691	524.683	1459.75	1222.4
Adcy5	1741.88	-1.17562	0.16243	-7.2377	4.56351e-13	1.65866e-11	2390.91	2437.55	996.495	1142.55
Gbp2b	115.667	2.96416	0.409582	7.23704	4.58582e-13	1.66323e-11	28.3585	24.2013	204.614	205.495
Rgs16	393.625	3.12922	0.433574	7.21727	5.30418e-13	1.91971e-11	95.8321	65.8274	1008.9	403.945
Prdm6	146.727	-3.28295	0.455145	-7.21297	5.47436e-13	1.97712e-11	275.762	255.565	16.8297	38.7506
Sfrp2	1050.96	-1.60824	0.223118	-7.20804	5.67612e-13	2.04567e-11	1321.11	1844.14	503.119	535.462
Slc15a3	846.178	2.09941	0.291283	7.20746	5.70043e-13	2.05012e-11	375.505	265.246	1691.83	1052.14
Colec10	371.892	3.23093	0.448683	7.20092	5.98074e-13	2.14642e-11	74.3187	68.7316	356.966	987.552
Fyn	2060.27	-1.11676	0.15512	-7.19932	6.05141e-13	2.16724e-11	2679.39	2961.27	1335.75	1264.68
Trp53inp1	2104.76	-1.87271	0.260272	-7.19522	6.23586e-13	2.22864e-11	2782.06	3829.61	698.875	1108.5
Zfyve28	193.161	-2.23463	0.31059	-7.19479	6.25549e-13	2.23099e-11	312.921	324.297	67.3187	68.107
Nlgn1	76.7112	-4.83274	0.672311	-7.18826	6.56228e-13	2.33554e-11	167.217	128.751	2.65732	8.21982
Myo16	186.275	-2.50276	0.3482	-7.1877	6.58923e-13	2.34027e-11	355.948	277.83	62.0041	49.3189
Nrg2	103.753	-3.60647	0.501907	-7.18553	6.69478e-13	2.37284e-11	168.195	215.875	20.3728	10.5683
Mgl2	77.2235	-4.66167	0.648801	-7.18506	6.71776e-13	2.37606e-11	145.704	151.984	8.85773	2.34852
B3gnt3	373.945	2.03766	0.283732	7.18164	6.88776e-13	2.43117e-11	173.084	120.038	651.929	550.728
Mapk13	182.908	3.80709	0.530209	7.18036	6.95269e-13	2.44903e-11	34.2257	14.5208	214.357	468.53
Ahnak2	1210.52	-1.17972	0.164346	-7.17826	7.06049e-13	2.4819e-11	1689.77	1668.92	716.59	766.791
Isl1	633.878	-1.56495	0.218099	-7.17539	7.20989e-13	2.52922e-11	860.533	1033.88	299.391	341.709
Esrp1	198.638	3.60538	0.502697	7.17207	7.38702e-13	2.58606e-11	20.5354	39.6901	225.872	508.454
Lrg1	314.094	3.71965	0.519066	7.16604	7.71969e-13	2.69701e-11	44.9824	43.5623	261.303	906.528
Spink4	268.163	3.36017	0.469019	7.16425	7.82149e-13	2.72701e-11	23.4691	71.6357	405.684	571.864
Olfml1	591.427	-1.41147	0.197556	-7.14465	9.02254e-13	3.13937e-11	862.489	856.724	318.878	327.618
Il13ra1	1362.13	1.28822	0.180467	7.13824	9.45329e-13	3.28257e-11	869.334	713.453	1903.53	1962.19
B3galt5	404.897	3.17556	0.444898	7.13773	9.48847e-13	3.28812e-11	53.7833	107.454	447.315	1011.04
Tnfsf13b	2368.14	-1.63883	0.229615	-7.1373	9.51836e-13	3.29181e-11	3544.81	3623.41	896.402	1407.94
Marco	191.473	4.30075	0.602987	7.13241	9.86271e-13	3.40403e-11	26.4027	10.6486	549.179	179.662
Dsg2	369.356	2.72703	0.383568	7.10965	1.16338e-12	4.00722e-11	101.699	91.9648	410.113	873.649
Trf	4648.32	1.90586	0.268092	7.10896	1.1692e-12	4.01341e-11	2053.54	1862.53	5144.57	9532.64
Serpina3g	1958.49	1.69434	0.238341	7.10888	1.16986e-12	4.01341e-11	839.02	1009.68	2365.01	3620.24
Hpse	4464.78	-1.33437	0.187763	-7.10667	1.18877e-12	4.0701e-11	6554.72	6231.34	2148	2925.08
Vmp1	2371.74	1.10052	0.154989	7.10068	1.24148e-12	4.24211e-11	1467.8	1548.88	3042.63	3427.66
Tek	681.228	-1.63729	0.230976	-7.08854	1.3553e-12	4.6218e-11	1035.57	1025.17	279.018	385.157
Arhgap20	362.768	-1.69188	0.238708	-7.08768	1.36376e-12	4.6414e-11	571.081	537.268	177.155	165.571
Ripk3	366.794	1.96397	0.277125	7.08695	1.371e-12	4.65677e-11	143.748	155.856	676.731	490.84
Ahnak	17057.5	-0.898628	0.12685	-7.08418	1.39873e-12	4.74154e-11	21523.1	22885.7	11724.1	12097.2
Spsb1	1416.53	1.27468	0.180074	7.07864	1.4558e-12	4.90587e-11	883.024	774.44	2153.31	1855.33
Ccl4	162.327	2.96159	0.418373	7.07882	1.45384e-12	4.90587e-11	24.447	49.3706	273.704	301.785
Hist1h2bc	196.892	2.76198	0.390185	7.07865	1.45568e-12	4.90587e-11	38.1373	62.9233	282.562	403.945
Car11	96.7872	-3.38566	0.478955	-7.06884	1.56237e-12	5.25465e-11	160.372	192.642	14.1724	19.9624
Icosl	2423.23	-1.30713	0.185056	-7.06345	1.62415e-12	5.45173e-11	3226.02	3675.69	1229.45	1561.77
AA467197	162.189	3.16096	0.44769	7.0606	1.65781e-12	5.55383e-11	26.4027	38.722	209.042	374.589
Smim3	954.066	1.44592	0.205015	7.05276	1.75408e-12	5.86486e-11	459.603	565.341	1503.16	1288.16
Acvrl1	3630.74	-0.956817	0.135954	-7.03779	1.95308e-12	6.51751e-11	4871.79	4713.44	2505.85	2431.89
Lgals3	1411.05	1.28157	0.182466	7.0236	2.1622e-12	7.2013e-11	760.789	883.83	1853.04	2146.55
Brinp1	128.196	3.86076	0.550936	7.00764	2.42379e-12	8.05687e-11	6.84515	26.1374	224.986	254.814
Pde12	757.198	-1.40956	0.201166	-7.00692	2.43626e-12	8.08262e-11	1008.19	1192.64	428.714	399.248
Il18rap	217.918	2.2701	0.324033	7.00575	2.45672e-12	8.13474e-11	61.6063	88.0926	375.568	346.407
Draxin	397.5	6.19241	0.884032	7.00473	2.47466e-12	8.17834e-11	15.6461	5.8083	465.917	1102.63
Scube1	9758.58	1.48103	0.211669	6.99692	2.61646e-12	8.63029e-11	5326.5	4968.03	11430	17309.8
Ctss	2476.37	1.91813	0.274455	6.98888	2.77096e-12	9.12232e-11	1199.86	873.181	4939.07	2893.38
Clec4e	303.178	3.03914	0.435114	6.9847	2.85469e-12	9.37992e-11	94.8542	36.7859	643.071	437.999
Lilr4b	1030.07	1.70499	0.244306	6.9789	2.97498e-12	9.75647e-11	432.222	535.332	1864.55	1288.16
Catspere2	80.9992	-3.62187	0.519645	-6.9699	3.17172e-12	1.03818e-10	139.837	159.728	11.515	12.9169
Egflam	517.322	-1.66467	0.238861	-6.96921	3.18733e-12	1.0413e-10	855.643	718.293	274.59	220.761
Pitpnc1	617.126	1.39783	0.200653	6.96642	3.25116e-12	1.06013e-10	322.7	356.242	868.943	920.619
Mapk12	377.949	-1.94487	0.279245	-6.96472	3.29064e-12	1.07096e-10	547.612	653.434	181.583	129.169
Rtn4rl1	303.901	-1.94095	0.278761	-6.96278	3.33623e-12	1.08374e-10	491.873	473.376	143.495	106.858
Cdh6	128.864	-2.85814	0.410965	-6.9547	3.53315e-12	1.14553e-10	191.664	261.374	31.8878	30.5307
Tmem45b	230.955	3.25508	0.468563	6.94695	3.73279e-12	1.20797e-10	33.2479	54.2108	255.103	581.258
Syt12	65.6648	4.70236	0.677159	6.94424	3.80505e-12	1.22903e-10	2.93363	6.77635	135.523	117.426
Casq2	423.401	-2.70826	0.390168	-6.94126	3.88624e-12	1.25289e-10	838.042	632.137	157.668	65.7585
Lcn2	1643.75	7.06337	1.01914	6.93069	4.18785e-12	1.34759e-10	40.093	8.71245	2196.72	4329.49
Oit1	479.356	2.97857	0.430318	6.92179	4.45984e-12	1.43242e-10	78.2303	137.463	500.462	1201.27
Ptgs1	3593.36	0.946884	0.137069	6.90807	4.91308e-12	1.57504e-10	2426.12	2483.05	4612.22	4852.04
Otulinl	654.49	1.35116	0.19569	6.90461	5.03401e-12	1.61079e-10	356.926	380.444	975.236	905.354
Pdlim5	2037.04	1.2399	0.179681	6.90057	5.17925e-12	1.65417e-10	1162.7	1260.4	2551.03	3174.02
Calcrl	1653.55	-1.28312	0.186444	-6.88209	5.89799e-12	1.88022e-10	2422.2	2264.27	848.57	1079.14
Ptafr	420.947	1.63418	0.237674	6.87574	6.16684e-12	1.96227e-10	194.598	215.875	687.36	585.955
Pgr	88.2335	-3.32535	0.48444	-6.86433	6.68064e-12	2.12181e-10	166.239	154.888	17.7155	14.0911
Skap2	492.862	1.51172	0.220343	6.86076	6.84947e-12	2.16465e-10	275.762	236.204	746.707	712.775
Tnfrsf23	232.97	2.39505	0.349096	6.86073	6.85088e-12	2.16465e-10	89.9648	59.0511	448.201	334.664
Cyb561	217.852	2.45392	0.357679	6.86068	6.85344e-12	2.16465e-10	75.2966	59.0511	293.191	443.87
Epha7	382.282	-1.67137	0.243738	-6.85723	7.02068e-12	2.21339e-10	549.568	614.712	195.756	169.093
AI854703	269.635	-2.44166	0.356268	-6.85344	7.2093e-12	2.26868e-10	340.302	570.181	75.2907	92.7665
Myo5c	163.925	3.20309	0.467483	6.85179	7.29315e-12	2.29085e-10	22.4912	41.6262	213.471	378.112
Itgb8	626.256	-1.51121	0.22058	-6.85108	7.32941e-12	2.29803e-10	851.732	1001.93	296.734	354.626
Hes1	3081.44	-1.54894	0.226117	-6.85018	7.37592e-12	2.30838e-10	4476.73	4707.63	1225.02	1916.39
Capn6	134.641	-2.83087	0.413651	-6.84362	7.72159e-12	2.41215e-10	279.673	192.642	34.5451	31.705
Radil	270.187	-1.9247	0.281255	-6.84325	7.74156e-12	2.41399e-10	413.643	442.399	124.894	99.812
Srp9	664.985	1.49064	0.217948	6.83942	7.95158e-12	2.47497e-10	344.213	354.306	1094.82	866.603
Atp10b	135.986	3.34489	0.489946	6.82707	8.66694e-12	2.69273e-10	24.447	24.2013	162.982	332.315
Wwc1	119.466	3.4535	0.506208	6.8223	8.95953e-12	2.77859e-10	20.5354	19.361	147.924	290.042
Itgb6	79.1187	6.32536	0.92859	6.81179	9.63903e-12	2.98392e-10	0.977878	2.90415	93.0062	219.587
Syne3	699.723	-1.41599	0.20792	-6.81027	9.74132e-12	3.01014e-10	962.232	1074.54	414.542	347.581
Atp13a3	2293.27	1.07842	0.158692	6.79567	1.07809e-11	3.32537e-10	1363.16	1584.7	3106.41	3118.83
Ehf	228.247	3.03588	0.446861	6.79379	1.09226e-11	3.35698e-10	34.2257	64.8594	280.79	533.114
Cdk1	195.536	2.61535	0.384957	6.79386	1.09173e-11	3.35698e-10	46.9382	62.9233	412.77	259.511
Tcerg1l	114.425	10.318	1.52062	6.78542	1.15752e-11	3.55118e-10	0	0	159.439	298.262
Aoah	243.568	2.48558	0.366642	6.77932	1.20745e-11	3.69773e-10	56.7169	90.9967	490.718	335.838
Serpind1	96.3347	3.89533	0.575067	6.77369	1.25538e-11	3.83764e-10	5.86727	18.393	203.728	157.351
Aard	282.364	-1.94001	0.286634	-6.76824	1.30357e-11	3.97786e-10	490.895	405.613	128.437	104.509
Rgs10	798.872	-1.6408	0.2425	-6.76619	1.32221e-11	4.02757e-10	1247.77	1173.28	463.259	311.179
Vill	170.226	2.24301	0.331687	6.76243	1.357e-11	4.12621e-10	57.6948	60.9872	263.96	298.262
Pdgfa	306.479	1.98083	0.293046	6.75947	1.38497e-11	4.20377e-10	117.345	130.687	566.895	410.991
Stra6l	120.106	3.08973	0.457365	6.75551	1.4233e-11	4.30486e-10	24.447	26.1374	266.618	163.222
Asb5	153.855	2.3126	0.342319	6.75569	1.42157e-11	4.30486e-10	51.8275	51.3067	258.646	253.64
Arl4d	184.97	-2.40985	0.357143	-6.74756	1.50347e-11	4.53932e-10	270.872	352.37	67.3187	49.3189
Tlr13	236.746	2.18935	0.324872	6.7391	1.59371e-11	4.8033e-10	100.721	69.6996	424.285	352.278
Tnfaip3	4394.85	1.23133	0.182883	6.73286	1.66357e-11	5.00503e-10	2246.19	3004.83	6266.84	6061.53
Net1	305.448	1.86689	0.277636	6.72425	1.76504e-11	5.30102e-10	128.102	134.559	418.971	540.159
Rora	2046.5	-1.04207	0.154987	-6.72362	1.77263e-11	5.31448e-10	2634.4	2875.11	1289.69	1386.8
Cygb	8690.03	-0.899093	0.133871	-6.71612	1.86626e-11	5.58541e-10	11060.8	11565.3	5810.67	6323.39
Sipa1l2	615.734	1.32525	0.197523	6.70932	1.95539e-11	5.84195e-10	365.726	336.881	890.202	870.126
Synm	1192	-1.24663	0.185994	-6.70252	2.04852e-11	6.10951e-10	1671.19	1684.41	779.48	632.926
Kcne4	1036.32	1.58915	0.237267	6.69773	2.11682e-11	6.30222e-10	418.532	615.68	1667.91	1443.16
Il4ra	3685.4	1.00623	0.150291	6.69521	2.15361e-11	6.40064e-10	2485.77	2413.35	4579.45	5263.03
Plek2	85.5377	4.82097	0.720096	6.6949	2.15817e-11	6.40308e-10	3.91151	7.7444	92.1204	238.375
Epb41l4b	259.11	3.51011	0.524369	6.69398	2.17188e-11	6.43261e-10	26.4027	57.115	257.76	695.162
Tubb5	4971.74	1.12434	0.168272	6.6817	2.36193e-11	6.98339e-10	3172.24	3082.27	7609.68	6022.78
Cgn	186.394	3.2495	0.486611	6.67781	2.42544e-11	7.15881e-10	18.5797	52.2747	275.475	399.248
B3gnt7	219.939	2.97275	0.445191	6.67747	2.43111e-11	7.16318e-10	51.8275	47.4345	239.159	541.334
Prxl2a	226.171	2.45017	0.367002	6.67619	2.45231e-11	7.21325e-10	73.3409	66.7955	479.203	285.345
Eaf2	107.102	-3.12353	0.468202	-6.67134	2.53487e-11	7.44329e-10	158.416	225.556	18.6012	25.8337
Trib2	285.962	1.76004	0.263994	6.66696	2.61152e-11	7.65523e-10	137.881	122.942	457.945	425.082
Id3	3776.91	-1.09449	0.164355	-6.65928	2.75176e-11	8.05197e-10	4642.97	5645.67	2326.04	2492.95
Adm	597.57	1.61229	0.24213	6.65879	2.76097e-11	8.05197e-10	303.142	285.575	759.993	1041.57
Plscr4	1249.76	-1.08825	0.163429	-6.65885	2.75987e-11	8.05197e-10	1694.66	1704.74	770.622	829.027
Wnt5b	646.841	-1.55646	0.233886	-6.6548	2.83692e-11	8.25939e-10	1089.36	842.204	355.195	300.61
Gapdh	11135.2	1.01787	0.153009	6.65234	2.88469e-11	8.38421e-10	7360.49	7364.92	16337.2	13478.1
Eml1	2052.91	-1.20923	0.182109	-6.64013	3.13408e-11	9.09361e-10	2694.05	3039.68	1372.95	1104.98
Lipg	486.707	1.92993	0.290739	6.63802	3.17918e-11	9.20887e-10	231.757	173.281	919.432	622.357
Gm33228	395.557	2.1779	0.328151	6.63688	3.20397e-11	9.26498e-10	147.66	138.431	469.46	826.679
Notch4	225.766	3.13162	0.472176	6.63231	3.30465e-11	9.54002e-10	38.1373	54.2108	236.501	574.213
Adamts7	1457.2	1.18613	0.179009	6.6261	3.44669e-11	9.93331e-10	963.21	816.066	1912.38	2137.15
Vil1	450.364	2.91458	0.440433	6.61752	3.65263e-11	1.05068e-09	69.4294	141.335	488.061	1102.63
Ttyh1	224.282	2.16381	0.326993	6.61731	3.65794e-11	1.05068e-09	87.0312	76.476	307.363	426.256
Tgfbr1	2685.48	0.984155	0.148793	6.61427	3.73381e-11	1.07067e-09	1709.33	1897.38	3503.23	3631.98
Kcnj5	65.8913	-6.04632	0.914758	-6.60974	3.84986e-11	1.1021e-09	154.505	105.517	3.54309	0
Penk	276.554	-1.80929	0.273757	-6.60913	3.86583e-11	1.10483e-09	463.514	396.901	117.808	127.994
Slc39a4	252.815	2.3138	0.350516	6.60113	4.0803e-11	1.16418e-09	69.4294	99.7092	338.365	503.757
Ly6g	319.019	7.17621	1.08766	6.59783	4.17223e-11	1.18843e-09	4.88939	3.8722	255.103	1012.21
Clca3a1	146.258	4.05538	0.615949	6.58396	4.5809e-11	1.30192e-09	27.3806	5.8083	194.87	356.975
Pdgfra	27125.9	0.849437	0.129019	6.5838	4.58588e-11	1.30192e-09	20210.8	18515.9	35325.5	34451.6
Tmem8b	526.072	-1.50593	0.22896	-6.57726	4.79197e-11	1.35817e-09	744.165	811.226	243.588	305.307
Slc1a5	3355.05	-1.21192	0.18428	-6.57655	4.81505e-11	1.36246e-09	4291.91	5080.33	1791.03	2256.93
Naip2	190.667	2.10194	0.319626	6.57625	4.82446e-11	1.36287e-09	70.4072	73.5718	281.676	337.012
D630003M21Rik	795.052	-1.36361	0.20744	-6.5735	4.9147e-11	1.38607e-09	1155.85	1135.52	497.804	391.028
Dock9	1037.82	-1.53107	0.232976	-6.57179	4.97132e-11	1.39974e-09	1474.64	1607.93	432.257	636.449
Trim15	139.275	3.20351	0.488688	6.55532	5.5521e-11	1.5607e-09	23.4691	30.9776	165.64	337.012
Cemip2	460.702	1.74694	0.266738	6.54928	5.78153e-11	1.62253e-09	224.912	198.45	829.969	589.478
Adgrf5	319.211	1.71594	0.262113	6.54659	5.88657e-11	1.6493e-09	160.372	137.463	455.287	523.72
2022-03-01	84.6929	9.88525	1.51276	6.53456	6.37951e-11	1.78449e-09	0	0	153.239	185.533
Evc	1150.19	-1.08308	0.165766	-6.53379	6.41261e-11	1.79082e-09	1550.91	1575.02	760.879	713.95
Snhg12	649.386	-1.28001	0.195924	-6.5332	6.43783e-11	1.79494e-09	888.891	950.625	365.824	392.203
Ifngr2	748.077	1.34792	0.206913	6.51443	7.29685e-11	2.03114e-09	469.382	374.635	1072.67	1075.62
Tet1	211.123	-2.05694	0.315777	-6.51391	7.32175e-11	2.03476e-09	368.66	312.68	90.3488	72.8041
Gpr39	97.9751	2.9185	0.448271	6.51058	7.48596e-11	2.07702e-09	25.4248	20.3291	159.439	186.707
Col6a5	1496.71	-1.01616	0.156137	-6.50813	7.60907e-11	2.10776e-09	2007.58	1998.06	961.949	1019.26
Slc22a23	188.322	2.31962	0.357152	6.49476	8.31662e-11	2.30004e-09	71.3851	54.2108	264.846	362.846
Ttpal	867.291	1.30713	0.201334	6.49233	8.45189e-11	2.33368e-09	477.205	520.811	1112.53	1358.62
Nr4a1	13205.5	-1.43756	0.221443	-6.49179	8.48199e-11	2.33822e-09	15352.7	23225.5	6388.19	7855.8
Irs1	616.733	-1.32734	0.204643	-6.48611	8.80835e-11	2.42428e-09	854.666	909.967	374.682	327.618
Atf3	2052.43	-1.28061	0.197879	-6.47168	9.69221e-11	2.66326e-09	2465.23	3350.42	1183.39	1210.66
Adcy7	1413.64	-1.59519	0.246625	-6.4681	9.92441e-11	2.72269e-09	2161.11	2089.05	868.943	535.462
Osmr	3436.18	0.937411	0.144985	6.46557	1.00918e-10	2.76418e-09	2321.48	2393.02	4279.17	4751.05
Slc2a13	618.93	1.35107	0.209096	6.46146	1.03695e-10	2.83572e-09	319.766	377.54	921.204	857.209
Cdca7l	168.143	2.22133	0.344075	6.45595	1.07544e-10	2.93629e-09	54.7612	63.8913	249.788	304.133
Cyp27a1	1187.67	-1.62651	0.251998	-6.45446	1.08603e-10	2.95897e-09	1751.38	1835.42	442.886	720.995
Arhgap6	684.901	-1.38068	0.213916	-6.4543	1.08721e-10	2.95897e-09	938.763	1041.62	419.856	339.361
Ifitm1	4714.87	1.14066	0.176789	6.45208	1.10323e-10	2.9978e-09	2807.49	3076.46	5675.15	7300.37
Tmem37	98.6681	2.86247	0.4438	6.44991	1.11913e-10	3.0362e-09	22.4912	25.1693	156.782	190.23
Kcnt2	210.908	-2.05442	0.318577	-6.44876	1.12767e-10	3.04971e-09	299.231	380.444	77.0622	86.8952
Cdh13	607.606	-1.61768	0.250843	-6.44896	1.12617e-10	3.04971e-09	1067.84	764.76	277.247	320.573
Atp6v0e2	131.949	-2.48644	0.38589	-6.4434	1.16829e-10	3.15457e-09	214.155	233.3	34.5451	45.7961
Rab11fip1	302.018	2.27403	0.353173	6.43887	1.20363e-10	3.24487e-09	70.4072	136.495	480.975	520.197
Cadps2	102.74	3.06601	0.476252	6.43779	1.21222e-10	3.26289e-09	19.5576	24.2013	145.267	221.935
Serpina3f	187.162	2.03494	0.316176	6.43612	1.22567e-10	3.29391e-09	67.4736	79.3801	304.706	297.088
Agtr1a	298.655	-2.25291	0.350295	-6.43145	1.26391e-10	3.39136e-09	507.519	481.121	135.523	70.4556
Ccr1	290.118	1.99841	0.310944	6.42689	1.30239e-10	3.48913e-09	119.301	113.262	554.494	373.414
Ggt7	409.112	1.55868	0.242881	6.41747	1.38557e-10	3.70619e-09	230.779	183.93	600.554	621.183
5330417C22Rik	157.368	3.20898	0.500334	6.41369	1.42041e-10	3.79345e-09	34.2257	27.1054	170.068	398.074
Csf3r	132.697	2.47977	0.386894	6.40942	1.46074e-10	3.88902e-09	43.0266	37.754	251.56	198.45
Lgi4	237.351	-1.864	0.290812	-6.40962	1.45881e-10	3.88902e-09	377.461	367.859	112.493	91.5922
Sox4	1985.38	1.07478	0.168032	6.39632	1.5917e-10	4.23111e-09	1374.9	1181.99	2828.27	2556.36
Mmp16	193.777	-2.01364	0.314835	-6.39587	1.59636e-10	4.23692e-09	308.032	313.648	84.1484	69.2813
Pid1	2354.68	-1.03218	0.161536	-6.38982	1.66085e-10	4.40124e-09	2952.21	3372.69	1472.15	1621.65
Ikzf3	158.339	-3.08554	0.483134	-6.3865	1.69723e-10	4.49071e-09	230.779	334.945	19.487	48.1446
Nfix	4252.19	-0.920756	0.144375	-6.37754	1.79958e-10	4.75416e-09	5675.61	5453.03	2770.7	3109.44
Nr1d2	3212.38	-1.43459	0.225061	-6.37421	1.83905e-10	4.85095e-09	3672.91	5706.66	1744.97	1724.99
Kcnj15	93.4857	10.026	1.57386	6.37029	1.88675e-10	4.96912e-09	0	0	92.1204	281.822
Atp1a1	6458.06	0.868771	0.136482	6.36548	1.94682e-10	5.11946e-09	4497.26	4642.77	7956.9	8735.32
Entpd2	1478.27	-1.27419	0.20023	-6.36364	1.97028e-10	5.1732e-09	2219.78	1962.24	749.364	981.681
Hhipl1	1946.15	1.31498	0.206655	6.36314	1.97665e-10	5.18196e-09	964.188	1267.18	2487.25	3065.99
Slc16a1	997.835	1.70613	0.268227	6.36076	2.00753e-10	5.25489e-09	451.78	484.025	1146.19	1909.35
Prss22	81.4698	9.82751	1.54718	6.35191	2.12661e-10	5.55808e-09	0	0	106.293	219.587
Fjx1	125.308	2.4664	0.388763	6.34422	2.23548e-10	5.83373e-09	39.1151	37.754	232.958	191.404
Msr1	418.267	2.85497	0.450333	6.33968	2.30239e-10	5.99917e-09	102.677	100.677	1097.47	372.24
Flrt2	727.976	-1.30267	0.205664	-6.33396	2.38947e-10	6.21663e-09	993.524	1079.38	459.716	379.286
Wdr1	2709.17	0.920828	0.145401	6.33302	2.40414e-10	6.24528e-09	1954.78	1790.89	3574.09	3516.91
Slc25a23	362.916	-1.49661	0.236423	-6.33021	2.44832e-10	6.35042e-09	530.988	541.14	197.527	182.01
Slc44a4	312.789	3.21729	0.508768	6.32369	2.55382e-10	6.61404e-09	33.2479	88.0926	338.365	791.451
Tnfaip6	1784.22	-1.57099	0.248575	-6.31998	2.6159e-10	6.76459e-09	2021.27	3318.48	910.575	886.566
P2ry2	131.091	2.5861	0.409584	6.31398	2.71947e-10	7.02181e-09	28.3585	46.4664	220.557	228.981
Glt8d2	216.138	-1.83361	0.290595	-6.30985	2.79303e-10	7.20089e-09	339.324	335.913	96.5493	92.7665
Igsf9b	73.2051	3.59784	0.570279	6.30892	2.80989e-10	7.23346e-09	11.7345	10.6486	164.754	105.683
C1qtnf2	783.258	-1.48767	0.23596	-6.30477	2.88616e-10	7.41866e-09	1172.48	1138.43	486.289	335.838
Aspa	168.341	-2.17373	0.345382	-6.2937	3.09984e-10	7.95594e-09	271.85	278.798	52.2606	70.4556
Cmpk2	217.687	-1.90582	0.302948	-6.29092	3.15583e-10	8.08751e-09	343.235	344.626	101.864	81.0239
Sdc2	6794.67	-1.18298	0.188069	-6.29012	3.17221e-10	8.11736e-09	9628.19	9241.97	4818.6	3489.9
Fzd4	1459.19	-1.07587	0.171485	-6.27382	3.52301e-10	9.00156e-09	1881.44	2076.47	879.573	999.295
Arvcf	787.542	-1.15153	0.183575	-6.27282	3.54569e-10	9.04599e-09	1046.33	1125.84	483.632	494.363
Gadd45b	3416.58	-1.06036	0.169326	-6.2622	3.7959e-10	9.66995e-09	4109.04	5127.76	2184.32	2245.18
Fam210b	1029.82	1.40854	0.225542	6.24516	4.23362e-10	1.0769e-08	646.378	481.121	1648.42	1343.35
Itgav	4800.39	0.891273	0.142941	6.23526	4.51027e-10	1.14557e-08	3433.33	3293.31	6588.38	5886.56
Smc4	770.612	1.1572	0.185605	6.23472	4.52577e-10	1.1478e-08	481.116	473.376	1109.87	1018.08
Ppard	890.764	1.11925	0.17959	6.23223	4.59833e-10	1.16448e-08	579.882	543.076	1175.42	1264.68
Plxnb1	311.51	1.68954	0.271125	6.23158	4.61744e-10	1.16759e-08	166.239	128.751	494.261	456.787
Dmtn	174.617	-2.17324	0.349026	-6.22658	4.76713e-10	1.20366e-08	279.673	291.383	52.2606	75.1526
Steap4	2574.74	1.5414	0.247561	6.22632	4.77528e-10	1.20395e-08	1535.27	1097.77	3081.6	4584.31
Ifi211	197.045	2.0934	0.336435	6.2223	4.89933e-10	1.23341e-08	63.5621	86.1565	350.766	287.694
Plxna3	482.416	-1.52139	0.244676	-6.21798	5.03586e-10	1.26592e-08	718.741	713.453	286.105	211.367
Ints7	758.525	-1.28787	0.207145	-6.21724	5.05981e-10	1.27007e-08	1119.67	1033.88	487.175	393.377
Wscd2	146.797	-3.24509	0.521983	-6.21685	5.07236e-10	1.27136e-08	186.775	343.658	16.8297	39.9248
Kbtbd11	345.636	-2.02478	0.326442	-6.20258	5.55459e-10	1.39019e-08	602.373	506.29	100.092	173.79
Ptch1	10441.2	-1.0339	0.16673	-6.20106	5.60853e-10	1.40164e-08	12320.3	15740.5	6963.95	6740.25
Arrb1	2543.36	-0.881063	0.142118	-6.19951	5.66398e-10	1.41343e-08	3373.68	3219.73	1789.26	1790.75
Tfrc	503.077	1.3943	0.22529	6.18894	6.05706e-10	1.50933e-08	254.248	300.096	686.474	771.488
B4galt6	447.465	1.37754	0.22269	6.18592	6.17403e-10	1.53624e-08	259.138	238.14	617.384	675.199
Pld3	2536.71	0.953841	0.154211	6.18528	6.19916e-10	1.54025e-08	1837.43	1617.61	3426.17	3265.62
Kmt5a	755.129	1.15317	0.186536	6.18203	6.32814e-10	1.57002e-08	482.094	454.984	1077.1	1006.34
Pam	7962.17	-0.845853	0.136953	-6.17621	6.56579e-10	1.62662e-08	10780.1	9683.4	5755.75	5629.4
Arsi	1704.37	0.976371	0.158094	6.1759	6.57871e-10	1.62747e-08	1200.83	1096.8	2325.15	2194.69
Negr1	642.909	-5.88181	0.952616	-6.17437	6.6427e-10	1.64093e-08	1120.65	1408.51	35.4309	7.04556
Tnn	100.51	2.6438	0.428717	6.16678	6.96956e-10	1.71672e-08	30.3142	25.1693	179.812	166.745
Dtx3	2894.14	-0.860252	0.139495	-6.16691	6.96388e-10	1.71672e-08	3789.28	3675.69	2089.54	2022.07
Tmem30b	148.893	3.28122	0.532869	6.15764	7.38392e-10	1.81617e-08	26.4027	29.0415	147.924	392.203
Myorg	508.262	-1.28253	0.208466	-6.1522	7.64141e-10	1.8768e-08	699.183	741.526	294.077	298.262
Bcl3	932.536	1.2336	0.200532	6.15166	7.66763e-10	1.88055e-08	509.475	603.095	1203.77	1413.81
Tifa	369.606	1.71171	0.278415	6.14805	7.8442e-10	1.9211e-08	181.885	163.6	473.003	659.934
Mroh7	57.8821	-3.97377	0.647186	-6.14008	8.24806e-10	2.01712e-08	112.456	105.517	8.85773	4.69704
Rai14	549.786	1.48768	0.242884	6.12505	9.06524e-10	2.21381e-08	328.567	249.757	878.687	742.132
Grk3	791.246	-1.70439	0.27849	-6.12012	9.3505e-10	2.28022e-08	1191.06	1232.33	470.345	271.254
Nfkbiz	3082.82	0.89625	0.146834	6.10384	1.03547e-09	2.52152e-08	2078.97	2230.39	3838.05	4183.89
Rcan1	1683.82	-1.16276	0.190604	-6.10043	1.05785e-09	2.57235e-08	2031.05	2624.38	1012.44	1067.4
Liph	95.3256	2.73984	0.449273	6.09837	1.07156e-09	2.60199e-08	22.4912	27.1054	149.696	182.01
Itgb7	269.364	-2.26668	0.371731	-6.09764	1.07646e-09	2.61018e-08	351.058	540.172	69.9761	116.252
Zfp383	289.57	-1.97043	0.323219	-6.09627	1.08572e-09	2.62892e-08	385.284	538.236	137.295	97.4635
Lonrf2	62.5912	-3.7404	0.614155	-6.09032	1.12682e-09	2.72459e-08	133.969	98.7411	7.08618	10.5683
Cbx7	1130.35	-1.74581	0.286686	-6.08965	1.1316e-09	2.73228e-08	1651.64	1829.61	364.938	675.199
Ampd3	725.237	1.77939	0.29242	6.08504	1.16464e-09	2.80809e-08	345.191	308.808	820.226	1426.73
Vdr	246.608	2.39293	0.393562	6.08018	1.20046e-09	2.8904e-08	72.363	85.1884	281.676	547.205
Lrrc8d	451.474	1.55421	0.255676	6.07882	1.21068e-09	2.9109e-08	211.222	247.821	764.422	582.433
Dio3	224.305	2.77236	0.456534	6.07264	1.25828e-09	3.02111e-08	45.9603	68.7316	542.979	239.549
AW551984	363.888	-1.43114	0.235789	-6.06956	1.28257e-09	3.0735e-08	548.59	513.067	193.099	200.798
P4htm	199.033	-1.85795	0.306116	-6.06943	1.28369e-09	3.0735e-08	310.965	312.68	79.7196	92.7665
Myoc	75.1914	-4.14724	0.683744	-6.06549	1.31554e-09	3.14536e-08	133.969	150.048	2.65732	14.0911
Atp1a3	498.083	4.6741	0.770798	6.06397	1.32798e-09	3.17068e-08	57.6948	17.4249	1064.7	852.512
Clec11a	311.275	-1.65988	0.273897	-6.06026	1.35902e-09	3.24027e-08	524.143	422.07	160.325	138.563
Tmprss2	391.745	2.69307	0.444479	6.05894	1.37022e-09	3.26243e-08	59.6506	150.048	483.632	873.649
Plekhh2	2484.29	-1.04147	0.171903	-6.05849	1.37402e-09	3.26693e-08	3292.52	3396.89	1799.89	1447.86
Slc16a12	235.369	-1.9765	0.326371	-6.056	1.39545e-09	3.31328e-08	412.665	338.818	112.493	77.5011
Fam174b	442.048	-1.72345	0.284647	-6.0547	1.40677e-09	3.33553e-08	794.037	562.437	178.04	233.678
Klf4	5804.62	-1.35353	0.223745	-6.04944	1.45348e-09	3.4415e-08	7232.39	9453.98	2665.29	3866.84
Slc5a3	1000.28	1.7492	0.289182	6.04878	1.45946e-09	3.45089e-08	397.019	519.843	1137.33	1946.92
Madcam1	86.9719	3.79192	0.627149	6.04628	1.4823e-09	3.50007e-08	17.6018	5.8083	117.808	206.67
Pgk1	2060.54	1.20875	0.199932	6.04583	1.48643e-09	3.50498e-08	1246.79	1242.98	3328.73	2423.67
Fam129b	2533.31	0.930297	0.15394	6.04325	1.5104e-09	3.5566e-08	1826.68	1661.17	3478.43	3166.98
Tent5c	870.204	-2.04422	0.338317	-6.04231	1.51926e-09	3.56767e-08	1118.69	1681.5	228.529	452.09
Glcci1	982.335	-1.16316	0.192499	-6.04241	1.51827e-09	3.56767e-08	1336.76	1378.5	544.75	669.328
Gpr161	602.969	-1.47647	0.244551	-6.03749	1.56526e-09	3.67064e-08	960.276	815.098	367.596	268.905
Hdc	102.774	2.99518	0.496234	6.03583	1.58147e-09	3.70358e-08	31.2921	14.5208	169.183	196.101
Il23a	59.3224	5.91148	0.979763	6.03359	1.6036e-09	3.75027e-08	0	3.8722	159.439	73.9783
Atp1a4	55.3843	-4.14862	0.688767	-6.02325	1.70944e-09	3.99235e-08	93.8763	116.166	7.97196	3.52278
Trerf1	1030.44	-1.19589	0.198566	-6.02265	1.7158e-09	4.00174e-08	1285.91	1582.76	590.811	662.282
Matn4	122.12	2.37891	0.395206	6.01942	1.75047e-09	4.07704e-08	43.0266	35.8179	224.101	185.533
Igkv8-28	681.746	-5.93857	0.986657	-6.01887	1.75634e-09	4.08515e-08	1367.07	1316.55	36.3167	7.04556
Ptprh	108.089	4.06849	0.67619	6.01678	1.77926e-09	4.13285e-08	5.86727	18.393	109.836	298.262
Vangl1	1749.41	-0.938049	0.155965	-6.01449	1.80452e-09	4.18586e-08	2291.17	2305.9	1141.76	1258.81
Enho	598.523	-1.49932	0.249568	-6.00764	1.88243e-09	4.36066e-08	1018.95	750.239	341.908	282.997
Lynx1	1128.23	-1.08951	0.181397	-6.00621	1.89909e-09	4.39332e-08	1645.77	1424.97	752.907	689.29
Cxcl3	352.013	6.90147	1.14938	6.00451	1.91913e-09	4.43368e-08	6.84515	4.84025	1156.82	239.549
Mgll	980.878	-1.0819	0.180365	-5.9984	1.99274e-09	4.59753e-08	1256.57	1408.51	650.157	608.266
Duoxa2	60.004	9.38613	1.56517	5.99688	2.01142e-09	4.63206e-08	0	0	81.4911	158.525
Hilpda	549.499	1.92603	0.321179	5.99675	2.01311e-09	4.63206e-08	232.735	225.556	1133.79	605.918
Hoxd11	114.737	-2.39421	0.399466	-5.99352	2.05343e-09	4.71849e-08	200.465	184.898	33.6594	39.9248
Ttc39a	102.265	3.33138	0.55596	5.99212	2.07118e-09	4.74653e-08	10.7567	26.1374	140.838	231.329
Man2b1	2620.21	1.02181	0.170525	5.99217	2.07056e-09	4.74653e-08	1911.75	1546.94	3594.47	3427.66
Mib2	1102.04	-0.996443	0.166385	-5.98878	2.11421e-09	4.83867e-08	1496.15	1440.46	749.364	722.17
Tenm3	5743.31	0.871362	0.145677	5.98146	2.2114e-09	5.05433e-08	4229.32	3889.63	6998.49	7855.8
Cep85l	663.764	-1.29257	0.216138	-5.98032	2.22702e-09	5.07873e-08	836.086	1049.37	387.969	381.634
Tbc1d16	1386.96	-1.25244	0.20943	-5.98025	2.22801e-09	5.07873e-08	2240.32	1667.95	871.601	767.966
Etv6	1027.28	1.05569	0.17657	5.97884	2.24738e-09	5.11608e-08	684.515	650.53	1462.41	1311.65
Trim40	59.1922	4.54242	0.759896	5.97768	2.26334e-09	5.14557e-08	2.93363	6.77635	74.4049	152.654
Sema3g	191.327	2.56003	0.428335	5.97671	2.27686e-09	5.16943e-08	43.0266	67.7635	232.958	421.559
Tgfb1	1525.28	0.96756	0.161903	5.97617	2.28445e-09	5.1798e-08	1047.31	1017.42	2125.86	1910.52
Slc9a3r2	1504.12	-0.924037	0.154899	-5.9654	2.44036e-09	5.526e-08	2005.63	1934.16	1025.73	1050.96
Gm15635	93.3688	-2.61403	0.43873	-5.95817	2.55085e-09	5.76856e-08	160.372	160.696	26.5732	25.8337
mt-Nd4	10655.4	0.777822	0.130555	5.95783	2.55613e-09	5.77288e-08	7989.27	7711.49	12965.9	13954.9
Malat1	22858	-0.768244	0.129027	-5.95414	2.61442e-09	5.89675e-08	28180.5	29428.7	17567.5	16255.3
Syngr1	76.5442	3.66632	0.616227	5.94962	2.68768e-09	6.05399e-08	14.6682	7.7444	185.127	98.6378
Ntf3	136.181	-2.69752	0.453501	-5.94822	2.71079e-09	6.09803e-08	232.735	240.076	49.6033	22.3109
Mex3a	245.773	2.02168	0.339921	5.94751	2.72252e-09	6.11638e-08	76.2745	118.102	444.658	344.058
Sparcl1	9020.03	-1.2643	0.212721	-5.94347	2.79047e-09	6.26081e-08	13168.1	12308.8	6400.6	4202.67
Hmga2	56.0696	5.22977	0.880188	5.94165	2.82161e-09	6.3224e-08	2.93363	2.90415	158.553	59.8872
Npr2	2467.3	-0.890065	0.14985	-5.93972	2.8551e-09	6.38909e-08	3042.18	3367.85	1706	1753.17
Zfpm2	280.8	-1.64328	0.276771	-5.93735	2.89673e-09	6.47379e-08	380.395	470.472	137.295	135.04
Spon1	16477.8	1.55764	0.26239	5.93636	2.91412e-09	6.50414e-08	9528.45	7183.9	17902.4	31296.4
Dmpk	1784.39	-1.0393	0.175333	-5.92757	3.07457e-09	6.85332e-08	2513.15	2289.44	1274.63	1060.36
Tnip3	74.1244	3.13967	0.529715	5.92709	3.08346e-09	6.85529e-08	16.6239	13.5527	112.493	153.828
AW112010	690.313	-1.2194	0.205727	-5.9273	3.07956e-09	6.85529e-08	1046.33	885.766	432.257	396.9
Hs6st1	1300.07	1.11609	0.188512	5.92052	3.20926e-09	7.1105e-08	797.949	843.172	1586.42	1972.76
Atp6v0d2	147.839	3.13463	0.529459	5.92045	3.21071e-09	7.1105e-08	46.9382	13.5527	273.704	257.163
Tnfrsf19	119.999	-2.76293	0.466669	-5.92054	3.20891e-09	7.1105e-08	176.018	242.981	39.8598	21.1367
Sft2d2	1399.19	-1.31775	0.2226	-5.91979	3.22348e-09	7.12956e-08	2077.99	1914.8	652.815	951.15
Dnaic1	144.138	-2.29523	0.388023	-5.91519	3.31483e-09	7.32213e-08	236.647	242.981	59.3468	37.5763
Ugcg	5387.31	1.02518	0.173705	5.90181	3.59526e-09	7.93136e-08	3087.16	4012.57	7260.68	7188.82
Lrrn4cl	978.532	-1.42308	0.241153	-5.90115	3.6098e-09	7.95318e-08	1178.34	1671.82	475.66	588.304
Bmp4	10245.2	-0.952711	0.161533	-5.89794	3.68067e-09	8.0989e-08	13662.9	13359.1	7765.57	6193.04
Nfib	1907.92	-0.881176	0.149422	-5.89723	3.69655e-09	8.12339e-08	2542.48	2403.67	1333.97	1351.57
Tmem82	109.418	2.90045	0.491882	5.89665	3.70957e-09	8.13173e-08	33.2479	18.393	152.353	233.678
Tbxa2r	189.916	-2.04058	0.346058	-5.89664	3.70984e-09	8.13173e-08	261.093	350.434	82.3769	65.7585
Sord	421.583	-1.48601	0.252045	-5.89583	3.72812e-09	8.16133e-08	569.125	672.795	196.642	247.769
Tjp3	233.233	2.64679	0.449039	5.89436	3.76142e-09	8.22372e-08	48.8939	79.3801	255.103	549.553
Aldh2	8637.99	-0.790323	0.134105	-5.89329	3.78576e-09	8.26638e-08	11039.3	10852.8	6027.68	6632.22
Vit	227.008	-2.08588	0.353975	-5.89272	3.79895e-09	8.28461e-08	421.466	312.68	68.2045	105.683
Galnt6	193.565	2.41326	0.40957	5.89219	3.81111e-09	8.30056e-08	39.1151	83.2523	338.365	313.527
B4galnt1	824.642	1.06611	0.181114	5.8864	3.94692e-09	8.58543e-08	511.43	554.693	1106.33	1126.11
Hspb8	1092.61	-0.976601	0.166025	-5.88227	4.04678e-09	8.79148e-08	1467.8	1429.81	723.676	749.178
Abcg4	236.893	-1.7243	0.2932	-5.88097	4.0787e-09	8.8496e-08	368.66	358.179	97.435	123.297
Hs3st1	1075.07	1.22417	0.208229	5.87899	4.12781e-09	8.94481e-08	579.882	708.613	1349.03	1662.75
Ppp1r12b	2355.43	-0.894298	0.152257	-5.87359	4.2645e-09	9.22934e-08	2986.44	3140.35	1734.34	1560.59
Ppp1r1b	139.381	3.151	0.536556	5.87265	4.28875e-09	9.2701e-08	16.6239	39.6901	170.068	331.141
Atf5	1261.75	-0.991144	0.168987	-5.86521	4.48566e-09	9.68349e-08	1751.38	1606.96	879.573	809.065
Ctsd	10499.7	1.00003	0.170753	5.8566	4.72434e-09	1.01859e-07	7878.77	6120.98	14551.5	13447.6
Tha1	207.44	2.20377	0.376424	5.85449	4.78474e-09	1.03031e-07	63.5621	84.2204	260.417	421.559
Degs2	112.646	3.40272	0.581451	5.85211	4.85377e-09	1.04387e-07	11.7345	27.1054	131.094	280.648
Sema3c	4642.38	-0.961226	0.164327	-5.84948	4.9311e-09	1.05838e-07	6050.13	6219.72	3490.83	2808.83
Tead1	3384.08	0.794835	0.135883	5.8494	4.93363e-09	1.05838e-07	2504.35	2445.29	4335.86	4250.82
Gbp2	738.536	-1.29707	0.221782	-5.84839	4.96345e-09	1.06345e-07	1081.53	1019.36	488.061	365.195
Ptprd	494.919	-1.29916	0.222173	-5.84749	4.99033e-09	1.06787e-07	707.006	699.9	260.417	312.353
Col10a1	65.4096	7.06489	1.209	5.84357	5.10941e-09	1.09198e-07	0	1.9361	186.898	72.8041
Tppp	587.009	-1.16883	0.200049	-5.84272	5.13563e-09	1.09622e-07	807.727	817.034	346.337	376.937
Pkm	10400.1	1.19932	0.205329	5.84097	5.18964e-09	1.10637e-07	6425.64	6195.52	17321.3	11658
Myh11	5620.57	-1.22129	0.209105	-5.84057	5.20232e-09	1.10769e-07	8017.62	7718.26	4040.9	2705.49
Ttyh2	805.195	1.22007	0.208916	5.84002	5.21953e-09	1.10998e-07	432.222	535.332	1197.57	1055.66
Hspa1a	2136.69	-1.38327	0.236998	-5.8366	5.32757e-09	1.13155e-07	2588.44	3588.56	987.637	1382.1
Fut2	146.121	2.99347	0.51291	5.83624	5.33924e-09	1.13262e-07	22.4912	42.5942	168.297	351.104
Hist1h1c	1107.54	0.971064	0.166414	5.83523	5.37152e-09	1.13806e-07	742.21	754.111	1426.09	1507.75
Mfap5	2497.32	-1.05307	0.180512	-5.83376	5.4191e-09	1.14672e-07	3348.26	3393.98	1830.89	1416.16
Aplp1	531.112	1.51296	0.259878	5.8218	5.82157e-09	1.23036e-07	329.545	221.683	768.851	804.368
Dennd4b	680.936	-1.15735	0.199005	-5.81566	6.03967e-09	1.27488e-07	953.431	926.424	390.626	453.264
Amigo1	678.148	-1.25057	0.215371	-5.80657	6.37658e-09	1.34434e-07	1063.93	846.076	405.684	396.9
Mat2a	3316.83	-0.957968	0.165051	-5.80406	6.4728e-09	1.36295e-07	3968.23	4790.88	2342.87	2165.33
Ighv4-2	55.8165	-9.21679	1.5898	-5.79746	6.73263e-09	1.41592e-07	157.438	65.8274	0	0
Tmem196	53.7629	-3.8617	0.666468	-5.79428	6.86164e-09	1.44128e-07	110.5	90.9967	8.85773	4.69704
Perp	195.311	3.32335	0.57393	5.79051	7.01721e-09	1.47215e-07	18.5797	52.2747	198.413	511.977
Tmprss4	73.2998	3.6663	0.633473	5.78762	7.13911e-09	1.49589e-07	5.86727	15.4888	102.75	169.093
Mef2c	381.114	-1.71333	0.296046	-5.78738	7.1491e-09	1.49615e-07	459.603	708.613	178.926	177.313
Bmp8b	54.2516	9.24023	1.59688	5.78644	7.18957e-09	1.50279e-07	0	0	62.0041	155.002
2200002D01Rik	178.962	2.02742	0.350516	5.78411	7.28969e-09	1.52186e-07	56.7169	84.2204	275.475	299.436
Igkv1-110	4523.03	-3.04077	0.525785	-5.78329	7.32519e-09	1.5274e-07	5126.04	11005.8	957.521	1002.82
Mxra7	1561.27	-1.36683	0.236401	-5.78181	7.38993e-09	1.53903e-07	2439.81	2061.95	1050.53	692.813
Olr1	83.9645	3.2932	0.569977	5.77778	7.56928e-09	1.57284e-07	18.5797	12.5847	200.185	104.509
Gsdmc4	300.405	2.21625	0.383584	5.77775	7.57063e-09	1.57284e-07	67.4736	145.208	446.43	542.508
Igfbp4	54484.3	0.997288	0.172621	5.77734	7.5893e-09	1.5748e-07	37910.4	34825.6	62841.2	82360.2
Fhl5	45.4716	4.91191	0.850273	5.77687	7.6105e-09	1.57729e-07	4.88939	0.96805	83.2627	92.7665
Golim4	3219.05	-1.02366	0.177215	-5.77637	7.63316e-09	1.58007e-07	4071.89	4560.48	2365.01	1878.82
C1qb	1749.85	1.5209	0.263353	5.77514	7.68892e-09	1.58969e-07	875.201	934.168	3292.42	1897.6
Srpx2	3601.45	0.823945	0.142825	5.76892	7.97789e-09	1.64745e-07	2636.36	2564.36	4823.92	4381.16
Steap1	84.4449	4.10694	0.711945	5.76862	7.99255e-09	1.64849e-07	16.6239	1.9361	173.611	145.608
Ndn	427.367	-1.26584	0.219593	-5.76451	8.18963e-09	1.6871e-07	610.196	597.287	254.217	247.769
Cd68	680.698	1.47411	0.256039	5.75739	8.54233e-09	1.75765e-07	382.35	338.818	1194.91	806.716
Meg3	5153.64	-1.01958	0.177102	-5.75702	8.56139e-09	1.75945e-07	6481.38	7325.23	3819.45	2988.49
Rnf128	159.694	2.38952	0.415384	5.75255	8.79058e-09	1.80439e-07	65.5178	36.7859	227.644	308.83
Fat4	1998.92	-1.30583	0.227069	-5.7508	8.88204e-09	1.82098e-07	3124.32	2570.17	1367.63	933.536
Arhgef16	137.004	3.12159	0.542924	5.74959	8.94584e-09	1.83186e-07	21.5133	34.8498	141.724	349.929
Nckap5	328.316	-1.49576	0.260222	-5.74802	9.02964e-09	1.84682e-07	499.696	470.472	190.441	152.654
Anln	358.479	2.32805	0.405043	5.74765	9.04907e-09	1.84858e-07	122.235	116.166	839.713	355.801
Fnbp1l	709.873	1.20522	0.209906	5.74174	9.37063e-09	1.91199e-07	455.691	403.677	1080.64	899.483
Acpp	157.065	2.2093	0.384823	5.74108	9.4073e-09	1.91718e-07	52.8054	59.0511	310.906	205.495
Serpinb5	57.4778	6.27558	1.09335	5.7398	9.47891e-09	1.92774e-07	2.93363	0	60.2326	166.745
Cytip	514.568	-1.53258	0.267012	-5.73975	9.48163e-09	1.92774e-07	627.798	901.255	242.702	286.519
Tspan13	572.137	-1.3617	0.237391	-5.73612	9.68712e-09	1.96719e-07	741.232	907.063	356.081	284.171
Scd2	4475.81	0.957678	0.167	5.73458	9.77521e-09	1.98174e-07	3236.78	2848.97	6461.71	5355.8
Slc25a5	2913.33	0.858527	0.149714	5.73447	9.78195e-09	1.98174e-07	1970.42	2172.3	3897.4	3613.2
Plcl1	363.918	-1.35366	0.236143	-5.73239	9.90264e-09	2.00382e-07	523.165	522.747	194.87	214.889
Tnrc6b	1811.48	-0.862809	0.150594	-5.72937	1.00807e-08	2.03744e-07	2278.46	2396.89	1301.2	1269.37
Lrrn2	766.521	-1.36048	0.237567	-5.72673	1.02382e-08	2.06684e-07	1273.2	934.168	467.688	391.028
Ntrk3	173.207	1.83373	0.320294	5.72514	1.03347e-08	2.08387e-07	72.363	79.3801	263.96	277.125
Ptch2	796.992	-1.34013	0.234334	-5.71889	1.07221e-08	2.15943e-07	968.099	1316.55	413.656	489.666
Slco4a1	178.817	2.73937	0.479102	5.71771	1.07968e-08	2.17193e-07	25.4248	67.7635	361.395	260.686
Slc52a3	83.5026	3.04583	0.533012	5.71438	1.10104e-08	2.21229e-07	18.5797	17.4249	108.95	189.056
Gm10309	62.0126	6.97782	1.22115	5.71415	1.10252e-08	2.21267e-07	1.95576	0	66.433	179.662
Gm42047	771.537	1.52265	0.266626	5.71082	1.12436e-08	2.25386e-07	333.456	463.696	1343.72	945.279
Cblc	67.6212	3.60872	0.633043	5.7006	1.19387e-08	2.39039e-07	12.7124	7.7444	86.8057	163.222
Sfrp4	548.763	-1.34598	0.236414	-5.69333	1.24586e-08	2.49157e-07	872.267	703.772	338.365	280.648
Trip10	2135.18	-0.883196	0.155167	-5.69191	1.25625e-08	2.50942e-07	2605.07	2933.19	1514.67	1487.79
Baiap2l2	91.829	3.38137	0.594511	5.68766	1.28792e-08	2.56968e-07	13.6903	18.393	99.2066	236.026
Lratd1	77.8826	2.80666	0.493806	5.68374	1.31784e-08	2.62633e-07	22.4912	16.4569	129.323	143.26
Cxadr	244.681	2.19481	0.386604	5.67715	1.36954e-08	2.72619e-07	118.323	57.115	374.682	428.605
Rab30	595.636	-1.22689	0.216263	-5.67316	1.40188e-08	2.78731e-07	798.927	871.245	390.626	321.747
Ckmt1	451.425	2.50115	0.440903	5.67278	1.40497e-08	2.79023e-07	79.2081	191.674	522.606	1012.21
Ccr10	209.295	-2.95927	0.522073	-5.66831	1.44213e-08	2.86069e-07	309.987	430.782	21.2586	75.1526
Mapk8ip1	690.266	-1.19289	0.210541	-5.66584	1.46307e-08	2.89887e-07	1058.06	862.533	408.341	432.127
Stc2	685.043	-1.40897	0.248783	-5.66347	1.48342e-08	2.9358e-07	880.09	1109.39	316.221	434.476
Ccbe1	323.441	1.63933	0.289522	5.66219	1.49454e-08	2.95439e-07	140.814	173.281	417.199	562.47
Gpr27	192.613	-1.84266	0.325569	-5.65981	1.51539e-08	2.99215e-07	338.346	264.278	86.8057	81.0239
Fcgr4	156.346	2.31085	0.40858	5.6558	1.55119e-08	3.0593e-07	51.8275	53.2428	327.736	192.579
Isyna1	509.202	1.20218	0.212675	5.65266	1.57986e-08	3.11227e-07	305.098	311.712	669.644	750.352
Ramp1	173.678	2.20996	0.39165	5.64268	1.67425e-08	3.29442e-07	44.0045	79.3801	264.846	306.482
Kcnk1	107.109	2.74725	0.487157	5.63936	1.70686e-08	3.35473e-07	24.447	30.9776	134.637	238.375
Nlrp3	631.114	2.01567	0.357445	5.6391	1.70942e-08	3.35592e-07	230.779	270.086	1390.66	632.926
Acap1	123.746	-2.46074	0.436453	-5.63804	1.71999e-08	3.37279e-07	193.62	224.588	27.459	49.3189
Igf2	756.952	2.05652	0.365124	5.63241	1.77712e-08	3.48085e-07	268.917	317.52	731.648	1709.72
Gk	218.745	1.77941	0.316068	5.62983	1.80386e-08	3.52917e-07	106.589	90.9967	382.654	294.739
Cilp	10116.6	0.78634	0.139688	5.62927	1.80971e-08	3.53285e-07	7908.1	6943.82	12934.9	12679.7
Map3k5	560.323	-1.21737	0.216264	-5.6291	1.81154e-08	3.53285e-07	852.71	714.421	331.279	342.884
Tc2n	72.1401	3.37539	0.599637	5.62906	1.81193e-08	3.53285e-07	13.6903	11.6166	89.4631	173.79
Pirb	336.639	1.76642	0.313865	5.62796	1.82358e-08	3.55151e-07	191.664	114.23	507.548	533.114
Zfp281	1018.25	0.996774	0.177371	5.61973	1.91259e-08	3.71642e-07	691.36	667.955	1276.4	1437.29
Vasp	2022.15	1.02511	0.182412	5.61975	1.91231e-08	3.71642e-07	1411.08	1254.59	3002.77	2420.15
Tuba1c	796.48	1.25639	0.223699	5.61645	1.9492e-08	3.78326e-07	396.041	544.044	1137.33	1108.5
Junb	20935.8	-1.05139	0.187278	-5.61407	1.97626e-08	3.83144e-07	24819.5	31666.9	12064.2	15192.6
Cc2d2a	919.406	-0.978535	0.174441	-5.60956	2.02846e-08	3.9282e-07	1219.41	1219.74	599.668	638.797
Nemp2	208.053	-1.65085	0.294594	-5.60382	2.09674e-08	4.05584e-07	311.943	319.457	104.521	96.2893
Fut4	218.729	1.7849	0.318637	5.60168	2.12283e-08	4.10166e-07	103.655	92.9328	289.648	388.68
Mmp11	837.496	-1.37257	0.245115	-5.59971	2.14715e-08	4.14398e-07	1435.53	981.603	496.033	436.824
Il11ra1	1905.58	-0.920686	0.164511	-5.59649	2.18736e-08	4.21682e-07	2644.18	2342.68	1249.83	1385.63
Rrs1	723.785	1.3024	0.232819	5.59408	2.218e-08	4.27109e-07	348.125	486.929	997.38	1062.7
Mturn	939.405	-1.17801	0.210612	-5.59327	2.22837e-08	4.28623e-07	1306.45	1298.16	494.261	658.76
Pear1	2072.65	1.42494	0.25502	5.58755	2.30296e-08	4.42473e-07	1096.2	1152.95	2235.69	3805.77
Slc11a1	477.055	2.02145	0.361997	5.58416	2.34829e-08	4.50677e-07	184.819	192.642	1043.44	487.318
Pgam1	992.764	1.14699	0.205452	5.58278	2.36704e-08	4.53766e-07	646.378	589.542	1535.04	1200.09
Zc3h12a	1196.42	1.12737	0.202039	5.57994	2.40608e-08	4.60734e-07	666.913	835.427	1506.7	1776.65
Medag	4187.33	0.783388	0.140419	5.57892	2.42015e-08	4.62912e-07	2947.33	3208.12	5427.13	5166.74
Mmp15	206.91	2.16563	0.388348	5.57651	2.45395e-08	4.68852e-07	59.6506	90.9967	261.303	415.688
Tpcn1	2172.6	-0.81437	0.146058	-5.57567	2.46573e-08	4.70577e-07	2696.99	2843.16	1587.31	1562.94
Mal2	143.162	3.30876	0.593774	5.57243	2.51216e-08	4.78904e-07	12.7124	39.6901	162.096	358.149
Thra	2070.12	-0.812456	0.145819	-5.57166	2.52322e-08	4.80479e-07	2660.81	2615.67	1527.96	1476.04
Foxp4	1895.81	1.01232	0.181871	5.56613	2.60461e-08	4.95425e-07	1316.22	1196.51	2260.49	2810
Tmem132e	251.793	-1.53309	0.275547	-5.56381	2.63954e-08	5.01513e-07	369.638	378.508	120.465	138.563
Rtl3	88.2594	-2.52916	0.454634	-5.56307	2.6507e-08	5.03074e-07	151.571	149.08	23.0301	29.3565
Pkp2	74.8468	3.43373	0.618027	5.55596	2.76087e-08	5.23403e-07	12.7124	12.5847	85.0342	189.056
Cdx1	209.013	2.92545	0.526685	5.55447	2.78458e-08	5.27315e-07	30.3142	66.7955	211.7	527.242
Sptssb	65.2407	4.07423	0.733984	5.55085	2.84288e-08	5.3776e-07	5.86727	8.71245	65.5472	180.836
Dlc1	3827.4	-0.927963	0.167298	-5.54676	2.91006e-08	5.49861e-07	4466.95	5568.22	2651.12	2623.3
Ncf2	392.38	1.70076	0.306765	5.54416	2.95362e-08	5.57476e-07	172.107	197.482	739.62	460.31
Adcy1	87.9888	3.08779	0.557708	5.53656	3.08466e-08	5.81566e-07	16.6239	20.3291	103.635	211.367
Igkj3	50.7929	-5.20294	0.940338	-5.53306	3.14699e-08	5.92667e-07	78.2303	119.07	0	5.8713
Bzw1	3803.68	0.765131	0.138349	5.53045	3.19408e-08	6.00874e-07	2723.39	2912.86	4870.87	4707.61
Nacc1	1119.53	0.965381	0.174602	5.52904	3.21984e-08	6.05055e-07	784.258	732.814	1562.5	1398.54
Shank1	199.143	-1.66729	0.301797	-5.52453	3.30377e-08	6.20146e-07	295.319	310.744	100.092	90.418
Socs3	12224.5	-0.891753	0.161433	-5.52399	3.31392e-08	6.21368e-07	14896	16876	7742.54	9383.51
Ptger4	1357.99	-1.00464	0.181893	-5.52324	3.32801e-08	6.23328e-07	1655.55	1969.01	857.428	949.976
Robo2	2856.44	-0.768995	0.139253	-5.52227	3.34642e-08	6.26091e-07	3628.91	3571.14	2074.48	2151.24
Cib1	503.622	1.17653	0.213065	5.52191	3.35325e-08	6.26684e-07	296.297	321.393	668.759	728.041
Gpr155	210.63	-1.6938	0.306787	-5.5211	3.36885e-08	6.28914e-07	290.43	353.338	103.635	95.115
4930404H11Rik	47.5923	-6.56988	1.19139	-5.51448	3.49817e-08	6.52345e-07	79.2081	109.39	1.77155	0
Efhd2	1874.63	0.895599	0.16242	5.51411	3.50556e-08	6.53011e-07	1313.29	1308.8	2614.8	2261.62
Alms1	363.139	-1.41906	0.257458	-5.51182	3.55145e-08	6.60839e-07	562.28	495.642	219.672	174.965
H2-M9	46.9571	9.03946	1.64118	5.5079	3.63141e-08	6.74985e-07	0	0	144.381	43.4476
Rbm47	256.418	1.8223	0.330988	5.50562	3.67868e-08	6.83029e-07	129.08	96.805	327.736	472.052
Kcnk13	103.323	3.30169	0.59997	5.50309	3.73184e-08	6.92148e-07	30.3142	7.7444	163.868	211.367
Col6a3	38442	1.02796	0.186894	5.50022	3.79316e-08	7.0276e-07	28757.4	21839.2	56606.2	46565.3
Rnf152	670.56	-1.18203	0.214954	-5.49898	3.81991e-08	7.06188e-07	1025.79	836.395	431.371	388.68
Eif2ak3	1232.34	-0.887155	0.161328	-5.49906	3.81823e-08	7.06188e-07	1618.39	1580.83	849.456	880.695
Cntn4	63.3356	-3.57959	0.651856	-5.49138	3.98809e-08	7.36484e-07	88.009	146.176	13.2866	5.8713
Nppc	365.516	6.62732	1.20796	5.48636	4.10291e-08	7.56873e-07	12.7124	1.9361	434.029	1013.39
Gpc6	1391.61	-1.02295	0.186527	-5.48421	4.15322e-08	7.65329e-07	1985.09	1744.43	831.741	1005.17
Krt18	630.647	4.15566	0.758117	5.48156	4.21591e-08	7.76044e-07	39.1151	94.8689	796.31	1592.3
Rin3	394.96	1.41227	0.257675	5.48081	4.23379e-08	7.78498e-07	230.779	200.386	504.005	644.668
Ighv3-5	48.2686	-9.00744	1.64364	-5.48017	4.24909e-08	7.80474e-07	43.0266	150.048	0	0
Dkk2	121.847	3.53099	0.644482	5.4788	4.28222e-08	7.85717e-07	14.6682	24.2013	349.88	98.6378
Npc1	1176.25	0.921551	0.168215	5.47843	4.2912e-08	7.86521e-07	780.347	845.108	1494.3	1585.25
Fam171b	506.129	-1.42388	0.259987	-5.47673	4.3326e-08	7.91566e-07	818.484	657.306	316.221	232.503
Sema3b	531.798	-1.6163	0.295117	-5.47681	4.33061e-08	7.91566e-07	824.351	778.312	192.213	332.315
Rhobtb1	671.926	-1.2197	0.222699	-5.47693	4.32767e-08	7.91566e-07	894.759	984.507	351.652	456.787
Hk2	1744.08	1.43334	0.261818	5.47456	4.38593e-08	8.00455e-07	744.165	1141.33	2987.71	2103.1
Tmc7	41.7739	4.17421	0.762939	5.47122	4.46948e-08	8.14836e-07	4.88939	3.8722	69.0903	89.2437
Adgrd1	3221.29	-0.85812	0.156855	-5.47078	4.48066e-08	8.16005e-07	4481.62	3822.83	2343.76	2236.96
Sh3pxd2b	3171.12	1.01657	0.185845	5.47001	4.50009e-08	8.18671e-07	2379.18	1817.03	4475.81	4012.44
Pgd	1717.12	0.945416	0.172933	5.46695	4.57846e-08	8.32045e-07	1223.33	1124.87	2450.05	2070.22
Reg3g	59.7831	6.92736	1.26739	5.46585	4.60681e-08	8.36309e-07	0	1.9361	50.4891	186.707
Cdcp1	97.0765	2.64224	0.483436	5.46555	4.61468e-08	8.3685e-07	26.4027	27.1054	125.78	209.018
Cers4	839.103	-1.02526	0.187599	-5.46517	4.62468e-08	8.37776e-07	1049.26	1201.35	552.722	553.076
Sertm1	40.6133	5.77355	1.0565	5.46479	4.63456e-08	8.3868e-07	0	2.90415	76.1765	83.3724
Lrrc32	3726.6	0.730775	0.13375	5.46373	4.66241e-08	8.42828e-07	2789.89	2815.09	4679.54	4621.89
Epn2	2520.17	0.940197	0.172205	5.45975	4.76806e-08	8.61016e-07	1636.97	1816.06	2995.68	3631.98
Myo9a	1301.53	-0.885062	0.162113	-5.45953	4.77392e-08	8.61167e-07	1677.06	1700.86	948.663	879.52
Cfap69	221.051	2.17132	0.397807	5.45822	4.80925e-08	8.66627e-07	105.611	55.1789	421.628	301.785
Elk3	904.459	1.03912	0.190403	5.45748	4.82952e-08	8.69365e-07	637.577	546.948	1271.97	1161.34
Pamr1	2488.92	-1.07925	0.197815	-5.45583	4.87453e-08	8.76545e-07	3171.26	3584.69	1359.66	1840.06
Fcgr2b	1044.32	1.39286	0.255412	5.45338	4.942e-08	8.86815e-07	543.7	608.903	1853.92	1170.74
Nfic	3884.26	-0.786096	0.144145	-5.45352	4.93812e-08	8.86815e-07	5067.37	4767.65	2989.48	2712.54
Wnt16	45.6538	-6.50967	1.19423	-5.45092	5.01093e-08	8.98242e-07	78.2303	102.613	1.77155	0
Nat8f3	117.399	-2.19695	0.403413	-5.44592	5.15384e-08	9.22893e-07	177.974	207.163	36.3167	48.1446
Ptprn	395.561	5.3439	0.981464	5.44483	5.18558e-08	9.27607e-07	28.3585	9.6805	1135.56	408.642
Ppp1r2	3692.6	0.906866	0.166627	5.4425	5.25381e-08	9.3883e-07	2533.68	2603.09	4301.31	5332.31
Klf9	3319.93	-0.987342	0.181543	-5.43862	5.36953e-08	9.58509e-07	4321.24	4504.34	1924.78	2529.35
Xpnpep1	1409.21	0.941318	0.173162	5.43605	5.44746e-08	9.71408e-07	1009.17	920.616	1727.26	1979.8
Myo5b	204.1	2.29604	0.422588	5.43328	5.53264e-08	9.8557e-07	47.916	90.0287	260.417	418.036
Sdcbp2	172.293	2.81629	0.518664	5.4299	5.63851e-08	1.00339e-06	34.2257	51.3067	165.64	437.999
Tacr1	91.2506	2.73787	0.504473	5.42718	5.72518e-08	1.01775e-06	24.447	23.2332	201.07	116.252
Smagp	161.052	2.35856	0.434615	5.42677	5.73837e-08	1.01904e-06	40.093	64.8594	201.07	338.187
Igfbp6	2339.13	-0.793693	0.146275	-5.42603	5.76225e-08	1.02222e-06	2996.22	2938.03	1772.43	1649.83
Dach1	758.45	-1.01792	0.187649	-5.42458	5.809e-08	1.02944e-06	1014.06	1017.42	527.921	474.401
Itga7	395.894	1.34572	0.248159	5.4228	5.86738e-08	1.03871e-06	210.244	237.172	625.356	510.803
Slco2a1	324.99	2.22601	0.41079	5.41884	5.9986e-08	1.06085e-06	117.345	111.326	319.764	751.526
Lmod1	342.44	-1.38738	0.256075	-5.41787	6.03134e-08	1.06554e-06	515.342	476.281	209.042	169.093
Adrb1	151.492	-1.9221	0.354947	-5.41516	6.12341e-08	1.08069e-06	212.2	267.182	62.0041	64.5843
Cd84	285.338	1.96652	0.363447	5.41075	6.27612e-08	1.10542e-06	141.792	90.9967	559.808	348.755
Ly6a	5827.39	-0.729714	0.134864	-5.41074	6.27644e-08	1.10542e-06	7324.31	7215.85	4203.88	4565.52
Dcbld1	149.466	1.95308	0.361009	5.41006	6.3002e-08	1.10747e-06	59.6506	62.9233	206.385	268.905
Rundc3a	79.3086	2.57133	0.475288	5.41004	6.30103e-08	1.10747e-06	22.4912	23.2332	147.038	124.471
B3gnt5	135.014	2.16539	0.400746	5.40339	6.5392e-08	1.14815e-06	56.7169	41.6262	186.898	254.814
Dclk2	645.476	-1.18342	0.219075	-5.40188	6.59446e-08	1.15667e-06	816.528	976.763	426.943	361.672
Myo7b	197.588	2.63056	0.487931	5.39126	6.99639e-08	1.22591e-06	34.2257	75.5079	228.529	452.09
Gucy2c	141.508	3.11969	0.578894	5.38905	7.08328e-08	1.23986e-06	20.5354	37.754	131.98	375.763
Tcf7l1	591.063	-1.17261	0.217606	-5.38868	7.0977e-08	1.24112e-06	865.422	771.536	330.393	396.9
Larp6	484.718	-1.12998	0.209708	-5.38836	7.11039e-08	1.24207e-06	657.134	673.763	307.363	300.61
Tlr2	587.331	1.09024	0.202366	5.38747	7.14556e-08	1.24694e-06	368.66	382.38	839.713	758.572
Dock5	291.226	1.54198	0.286328	5.38534	7.23071e-08	1.26051e-06	132.014	165.537	387.083	480.272
Slamf7	200.874	-1.60758	0.298759	-5.38084	7.41394e-08	1.29114e-06	291.408	313.648	100.978	97.4635
Ang4	50.4801	-4.01188	0.746305	-5.37566	7.6301e-08	1.32744e-06	68.4515	121.974	7.97196	3.52278
Gprasp1	881.744	-1.10862	0.206249	-5.37517	7.65104e-08	1.32973e-06	1187.14	1223.62	628.899	487.318
Stum	130.202	-2.00761	0.373795	-5.37088	7.83551e-08	1.36041e-06	213.177	204.259	57.5752	45.7961
Snx7	606.326	1.09036	0.203334	5.36238	8.2132e-08	1.42454e-06	367.682	407.549	860.971	789.102
Dsp	1019.81	3.44996	0.643395	5.36212	8.22501e-08	1.42514e-06	117.345	224.588	1266.66	2470.64
Pdcd4	937.335	-1.05341	0.196477	-5.3615	8.25324e-08	1.42859e-06	1157.81	1371.73	570.438	649.365
Hnf1b	41.7823	4.5552	0.849938	5.35945	8.34766e-08	1.44347e-06	1.95576	4.84025	59.3468	100.986
Rassf7	52.9912	4.53048	0.846235	5.35369	8.61795e-08	1.48871e-06	6.84515	1.9361	57.5752	145.608
Gsdmc2	233.443	2.2897	0.427804	5.35221	8.68852e-08	1.49938e-06	55.7391	102.613	276.361	499.06
Nostrin	67.3035	2.93499	0.548476	5.35117	8.73895e-08	1.50657e-06	11.7345	19.361	108.95	129.169
Rasl12	98.4411	2.46663	0.461062	5.34989	8.8007e-08	1.51569e-06	37.1594	23.2332	184.241	149.131
Tmem189	836.633	1.08464	0.202836	5.34738	8.92356e-08	1.5353e-06	584.771	487.897	1213.51	1060.36
Tspan14	653.577	1.05066	0.196496	5.34697	8.94403e-08	1.53728e-06	436.134	415.293	925.633	837.247
Asphd2	169.86	-1.81166	0.338899	-5.34572	9.00603e-08	1.54638e-06	234.691	294.287	78.8338	71.6298
Abca6	327.527	-1.91806	0.358818	-5.3455	9.01682e-08	1.54668e-06	477.205	557.597	92.1204	183.184
Foxp2	443.611	-1.21678	0.227648	-5.34503	9.04031e-08	1.54916e-06	590.638	650.53	284.333	248.943
Cyp2c23	85.9737	-2.8796	0.53912	-5.3413	9.2283e-08	1.57979e-06	119.301	183.93	26.5732	14.0911
Tbc1d9	241.865	1.89513	0.355046	5.33771	9.413e-08	1.6098e-06	99.7436	105.517	479.203	282.997
Stom	1241.2	1.01926	0.191109	5.33341	9.63837e-08	1.64628e-06	864.444	776.376	1832.66	1491.31
Arsb	1459.45	-0.877581	0.164548	-5.33328	9.64553e-08	1.64628e-06	1956.73	1822.84	977.893	1080.32
Ptprj	828.407	1.13034	0.211983	5.33222	9.702e-08	1.65427e-06	561.302	478.217	1256.03	1018.08
Basp1	1293.1	1.02061	0.191413	5.332	9.71391e-08	1.65465e-06	845.865	862.533	1936.3	1527.71
Lcp2	263.652	1.6298	0.305716	5.3311	9.76184e-08	1.66116e-06	130.058	127.783	466.802	329.967
Rgmb	1184.68	-1.22848	0.230479	-5.33011	9.81525e-08	1.66859e-06	1426.72	1893.51	612.955	805.542
Sema4g	371.852	1.86652	0.350243	5.32922	9.86333e-08	1.6751e-06	130.058	189.738	427.828	739.783
Traf3ip3	127.11	2.09896	0.393949	5.32799	9.93068e-08	1.68487e-06	39.1151	57.115	212.586	199.624
Cx3cl1	504.221	1.18239	0.221981	5.32652	1.00113e-07	1.69686e-06	286.518	330.105	658.129	742.132
Pgs1	888.289	1.0565	0.198461	5.32345	1.01818e-07	1.72235e-06	603.351	549.852	1085.96	1314
Il17rd	1191.26	-0.994637	0.186837	-5.32355	1.01761e-07	1.72235e-06	1733.78	1439.49	830.855	760.92
Tent5b	158.061	2.99932	0.563564	5.32205	1.02603e-07	1.73393e-06	51.8275	18.393	178.04	383.983
Naip1	177.279	3.35519	0.631224	5.31538	1.06438e-07	1.79695e-06	11.7345	51.3067	193.984	452.09
Syne2	2280.84	-0.930193	0.175047	-5.31395	1.07276e-07	1.80931e-06	3131.17	2850.91	1409.26	1732.03
Dnm3os	384.082	-1.29339	0.24342	-5.3134	1.07599e-07	1.81214e-06	596.506	494.674	223.215	221.935
Gm12216	131.421	-2.00878	0.378066	-5.3133	1.07655e-07	1.81214e-06	224.912	196.514	58.461	45.7961
Apbb2	472.412	1.45295	0.273664	5.30926	1.10073e-07	1.8492e-06	274.784	230.396	566.009	818.459
Igkv7-33	411.198	-25.4045	4.78487	-5.30933	1.10026e-07	1.8492e-06	1644.79	0	0	0
Ifi27l2b	108.429	2.50186	0.471287	5.30857	1.10492e-07	1.85442e-06	21.5133	43.5623	191.327	177.313
Igkj5	56.5421	-3.8348	0.722496	-5.30771	1.1101e-07	1.8613e-06	81.1639	129.719	3.54309	11.7426
Lilrb4a	932.386	1.46031	0.275221	5.30594	1.12092e-07	1.8776e-06	420.488	574.054	1665.25	1069.75
Edem2	1031.54	-0.972572	0.183397	-5.30311	1.13849e-07	1.90516e-06	1311.33	1421.1	645.728	748.003
Arhgap45	664.428	-1.03027	0.194428	-5.29897	1.16456e-07	1.94689e-06	850.754	933.2	428.714	445.044
Foxm1	220.905	1.88342	0.355592	5.29659	1.17985e-07	1.97052e-06	85.0754	103.581	426.057	268.905
Sfn	255.826	2.18201	0.412006	5.29607	1.18323e-07	1.97424e-06	64.54	120.038	309.135	529.591
Igkv6-17	1140.7	-4.76458	0.899801	-5.29514	1.18923e-07	1.98233e-06	1421.83	2978.69	38.974	123.297
Epha4	217.075	1.60497	0.303113	5.29495	1.19048e-07	1.98247e-06	95.8321	119.07	344.566	308.83
Ucp2	2054.07	0.788332	0.149004	5.29069	1.21859e-07	2.02731e-06	1559.72	1453.04	2573.17	2630.34
Bcl2a1b	223.495	2.22748	0.421059	5.29018	1.22193e-07	2.0309e-06	68.4515	89.0606	496.919	239.549
Ifitm6	66.9801	3.74843	0.7086	5.28991	1.22375e-07	2.03195e-06	13.6903	4.84025	77.948	171.442
Znrf1	1533.09	0.875593	0.165756	5.28241	1.27497e-07	2.11495e-06	1071.75	1090.99	1851.27	2118.36
Gabbr1	1993.59	-0.806345	0.152704	-5.28043	1.28881e-07	2.13583e-06	2610.93	2461.75	1395.09	1506.57
Pdzd7	201.367	-1.76737	0.334897	-5.27736	1.31058e-07	2.16981e-06	325.633	296.223	74.4049	109.206
Fos	22118.3	-1.09861	0.208186	-5.27705	1.3128e-07	2.17139e-06	27174.3	33134.4	11530.1	16634.6
Cmah	728.367	-1.78511	0.33884	-5.26831	1.37687e-07	2.27516e-06	909.427	1347.53	223.215	433.302
Hoxb13	88.5949	2.85894	0.542873	5.26632	1.39186e-07	2.2977e-06	26.4027	16.4569	110.722	200.798
Ston2	326.331	-1.39334	0.265124	-5.25543	1.47681e-07	2.43559e-06	506.541	439.495	198.413	160.874
2022-09-11	4108.5	0.777752	0.148016	5.25453	1.48405e-07	2.44283e-06	3061.74	2993.21	5542.28	4836.77
Anks1	1271.71	-0.92785	0.176576	-5.25467	1.48291e-07	2.44283e-06	1655.55	1677.63	802.51	951.15
Cldn4	597.178	4.95302	0.942999	5.25241	1.5012e-07	2.46869e-06	14.6682	60.0191	845.027	1469
Wfdc18	33.9702	8.56476	1.635	5.23839	1.61986e-07	2.66067e-06	0	0	44.2886	91.5922
Angptl4	1149.03	1.54298	0.29456	5.23825	1.62105e-07	2.66067e-06	754.922	419.166	1473.93	1948.1
Amacr	354.963	-1.26031	0.240634	-5.23747	1.6279e-07	2.6668e-06	512.408	488.865	196.642	221.935
Camk2n2	62.5032	3.08743	0.589487	5.23748	1.62786e-07	2.6668e-06	17.6018	8.71245	102.75	120.949
Ldha	5603.08	1.01769	0.194505	5.23223	1.67476e-07	2.73918e-06	3158.55	4251.68	8152.65	6849.46
Eef2k	848.38	-1.05558	0.201748	-5.23217	1.67529e-07	2.73918e-06	1023.84	1267.18	541.207	561.296
Thbs1	21218	1.23467	0.236124	5.2289	1.70521e-07	2.78544e-06	10108.3	15202.3	34639.9	24921.3
Adam23	3594.18	-0.778023	0.148832	-5.22752	1.718e-07	2.80366e-06	4578.43	4501.43	2470.42	2826.44
Enc1	1161.63	0.982295	0.187992	5.2252	1.73964e-07	2.83627e-06	709.94	851.884	1626.28	1458.43
Stat5b	1364.81	-0.862978	0.165192	-5.22407	1.7503e-07	2.85094e-06	1730.84	1790.89	915.889	1021.61
Igkv6-14	84.8519	-2.67301	0.511709	-5.2237	1.75382e-07	2.85395e-06	180.907	112.294	20.3728	25.8337
Ehd1	1587.35	0.973378	0.186422	5.22138	1.77599e-07	2.88728e-06	1148.03	995.155	2307.44	1898.78
Apoc2	40.5038	3.96974	0.760667	5.21877	1.8012e-07	2.92549e-06	5.86727	3.8722	87.6915	64.5843
Xpnpep2	62.089	-2.84653	0.545626	-5.21699	1.8185e-07	2.9508e-06	118.323	99.7092	15.0581	15.2654
Phf11d	254.399	-1.42193	0.272666	-5.21492	1.83899e-07	2.98122e-06	371.594	369.795	147.038	129.169
Lifr	2171.84	0.809419	0.155227	5.21444	1.84378e-07	2.98616e-06	1524.51	1631.16	2621.89	2909.81
S100a7a	46.5874	-3.90869	0.749661	-5.21394	1.84869e-07	2.99128e-06	88.9869	86.1565	8.85773	2.34852
S100a8	475.763	6.52047	1.25064	5.21369	1.85122e-07	2.99255e-06	18.5797	1.9361	853.885	1028.65
Coro2a	352.643	2.10763	0.404412	5.21158	1.87236e-07	3.02386e-06	108.544	156.824	359.624	785.58
Plekhb2	767.132	0.947584	0.181843	5.21101	1.8782e-07	3.02759e-06	511.43	536.3	1006.24	1014.56
Jam2	976.228	-1.07074	0.205474	-5.21109	1.87737e-07	3.02759e-06	1355.34	1291.38	712.161	546.031
Fgf7	1358.71	0.976911	0.187492	5.21041	1.88419e-07	3.03438e-06	851.732	978.699	1638.68	1965.71
Adgrg1	181.555	2.08657	0.400608	5.20851	1.90362e-07	3.06279e-06	71.3851	66.7955	209.928	378.112
Chil3	551.833	6.31792	1.21402	5.20415	1.9489e-07	3.1327e-06	22.4912	4.84025	510.205	1669.8
Nlgn3	161.78	-1.88041	0.361376	-5.20347	1.95601e-07	3.14118e-06	220.023	288.479	61.1183	77.5011
Clca4b	849.105	9.45095	1.81699	5.20143	1.97763e-07	3.17292e-06	0	4.84025	875.144	2516.44
Gas1	958.539	-1.06399	0.204672	-5.19853	2.00868e-07	3.21972e-06	1458.99	1134.55	614.726	625.88
Ccnb1	178.326	2.27262	0.437276	5.19722	2.02292e-07	3.23951e-06	49.8718	72.6038	388.854	201.973
Tnfrsf11a	139.269	1.82498	0.351171	5.19685	2.02698e-07	3.24297e-06	59.6506	62.9233	209.042	225.458
Pkia	311.482	-1.58549	0.30529	-5.19338	2.06515e-07	3.30096e-06	512.408	423.038	186.012	124.471
Lpcat4	536.759	1.10628	0.213061	5.1923	2.07712e-07	3.317e-06	357.903	323.329	774.166	691.639
Man1a	5962.89	-0.783743	0.150953	-5.19197	2.08082e-07	3.31981e-06	7348.76	7737.62	4029.38	4735.79
Sntb1	864.205	-0.938242	0.180775	-5.1901	2.10179e-07	3.35014e-06	1082.51	1188.77	585.496	600.047
Id1	475.705	-1.47747	0.284805	-5.18766	2.12956e-07	3.39125e-06	600.417	798.641	205.499	298.262
Bicral	831.834	-1.24752	0.24049	-5.1874	2.13254e-07	3.39285e-06	1163.68	1176.18	396.826	590.652
Tarm1	30.0299	8.39059	1.61794	5.18596	2.14905e-07	3.41593e-06	0	0	60.2326	59.8872
Tmc5	86.9791	3.79841	0.734145	5.17392	2.29231e-07	3.64027e-06	3.91151	19.361	95.6635	228.981
Tnfrsf13b	206.462	-2.32839	0.450054	-5.17357	2.29658e-07	3.64367e-06	251.315	436.591	45.1744	92.7665
Sdk1	4533.5	-0.783483	0.151596	-5.16823	2.36318e-07	3.74586e-06	5824.24	5644.7	3068.32	3596.76
Hspb1	640.445	1.1643	0.225456	5.16419	2.41479e-07	3.82413e-06	341.28	449.175	914.118	857.209
Cd109	513.165	-1.54473	0.299276	-5.16157	2.44891e-07	3.87301e-06	719.718	810.258	331.279	191.404
Timp2	24669.8	-0.88186	0.170854	-5.16147	2.45019e-07	3.87301e-06	33930.4	30034.7	15245	19469.2
Phc2	1709.32	0.863199	0.167276	5.16031	2.46536e-07	3.89341e-06	1233.1	1191.67	2034.62	2377.88
Snhg11	214.505	1.88315	0.365008	5.15919	2.4802e-07	3.91322e-06	76.2745	106.486	266.618	408.642
Celsr1	171.059	2.73229	0.529763	5.15757	2.50169e-07	3.9435e-06	29.3363	60.0191	174.497	420.385
Slc13a3	49.781	3.56394	0.691212	5.15607	2.52186e-07	3.97164e-06	6.84515	8.71245	117.808	65.7585
Ckap2l	112.98	2.28903	0.444151	5.15373	2.55362e-07	4.01796e-06	42.0488	34.8498	229.415	145.608
Trim59	159.738	1.73276	0.336262	5.15301	2.56343e-07	4.0297e-06	67.4736	80.3482	255.103	236.026
Igsf23	29.3605	8.357	1.62358	5.14726	2.64323e-07	4.15132e-06	0	0	54.0321	63.41
Nans	982.325	0.909456	0.176712	5.14655	2.65322e-07	4.16319e-06	714.829	650.53	1321.57	1242.37
Zbtb4	2696.6	-0.743383	0.144459	-5.14599	2.66111e-07	4.17175e-06	3505.69	3246.84	1992.99	2040.86
Osm	288.225	2.26835	0.441023	5.14337	2.69848e-07	4.22647e-06	91.9206	106.486	685.588	268.905
Asns	297.758	1.39558	0.271371	5.1427	2.70821e-07	4.23783e-06	153.527	174.249	388.854	474.401
Mapre2	1698.23	-0.78912	0.153518	-5.14024	2.74391e-07	4.28978e-06	2082.88	2219.74	1226.8	1263.5
Ap1m2	73.8374	3.18824	0.620462	5.1385	2.76946e-07	4.32577e-06	8.8009	20.3291	94.7777	171.442
Fcgrt	3938.37	-0.819322	0.159465	-5.13793	2.77778e-07	4.3348e-06	4788.67	5265.22	2614.8	3084.78
Zfp521	611.243	-1.03194	0.20087	-5.13732	2.7868e-07	4.34491e-06	823.373	818.002	377.339	426.256
Syk	842.802	1.13522	0.221194	5.13221	2.86356e-07	4.46053e-06	465.47	589.542	1274.63	1041.57
Pomgnt2	255.114	-1.43378	0.279406	-5.13152	2.87407e-07	4.47283e-06	403.864	340.754	133.752	142.085
Asprv1	39.6548	3.93404	0.767049	5.1288	2.91602e-07	4.53401e-06	3.91151	5.8083	62.0041	86.8952
Mamstr	122.882	-2.00955	0.391901	-5.12769	2.93312e-07	4.55645e-06	171.129	222.652	49.6033	48.1446
Hbegf	203.705	1.80988	0.353016	5.12689	2.94564e-07	4.57176e-06	68.4515	112.294	302.934	331.141
Selenoi	730.011	1.01874	0.198754	5.1256	2.96594e-07	4.59909e-06	500.674	464.664	1050.53	904.18
Ces1c	28.8608	8.3346	1.62799	5.11955	3.06265e-07	4.74475e-06	0	0	63.7757	51.6674
Abca9	1132.08	-0.855612	0.167205	-5.11715	3.10179e-07	4.80105e-06	1471.71	1444.33	775.051	837.247
Cdh22	57.5013	-3.28606	0.642928	-5.11109	3.203e-07	4.94876e-06	134.947	73.5718	9.7435	11.7426
Nova1	689.26	-1.09456	0.214151	-5.11115	3.20201e-07	4.94876e-06	831.197	1046.46	436.686	442.696
Ly75	169.055	1.76731	0.345984	5.10808	3.25455e-07	5.02386e-06	76.2745	77.444	299.391	223.109
Galnt2	6911.3	0.773421	0.151455	5.10659	3.28027e-07	5.059e-06	4886.46	5316.53	8051.68	9390.55
Nudt19	224.571	1.69142	0.331313	5.1052	3.30442e-07	5.09166e-06	106.589	105.517	276.361	409.817
Synpo	2938.62	0.72244	0.141524	5.10473	3.31266e-07	5.09977e-06	2259.88	2176.18	3766.31	3552.13
Vsig8	34.9311	-5.02682	0.984931	-5.10373	3.33029e-07	5.12231e-06	75.2966	60.0191	0.885773	3.52278
Eif4a2	6203.38	-0.686496	0.134542	-5.10246	3.35275e-07	5.15222e-06	7387.87	7915.75	4637.91	4872
Serpina3i	148.101	2.3432	0.459729	5.09691	3.45251e-07	5.30077e-06	56.7169	40.6581	167.411	327.618
Maob	272.596	-1.48017	0.290535	-5.09462	3.49443e-07	5.36031e-06	428.311	373.667	124.008	164.396
Trpa1	786.606	3.45594	0.678717	5.09187	3.54553e-07	5.43384e-06	145.704	117.134	2081.57	802.019
Lpin3	581.271	-1.15886	0.227649	-5.09057	3.56986e-07	5.46622e-06	759.811	845.108	316.221	403.945
Tmem190	40.6074	5.35431	1.05202	5.08955	3.5891e-07	5.49078e-06	0	3.8722	108.064	50.4932
Cavin1	8874.59	-0.909107	0.178716	-5.08688	3.64003e-07	5.56373e-06	12746.6	10418.2	6816.91	5516.67
Slc7a6	745.449	1.09086	0.2145	5.0856	3.66461e-07	5.5963e-06	442.979	509.194	907.031	1122.59
Igkv4-58	210.542	-11.1322	2.18968	-5.08395	3.6967e-07	5.64026e-06	670.824	171.345	0	0
Egr1	31748.5	-1.3049	0.256795	-5.08148	3.74498e-07	5.70885e-06	37120.3	53281.5	13910.2	22682
Asap2	441.989	-1.38925	0.273535	-5.07888	3.79663e-07	5.78242e-06	629.754	648.594	194.87	294.739
Spint2	840.011	1.80794	0.356056	5.07768	3.82066e-07	5.81386e-06	262.071	484.025	930.062	1683.89
Pik3ip1	415.073	-1.33467	0.262973	-5.07532	3.86847e-07	5.88137e-06	523.165	665.05	209.042	263.034
Flt1	337.321	1.23157	0.242676	5.07495	3.87607e-07	5.8877e-06	208.288	194.578	454.402	492.015
Dnajb4	1400.02	-0.977139	0.192667	-5.07165	3.9438e-07	5.9809e-06	1783.65	1931.26	1058.5	826.679
Plpp1	706.352	-1.03643	0.20436	-5.07162	3.94441e-07	5.9809e-06	1029.71	869.309	443.772	482.621
Pkp1	46.3265	3.76639	0.742676	5.07137	3.94959e-07	5.98346e-06	6.84515	5.8083	57.5752	115.077
Zyx	3146.48	0.76524	0.151033	5.06671	4.04742e-07	6.12623e-06	2246.19	2415.28	3733.53	4190.93
Casp8	608.129	1.06249	0.209717	5.06629	4.0564e-07	6.13441e-06	361.815	425.942	855.657	789.102
Ncam2	42.8396	3.53128	0.697061	5.06596	4.06357e-07	6.13983e-06	6.84515	6.77635	67.3187	90.418
Ctsa	3234.9	0.789654	0.155896	5.06526	4.07847e-07	6.15691e-06	2519.01	2223.61	4313.71	3883.28
Pnmal2	355.268	-1.65	0.325856	-5.06359	4.11441e-07	6.20569e-06	609.218	469.504	214.357	127.994
Pkd2	6440.21	-0.645424	0.127535	-5.06075	4.17607e-07	6.29314e-06	7824.98	7889.61	5046.25	5000
Foxa1	96.4765	4.09277	0.80892	5.05955	4.20246e-07	6.32179e-06	1.95576	19.361	99.2066	265.383
Mbp	419.692	-1.43997	0.284604	-5.05956	4.2023e-07	6.32179e-06	486.983	739.59	223.215	228.981
St8sia4	217.052	-1.80833	0.357548	-5.05758	4.24606e-07	6.38177e-06	256.204	419.166	96.5493	96.2893
Nr2f1	425.594	1.45491	0.288313	5.0463	4.50456e-07	6.76435e-06	260.116	194.578	517.291	730.389
Itgal	539.864	-1.20042	0.237938	-5.0451	4.53288e-07	6.79652e-06	658.112	847.044	348.995	305.307
Syt8	30.5815	8.41264	1.6675	5.04505	4.53392e-07	6.79652e-06	0	0	35.4309	86.8952
Gm16897	63.0002	-2.72574	0.540691	-5.04121	4.62597e-07	6.92843e-06	120.279	98.7411	17.7155	15.2654
mt-Cytb	29689.4	0.659222	0.130823	5.03902	4.67931e-07	7.00219e-06	23288.2	22755	34548.7	38165.8
Gmds	293.669	1.78069	0.353406	5.03865	4.68816e-07	7.00931e-06	117.345	147.144	331.279	578.91
Rab7b	978.581	-1.00259	0.199053	-5.03682	4.73322e-07	7.0705e-06	1301.56	1310.74	728.991	573.039
Cald1	13746	0.955194	0.189701	5.03525	4.7722e-07	7.12252e-06	9617.43	9092.89	21158.5	15115.1
Ereg	5675.94	1.33953	0.266063	5.03464	4.78748e-07	7.13623e-06	2297.04	4133.57	9009.2	7263.97
Sec11c	775.253	-1.14352	0.227134	-5.03455	4.78972e-07	7.13623e-06	971.033	1162.63	418.971	548.379
0610040J01Rik	82.4145	3.07112	0.610246	5.03259	4.83888e-07	7.2032e-06	11.7345	23.2332	93.8919	200.798
Raver2	180.881	-1.59451	0.316882	-5.03187	4.85707e-07	7.22399e-06	273.806	270.086	97.435	82.1982
Fendrr	3361	-0.800118	0.159079	-5.0297	4.91244e-07	7.3e-06	4073.84	4464.65	2262.26	2643.26
St14	366.121	1.84979	0.367883	5.02821	4.95087e-07	7.35073e-06	120.279	197.482	419.856	726.867
Gch1	198.972	1.61803	0.322158	5.02246	5.10146e-07	7.56775e-06	85.0754	110.358	276.361	324.096
Prss23	787.108	-1.24662	0.248402	-5.01856	5.20603e-07	7.71619e-06	1108.91	1107.45	563.352	368.717
Plpp2	307.37	1.76406	0.35156	5.0178	5.22676e-07	7.73353e-06	148.637	130.687	338.365	611.789
Adamts1	8381.12	-1.10365	0.219944	-5.01787	5.22486e-07	7.73353e-06	8918.25	13960.2	5451.05	5194.92
Ocln	64.765	3.26531	0.651129	5.01484	5.30784e-07	7.84671e-06	15.6461	8.71245	76.1765	158.525
Cuedc1	1412.52	-0.788156	0.157188	-5.01411	5.32794e-07	7.86963e-06	1790.5	1787.99	1062.93	1008.69
Naip6	234.547	1.66569	0.33264	5.00748	5.51479e-07	8.13859e-06	96.8099	127.783	296.734	416.862
Cxcr2	26.7083	8.2199	1.64267	5.00398	5.61578e-07	8.27337e-06	0	0	46.946	59.8872
Ncf1	251.79	1.51235	0.302228	5.00401	5.61489e-07	8.27337e-06	127.124	134.559	429.6	315.876
Tspan6	643.681	1.38258	0.276451	5.0012	5.69753e-07	8.38659e-06	370.616	343.658	1148.85	711.601
Pgpep1l	37.7522	4.40553	0.881116	4.99994	5.73471e-07	8.43407e-06	0.977878	5.8083	65.5472	78.6754
Pkd1	9862.45	-0.7936	0.158754	-4.99893	5.7649e-07	8.47119e-06	12843.5	12172.3	6467.91	7966.18
Cpq	2229.48	-0.807177	0.161478	-4.99868	5.77226e-07	8.47473e-06	3043.16	2632.13	1675	1567.64
St8sia6	98.7184	-2.85062	0.570827	-4.99384	5.91913e-07	8.68292e-06	143.748	202.322	12.4008	36.402
Cd248	5614.53	-0.799436	0.160146	-4.99192	5.97825e-07	8.76213e-06	7860.19	6402.68	4059.5	4135.74
Slc22a15	593.974	-1.01962	0.204364	-4.98923	6.06208e-07	8.8774e-06	795.993	795.737	418.971	365.195
Tef	3083.87	-1.46539	0.293827	-4.98725	6.12456e-07	8.96123e-06	3172.24	5882.84	1353.46	1926.96
Sidt1	47.2462	3.92009	0.786206	4.98609	6.16142e-07	9.00746e-06	5.86727	5.8083	50.4891	126.82
Tnfrsf26	117.38	2.2872	0.458751	4.98571	6.17339e-07	9.01726e-06	52.8054	27.1054	213.471	176.139
Fap	577.112	-1.00983	0.202568	-4.98511	6.19253e-07	9.0375e-06	751.988	790.897	400.369	365.195
Lpar1	4525.9	-0.709257	0.142299	-4.98429	6.21894e-07	9.06831e-06	5560.22	5671.81	3241.93	3629.64
Adam10	1832.92	0.880812	0.176732	4.98389	6.23193e-07	9.07953e-06	1420.86	1159.72	2462.45	2288.63
Tmcc2	780.657	-0.933951	0.18743	-4.98294	6.26238e-07	9.11613e-06	1079.58	969.986	527.035	546.031
Ccl9	472.668	1.84438	0.370256	4.98137	6.31359e-07	9.17633e-06	263.049	149.08	947.777	530.765
Fgf10	1039.58	-0.963827	0.193487	-4.98134	6.31446e-07	9.17633e-06	1426.72	1323.32	777.709	630.577
Aqp1	416.061	2.10296	0.42221	4.98083	6.3313e-07	9.19301e-06	127.124	186.834	389.74	960.544
Palm	2013.93	-0.779918	0.156754	-4.97542	6.51073e-07	9.44552e-06	2426.12	2664.07	1422.55	1542.98
Ccna2	213.214	1.86663	0.375184	4.97524	6.51672e-07	9.44621e-06	80.186	103.581	418.971	250.117
Dnajb1	1566.78	-1.03506	0.208107	-4.97367	6.5697e-07	9.51495e-06	1818.85	2392.05	933.605	1122.59
Agtr1b	55.2456	-3.18129	0.639785	-4.97243	6.61189e-07	9.56796e-06	73.3409	125.847	12.4008	9.39408
Apbb1ip	1059.28	0.853586	0.171729	4.97054	6.67665e-07	9.65352e-06	769.59	739.59	1304.74	1423.2
Lmtk3	96.8736	-2.14117	0.430872	-4.96939	6.71624e-07	9.70255e-06	159.394	156.824	40.7456	30.5307
Bcl2	581.019	-1.15783	0.233045	-4.96828	6.75496e-07	9.75027e-06	746.121	859.628	404.798	313.527
Cd79b	96.25	-2.5328	0.510239	-4.96396	6.90713e-07	9.96151e-06	140.814	186.834	18.6012	38.7506
Cox5a	302.123	1.34279	0.270603	4.9622	6.9698e-07	1.00434e-05	165.261	176.185	384.425	482.621
Klk1b22	27.2111	-8.18051	1.65011	-4.95756	7.13845e-07	1.02778e-05	42.0488	66.7955	0	0
Nrp2	5633.31	-0.68786	0.138797	-4.95586	7.20105e-07	1.03592e-05	6589.92	7312.65	4276.51	4354.15
Ace	723.23	1.67899	0.338901	4.95422	7.26192e-07	1.04293e-05	357.903	330.105	707.733	1497.18
Mrps6	169.448	1.76682	0.356624	4.95431	7.25892e-07	1.04293e-05	90.9427	62.9233	240.93	282.997
Hdac5	2099.79	-0.795818	0.160721	-4.95155	7.36246e-07	1.05648e-05	2637.34	2693.12	1650.19	1418.51
Pltp	3848.09	-0.776117	0.156788	-4.95012	7.41688e-07	1.0634e-05	4827.78	4888.65	2586.46	3089.48
Gale	194.645	1.67058	0.337711	4.94679	7.54483e-07	1.08066e-05	100.721	85.1884	249.788	342.884
Ski	5573.45	-0.746555	0.150921	-4.94666	7.54993e-07	1.08066e-05	6927.29	7039.66	3817.68	4509.16
Litaf	2714.85	0.702474	0.142019	4.94634	7.56221e-07	1.08152e-05	2006.61	2126.81	3400.48	3325.5
Arap2	333.643	1.22063	0.246819	4.94543	7.59771e-07	1.08569e-05	185.797	214.907	467.688	466.181
Pofut1	1766.21	-0.788365	0.159558	-4.94094	7.77458e-07	1.11003e-05	2292.15	2182.95	1368.52	1221.23
Csf2rb2	417.878	1.43521	0.290626	4.93833	7.87956e-07	1.12408e-05	247.403	204.259	732.534	487.318
Gpr68	456.214	1.30781	0.264865	4.93765	7.90696e-07	1.12705e-05	214.155	310.744	623.584	676.373
Dmbt1	7957.08	4.78361	0.969221	4.93552	7.99363e-07	1.13846e-05	277.717	837.363	8482.16	22231.1
Irf1	2344.8	-0.911412	0.184676	-4.9352	8.00698e-07	1.13941e-05	2763.48	3361.07	1775.09	1479.57
Fcgr1	120.71	2.44689	0.495847	4.93478	8.02428e-07	1.14093e-05	44.0045	30.9776	272.818	135.04
Klf10	1039.33	-0.880159	0.178414	-4.93325	8.08731e-07	1.14894e-05	1331.87	1361.08	681.159	783.231
Masp1	2437.33	0.762444	0.154563	4.93291	8.10146e-07	1.14999e-05	1890.24	1725.07	2917.74	3216.3
Fcrlb	43.1633	3.66467	0.743032	4.93205	8.13713e-07	1.1541e-05	6.84515	5.8083	103.635	56.3645
Gna14	137.339	2.02755	0.411124	4.93172	8.15096e-07	1.1551e-05	57.6948	50.3386	170.068	271.254
Wfdc21	25.0962	8.13124	1.6503	4.92712	8.34494e-07	1.18161e-05	0	0	48.7175	51.6674
Armc2	73.5241	-2.53002	0.513785	-4.92427	8.46741e-07	1.19796e-05	132.014	119.07	26.5732	16.4396
Cystm1	254.403	2.27498	0.462167	4.92242	8.54801e-07	1.20837e-05	73.3409	100.677	236.501	607.092
Coro1c	1795.89	0.788564	0.160237	4.92124	8.59977e-07	1.21461e-05	1374.9	1259.43	2382.73	2166.51
Itpr2	752.753	-0.897458	0.182376	-4.92093	8.61348e-07	1.21461e-05	965.166	994.187	531.464	520.197
Lpo	33.3982	5.05425	1.02709	4.92095	8.61241e-07	1.21461e-05	1.95576	1.9361	41.6313	88.0695
Pcdh10	250.519	1.80767	0.367371	4.92055	8.63002e-07	1.21594e-05	79.2081	143.271	339.251	440.347
Gabra3	831.44	-1.02729	0.208802	-4.91996	8.65636e-07	1.21865e-05	1006.24	1225.55	589.039	504.932
Scara3	2502.04	-0.710814	0.144508	-4.91885	8.7056e-07	1.22458e-05	3180.06	3032.9	1946.93	1848.28
Gm20075	50.8418	7.69793	1.56519	4.91819	8.73466e-07	1.22766e-05	0	0.96805	74.4049	127.994
Ackr3	3829.13	-0.748694	0.152276	-4.9167	8.80134e-07	1.23601e-05	4434.68	5167.45	2890.28	2824.09
Fbn2	988.229	1.59556	0.324549	4.91625	8.8217e-07	1.23786e-05	553.479	429.814	1983.25	986.378
Rhbdl3	319.588	-1.29155	0.262751	-4.91548	8.85655e-07	1.24173e-05	468.404	438.527	164.754	206.67
Smpd3	196.112	2.5017	0.509237	4.91264	8.98575e-07	1.25778e-05	41.0709	76.476	191.327	475.575
Tpbg	396.326	1.28379	0.261323	4.91268	8.98393e-07	1.25778e-05	227.846	233.3	478.317	645.843
Spns2	140.744	2.53354	0.515836	4.91152	9.03728e-07	1.26396e-05	48.8939	33.8818	140.838	339.361
H2-Q4	1568.67	-1.05654	0.215253	-4.90835	9.18462e-07	1.28352e-05	2106.35	2132.61	1201.99	833.724
2022-09-04	2449.42	0.74095	0.151	4.90695	9.25015e-07	1.29163e-05	1868.73	1799.61	3227.76	2901.59
Rusc2	2047.49	-0.730629	0.149082	-4.90085	9.54218e-07	1.33132e-05	2472.08	2637.94	1514.67	1565.29
Slc11a2	850.028	0.873183	0.178312	4.89694	9.73381e-07	1.35695e-05	620.953	579.862	1110.76	1088.54
Cdkn2b	113.559	2.20778	0.450957	4.89576	9.79262e-07	1.36403e-05	52.8054	28.0735	194.87	178.487
Itga8	220.157	-2.00636	0.409833	-4.89556	9.80267e-07	1.36432e-05	332.479	373.667	120.465	54.0159
Ighv1-67	63.5203	-7.94343	1.62426	-4.89051	1.00577e-06	1.39869e-05	217.089	35.8179	0	1.17426
Ceacam20	70.5201	2.95728	0.604905	4.88884	1.01432e-06	1.40943e-05	14.6682	17.4249	79.7196	170.268
Mgarp	196.253	-1.88968	0.386673	-4.88701	1.02377e-06	1.4214e-05	387.24	231.364	94.7777	71.6298
Gse1	987.664	-0.991192	0.203121	-4.8798	1.06192e-06	1.47318e-05	1187.14	1440.46	606.754	716.298
Sprn	59.3411	-2.81519	0.576933	-4.87957	1.06317e-06	1.47372e-05	102.677	105.517	18.6012	10.5683
Ezh1	1263.73	-0.797993	0.163653	-4.87611	1.08196e-06	1.49855e-05	1589.05	1619.55	885.773	960.544
mt-Nd1	16379.8	0.629981	0.129322	4.8714	1.10808e-06	1.53348e-05	13182.8	12535.3	19218.6	20582.4
Slamf8	133.391	-2.08983	0.429066	-4.87064	1.11236e-06	1.53817e-05	199.487	233.3	65.5472	35.2278
Lamc1	40009	0.654176	0.134349	4.86922	1.1204e-06	1.54803e-05	31332.2	30847.9	45951.2	51904.6
Rnase6	44.0176	-3.33861	0.685696	-4.86894	1.12199e-06	1.54898e-05	72.363	88.0926	9.7435	5.8713
Arg2	40.7689	4.31792	0.886859	4.86877	1.12293e-06	1.54902e-05	6.84515	0.96805	96.5493	58.713
Ywhag	2480.47	0.792508	0.162877	4.86568	1.14065e-06	1.57221e-05	1851.12	1781.21	3413.77	2875.76
2700081O15Rik	2430.88	-0.715847	0.147141	-4.86503	1.14439e-06	1.57609e-05	3139.97	2904.15	1873.41	1806.01
Src	1207.43	0.839275	0.172561	4.86364	1.15248e-06	1.58595e-05	916.272	815.098	1494.3	1604.04
Sntb2	3127.31	-0.692014	0.14234	-4.86171	1.16378e-06	1.60022e-05	3937.92	3787.98	2302.12	2481.21
Tbx2	2440.59	-0.685967	0.141117	-4.86097	1.16815e-06	1.60494e-05	2992.31	3028.06	1883.15	1858.85
Cndp2	1397.96	0.991662	0.204194	4.85647	1.19496e-06	1.64045e-05	928.984	942.881	2138.26	1581.73
Mkx	102.095	2.12896	0.438792	4.85187	1.22302e-06	1.67764e-05	36.1815	39.6901	136.409	196.101
Reg3b	417.332	6.13959	1.26549	4.85155	1.225e-06	1.67901e-05	10.7567	12.5847	199.299	1446.69
Cspg5	65.1932	-3.12355	0.643969	-4.85047	1.23168e-06	1.6868e-05	122.235	112.294	20.3728	5.8713
Nop53	2354.63	-0.690617	0.142421	-4.84912	1.24011e-06	1.69699e-05	2892.56	2922.54	1775.09	1828.32
Mustn1	999.188	-0.899463	0.185538	-4.84785	1.24805e-06	1.7065e-05	1387.61	1214.9	734.306	659.934
Kcp	1673.5	-0.871833	0.179912	-4.84589	1.26047e-06	1.72211e-05	2234.45	2092.92	1058.5	1308.12
Eda	307.814	-1.22253	0.252295	-4.84562	1.26219e-06	1.72308e-05	407.775	454.015	181.583	187.882
Selenbp1	2178.61	-1.24968	0.258004	-4.84364	1.27479e-06	1.73889e-05	2826.07	3306.86	953.977	1627.52
Cmpk1	1294.78	0.824975	0.170416	4.84095	1.29223e-06	1.76128e-05	951.476	916.743	1548.33	1762.56
Tnni2	54.6776	3.06788	0.634733	4.83334	1.34263e-06	1.82851e-05	12.7124	10.6486	124.894	70.4556
Azin2	313.774	1.18494	0.24524	4.83178	1.3532e-06	1.84144e-05	195.576	187.802	431.371	440.347
Gcnt2	672.942	1.06568	0.221057	4.82083	1.42959e-06	1.94386e-05	433.2	437.559	1028.38	792.625
Baz1a	637.445	0.99997	0.207558	4.81778	1.45164e-06	1.97227e-05	448.846	400.773	790.109	910.051
Kng2	78.8052	2.32102	0.482276	4.81264	1.48948e-06	2.02208e-05	31.2921	21.2971	134.637	127.994
Zfp950	663.048	-0.956774	0.198988	-4.8082	1.52294e-06	2.06586e-05	834.13	916.743	473.889	427.43
Rab25	96.3529	2.68975	0.560401	4.79969	1.58915e-06	2.15397e-05	31.2921	20.3291	103.635	230.155
Ces1g	1012.88	4.06563	0.847404	4.79775	1.60457e-06	2.17316e-05	179.93	48.4025	1655.51	2167.68
Pcdhgc3	716.5	-0.925197	0.192849	-4.79753	1.60635e-06	2.17385e-05	995.48	881.894	494.261	494.363
Rnase2b	24.7737	-8.04514	1.67725	-4.79664	1.61349e-06	2.18178e-05	35.2036	63.8913	0	0
Tns4	144.271	2.48207	0.518026	4.7914	1.65619e-06	2.23776e-05	32.27	55.1789	147.924	341.709
Tmem47	1017.38	-0.828852	0.173178	-4.78613	1.70031e-06	2.29555e-05	1258.53	1345.59	757.336	708.078
Hexim1	2191.65	-0.789013	0.164952	-4.78327	1.72463e-06	2.32655e-05	2561.06	2991.27	1542.13	1672.15
Cybrd1	957.219	-1.27866	0.267467	-4.78063	1.74749e-06	2.35554e-05	1383.7	1329.13	701.532	414.514
Arhgap32	964.582	-0.879782	0.184041	-4.78035	1.74987e-06	2.35689e-05	1203.77	1295.25	632.442	726.867
Serpini1	121.008	-1.85457	0.388209	-4.77725	1.77706e-06	2.39163e-05	167.217	212.003	53.1464	51.6674
Alpk1	866.508	1.01228	0.211984	4.77527	1.79462e-06	2.41336e-05	510.452	637.945	1064.7	1252.93
Apobec3	605.813	0.968351	0.202976	4.77077	1.83522e-06	2.46602e-05	434.178	385.284	775.937	827.853
Cip2a	182.695	2.06657	0.433403	4.76825	1.85833e-06	2.49512e-05	69.4294	71.6357	399.484	190.23
Pde1b	1367.45	-1.27572	0.267659	-4.76622	1.87713e-06	2.5168e-05	2059.41	1813.16	1012.44	584.781
Bdh1	123.833	2.10682	0.442035	4.76619	1.87742e-06	2.5168e-05	32.27	60.9872	186.012	216.064
Adgrf1	31.1631	5.97828	1.25451	4.76544	1.88438e-06	2.52415e-05	0	1.9361	52.2606	70.4556
Rassf4	297.145	1.23647	0.259499	4.76482	1.89021e-06	2.52801e-05	164.284	189.738	401.255	433.302
Cd81	1008.39	-0.908463	0.190658	-4.76489	1.88959e-06	2.52801e-05	1303.51	1329.13	771.508	629.403
Fetub	65.0444	2.55144	0.535864	4.76136	1.92294e-06	2.56978e-05	14.6682	23.2332	110.722	111.555
Bspry	190.477	2.35569	0.494826	4.76063	1.9299e-06	2.57506e-05	43.0266	81.3162	194.87	442.696
Ms4a4d	3027.76	-0.853319	0.179245	-4.76063	1.9299e-06	2.57506e-05	3562.41	4232.31	1947.81	2368.48
Slc41a2	526.723	1.14366	0.240299	4.75933	1.94232e-06	2.58961e-05	281.629	374.635	687.36	763.269
Nus1	1422.61	0.763668	0.16048	4.75865	1.9489e-06	2.59636e-05	1021.88	1087.12	1734.34	1847.11
Col13a1	166.353	-1.54433	0.324582	-4.7579	1.95622e-06	2.60408e-05	252.293	242.981	79.7196	90.418
Sgce	1653.5	-0.750792	0.157873	-4.75565	1.97805e-06	2.63109e-05	2134.71	2014.51	1283.48	1181.3
Tbc1d1	817.559	0.992858	0.208949	4.75168	2.01736e-06	2.6813e-05	495.784	598.255	1178.08	998.12
Vwa1	328.417	-1.34668	0.28346	-4.75085	2.02562e-06	2.6902e-05	491.873	450.143	153.239	218.412
Ftx	182.851	-1.59483	0.33576	-4.74989	2.03525e-06	2.70088e-05	295.319	253.629	77.948	104.509
Ltbp2	1716.13	4.0906	0.86142	4.74867	2.04754e-06	2.71509e-05	304.12	76.476	3372.14	3111.79
Vdac2	1814.23	0.720624	0.151847	4.74573	2.07753e-06	2.75273e-05	1331.87	1408.51	2205.57	2310.94
Ndnf	64.5576	4.06145	0.856573	4.74151	2.12131e-06	2.80857e-05	11.7345	2.90415	193.099	50.4932
Dhrs3	1464.42	0.894638	0.18876	4.73957	2.14177e-06	2.83346e-05	1067.84	981.603	2119.65	1688.59
Prelid1	1753.46	0.752842	0.158894	4.73801	2.15822e-06	2.85302e-05	1332.85	1278.79	2080.68	2321.51
Mfsd4a	1064.52	1.2194	0.257555	4.73452	2.19572e-06	2.90035e-05	659.09	619.552	1138.22	1841.24
Tpm4	7072.16	0.910704	0.192364	4.73429	2.19826e-06	2.90147e-05	4984.25	4839.28	10784.3	7680.83
Creb5	453.976	-1.14165	0.241195	-4.73331	2.20891e-06	2.91328e-05	645.4	605.031	318.878	246.594
C1qc	1601.84	1.47204	0.311034	4.73273	2.21518e-06	2.9193e-05	801.86	896.414	3179.04	1530.06
Pdgfrb	7360.77	0.645091	0.13645	4.72768	2.27099e-06	2.99055e-05	6007.11	5477.23	9202.3	8756.45
Lmo3	62.8163	-2.88243	0.609854	-4.72643	2.28501e-06	3.00669e-05	106.589	115.198	21.2586	8.21982
Retreg1	360.343	1.11397	0.235895	4.72232	2.33173e-06	3.06581e-05	238.602	216.843	484.518	501.409
Itga11	1767.01	-0.868113	0.183852	-4.7218	2.33768e-06	3.07128e-05	2352.78	2214.9	1397.75	1102.63
Noxa1	43.8627	3.80734	0.806869	4.71866	2.37399e-06	3.11659e-05	3.91151	7.7444	48.7175	115.077
Ighj4	83.0193	-3.53518	0.749703	-4.71543	2.41196e-06	3.16159e-05	107.567	197.482	3.54309	23.4852
Spats2	610.231	0.919046	0.194899	4.71551	2.41108e-06	3.16159e-05	422.443	422.07	820.226	776.185
Rere	4301.68	-0.899686	0.190902	-4.71283	2.44306e-06	3.1999e-05	4979.36	6221.66	2655.55	3350.16
8030451A03Rik	87.8586	2.36056	0.501011	4.7116	2.45776e-06	3.21669e-05	27.3806	30.0096	186.012	108.032
Sel1l3	102.06	2.46925	0.524108	4.71133	2.4611e-06	3.2186e-05	38.1373	24.2013	116.922	228.981
Laptm5	1291.42	0.955766	0.202906	4.71038	2.4725e-06	3.23105e-05	867.378	890.606	1946.93	1460.78
Fam13c	260.739	1.28493	0.272847	4.70935	2.48511e-06	3.24505e-05	138.859	164.569	364.938	374.589
Dmd	746.165	-0.925962	0.196646	-4.70877	2.49215e-06	3.25176e-05	929.962	1026.13	548.293	480.272
Sh2d4a	54.4568	2.86247	0.608114	4.70713	2.51229e-06	3.27555e-05	14.6682	11.6166	75.2907	116.252
Adra2a	141.939	2.32938	0.495245	4.70349	2.55748e-06	3.33192e-05	25.4248	68.7316	218.786	254.814
Tlr8	111.236	1.98753	0.422793	4.70096	2.58945e-06	3.37101e-05	54.7612	34.8498	174.497	180.836
Iglc2	620.85	-5.30894	1.12958	-4.69991	2.60281e-06	3.38582e-05	1630.12	791.865	9.7435	51.6674
Tns2	5719.89	-0.961323	0.204635	-4.69773	2.63064e-06	3.41943e-05	6785.5	8329.1	3256.99	4507.98
Ptpn14	1068.41	-0.83953	0.178785	-4.69575	2.65625e-06	3.4501e-05	1467.8	1273.95	776.823	755.049
Cttnbp2nl	1126.85	0.795053	0.169451	4.69194	2.70628e-06	3.51242e-05	839.02	809.29	1493.41	1365.66
Llgl2	321.872	1.99458	0.42566	4.68585	2.78794e-06	3.61566e-05	145.704	112.294	300.277	729.215
Map4k3	1375.82	0.752012	0.160513	4.68506	2.79879e-06	3.62698e-05	1020.9	1029.04	1659.05	1794.27
Zfp651	1348.88	-0.822999	0.17567	-4.6849	2.80094e-06	3.62702e-05	1856.01	1591.47	1009.78	938.233
Tmem151b	64.223	2.57518	0.549984	4.68228	2.83702e-06	3.67097e-05	13.6903	23.2332	117.808	102.161
Eva1a	210.901	1.39506	0.297982	4.6817	2.84503e-06	3.67855e-05	119.301	113.262	330.393	280.648
P2ry10	192.477	-2.70174	0.577705	-4.67669	2.91547e-06	3.76678e-05	235.669	430.782	21.2586	82.1982
Mmp9	1704.97	4.32161	0.924165	4.67624	2.92189e-06	3.77224e-05	150.593	174.249	5209.23	1285.81
Nxn	974.169	1.2018	0.257035	4.67562	2.93067e-06	3.78071e-05	721.674	458.856	1243.63	1472.52
Ptpn2	598.391	0.972935	0.208161	4.67396	2.9545e-06	3.80859e-05	438.089	369.795	791.881	793.799
Entpd7	317.365	1.15218	0.246814	4.66822	3.03826e-06	3.91362e-05	200.465	193.61	456.173	419.211
Slc43a3	6269.38	1.15178	0.246834	4.66622	3.06793e-06	3.94886e-05	3712.03	4070.65	6358.96	10935.9
Arpc5	2598.84	0.69023	0.147969	4.6647	3.09067e-06	3.97515e-05	2046.7	1931.26	3342.02	3075.39
Pgghg	963.007	-0.792809	0.170029	-4.66278	3.11963e-06	4.00938e-05	1228.22	1213.93	697.103	712.775
Ighv1-63	50.2292	-7.60278	1.63078	-4.66204	3.13091e-06	4.02086e-05	32.27	167.473	0	1.17426
Kirrel	6139.19	0.661169	0.141888	4.65981	3.16503e-06	4.06163e-05	4851.25	4661.16	7071.13	7973.22
Lbp	1965.34	1.43969	0.309011	4.65903	3.17709e-06	4.07405e-05	1345.56	771.536	2167.49	3576.79
Ssbp2	667.73	-0.917338	0.196924	-4.65833	3.18789e-06	4.08484e-05	901.604	844.14	436.686	488.492
Pla2g4a	1897.27	-0.825072	0.177181	-4.65666	3.21374e-06	4.11488e-05	2449.59	2402.7	1519.1	1217.71
Ddx60	209.353	-1.58002	0.339363	-4.65584	3.22664e-06	4.12831e-05	288.474	339.786	125.78	83.3724
Phactr2	1333.27	-0.826506	0.177657	-4.65227	3.283e-06	4.19729e-05	1690.75	1718.29	874.258	1049.79
Gm44751	143.857	1.62384	0.349168	4.65059	3.30993e-06	4.22856e-05	70.4072	70.6677	234.73	199.624
Spidr	798.02	1.18879	0.255666	4.64978	3.32287e-06	4.24193e-05	462.536	510.162	876.029	1343.35
Zbtb18	368.221	1.13502	0.244122	4.64941	3.32894e-06	4.24335e-05	220.023	241.044	545.636	466.181
Il15ra	310.5	-1.31842	0.283568	-4.6494	3.32895e-06	4.24335e-05	374.527	512.098	181.583	173.79
Eva1b	2112.49	0.790397	0.170216	4.64351	3.42546e-06	4.36313e-05	1466.82	1628.26	2454.48	2900.42
Cers6	524.548	1.11769	0.240837	4.64087	3.46938e-06	4.41578e-05	296.297	365.923	793.653	642.32
Rasl11a	546.757	-1.12574	0.242653	-4.63932	3.49566e-06	4.44592e-05	787.192	711.517	291.419	396.9
Nomo1	1806.04	0.77773	0.167678	4.63822	3.5142e-06	4.46619e-05	1416.95	1244.91	2407.53	2154.77
Rgl1	1981.31	-0.721528	0.155586	-4.6375	3.52653e-06	4.47853e-05	2409.49	2524.67	1574.9	1416.16
Rin1	324.977	1.46391	0.31595	4.63336	3.59776e-06	4.56561e-05	216.111	129.719	459.716	494.363
Txndc5	7546.7	-0.590353	0.12743	-4.63277	3.60801e-06	4.57523e-05	8921.18	9217.77	5978.08	6069.75
Cacna1h	1201.51	-1.08593	0.234418	-4.63246	3.61349e-06	4.57878e-05	1485.4	1780.24	628.013	912.4
Irf9	737.531	-0.873141	0.188541	-4.63103	3.63846e-06	4.60702e-05	909.427	999.028	529.692	511.977
Capn5	840.922	-1.0156	0.219336	-4.63034	3.65065e-06	4.61903e-05	1245.82	1003.87	498.69	615.312
Gm14085	29.3768	8.35412	1.80467	4.62916	3.67149e-06	4.64196e-05	0	0	14.1724	103.335
Ctla2a	678.049	3.94937	0.853285	4.62843	3.68448e-06	4.65495e-05	129.08	35.8179	1030.15	1517.14
Rab20	212.569	1.54806	0.334528	4.6276	3.69925e-06	4.67016e-05	106.589	110.358	377.339	255.989
Ly6m	269.514	4.53191	0.979509	4.62671	3.71516e-06	4.68679e-05	11.7345	32.9137	266.618	766.791
Gpr137b	692.042	0.874266	0.189013	4.62542	3.73843e-06	4.71268e-05	492.851	484.025	863.629	927.665
Furin	2988.69	0.812654	0.175702	4.62518	3.74278e-06	4.71469e-05	2247.16	2089.05	3367.71	4250.82
Luzp1	1410.74	0.723903	0.156534	4.62457	3.75371e-06	4.72498e-05	1072.73	1055.17	1721.94	1793.09
Pqlc3	732.995	-0.938268	0.202969	-4.62272	3.78748e-06	4.76399e-05	985.701	939.977	454.402	551.902
Rnf167	585.577	-1.05293	0.227807	-4.62203	3.80002e-06	4.77625e-05	853.688	726.038	341.023	421.559
Ube2c	149.361	2.09144	0.452533	4.62162	3.80749e-06	4.78212e-05	41.0709	72.6038	302.934	180.836
C1s1	15312.5	-0.659226	0.142732	-4.61864	3.86271e-06	4.84792e-05	19273	18228.4	11027.9	12720.8
Wif1	618.605	1.08758	0.235545	4.61731	3.88753e-06	4.87551e-05	453.736	337.849	789.224	893.611
Adgrg7	137.93	2.3126	0.501169	4.61442	3.94198e-06	4.94017e-05	32.27	60.0191	154.124	305.307
Atp8b2	3110.22	-0.660493	0.143178	-4.61308	3.96744e-06	4.96843e-05	3785.37	3835.41	2517.37	2302.72
Casp12	1028.54	-0.871993	0.189038	-4.61278	3.9731e-06	4.96843e-05	1280.04	1381.41	792.767	659.934
Neo1	2610.98	-0.763551	0.16553	-4.61278	3.97323e-06	4.96843e-05	3599.57	2972.88	1932.76	1938.7
Rnf213	2080.61	-0.804742	0.174515	-4.61132	4.00128e-06	4.99985e-05	2412.43	2880.92	1605.91	1423.2
Lrp4	1414.33	-0.77234	0.167558	-4.60938	4.03873e-06	5.04297e-05	1693.69	1875.11	1090.39	998.12
Pdpn	3455.62	0.891558	0.193477	4.60808	4.06404e-06	5.06947e-05	2296.06	2545.97	5171.14	3809.3
Muc13	1144.79	3.41124	0.740289	4.60799	4.06588e-06	5.06947e-05	132.991	260.405	1252.48	2933.3
Bmi1	635.493	0.926189	0.201026	4.6073	4.07938e-06	5.08053e-05	408.753	467.568	813.14	852.512
Socs1	276.331	-1.29276	0.280594	-4.60723	4.08068e-06	5.08053e-05	397.996	386.252	139.066	182.01
Gm15663	104.628	-1.87638	0.407475	-4.6049	4.12656e-06	5.13391e-05	152.549	176.185	41.6313	48.1446
Epb41l2	6270.9	-0.791844	0.171982	-4.60422	4.14023e-06	5.14718e-05	7824.98	8076.44	5179.11	4003.05
Inhba	2560.72	3.59025	0.779906	4.60344	4.15575e-06	5.16272e-05	405.819	379.476	7286.37	2171.21
Mbnl3	53.2354	2.65421	0.577086	4.59933	4.23849e-06	5.26169e-05	16.6239	12.5847	95.6635	88.0695
Msln	125.13	2.31888	0.504408	4.59724	4.28131e-06	5.31099e-05	23.4691	60.0191	183.355	233.678
St6gal1	889.558	-0.941942	0.205005	-4.59473	4.33318e-06	5.37145e-05	1092.29	1248.78	672.302	544.856
Amotl1	3715.88	-0.762668	0.166172	-4.58962	4.44057e-06	5.50059e-05	4964.69	4388.17	3000.11	2510.57
Cfl1	4458.35	0.999252	0.217794	4.58806	4.47384e-06	5.53779e-05	2957.1	2990.31	7192.48	4693.51
Tbc1d2	102.31	2.64366	0.576667	4.58437	4.5535e-06	5.63232e-05	18.5797	37.754	109.836	243.072
Gng12	2911.14	0.659252	0.143903	4.58124	4.62233e-06	5.70922e-05	2321.48	2193.6	3683.04	3446.45
Id2	1060.85	-1.03913	0.226821	-4.58128	4.62144e-06	5.70922e-05	1348.49	1507.25	815.797	571.864
Ptbp3	2416.01	0.675897	0.147645	4.57785	4.69775e-06	5.79818e-05	1904.91	1815.09	2859.28	3084.78
Fcer1g	447.891	1.48269	0.324206	4.5733	4.80101e-06	5.92136e-05	202.421	270.086	831.741	487.318
Hoxd10	84.053	-2.42967	0.531601	-4.57048	4.86604e-06	5.99725e-05	127.124	155.856	16.8297	36.402
Pno1	224.451	1.32598	0.290214	4.56896	4.90153e-06	6.03664e-05	139.837	116.166	318.878	322.921
Mgst3	272.091	1.5005	0.328447	4.56846	4.9131e-06	6.04654e-05	122.235	161.664	324.193	480.272
Glis3	1199.47	0.829895	0.181802	4.56482	4.99918e-06	6.14805e-05	786.214	940.945	1492.53	1578.2
Lingo1	116.852	-2.32454	0.509253	-4.56461	5.00427e-06	6.1499e-05	122.235	267.182	34.5451	43.4476
Kifc2	238.605	-1.38124	0.302652	-4.56381	5.02346e-06	6.16906e-05	383.328	305.904	119.579	145.608
Pfkl	860.188	1.17854	0.258266	4.5633	5.03566e-06	6.1796e-05	435.156	619.552	1373.83	1012.21
Ptprb	398.255	1.60867	0.352557	4.56285	5.04631e-06	6.18823e-05	185.797	207.163	403.912	796.148
Ccnl1	3355.77	-0.809487	0.177416	-4.56264	5.05148e-06	6.19014e-05	3729.63	4817.02	2463.33	2413.1
Alcam	389.266	1.05531	0.23142	4.56013	5.11219e-06	6.26005e-05	237.624	268.15	518.177	533.114
Antxr2	3734.51	-0.609093	0.133659	-4.55707	5.1873e-06	6.34748e-05	4482.59	4540.15	2965.57	2949.74
Grik5	794.892	-0.987062	0.216614	-4.55677	5.19467e-06	6.35197e-05	1049.26	1062.92	457.945	609.441
Sirpb1c	53.6296	3.32387	0.729501	4.55636	5.2048e-06	6.35981e-05	15.6461	3.8722	115.15	79.8496
Calm1	5171.14	0.68738	0.150883	4.55572	5.22071e-06	6.3747e-05	3989.74	3935.12	6896.63	5863.08
Ms4a6c	112.357	2.13007	0.467647	4.55487	5.24171e-06	6.39578e-05	27.3806	56.1469	174.497	191.404
Clic6	70.1163	2.28732	0.502246	4.55418	5.25894e-06	6.41223e-05	20.5354	27.1054	107.179	125.646
Csf2rb	598.996	1.3054	0.286729	4.55274	5.29513e-06	6.45177e-05	338.346	352.37	1066.47	638.797
Col5a2	41461.5	0.71877	0.157895	4.5522	5.30871e-06	6.46371e-05	34715.7	27967.9	53183.6	49978.8
Pmepa1	10058.8	0.742657	0.163261	4.54889	5.39294e-06	6.5616e-05	8384.33	6666.96	12887.1	12296.8
Lpcat2	248.734	1.70916	0.375752	4.54863	5.39957e-06	6.565e-05	85.0754	148.112	451.744	310.004
Arhgef10l	1029.3	-0.769572	0.169208	-4.54809	5.41359e-06	6.57738e-05	1279.06	1315.58	740.506	782.057
Rgs1	1109.52	1.5197	0.33428	4.54619	5.46245e-06	6.63203e-05	475.249	672.795	2210.89	1079.14
Pdlim7	2323.31	0.656954	0.14457	4.54421	5.51421e-06	6.69013e-05	1821.79	1785.08	2918.62	2767.73
Pik3ap1	359.689	1.38931	0.305808	4.54309	5.5435e-06	6.7209e-05	197.531	200.386	640.414	400.422
Fmn1	577.029	0.962769	0.211929	4.54289	5.54878e-06	6.72255e-05	425.377	357.21	745.821	779.708
Btg3	389.049	1.20083	0.26443	4.54122	5.59299e-06	6.77132e-05	201.443	270.086	502.233	582.433
Twsg1	7734.08	-0.773651	0.170451	-4.53886	5.65597e-06	6.84273e-05	10464.3	9056.11	6313.79	5102.16
Kmt2e	2764.78	-0.724854	0.159715	-4.53842	5.6676e-06	6.85195e-05	3240.69	3648.58	1957.56	2212.3
Gcnt1	83.375	2.01454	0.444147	4.53575	5.73986e-06	6.93441e-05	34.2257	31.9457	134.637	132.691
Msrb1	424.383	1.04361	0.230284	4.53186	5.84677e-06	7.05859e-05	293.363	261.374	604.983	537.811
Ripk4	53.9872	3.49683	0.771652	4.53162	5.85339e-06	7.06161e-05	9.77878	7.7444	46.946	151.479
Tubb4a	221.549	-1.68434	0.371909	-4.52892	5.92863e-06	7.14734e-05	390.173	286.543	131.98	77.5011
Car13	274.344	1.22637	0.27102	4.52502	6.03912e-06	7.27542e-05	157.438	171.345	416.313	352.278
Mpp6	211.416	1.49767	0.330994	4.52477	6.04611e-06	7.27872e-05	131.036	90.0287	288.762	335.838
Slc39a8	265.827	1.54358	0.341177	4.52428	6.06016e-06	7.2905e-05	117.345	153.92	308.249	483.795
Mxd1	993.328	1.03236	0.228223	4.52345	6.08401e-06	7.31406e-05	535.877	768.632	1280.83	1387.97
Ankrd12	1414.35	-0.964327	0.213341	-4.52013	6.1802e-06	7.42448e-05	1584.16	2156.82	1027.5	888.914
Cd276	799.225	1.14749	0.253901	4.51946	6.19989e-06	7.44291e-05	604.329	390.124	1147.96	1054.48
Sec22c	402.574	-1.08551	0.240312	-4.51711	6.26899e-06	7.52059e-05	589.661	505.322	274.59	240.723
Ptpdc1	483.907	-0.977626	0.216456	-4.51651	6.2868e-06	7.53668e-05	641.488	642.785	347.223	304.133
1700025G04Rik	1517.91	-0.750934	0.166299	-4.51555	6.31513e-06	7.56535e-05	2008.56	1800.57	1179.85	1082.67
Cachd1	1186.65	-1.09511	0.243024	-4.50619	6.60022e-06	7.90134e-05	1571.45	1660.21	590.811	924.142
Fam71a	65.5197	-2.61266	0.580181	-4.50318	6.69449e-06	8.00859e-05	110.5	114.23	11.515	25.8337
Lrrc8b	224.043	1.34585	0.298893	4.50278	6.70704e-06	8.018e-05	141.792	111.326	333.051	310.004
Gm28875	162.602	-1.46683	0.325925	-4.50051	6.77915e-06	8.09856e-05	226.868	250.725	85.92	86.8952
Ywhah	2327.32	0.711501	0.158115	4.4999	6.7987e-06	8.10494e-05	1699.55	1830.58	3073.63	2705.49
Acad11	356.829	1.11049	0.246772	4.50006	6.79347e-06	8.10494e-05	237.624	213.939	450.858	524.894
Hmmr	100.079	2.99615	0.665822	4.49993	6.79768e-06	8.10494e-05	8.8009	35.8179	238.273	117.426
Slc16a3	463.829	1.58093	0.351386	4.49913	6.82332e-06	8.12863e-05	249.359	215.875	930.947	459.135
Dnajc22	34.0948	3.55034	0.789385	4.4976	6.87233e-06	8.18132e-05	6.84515	3.8722	54.0321	71.6298
Plekha5	1504.83	-0.708412	0.157541	-4.49669	6.90198e-06	8.21091e-05	1919.58	1814.13	1112.53	1173.09
Ddr1	1249.42	0.765312	0.170245	4.49537	6.945e-06	8.25635e-05	943.653	907.063	1478.36	1668.62
Camkk1	304.509	-1.44379	0.321206	-4.4949	6.96013e-06	8.26859e-05	485.028	406.581	201.956	124.471
Gm11476	60.6197	2.4725	0.550095	4.49467	6.96783e-06	8.27201e-05	22.4912	14.5208	97.435	108.032
Camk1	1372.63	-0.987848	0.219807	-4.49415	6.98477e-06	8.28637e-05	1837.43	1814.13	1088.61	750.352
Klhl8	154.832	-1.67157	0.372	-4.49348	7.00697e-06	8.30695e-05	219.045	251.693	59.3468	89.2437
Khnyn	972.753	-0.785046	0.174846	-4.48993	7.12464e-06	8.4406e-05	1233.1	1228.46	680.274	749.178
Ivd	648.58	1.00318	0.223532	4.48783	7.19518e-06	8.51828e-05	428.311	434.654	752.021	979.332
Il13ra2	107.749	1.95008	0.43461	4.48696	7.22456e-06	8.54715e-05	38.1373	50.3386	141.724	200.798
Mdh2	1618.93	0.708539	0.157946	4.48596	7.25878e-06	8.5817e-05	1268.31	1189.73	1934.53	2083.14
Tnfsf10	82.7488	-2.07885	0.463754	-4.48266	7.37171e-06	8.70919e-05	120.279	147.144	28.3447	35.2278
Slc45a3	120.001	2.08374	0.465301	4.47826	7.5255e-06	8.88476e-05	44.0045	47.4345	133.752	254.814
Slc12a6	1642.83	-0.693616	0.154984	-4.4754	7.62673e-06	8.99807e-05	2046.7	2014.51	1302.97	1207.14
AI506816	2061.97	0.808248	0.180628	4.47466	7.65338e-06	9.02329e-05	1524.51	1474.34	2934.57	2314.47
Rnf39	76.3444	3.73262	0.834341	4.47374	7.68647e-06	9.05607e-05	1.95576	19.361	83.2627	200.798
Vps13c	2038.33	-0.649854	0.145309	-4.47222	7.74125e-06	9.11433e-05	2478.92	2500.47	1568.7	1605.21
Ece2	242.291	-1.28631	0.287637	-4.47201	7.74891e-06	9.11709e-05	348.125	339.786	156.782	124.471
Nck2	696.968	0.8771	0.196224	4.46989	7.82614e-06	9.19935e-05	523.165	459.824	930.062	874.823
Slc25a27	216.338	-1.35583	0.303332	-4.46979	7.82958e-06	9.19935e-05	307.054	314.616	106.293	137.388
Pth1r	736.227	-0.888135	0.198715	-4.46939	7.84423e-06	9.20759e-05	1031.66	879.958	501.347	531.94
Fyb	253.661	1.56341	0.34981	4.46931	7.84735e-06	9.20759e-05	128.102	128.751	478.317	279.474
Cxcl13	3592.55	3.09002	0.69151	4.46851	7.87679e-06	9.23581e-05	774.48	735.718	3347.34	9512.68
Iglv3	83.0484	-3.45259	0.772761	-4.46786	7.90057e-06	9.25735e-05	166.239	137.463	2.65732	25.8337
Calhm5	329.856	-1.15212	0.258196	-4.46219	8.11261e-06	9.4993e-05	500.674	409.485	210.814	198.45
Naip5	150.754	2.01601	0.451973	4.46046	8.17822e-06	9.56958e-05	37.1594	82.2843	217.014	266.557
Actr3	3835.43	0.734983	0.164865	4.45808	8.26987e-06	9.67022e-05	2985.46	2773.46	5265.03	4317.75
Mcemp1	27.4284	4.42899	0.994024	4.45561	8.36539e-06	9.77523e-05	3.91151	0.96805	56.6895	48.1446
Hgfac	117.656	2.70877	0.608564	4.4511	8.54335e-06	9.97637e-05	36.1815	26.1374	94.7777	313.527
Ccdc117	585.259	-0.957438	0.215109	-4.45095	8.54918e-06	9.97637e-05	698.205	847.044	397.712	398.074
Rab6b	351.123	-1.22698	0.275708	-4.45029	8.5754e-06	0.000100002	414.62	569.213	201.07	219.587
Pkp3	149.039	2.40907	0.541521	4.4487	8.639e-06	0.000100675	38.1373	56.1469	131.98	369.892
Tmem8	196.43	1.89395	0.425793	4.44804	8.66556e-06	0.000100915	78.2303	88.0926	200.185	419.211
Pycr1	222.404	-1.32475	0.297885	-4.44719	8.70015e-06	0.000101249	321.722	314.616	141.724	111.555
Ckb	1796.64	-0.975008	0.219336	-4.44528	8.77778e-06	0.000102083	2421.23	2343.65	1444.7	976.984
Plxdc1	203.798	-1.85435	0.417265	-4.44405	8.82806e-06	0.000102598	351.058	288.479	120.465	55.1902
Tnip1	1031.59	0.748134	0.168363	4.44359	8.8472e-06	0.000102751	764.701	775.408	1325.12	1261.15
Eya4	111.388	2.21569	0.498687	4.44304	8.86956e-06	0.000102941	55.7391	23.2332	190.441	176.139
Srd5a1	90.7199	2.06494	0.46498	4.44092	8.95739e-06	0.00010389	26.4027	43.5623	142.609	150.305
Ror1	870.471	0.960322	0.216435	4.437	9.12229e-06	0.000105731	616.063	565.341	991.18	1309.3
Slc7a2	341.922	1.84314	0.415466	4.43631	9.15128e-06	0.000105995	119.301	179.089	740.506	328.793
Mn1	781.334	-1.38669	0.312641	-4.43541	9.18969e-06	0.000106368	1246.79	1012.58	297.62	568.342
Marcks	2852.87	0.678848	0.153073	4.43481	9.21546e-06	0.000106594	2347.89	2039.68	3495.26	3528.65
Rdh16	41.3469	4.33241	0.977032	4.43425	9.23921e-06	0.000106797	6.84515	0.96805	38.974	118.6
Rgs17	286.377	-1.32115	0.297976	-4.43376	9.26025e-06	0.000106968	373.549	445.303	190.441	136.214
P2ry6	178.92	1.45292	0.327729	4.43331	9.27988e-06	0.000107122	84.0975	107.454	276.361	247.769
Soat1	840.694	0.87782	0.198053	4.43224	9.32598e-06	0.000107582	636.599	548.884	1163.91	1013.39
Apc2	140.163	-1.52891	0.345074	-4.43069	9.39332e-06	0.000108286	205.354	211.035	72.6334	71.6298
Ebf4	225.16	-1.30133	0.29379	-4.42943	9.44804e-06	0.000108843	317.81	322.361	116.036	144.434
Myom1	148.333	-1.69829	0.383717	-4.42589	9.60468e-06	0.000110573	192.642	261.374	80.6053	58.713
Gls	2726.24	-0.652468	0.147462	-4.42466	9.65942e-06	0.000111129	3161.48	3503.37	2124.08	2116.02
Aurkb	99.4778	2.60291	0.58834	4.42415	9.68224e-06	0.000111316	17.6018	38.722	234.73	106.858
Igkv4-86	43.5744	-4.15171	0.938627	-4.42317	9.72642e-06	0.000111749	31.2921	133.591	3.54309	5.8713
Slc24a3	663.278	-0.874775	0.197852	-4.42137	9.80772e-06	0.000112608	850.754	865.437	436.686	500.235
Kcnmb1	271.455	1.25436	0.283899	4.41832	9.94721e-06	0.000114133	151.571	169.409	427.828	337.012
Stab1	2758.65	0.723181	0.163708	4.41749	9.98528e-06	0.000114493	2007.58	2155.85	3733.53	3137.62
Scpep1	3941.21	-0.625569	0.14167	-4.41568	1.00693e-05	0.000115379	4956.86	4608.89	3208.27	2990.84
Mall	135.81	2.97683	0.674409	4.41398	1.01489e-05	0.000116213	13.6903	47.4345	116.922	365.195
Lpcat3	622.788	1.05653	0.239395	4.41334	1.01786e-05	0.000116476	465.47	343.658	903.488	778.534
Gns	6100	0.63452	0.143793	4.41274	1.02069e-05	0.000116721	5092.79	4466.58	7278.4	7562.23
Lcp1	1134.53	1.18033	0.267698	4.40919	1.0376e-05	0.000118576	666.913	723.133	1979.7	1168.39
Pde5a	4515.5	0.673148	0.152695	4.40845	1.04114e-05	0.000118901	3510.58	3450.13	5094.97	6006.34
Zfp346	557.218	-1.14364	0.259437	-4.40817	1.04246e-05	0.000118972	630.731	903.191	321.536	373.414
Pitpnm2	793.119	-1.08543	0.246263	-4.40761	1.04516e-05	0.000119201	918.228	1237.17	439.343	577.736
Lgals4	2174.11	2.9981	0.680342	4.40675	1.04932e-05	0.000119596	314.877	652.466	2631.63	5097.46
Il1f9	28.6729	5.25255	1.19201	4.40647	1.05069e-05	0.000119673	2.93363	0	35.4309	76.3269
Zfp704	947.389	-0.841519	0.190997	-4.40593	1.05329e-05	0.000119889	1201.81	1229.42	613.841	744.48
Cstdc4	17.8191	7.63939	1.73434	4.40478	1.05893e-05	0.000120451	0	0	40.7456	30.5307
Zdbf2	34.7821	-3.41497	0.775483	-4.40366	1.06437e-05	0.000120989	52.8054	74.5399	7.08618	4.69704
Epha2	514.926	1.11849	0.254062	4.40241	1.07054e-05	0.000121408	267.939	381.412	677.616	732.738
Psmc4	1028.94	0.75602	0.171715	4.40276	1.06885e-05	0.000121408	798.927	731.846	1303.86	1281.12
Lrp11	74.3967	2.09479	0.475835	4.40234	1.07089e-05	0.000121408	31.2921	25.1693	121.351	119.774
Evl	516.076	0.998992	0.226913	4.40254	1.06993e-05	0.000121408	360.837	327.201	620.041	756.223
Camkk2	801.237	-0.79462	0.180649	-4.39871	1.08899e-05	0.000123296	1038.51	994.187	572.209	600.047
Tgfbr2	18512.7	0.767933	0.174579	4.39876	1.0887e-05	0.000123296	15028	12368.8	20902.5	25751.5
Prdx5	2489.73	1.18692	0.269853	4.39841	1.09046e-05	0.000123381	1485.4	1554.69	4474.04	2444.81
Tle1	1281.09	-0.938331	0.213352	-4.39804	1.09234e-05	0.000123512	1722.04	1643.75	733.42	1025.13
Mrpl52	588.675	0.891595	0.202872	4.39486	1.10845e-05	0.000125252	406.797	418.198	808.711	720.995
Bpgm	849.807	1.46921	0.334357	4.39415	1.11205e-05	0.000125575	408.753	493.706	1690.05	806.716
Phgr1	154.154	2.94151	0.669584	4.39305	1.11771e-05	0.000126131	23.4691	47.4345	98.3208	447.393
Kcnb2	26.2592	-5.66581	1.28999	-4.39212	1.12253e-05	0.000126591	36.1815	66.7955	0.885773	1.17426
Syt11	407.689	-1.0827	0.246525	-4.39186	1.12384e-05	0.000126656	618.997	488.865	265.732	257.163
Bdh2	138.847	-1.88	0.428116	-4.39133	1.12661e-05	0.000126885	226.868	209.099	40.7456	78.6754
Mrtfa	863.234	1.00998	0.230033	4.39061	1.13033e-05	0.00012722	559.346	585.67	957.521	1350.4
Gm53	39.1299	3.76449	0.85784	4.38834	1.1422e-05	0.000128471	3.91151	6.77635	38.974	106.858
Ggcx	949.069	-0.816042	0.185982	-4.38775	1.14528e-05	0.000128733	1241.91	1180.05	741.392	632.926
Rian	2463.49	-1.21392	0.276837	-4.38497	1.16e-05	0.000130302	3234.82	3652.45	1934.53	1032.17
Plk1	175.044	1.75292	0.399844	4.38401	1.16516e-05	0.000130795	57.6948	102.613	307.363	232.503
Cdca3	127.132	1.67224	0.381605	4.38213	1.17525e-05	0.000131842	54.7612	66.7955	214.357	172.616
Gpr37	17.7578	-7.56466	1.72855	-4.37631	1.20704e-05	0.00013532	36.1815	34.8498	0	0
Igkv6-15	1930.32	-4.2874	0.979869	-4.37548	1.21163e-05	0.000135745	2426.12	4918.66	77.0622	299.436
Map4k1	154.853	-1.93203	0.441751	-4.37358	1.22223e-05	0.000136844	209.266	280.735	42.5171	86.8952
Sirt1	650.882	-1.18257	0.270453	-4.37255	1.22802e-05	0.000137401	712.873	1093.9	362.281	434.476
Ddah1	587.129	0.941267	0.215366	4.37055	1.23932e-05	0.000138575	421.466	382.38	705.075	839.595
Prkag2	625.07	-0.932418	0.213386	-4.36963	1.24455e-05	0.000139069	872.267	767.664	394.169	466.181
Gcnt4	136.701	2.21306	0.506639	4.36811	1.25326e-05	0.000139952	32.27	64.8594	295.848	153.828
Stmn2	267.25	-1.3711	0.314019	-4.3663	1.26371e-05	0.000141026	456.669	314.616	160.325	137.388
Mepce	915.969	-0.775774	0.177785	-4.36355	1.27971e-05	0.000142719	1130.43	1181.99	645.728	705.73
Fry	2839.89	0.700109	0.160554	4.36057	1.29721e-05	0.000144529	2129.82	2197.47	3213.58	3818.69
Lmnb1	398.397	1.25204	0.287131	4.36051	1.29762e-05	0.000144529	209.266	262.342	661.672	460.31
F2rl3	202.94	1.71191	0.392927	4.35682	1.31965e-05	0.000146886	123.213	66.7955	355.195	266.557
Acsl6	44.996	3.50394	0.804371	4.35613	1.32382e-05	0.000147255	10.7567	3.8722	116.036	49.3189
Igkv5-39	442.566	-3.698	0.849187	-4.35475	1.33218e-05	0.000148088	896.714	747.335	99.2066	27.008
Nkx3-2	159.397	-1.54752	0.355705	-4.35058	1.35777e-05	0.000150835	220.023	255.565	93.8919	68.107
Smim31	56.8293	3.1892	0.733418	4.34841	1.37126e-05	0.000152235	13.6903	8.71245	52.2606	152.654
Clstn1	4277.89	-0.659088	0.151636	-4.34653	1.38309e-05	0.000153449	5328.46	5147.12	3060.35	3575.62
Jakmip3	25.8946	-4.25594	0.979581	-4.34465	1.39497e-05	0.000154666	50.8497	47.4345	1.77155	3.52278
Ildr1	160.436	2.0963	0.48265	4.34332	1.40348e-05	0.000155509	43.0266	78.4121	172.726	347.581
Ap2s1	918.924	0.802083	0.184688	4.34289	1.40618e-05	0.000155707	705.05	635.041	1229.45	1106.15
Pkhd1l1	43.2352	-3.68613	0.84923	-4.34056	1.42122e-05	0.000157272	111.478	49.3706	9.7435	2.34852
Akr1c12	64.738	2.49521	0.575227	4.33779	1.43926e-05	0.000159164	19.5576	19.361	77.948	142.085
Gm15675	480.519	-1.15225	0.2658	-4.33503	1.45742e-05	0.000160965	783.28	542.108	284.333	312.353
Sav1	1225.95	0.74774	0.172486	4.33508	1.45708e-05	0.000160965	890.847	939.009	1439.38	1634.57
P4hb	14120.2	0.561858	0.129636	4.33412	1.46345e-05	0.000161527	11840.1	10969.9	17129.1	16541.8
Fcrls	201.276	-1.39239	0.321555	-4.33019	1.48983e-05	0.000164332	276.74	306.872	127.551	93.9408
Rbp4	742.283	-1.50084	0.346981	-4.32543	1.52232e-05	0.000167808	930.94	1264.27	526.149	247.769
Nr1i2	39.4845	3.19076	0.737914	4.32402	1.5321e-05	0.000168778	5.86727	9.6805	53.1464	89.2437
Dgkz	1106.42	0.749488	0.173357	4.32338	1.53654e-05	0.000169158	876.179	774.44	1380.03	1395.02
Brd2	6400.87	-0.613215	0.141955	-4.31978	1.56184e-05	0.000171832	7357.56	8123.88	4853.15	5268.9
Cd302	1806.8	0.979561	0.226913	4.31691	1.58229e-05	0.000173869	1095.22	1335.91	1963.76	2832.31
Fam49b	534.311	1.05348	0.244036	4.3169	1.58238e-05	0.000173869	300.209	394.964	782.138	659.934
Tmem102	50.4016	2.73738	0.634227	4.31609	1.58819e-05	0.000174395	9.77878	16.4569	70.8618	104.509
Mgst1	1303.31	-0.836951	0.193923	-4.31591	1.5895e-05	0.000174427	1654.57	1686.34	816.683	1055.66
Trim12a	496.145	-0.900906	0.208788	-4.31492	1.59657e-05	0.000175091	658.112	634.073	336.594	355.801
Dixdc1	227.267	-1.21665	0.282036	-4.31382	1.60459e-05	0.000175858	315.855	319.457	129.323	144.434
Cotl1	1613.22	1.0748	0.249346	4.3105	1.62889e-05	0.000178293	1116.74	961.274	2694.52	1680.37
Eaf1	1099	0.729923	0.169331	4.31063	1.6279e-05	0.000178293	812.617	841.235	1426.98	1315.17
Prrx1	360.976	1.6351	0.379418	4.3095	1.63622e-05	0.000178866	156.461	195.546	739.62	352.278
Tbx3	1113.81	0.721837	0.167496	4.30958	1.63562e-05	0.000178866	867.378	814.13	1355.23	1418.51
Ifi207	278.082	1.1933	0.277008	4.30783	1.64863e-05	0.000180108	179.93	158.76	426.057	347.581
Sun1	1830.32	-0.659283	0.153187	-4.30379	1.67904e-05	0.000183293	2158.18	2324.29	1389.78	1449.04
Arhgap44	286.665	-1.11122	0.258203	-4.30367	1.67992e-05	0.000183293	391.151	393.028	192.213	170.268
Nuak1	401.452	0.988625	0.229815	4.30183	1.69394e-05	0.000184704	285.54	252.661	547.408	520.197
H2-Q10	171.577	1.69728	0.394793	4.29918	1.71434e-05	0.00018681	79.2081	82.2843	191.327	333.49
Fam169b	79.5633	2.12337	0.493921	4.29902	1.71558e-05	0.000186826	25.4248	33.8818	106.293	152.654
Ptpn1	2122.67	0.620887	0.144471	4.29766	1.72613e-05	0.000187855	1653.59	1692.15	2594.43	2550.49
Plaur	972.485	1.08654	0.252947	4.29554	1.74272e-05	0.00018954	586.727	659.242	1609.45	1034.52
Tnfrsf1b	1922.34	0.633448	0.147575	4.29238	1.76768e-05	0.000192133	1505.93	1508.22	2385.39	2289.81
Arsk	453.012	-0.921655	0.214778	-4.29119	1.77718e-05	0.000193043	577.926	607.935	309.135	317.05
Igkv1-133	110.622	-7.64821	1.78256	-4.29058	1.78206e-05	0.000193451	353.014	87.1245	0	2.34852
Hsd11b2	223.024	2.42496	0.565361	4.28922	1.79301e-05	0.000194515	45.9603	93.9009	174.497	577.736
Smad1	1052.39	0.922429	0.215072	4.28893	1.79536e-05	0.000194647	828.263	625.36	1272.86	1483.09
Wnt7b	20.9447	7.87613	1.83682	4.28791	1.80362e-05	0.000195419	0	0	70.8618	12.9169
Art3	298.346	-1.54184	0.359641	-4.28718	1.80956e-05	0.000195938	357.903	529.523	113.379	192.579
Ccnb2	164.552	2.20346	0.51399	4.28698	1.81122e-05	0.000195994	44.9824	72.6038	387.969	152.654
Fmod	141.415	2.52092	0.588126	4.28636	1.81628e-05	0.000196417	55.7391	28.0735	121.351	360.498
Npy1r	611.826	-0.884269	0.20641	-4.28404	1.83526e-05	0.000198345	771.546	815.098	396.826	463.832
Cd300e	26.0513	-4.03696	0.942844	-4.28168	1.85484e-05	0.000200334	53.7833	44.5303	3.54309	2.34852
Pde1c	91.0399	-2.14435	0.501043	-4.27977	1.8709e-05	0.000201942	132.991	164.569	44.2886	22.3109
Angptl1	41.7639	-3.08072	0.72003	-4.27861	1.88068e-05	0.000202869	58.6727	90.9967	11.515	5.8713
Jchain	35260.8	-3.88041	0.907067	-4.27798	1.886e-05	0.00020327	55664.7	76410.1	1753.83	7214.65
Mfge8	6246.5	0.662374	0.154837	4.27789	1.88677e-05	0.00020327	5063.45	4611.79	8275.78	7034.99
Cdc42ep1	1148.96	0.828382	0.193691	4.27682	1.89583e-05	0.000204118	837.064	818.002	1300.31	1640.44
Bcl2l1	520.028	0.985062	0.230475	4.27406	1.91948e-05	0.000206534	361.815	335.913	612.069	770.314
Slc25a51	2047.23	0.709405	0.166036	4.2726	1.93208e-05	0.000207759	1584.16	1522.74	2326.04	2755.99
Srgap3	272.369	-1.27996	0.299628	-4.27183	1.93877e-05	0.000208348	387.24	385.284	187.784	129.169
Kmt2c	2348.18	-0.73336	0.171699	-4.2712	1.94422e-05	0.000208611	2736.1	3127.77	1618.31	1910.52
Lrrc8c	754.434	0.953356	0.223197	4.27137	1.94273e-05	0.000208611	436.134	591.479	981.436	1008.69
Bach1	1421.9	0.665052	0.155709	4.27113	1.94487e-05	0.000208611	1105	1094.86	1773.32	1714.42
Rhov	23.4322	4.53129	1.06185	4.26735	1.97811e-05	0.000212043	1.95576	1.9361	52.2606	37.5763
Zbtb10	587.281	-0.939541	0.220256	-4.26568	1.99298e-05	0.000213504	687.448	856.724	409.227	395.725
Sat1	3844.22	-0.767108	0.179857	-4.2651	1.99809e-05	0.000213916	4220.52	5465.61	2970	2720.76
Plce1	445.833	-1.05803	0.248104	-4.26448	2.00373e-05	0.000214386	635.621	568.245	250.674	328.793
Cyp21a1	16.2588	7.5034	1.76041	4.2623	2.0233e-05	0.000216345	0	0	27.459	37.5763
St3gal2	1791.2	-0.788619	0.18504	-4.26188	2.02712e-05	0.000216618	2542.48	1995.15	1286.14	1341
Cd209f	45.2393	-3.46163	0.812265	-4.2617	2.02875e-05	0.000216657	40.093	125.847	7.97196	7.04556
Ankrd1	36.0055	7.20394	1.69099	4.2602	2.04243e-05	0.000217982	0.977878	0	116.036	27.008
Zfhx4	224.327	-1.20532	0.283303	-4.25452	2.09496e-05	0.000223449	313.899	311.712	128.437	143.26
Nr4a3	980.004	-1.26019	0.296265	-4.25361	2.10351e-05	0.000224221	999.392	1766.69	653.7	500.235
Htr2a	51.6643	2.71906	0.639401	4.25251	2.11387e-05	0.000225186	18.5797	8.71245	101.864	77.5011
Cdh1	1196.44	3.76442	0.885282	4.25223	2.11655e-05	0.000225331	79.2081	248.789	1481.01	2976.75
Tmem252	676.436	-1.03957	0.244544	-4.25107	2.12749e-05	0.000226354	978.856	840.267	367.596	519.023
Kcnq1	58.6367	2.75927	0.64976	4.24661	2.17033e-05	0.00023077	9.77878	20.3291	71.7476	132.691
Hck	186.059	1.69253	0.398648	4.24568	2.17929e-05	0.000231579	90.9427	85.1884	368.482	199.624
Mpzl2	70.4095	2.72676	0.642327	4.24514	2.18462e-05	0.000232	9.77878	27.1054	88.5773	156.177
A530020G20Rik	219.131	-1.2204	0.287708	-4.24182	2.21719e-05	0.000235313	317.81	295.255	124.894	138.563
Slfn5	372.016	-1.02151	0.240957	-4.23938	2.2414e-05	0.000237735	519.253	478.217	263.96	226.632
Sdc3	3024.45	-0.853101	0.201241	-4.23919	2.24324e-05	0.000237784	4104.16	3684.4	2510.28	1798.97
Ccl28	77.3847	2.13197	0.503197	4.23684	2.26686e-05	0.000240138	27.3806	30.0096	98.3208	153.828
Sema6d	1205.97	0.753337	0.177994	4.23237	2.3124e-05	0.000244812	825.329	970.954	1549.22	1478.39
Zfp618	471.075	0.908668	0.214721	4.23186	2.31768e-05	0.000245218	317.81	336.881	590.811	638.797
Tyrobp	426.653	1.46392	0.345943	4.23168	2.31952e-05	0.000245262	241.536	212.971	828.198	423.908
Fkbp10	3118.38	0.6635	0.156803	4.23142	2.3222e-05	0.000245394	2601.16	2226.52	3932.83	3713.01
Gbp3	376.851	-1.43248	0.338556	-4.23114	2.32512e-05	0.000245551	519.253	581.798	266.618	139.737
Adam9	4550.81	0.579725	0.137112	4.22812	2.35647e-05	0.000248708	3614.24	3683.43	5670.72	5234.85
Dram1	1200.04	0.839271	0.19855	4.227	2.3683e-05	0.000249802	875.201	845.108	1341.95	1737.9
Nipa2	477.693	0.942923	0.223272	4.2232	2.40854e-05	0.000253891	351.058	303	659.015	597.698
Gdpd1	129.529	1.51548	0.358919	4.22233	2.41786e-05	0.000254716	63.5621	70.6677	187.784	196.101
Pcx	278.656	1.39545	0.330584	4.22116	2.4305e-05	0.00025589	185.797	121.006	346.337	461.484
Syt17	91.2904	-1.87102	0.443301	-4.22067	2.43582e-05	0.000256292	152.549	134.559	45.1744	32.8793
Spn	149.347	-1.84165	0.436535	-4.2188	2.45611e-05	0.000258269	179.93	286.543	48.7175	82.1982
Grasp	960.315	-0.859429	0.20379	-4.21723	2.47325e-05	0.000259911	1104.02	1371.73	638.642	726.867
Arap1	4123.1	-0.579074	0.137332	-4.21662	2.47997e-05	0.000260457	5113.33	4765.71	3263.19	3350.16
Mark1	531.617	0.863337	0.204966	4.2121	2.53008e-05	0.000265558	382.35	371.731	660.787	711.601
Sntg2	51.6678	-2.46206	0.584743	-4.2105	2.5481e-05	0.000267285	89.9648	85.1884	18.6012	12.9169
Irf6	114.682	2.86459	0.680371	4.21034	2.54991e-05	0.000267311	10.7567	44.5303	116.922	286.519
Nlrc4	116.257	1.65787	0.393848	4.20942	2.56024e-05	0.00026823	48.8939	62.9233	162.982	190.23
Acta2	10109.6	0.988517	0.234904	4.20817	2.57446e-05	0.000269555	6964.45	6587.58	16796	10090.4
Shc2	515.671	-0.877335	0.208504	-4.20775	2.57922e-05	0.000269888	682.559	653.434	379.111	347.581
Pon2	996.788	0.740495	0.175993	4.20752	2.58183e-05	0.000269996	789.148	703.772	1247.17	1247.06
Als2cl	193.482	1.56058	0.370953	4.20696	2.58826e-05	0.000270503	115.39	80.3482	232.958	345.232
Bcl7a	382.512	-1.06385	0.252961	-4.2056	2.60395e-05	0.000271977	509.475	524.683	215.243	280.648
Glis2	1874.18	-0.620755	0.147617	-4.20517	2.60884e-05	0.000272322	2284.32	2258.46	1497.84	1456.08
Arpc1b	4899.3	0.619946	0.147444	4.20463	2.61515e-05	0.000272814	4098.29	3627.28	6169.41	5702.2
Tmem35a	61.4629	-2.34841	0.558838	-4.20231	2.64204e-05	0.000275451	125.168	80.3482	20.3728	19.9624
Tspan8	337.608	1.59557	0.379736	4.20179	2.64818e-05	0.000275923	139.837	195.546	341.023	674.025
Dlgap5	73.3438	2.88916	0.687744	4.20092	2.65831e-05	0.000276642	7.82303	27.1054	172.726	85.7209
Onecut2	23.7264	5.57709	1.32756	4.201	2.65734e-05	0.000276642	0	1.9361	35.4309	57.5387
Cntnap4	90.1641	-2.2521	0.536215	-4.2	2.66915e-05	0.000277601	155.483	143.271	44.2886	17.6139
Lrp3	1175.81	-0.971266	0.231286	-4.19941	2.67613e-05	0.000278158	1530.38	1582.76	637.757	952.324
Fndc4	387.536	-0.970062	0.231124	-4.19716	2.70285e-05	0.000280766	529.032	497.578	274.59	248.943
Cd24a	451.431	1.19593	0.285131	4.19431	2.73702e-05	0.000284142	230.779	317.52	527.035	730.389
Akr1b8	1434.09	1.02865	0.245293	4.19356	2.74613e-05	0.000284915	958.321	929.328	2366.79	1481.92
Srebf2	2762.9	-0.626328	0.149423	-4.19166	2.76924e-05	0.000287138	3464.62	3242.97	2277.32	2066.7
Erbb3	226.98	1.77198	0.422938	4.18969	2.79336e-05	0.000289465	107.567	97.7731	218.786	483.795
Amer1	492.279	-0.872194	0.208233	-4.18854	2.80754e-05	0.000290758	621.931	651.498	348.109	347.581
U90926	15.5945	7.44263	1.77766	4.18675	2.82971e-05	0.000292877	0	0	24.8016	37.5763
Phldb2	1835.41	0.672997	0.160778	4.18588	2.8406e-05	0.000293826	1429.66	1400.77	2405.76	2105.45
Olfr1033	387.234	0.985115	0.23546	4.18379	2.86688e-05	0.000296186	265.005	254.597	477.432	551.902
Emp1	9000.42	-0.703011	0.16803	-4.18383	2.86638e-05	0.000296186	11235.8	11067.7	7703.57	5994.59
Muc1	135.932	1.66259	0.397456	4.18307	2.87601e-05	0.000296772	59.6506	70.6677	165.64	247.769
Lrrc25	177.006	1.76266	0.421377	4.1831	2.87566e-05	0.000296772	70.4072	90.9967	358.738	187.882
C530008M17Rik	102.541	2.02635	0.484539	4.18201	2.88938e-05	0.000297972	33.2479	47.4345	120.465	209.018
Racgap1	261.7	1.78807	0.427684	4.18082	2.90457e-05	0.000299358	107.567	127.783	569.552	241.897
Xaf1	229.961	-1.17908	0.282088	-4.17984	2.9172e-05	0.000300479	328.567	309.776	148.81	132.691
Jcad	725.636	-0.810671	0.194071	-4.1772	2.95126e-05	0.000303804	878.135	969.986	501.347	553.076
Pfn1	5130.56	0.799662	0.191474	4.17634	2.96232e-05	0.000304759	3863.6	3625.35	7560.07	5473.22
Dennd2a	1725.79	-0.674204	0.161461	-4.17565	2.9714e-05	0.000305326	1986.07	2257.49	1316.26	1343.35
Epb41l3	404.228	1.1635	0.278634	4.17571	2.97058e-05	0.000305326	281.629	217.811	643.071	474.401
Saa3	9964.92	4.74922	1.13867	4.17084	3.03479e-05	0.000311653	1265.37	163.6	22499.5	15931.2
Col5a1	51592.3	0.657626	0.15769	4.17038	3.0409e-05	0.000312093	44398.6	35667.8	64770.4	61532.4
Ccpg1	1341.88	-0.676409	0.162202	-4.17017	3.04377e-05	0.000312201	1634.03	1666.98	988.523	1077.97
Adgrl1	2539.33	-0.62403	0.149728	-4.16775	3.07616e-05	0.000315334	2917.01	3242.97	1971.73	2025.6
Parp14	1054.07	-0.76157	0.182793	-4.1663	3.09585e-05	0.000317162	1296.67	1356.24	845.913	717.472
Chst4	69.1178	3.02932	0.727325	4.16502	3.11321e-05	0.00031875	7.82303	22.2652	65.5472	180.836
2022-03-01	116.51	1.80167	0.432675	4.16402	3.12688e-05	0.000319959	43.0266	60.9872	215.243	146.782
Lrrc66	47.1585	3.28818	0.789961	4.16245	3.14845e-05	0.000321973	3.91151	13.5527	54.9179	116.252
CJ186046Rik	15.1567	7.40253	1.77863	4.16193	3.15573e-05	0.000322525	0	0	26.5732	34.0535
Bglap3	29.3095	5.28986	1.27118	4.16138	3.16325e-05	0.000323101	0	2.90415	23.9159	90.418
Eya1	87.0301	2.22144	0.534631	4.15509	3.25153e-05	0.000331919	35.2036	26.1374	96.5493	190.23
Mdk	612.36	0.981561	0.236278	4.15425	3.2635e-05	0.000332944	472.315	351.402	863.629	762.094
Laptm4a	8782.09	-0.533345	0.128401	-4.15373	3.27095e-05	0.000333505	10683.3	10091	7157.05	7197.04
Celsr3	41.1885	3.25458	0.783616	4.15329	3.27733e-05	0.000333956	11.7345	3.8722	54.0321	95.115
Adgrl2	865.634	0.797947	0.19235	4.1484	3.34801e-05	0.000340955	574.992	689.252	1088.61	1109.68
Ddb1	7194.08	0.591179	0.142697	4.1429	3.42945e-05	0.000349041	6004.17	5477.23	9084.49	8210.42
Sox11	24.6447	4.27156	1.03152	4.14105	3.45717e-05	0.000351654	2.93363	1.9361	62.0041	31.705
Sqle	900.913	0.835144	0.201696	4.14061	3.46387e-05	0.000352126	651.267	643.753	1287.03	1021.61
Stfa2	15.6615	7.4473	1.79954	4.13844	3.49679e-05	0.000355261	0	0	20.3728	42.2733
Fam193b	1802.89	-0.696984	0.16843	-4.13814	3.50138e-05	0.000355517	2152.31	2306.86	1265.77	1486.61
Phactr4	718.034	0.77708	0.187796	4.13789	3.50516e-05	0.000355689	506.541	551.789	899.06	914.748
Tmem38b	580.995	0.923487	0.223251	4.13655	3.5257e-05	0.000357562	410.709	391.092	673.187	848.99
Aldoa	4288.7	0.593381	0.14347	4.13593	3.53516e-05	0.000358309	3492	3346.55	5439.53	4876.7
Ppm1h	197.74	1.25538	0.303698	4.13365	3.57042e-05	0.000361668	107.567	125.847	267.503	290.042
Gm20559	244.66	-1.12926	0.273345	-4.13125	3.6079e-05	0.000365249	335.412	335.913	145.267	162.048
Sall4	26.3088	6.74473	1.63274	4.13092	3.61319e-05	0.000365568	0.977878	0	58.461	45.7961
Gm11816	25.9495	-4.21724	1.02158	-4.12817	3.65667e-05	0.000369749	44.0045	54.2108	0.885773	4.69704
Igkv4-92	17.8094	-7.56867	1.83392	-4.12705	3.67443e-05	0.000371107	56.7169	14.5208	0	0
Piezo2	736.935	1.3681	0.331494	4.12707	3.67417e-05	0.000371107	462.536	361.083	1413.69	710.427
Trim56	1581.08	-0.767599	0.186004	-4.12679	3.67858e-05	0.000371307	2167.96	1817.03	1264.88	1074.45
Ckap4	3186.69	0.730698	0.177071	4.12659	3.68178e-05	0.000371411	2514.13	2279.76	4439.49	3513.38
Snx10	292.442	1.23253	0.298727	4.12594	3.69222e-05	0.000372245	197.531	151.984	466.802	353.452
Sik1	2753.15	-0.980013	0.237545	-4.12558	3.69798e-05	0.000372606	2786.95	4520.79	1856.58	1848.28
Col1a1	170416	0.846297	0.205147	4.12532	3.70217e-05	0.000372808	143921	99715	198861	239168
6330403L08Rik	169.049	1.30785	0.317119	4.12415	3.72105e-05	0.000374489	92.8984	101.645	240.93	240.723
Gm17276	26.0507	4.07272	0.987791	4.12305	3.73883e-05	0.000376057	4.88939	0.96805	51.3748	46.9704
1810010H24Rik	73.5068	-2.21964	0.538456	-4.12224	3.75213e-05	0.000377174	88.009	153.92	23.9159	28.1822
Stxbp6	754.288	-0.782934	0.190073	-4.11912	3.80322e-05	0.000382085	898.67	1009.68	565.123	543.682
Pik3r3	259.835	1.11884	0.271702	4.1179	3.82345e-05	0.000383892	165.261	162.632	382.654	328.793
Fer1l4	34.6492	3.57521	0.868332	4.11733	3.83281e-05	0.000384606	3.91151	6.77635	36.3167	91.5922
Fbp2	69.7551	3.7412	0.908776	4.11675	3.8426e-05	0.000385363	0.977878	18.393	75.2907	184.359
Npr3	118.849	2.23149	0.54221	4.11554	3.86266e-05	0.000387148	20.5354	62.9233	209.928	182.01
Sptlc2	1185.48	0.72859	0.177112	4.11372	3.89338e-05	0.000389999	820.44	964.178	1473.04	1484.26
Srms	25.5396	-4.58984	1.11586	-4.11329	3.90067e-05	0.0003905	26.4027	71.6357	1.77155	2.34852
Lefty1	142.249	-1.58097	0.384701	-4.1096	3.96342e-05	0.000396551	176.996	249.757	78.8338	63.41
Etv1	543.129	-0.942706	0.229467	-4.10825	3.98672e-05	0.000398553	769.59	660.21	409.227	333.49
S1pr3	242.885	1.63109	0.397035	4.10817	3.9881e-05	0.000398553	123.213	114.23	493.376	240.723
Ncaph	126.923	2.01128	0.489645	4.10763	3.99746e-05	0.000399256	37.1594	63.8913	265.732	140.911
Pcf11	1465.79	-0.709354	0.172831	-4.10432	4.05505e-05	0.000404772	1668.26	1969.98	1125.82	1099.11
Vav3	174.069	1.37728	0.335598	4.10397	4.0612e-05	0.00040515	82.1418	111.326	244.473	258.337
Ugt1a7c	412.211	1.03596	0.252552	4.10198	4.09637e-05	0.00040842	304.12	236.204	515.52	593.001
Cldn8	48.5978	3.16745	0.77236	4.10101	4.11354e-05	0.000409893	4.88939	14.5208	54.0321	120.949
Clic1	2027.37	0.747542	0.182381	4.09879	4.15308e-05	0.000413593	1531.36	1496.61	2850.42	2231.09
Spire2	49.9092	2.48863	0.607235	4.09829	4.16214e-05	0.000414254	12.7124	17.4249	70.8618	98.6378
Plet1	39.2713	3.76711	0.919248	4.09803	4.1668e-05	0.000414477	6.84515	3.8722	30.1163	116.252
Fam167a	67.0517	2.56402	0.626439	4.09302	4.25798e-05	0.000423301	16.6239	22.2652	161.211	68.107
Akap8l	1323.19	-0.801456	0.195855	-4.09209	4.27509e-05	0.000424755	1618.39	1743.46	842.37	1088.54
Pigt	1780.39	0.732516	0.179025	4.09169	4.28232e-05	0.000425227	1375.87	1299.12	1987.67	2458.9
Cped1	4469.34	-0.538626	0.131729	-4.0889	4.33431e-05	0.00043014	5340.19	5247.8	3610.41	3678.95
Tmtc1	2370.68	-0.6461	0.158066	-4.08752	4.36009e-05	0.000432447	2686.23	3099.7	1884.92	1811.88
Tox	348.624	-0.96077	0.235079	-4.08701	4.36976e-05	0.000433155	458.625	462.728	241.816	231.329
Fut10	445.142	-0.885463	0.216681	-4.08648	4.37967e-05	0.000433886	589.661	565.341	303.82	321.747
Eif6	1189.14	0.814787	0.1994	4.0862	4.38492e-05	0.000434155	921.161	803.482	1687.4	1344.53
Wfs1	1060.76	0.731383	0.179078	4.08417	4.42352e-05	0.000437724	780.347	814.13	1231.22	1417.33
Capn13	22.4515	4.46341	1.0929	4.084	4.42672e-05	0.000437788	0.977878	2.90415	35.4309	50.4932
Rasa1	1783.3	-0.609861	0.149359	-4.08318	4.44239e-05	0.000439084	2150.35	2158.75	1384.46	1439.64
Dipk2a	1121.31	-0.990723	0.242685	-4.08235	4.45831e-05	0.000440402	1418.9	1563.4	591.696	911.225
Sp100	690.461	-0.789885	0.193552	-4.08099	4.48448e-05	0.000442638	881.068	869.309	535.893	475.575
Cutal	41.5875	2.8319	0.693939	4.0809	4.48611e-05	0.000442638	10.7567	9.6805	53.1464	92.7665
Pparg	301.789	-1.17071	0.287027	-4.07873	4.52823e-05	0.000446537	456.669	378.508	159.439	212.541
Lims1	2229.88	0.650657	0.159646	4.07561	4.58933e-05	0.000452301	1739.65	1731.84	2929.25	2518.79
F3	2643.92	0.624918	0.15335	4.07512	4.59915e-05	0.000453008	2034.96	2125.84	3411.11	3003.76
Atp5g3	1590.34	0.687244	0.168706	4.07362	4.62885e-05	0.00045541	1162.7	1274.92	2089.54	1834.19
Stk26	91.1085	-2.01588	0.494846	-4.07374	4.62641e-05	0.00045541	186.775	105.517	38.0882	34.0535
Tat	35.2618	3.4646	0.850566	4.07328	4.63553e-05	0.000455804	5.86727	5.8083	35.4309	93.9408
Prrg3	647.276	-1.14261	0.280654	-4.07122	4.67669e-05	0.000459588	908.449	872.213	301.163	507.28
Srsf7	1983.55	-0.659381	0.162009	-4.07003	4.70079e-05	0.000461692	2249.12	2608.89	1519.1	1557.07
Rif1	761.47	-0.978884	0.240623	-4.06812	4.73949e-05	0.000465225	830.219	1190.7	534.121	490.84
Mbnl1	3589.56	-0.66843	0.164332	-4.06756	4.75079e-05	0.000466067	3956.5	4856.71	2797.27	2747.77
Caprin1	3807.03	0.575746	0.141568	4.06691	4.76412e-05	0.000467108	3084.23	3030.96	4775.2	4337.71
Batf3	82.3574	2.10268	0.517363	4.06423	4.81919e-05	0.000472237	20.5354	41.6262	124.008	143.26
Tpx2	223.963	1.97589	0.486387	4.06238	4.85747e-05	0.000475715	79.2081	102.613	526.149	187.882
C3ar1	335.628	1.41785	0.349062	4.06188	4.86798e-05	0.000476472	203.399	162.632	628.899	347.581
Psmd8	1727	0.764347	0.188283	4.05955	4.91664e-05	0.000480751	1268.31	1292.35	2450.93	1896.43
Arhgef33	53.0232	2.81833	0.694252	4.05952	4.91731e-05	0.000480751	11.7345	14.5208	53.1464	132.691
Oaf	3405.48	-0.58325	0.143742	-4.05761	4.95765e-05	0.000484418	4122.73	4047.42	2863.7	2588.07
Fgfr4	511.587	-1.21738	0.300072	-4.05695	4.97167e-05	0.000485511	666.913	762.823	226.758	389.854
Pnck	83.4091	-1.7917	0.441844	-4.05505	5.01245e-05	0.000489214	134.947	123.91	37.2025	37.5763
Exd2	576.65	-0.855423	0.210966	-4.05479	5.01783e-05	0.00048946	752.966	731.846	375.568	446.219
Gfpt1	2235.48	0.644668	0.159068	4.05279	5.06103e-05	0.000493393	1711.29	1776.37	2531.54	2922.73
Abhd17c	500.188	1.08586	0.268135	4.0497	5.12843e-05	0.000499679	318.788	321.393	545.636	814.936
Zfp82	60.7152	-2.21424	0.546852	-4.04907	5.14206e-05	0.000500722	114.412	85.1884	18.6012	24.6594
Esrp2	80.7158	2.33037	0.575603	4.04857	5.15306e-05	0.000501508	18.5797	34.8498	92.1204	177.313
Cd2	35.2773	-3.23277	0.798627	-4.04791	5.16778e-05	0.000502655	46.9382	80.3482	4.42886	9.39408
Trem2	211.514	1.83715	0.454161	4.04515	5.22897e-05	0.000508318	127.124	58.083	415.428	245.42
Mpzl3	95.3011	2.00795	0.496525	4.044	5.25471e-05	0.00051053	27.3806	48.4025	122.237	183.184
Anapc5	5167.9	-0.528607	0.130749	-4.04292	5.27891e-05	0.000512591	6067.73	6140.34	4158.7	4304.83
P3h1	2277.42	0.662852	0.163966	4.04261	5.28585e-05	0.000512973	1918.6	1607.93	2788.41	2794.74
Crip1	1916.4	-0.896861	0.221861	-4.04245	5.28958e-05	0.000513044	2449.59	2539.2	1605.91	1070.92
Mmp23	1686.91	-0.716067	0.177188	-4.04128	5.31598e-05	0.000515313	2174.8	2018.38	1152.39	1402.07
Uhrf1	185.564	1.96281	0.486066	4.03816	5.3873e-05	0.000521931	76.2745	75.5079	429.6	160.874
Rhbdl2	47.205	2.3944	0.593219	4.03629	5.43032e-05	0.000525207	14.6682	15.4888	75.2907	83.3724
Gabra1	21.4377	-4.78532	1.18553	-4.03645	5.4266e-05	0.000525207	51.8275	30.9776	1.77155	1.17426
Riok3	1851.39	0.595633	0.147565	4.0364	5.42773e-05	0.000525207	1472.68	1476.28	2202.03	2254.58
Gm32618	163.679	-1.47131	0.364665	-4.0347	5.46716e-05	0.000528471	260.116	221.683	103.635	69.2813
Tnfsf12	1004.18	-0.727345	0.180291	-4.03429	5.47674e-05	0.000529099	1182.25	1321.39	722.791	790.277
Ccdc9	1190.69	-0.743849	0.184445	-4.03291	5.50893e-05	0.000531692	1502.02	1481.12	978.779	800.845
Zbtb16	590.425	1.33056	0.329929	4.03288	5.50979e-05	0.000531692	254.248	417.23	643.957	1046.27
Fblim1	4015.72	0.746165	0.185085	4.03147	5.54288e-05	0.000534584	2608.98	3390.11	4678.65	5385.15
Eif2s2	1510.12	0.628551	0.155923	4.03117	5.55008e-05	0.000534977	1163.68	1209.09	1880.5	1787.22
Dag1	6831.32	-0.541545	0.134421	-4.02873	5.60789e-05	0.000540244	8458.65	7738.59	5560.88	5567.16
Hsd3b7	896.534	-0.739149	0.183491	-4.02826	5.61911e-05	0.000541021	1173.45	1069.7	704.189	638.797
Npy6r	13.9773	7.28502	1.80868	4.0278	5.63007e-05	0.000541771	0	0	23.0301	32.8793
B3gntl1	208.593	-1.17467	0.291777	-4.02592	5.67538e-05	0.000545825	294.341	283.639	121.351	135.04
Padi4	21.6664	5.44318	1.35228	4.02519	5.69305e-05	0.000547217	0	1.9361	31.8878	52.8417
Kitl	1594.7	-0.752518	0.186983	-4.02452	5.70908e-05	0.00054845	1899.04	2102.6	1054.96	1322.22
Cbx6	4309.97	-0.632488	0.157219	-4.02296	5.74703e-05	0.000551786	5301.08	5180.04	3689.24	3069.51
Shtn1	118.848	1.5267	0.379743	4.02036	5.81097e-05	0.000557612	61.6063	60.9872	193.099	159.699
Eps8l3	110.62	2.69409	0.670562	4.01766	5.87795e-05	0.000563723	9.77878	49.3706	142.609	240.723
Slc1a4	601.838	0.798303	0.198714	4.01735	5.88554e-05	0.000564135	449.824	428.846	732.534	796.148
Fads1	1694.77	-0.849395	0.211556	-4.01498	5.94499e-05	0.000569515	2454.47	1906.09	1357	1061.53
Fmo5	230.506	-1.31317	0.327282	-4.01235	6.01182e-05	0.000575595	317.81	338.818	104.521	160.874
Hs3st3b1	744.526	0.740224	0.184594	4.01002	6.07147e-05	0.000580981	556.413	558.565	899.06	964.067
Endod1	920.525	0.771728	0.19251	4.00876	6.1039e-05	0.000583758	726.564	633.105	1082.41	1240.02
Traip	58.6519	2.12506	0.530162	4.00833	6.11505e-05	0.000584498	22.4912	21.2971	102.75	88.0695
Plec	7813.47	0.544884	0.136066	4.00455	6.21346e-05	0.000593572	6601.66	6108.4	8945.42	9598.4
Kcnq4	273.368	-1.08874	0.271893	-4.00428	6.22058e-05	0.000593921	339.324	404.645	181.583	167.919
Ctnnal1	309.26	1.00299	0.250581	4.00267	6.26324e-05	0.000597661	213.177	198.45	393.283	432.127
Rps6ka1	396.251	1.17354	0.293224	4.0022	6.27574e-05	0.000598521	232.735	253.629	430.486	668.154
Tmem107	185.199	-1.27695	0.319191	-4.0006	6.3183e-05	0.000602244	286.518	238.14	115.15	100.986
Sprr1a	48.1778	2.42871	0.607575	3.99739	6.40452e-05	0.000609961	18.5797	11.6166	81.4911	81.0239
Fam205a1	21.3951	-4.36667	1.0924	-3.99732	6.40639e-05	0.000609961	43.0266	38.722	2.65732	1.17426
Ephb3	1179.05	-0.689181	0.172433	-3.9968	6.42056e-05	0.00061097	1454.1	1455.95	843.256	962.893
H1fx	86.541	2.07785	0.519958	3.99618	6.43716e-05	0.00061153	31.2921	34.8498	95.6635	184.359
Tmod3	3247.95	-0.60575	0.151581	-3.99622	6.43607e-05	0.00061153	3830.35	4010.63	2749.44	2401.36
Ly6c2	916.263	-4.58212	1.14657	-3.99639	6.43159e-05	0.00061153	1441.39	2076.47	20.3728	126.82
Zdhhc13	335.099	1.001	0.250517	3.99574	6.44912e-05	0.000612073	206.332	240.076	424.285	469.704
Map4k2	518.017	-0.8606	0.215381	-3.99571	6.45003e-05	0.000612073	644.422	691.188	341.908	394.551
Cldn23	74.448	2.90795	0.72789	3.99505	6.46817e-05	0.000613455	7.82303	27.1054	72.6334	190.23
Ttc5	623.937	-0.765413	0.191648	-3.99384	6.50116e-05	0.000616243	787.192	784.121	460.602	463.832
Igkj2	23.4861	-4.8159	1.20638	-3.99201	6.55156e-05	0.000620676	39.1151	51.3067	0	3.52278
Rcc2	1638.99	0.648656	0.162539	3.99076	6.58614e-05	0.000623607	1245.82	1306.87	1881.38	2121.89
Cftr	87.1904	3.35346	0.841564	3.98479	6.7539e-05	0.000638871	3.91151	27.1054	69.9761	247.769
Marveld3	51.6788	2.65795	0.667029	3.98476	6.75481e-05	0.000638871	11.7345	16.4569	57.5752	120.949
Epcam	1454.49	3.20612	0.80471	3.98419	6.77117e-05	0.000640064	146.682	422.07	1888.47	3360.73
Scml2	74.0494	-1.97167	0.494914	-3.98386	6.7805e-05	0.000640593	115.39	121.006	36.3167	23.4852
Sphk1	1676.22	0.928269	0.233031	3.98345	6.7921e-05	0.000641335	1158.79	1150.04	1728.14	2667.92
Add3	4553.92	-0.610186	0.153196	-3.98305	6.80363e-05	0.000642069	5549.46	5454.96	3302.16	3909.11
Cry2	1094.56	-0.848629	0.213102	-3.98227	6.82605e-05	0.00064383	1316.22	1497.57	669.644	894.786
Mrap	31.6059	4.12802	1.03706	3.98052	6.87638e-05	0.00064822	3.91151	2.90415	22.1443	97.4635
Lclat1	578.642	0.783966	0.197012	3.97927	6.91265e-05	0.000651281	433.2	417.23	739.62	724.518
Satb2	138.105	2.1571	0.542184	3.97854	6.93406e-05	0.000652938	32.27	68.7316	139.066	312.353
Kcna2	23.1947	-3.8245	0.962522	-3.97341	7.08502e-05	0.000666786	44.0045	42.5942	2.65732	3.52278
Ptpn22	111.59	-1.73265	0.436126	-3.97282	7.10279e-05	0.000667359	175.04	167.473	38.0882	65.7585
Stra6	157.402	4.69744	1.18236	3.97293	7.0993e-05	0.000667359	14.6682	8.71245	514.634	91.5922
Prr11	87.1086	2.31729	0.583264	3.97296	7.0984e-05	0.000667359	28.3585	30.0096	209.042	81.0239
Diaph3	126.497	2.28129	0.574464	3.97117	7.15203e-05	0.000671616	31.2921	55.1789	309.135	110.38
Ppa2	382.716	1.07907	0.271845	3.96942	7.20477e-05	0.000676197	242.514	249.757	607.64	430.953
Cdh11	5522.33	0.586866	0.147956	3.96649	7.29402e-05	0.000684199	4609.72	4219.73	7041.01	6218.88
Sorcs1	38.5486	2.87203	0.724383	3.9648	7.34573e-05	0.000688672	12.7124	5.8083	59.3468	76.3269
Twf1	1156.29	0.676	0.170526	3.9642	7.36423e-05	0.000690029	925.073	855.756	1481.01	1363.32
Mamdc2	1436.17	-1.21848	0.307411	-3.96368	7.38023e-05	0.00069115	2026.16	1990.31	563.352	1164.87
Clec4n	272.715	1.83438	0.462877	3.96299	7.40164e-05	0.00069243	103.655	135.527	622.698	228.981
Six5	756.337	-0.859433	0.216865	-3.96298	7.40199e-05	0.00069243	1031.66	917.711	471.231	604.744
Arl11	53.6876	2.36131	0.596089	3.96134	7.45312e-05	0.000696832	20.5354	14.5208	108.064	71.6298
Fst	123.507	1.86718	0.471421	3.96074	7.47171e-05	0.000698189	55.7391	50.3386	128.437	259.511
Bambi	241.185	-1.38951	0.350867	-3.96023	7.48786e-05	0.000699317	321.722	375.603	98.3208	169.093
Hyal1	108.245	-1.77213	0.447653	-3.95871	7.53553e-05	0.000703385	147.66	187.802	61.1183	36.402
Zdhhc1	1177.5	-0.803527	0.203023	-3.95781	7.56409e-05	0.000705666	1531.36	1461.76	738.735	978.158
Esm1	66.7867	2.13503	0.539518	3.95729	7.58059e-05	0.00070682	17.6018	31.9457	114.265	103.335
Lrrfip1	1170.81	0.907231	0.229305	3.95644	7.60734e-05	0.000708928	793.059	836.395	1814.95	1238.84
Igkv14-100	152.246	-4.71584	1.193	-3.95294	7.71955e-05	0.000718602	357.903	228.46	2.65732	19.9624
Rhpn2	195.027	1.82903	0.462689	3.95305	7.71606e-05	0.000718602	69.4294	101.645	185.127	423.908
Hsd17b12	805.577	0.904322	0.228784	3.95273	7.72635e-05	0.000718844	561.302	561.469	1222.37	877.172
Kctd5	804.051	0.724049	0.183269	3.95073	7.79117e-05	0.000724481	591.616	621.488	1042.55	960.544
Igkv14-130	21.9359	-6.39757	1.62015	-3.94875	7.85613e-05	0.000730125	41.0709	45.4984	0	1.17426
Vat1	3822.74	-0.691894	0.175257	-3.94788	7.88461e-05	0.000732375	4790.63	4655.35	3293.3	2551.67
BC067074	363.136	-0.961948	0.243705	-3.94718	7.90761e-05	0.000734113	520.231	439.495	242.702	250.117
Ccdc122	108.995	1.72585	0.43727	3.94686	7.91812e-05	0.00073469	40.093	60.9872	143.495	191.404
Ffar4	28.1322	4.1859	1.06071	3.94633	7.93588e-05	0.000735939	2.93363	2.90415	22.1443	84.5467
Osbpl5	1846.06	-0.661575	0.167675	-3.94559	7.96032e-05	0.000737806	2244.23	2278.79	1306.52	1554.72
Vdac1	1961.4	0.620169	0.157223	3.94453	7.99573e-05	0.000740686	1548.96	1544.04	2522.68	2229.92
Fut9	33.6655	4.03228	1.0226	3.94316	8.04141e-05	0.000744516	0	7.7444	68.2045	58.713
Tlcd2	149.935	-1.32723	0.336785	-3.94087	8.11857e-05	0.000751253	204.377	224.588	88.5773	82.1982
Psmd6	944.277	0.700521	0.177802	3.9399	8.15155e-05	0.000753898	741.232	697.964	1222.37	1115.55
Ddah2	1022.69	-0.93425	0.237135	-3.93973	8.15736e-05	0.000754027	1396.41	1290.41	841.484	562.47
Oacyl	35.4331	2.92463	0.742932	3.93661	8.26404e-05	0.000763476	6.84515	9.6805	77.0622	48.1446
Col6a4	1573.44	1.15697	0.294112	3.93377	8.36243e-05	0.000772149	1024.82	924.488	2867.25	1477.22
Smyd3	305.214	0.986206	0.250719	3.93351	8.3713e-05	0.000772473	193.62	215.875	400.369	410.991
Cyp39a1	391.176	-0.942883	0.239711	-3.93341	8.37496e-05	0.000772473	473.293	555.661	255.103	280.648
Eif3b	2269.23	0.650804	0.165467	3.93313	8.38481e-05	0.000772965	1841.34	1691.18	2993.91	2550.49
Adrm1	1229.74	0.661503	0.168325	3.92992	8.49736e-05	0.000782742	915.294	990.315	1567.82	1445.51
Sytl5	13.4573	7.22882	1.83947	3.92985	8.50002e-05	0.000782742	0	0	18.6012	35.2278
Plek	1263.46	1.16299	0.295956	3.92962	8.50801e-05	0.000783057	707.984	852.852	2279.98	1213.01
Meis1	642.263	-0.858829	0.218572	-3.92927	8.52042e-05	0.000783778	831.197	825.747	512.863	399.248
4930430E12Rik	42.7102	2.96549	0.75483	3.92868	8.54122e-05	0.000785269	4.88939	14.5208	93.8919	57.5387
Aplnr	57.6669	2.47613	0.630356	3.92815	8.56007e-05	0.00078658	21.5133	13.5527	66.433	129.169
Styk1	73.6869	2.48358	0.632279	3.92797	8.56654e-05	0.000786752	10.7567	33.8818	100.978	149.131
Isoc1	1719.14	-0.595833	0.151719	-3.9272	8.59398e-05	0.000788849	2070.17	2067.75	1329.55	1409.11
Smim22	12.9575	7.17914	1.82832	3.92663	8.61441e-05	0.000790301	0	0	28.3447	23.4852
Nbea	1169.15	-0.64198	0.163561	-3.92502	8.67225e-05	0.000795181	1461.93	1388.18	910.575	915.922
Gng5	842.324	0.772252	0.196775	3.92455	8.6892e-05	0.000795908	662.024	581.798	984.094	1141.38
Kctd10	1217.37	0.667391	0.170056	3.92454	8.68948e-05	0.000795908	991.569	889.638	1450.01	1538.28
Gm40438	13.6018	-7.18013	1.83072	-3.92202	8.78105e-05	0.000803865	19.5576	34.8498	0	0
Gsta4	127.94	1.42056	0.362441	3.91941	8.87658e-05	0.000812176	66.4957	72.6038	175.383	197.276
Tmc4	198.113	1.61975	0.413306	3.91901	8.89122e-05	0.000812611	70.4072	123.91	229.415	368.717
Bbs9	289.048	-1.05486	0.269172	-3.9189	8.89557e-05	0.000812611	363.771	416.262	171.84	204.321
Fgd6	601.15	0.834719	0.212994	3.91898	8.89244e-05	0.000812611	395.063	468.536	730.763	810.239
Trim29	31.5536	3.16613	0.808158	3.91771	8.93954e-05	0.000816192	3.91151	8.71245	47.8317	65.7585
Tmem268	299.602	1.0598	0.270563	3.91702	8.9651e-05	0.000818089	191.664	196.514	356.966	453.264
Kif18b	54.4376	2.53702	0.647891	3.9158	9.01036e-05	0.000821781	13.6903	18.393	125.78	59.8872
Mecom	95.0425	2.77049	0.707923	3.91355	9.09495e-05	0.000829054	9.77878	38.722	92.1204	239.549
Pcdh20	92.7467	-1.86563	0.477059	-3.91069	9.20341e-05	0.000838494	121.257	169.409	31.0021	49.3189
Entpd8	52.9741	2.58896	0.662095	3.91026	9.21981e-05	0.000839543	10.7567	19.361	62.0041	119.774
Plppr5	40.8676	-3.4096	0.872682	-3.90704	9.34347e-05	0.00085035	81.1639	68.7316	12.4008	1.17426
Kank1	1126.77	-0.780968	0.199954	-3.90573	9.39399e-05	0.000854493	1545.05	1304.93	911.46	745.655
Golga7	1577.6	0.618042	0.158259	3.90524	9.41313e-05	0.00085578	1264.4	1225.55	1995.65	1824.8
Pdzk1ip1	27.4107	3.52376	0.902448	3.90467	9.4353e-05	0.00085734	2.93363	5.8083	36.3167	64.5843
Bst2	889.837	-0.681157	0.17446	-3.90437	9.44697e-05	0.000857945	1083.49	1108.42	668.759	698.684
Kat2b	1279.44	-0.645513	0.165383	-3.90314	9.49526e-05	0.000861874	1500.07	1621.48	966.378	1029.83
Itm2b	14427.2	-0.482512	0.123687	-3.90108	9.57653e-05	0.00086879	17013.1	16622.4	12182.9	11890.6
Ccdc126	185.972	1.24165	0.318408	3.89957	9.63621e-05	0.000873741	113.434	107.454	232.958	290.042
Slc35c1	537.506	0.973107	0.24957	3.89914	9.65342e-05	0.000874375	390.173	334.945	604.097	820.807
Eif2ak1	674.788	0.728884	0.186934	3.89916	9.65278e-05	0.000874375	505.563	510.162	841.484	841.944
2610528A11Rik	93.0753	2.87538	0.73762	3.89818	9.69171e-05	0.000877379	5.86727	38.722	118.694	209.018
Etfa	1222.11	-0.709593	0.182107	-3.89658	9.75615e-05	0.000882746	1592.96	1441.43	1002.69	851.338
Birc5	87.3105	2.0762	0.532997	3.89534	9.80618e-05	0.000886804	22.4912	44.5303	171.84	110.38
Tut4	816.425	-0.703953	0.180779	-3.89399	9.86103e-05	0.000891293	974.945	1048.4	612.955	629.403
Gabpb2	1596.08	-0.646489	0.166045	-3.89346	9.8825e-05	0.000892763	1946.96	1949.65	1335.75	1151.95
Gm37494	556.958	-0.85899	0.220663	-3.89277	9.91062e-05	0.000894831	732.431	702.804	353.423	439.173
Thsd1	114.622	1.5817	0.406587	3.89019	0.000100168	0.000903939	47.916	66.7955	155.896	187.882
Gnb4	1569.64	-0.791378	0.203444	-3.88991	0.000100281	0.000904488	2121.02	1859.62	1312.72	985.204
Arhgap21	1630.95	-0.643804	0.165541	-3.88909	0.00010062	0.000906589	1878.5	2098.73	1212.62	1333.96
Tiparp	2199.12	-0.836953	0.215204	-3.88911	0.000100614	0.000906589	2298.99	3340.74	1646.65	1510.1
Ggt1	76.4549	2.43688	0.626672	3.8886	0.000100824	0.000907944	13.6903	33.8818	86.8057	171.442
Cyp4f40	34.4279	3.56826	0.917763	3.88799	0.000101076	0.000909736	1.95576	8.71245	38.974	88.0695
Tmem120a	482.262	0.850162	0.21872	3.88698	0.0001015	0.000913071	359.859	328.169	584.61	656.411
Prdx4	937.589	-0.666341	0.171584	-3.88346	0.00010298	0.000925902	1141.18	1159.72	737.849	711.601
Tsku	602.728	0.809731	0.208524	3.88315	0.000103112	0.000926599	472.315	403.677	796.31	738.609
Nudt13	301.758	-1.12565	0.289916	-3.88268	0.000103312	0.000927913	350.08	477.249	175.383	204.321
Ckap2	106.056	2.24991	0.579741	3.8809	0.000104072	0.000934251	22.4912	51.3067	240.044	110.38
Jmjd1c	2400.2	-0.683633	0.176161	-3.88073	0.000104144	0.000934406	2616.8	3300.08	1837.98	1845.94
Aoc1	78.9623	1.8612	0.479653	3.88031	0.000104324	0.000935529	30.3142	37.754	104.521	143.26
Ncoa2	1457.06	-0.666471	0.171771	-3.88001	0.000104454	0.000936205	1777.78	1796.7	1033.7	1220.06
Efs	1334.97	-0.651163	0.167841	-3.87965	0.000104605	0.00093707	1672.17	1589.54	977.893	1100.28
Spdl1	41.5822	2.68883	0.693911	3.8749	0.000106669	0.000955058	6.84515	15.4888	77.0622	66.9328
Gimap1	75.9093	-2.33411	0.602388	-3.87476	0.000106729	0.000955098	107.567	145.208	13.2866	37.5763
Isg20	342.69	-0.954579	0.246474	-3.87295	0.000107527	0.000961733	431.244	473.376	248.902	217.238
Npl	147.126	1.8571	0.479538	3.87268	0.000107646	0.000962297	72.363	55.1789	318.878	142.085
Ptn	64.7239	-2.28832	0.591061	-3.87155	0.000108144	0.000965738	133.969	81.3162	28.3447	15.2654
Elmo1	668.658	-0.769448	0.19874	-3.87164	0.000108104	0.000965738	833.152	851.884	458.83	530.765
Kifc3	341.589	0.97906	0.252941	3.87071	0.000108518	0.000968573	229.801	230.396	498.69	407.468
Myo10	1690.3	0.609188	0.15751	3.8676	0.000109911	0.000980497	1366.1	1310.74	1946.04	2138.33
Trim31	44.7921	3.20447	0.828852	3.86616	0.000110562	0.00098579	4.88939	12.5847	40.7456	120.949
Tpm1	10883.9	0.858935	0.222232	3.86504	0.000111072	0.000989817	7939.39	7534.33	17210.6	10851.3
Ankrd35	117.555	-1.50151	0.388641	-3.86348	0.000111783	0.000993135	159.394	187.802	54.9179	68.107
Cdca8	103.904	1.93095	0.499799	3.86346	0.000111792	0.000993135	33.2479	53.2428	211.7	117.426
Mical2	1216.16	0.968612	0.250707	3.86352	0.000111765	0.000993135	886.936	758.951	1964.64	1254.11
Il15	146.147	-1.34267	0.347497	-3.86383	0.000111622	0.000993135	190.686	228.46	79.7196	85.7209
Capns2	22.6085	4.47865	1.15919	3.86361	0.000111724	0.000993135	0	3.8722	44.2886	42.2733
Crybg1	144.197	1.65079	0.427274	3.86355	0.000111751	0.000993135	63.5621	75.5079	155.896	281.822
Nfkbia	4109.4	0.646189	0.167422	3.85964	0.000113555	0.00100827	2850.52	3557.58	4892.12	5137.38
Fam110c	101.173	2.23024	0.577879	3.85935	0.000113689	0.00100894	52.8054	18.393	205.499	127.994
Runx1t1	363.155	-1.00439	0.260334	-3.85807	0.000114284	0.00101369	501.652	468.536	274.59	207.844
Kcnh2	265.128	-1.2329	0.319619	-3.85742	0.000114589	0.00101587	415.598	329.137	187.784	127.994
Gstt3	468.97	-0.83755	0.217141	-3.85717	0.000114708	0.0010164	583.793	618.584	318.878	354.626
Zfp810	202.219	1.24861	0.323738	3.85685	0.000114856	0.00101666	139.837	99.7092	274.59	294.739
Mzb1	673.295	-3.59216	0.931353	-3.85692	0.000114824	0.00101666	1121.63	1364.95	39.8598	166.745
5033426O07Rik	12.5197	7.13088	1.84966	3.85525	0.000115613	0.00102283	0	0	30.1163	19.9624
She	220.814	-1.33479	0.346342	-3.85396	0.000116224	0.00102771	342.257	289.447	96.5493	155.002
Mapkapk2	2891.69	0.595579	0.154566	3.85323	0.000116569	0.00103023	2404.6	2202.31	3688.36	3271.49
Scn4b	26.0968	3.84704	0.998511	3.85278	0.000116784	0.00103158	2.93363	3.8722	71.7476	25.8337
Prss32	326.149	3.6677	0.951994	3.85266	0.000116843	0.00103158	26.4027	68.7316	302.934	906.528
Arhgef9	199.713	-1.16075	0.301358	-3.85174	0.000117283	0.00103493	270.872	280.735	113.379	133.866
Mafk	1498.24	-0.703899	0.182777	-3.85114	0.000117569	0.00103692	1700.53	2013.54	1219.71	1059.18
Mptx2	13.1571	-7.13192	1.85198	-3.85096	0.000117654	0.00103713	35.2036	17.4249	0	0
Gli2	1622.94	-0.609477	0.158383	-3.84811	0.000119031	0.00104839	1941.09	1979.66	1220.6	1350.4
Tet2	1370.43	0.68369	0.177671	3.84807	0.000119053	0.00104839	974.945	1128.75	1785.72	1592.3
Klhl2	497.142	0.944615	0.245521	3.84739	0.000119381	0.0010502	294.341	385.284	603.211	705.73
Krt23	23.9238	3.70181	0.962136	3.8475	0.000119331	0.0010502	4.88939	1.9361	37.2025	51.6674
C5ar1	429.842	1.20325	0.312786	3.84686	0.000119641	0.00105194	309.987	211.035	719.248	479.098
Cdc25b	349.869	-0.943526	0.24535	-3.84564	0.000120238	0.00105665	447.868	473.376	258.646	219.587
Kif4	94.6248	2.4614	0.640355	3.84381	0.000121138	0.00106401	12.7124	45.4984	206.385	113.903
Flcn	1180.24	-0.635982	0.1655	-3.84279	0.000121646	0.00106793	1422.81	1449.17	888.43	960.544
Fam83h	278.296	1.37413	0.357607	3.84256	0.000121757	0.00106835	167.217	142.303	286.99	516.674
Galnt5	39.2373	2.99434	0.779904	3.83937	0.000123351	0.00108179	3.91151	13.5527	58.461	81.0239
Kif22	123.896	1.89906	0.494728	3.8386	0.000123739	0.00108463	35.2036	69.6996	246.245	144.434
Ulbp1	360.993	1.48843	0.38784	3.83774	0.000124173	0.00108788	224.912	154.888	716.59	347.581
Dnm2	2422.07	0.653403	0.170281	3.8372	0.000124447	0.00108972	1926.42	1838.33	2662.63	3260.92
Rabac1	2506.05	-0.582568	0.151867	-3.83604	0.000125032	0.00109428	3086.18	2923.51	1897.33	2117.19
Dgke	364.977	-0.890474	0.232169	-3.83545	0.000125333	0.00109636	461.559	486.929	261.303	250.117
Rasd2	53.0625	-3.37712	0.880561	-3.83519	0.000125465	0.00109696	50.8497	142.303	2.65732	16.4396
Cybb	813.699	1.16206	0.303057	3.83445	0.000125845	0.00109972	580.86	424.974	1426.98	821.982
Abcc4	696.234	0.784677	0.204734	3.83267	0.000126762	0.00110716	559.346	463.696	907.031	854.861
Efcab8	18.9726	4.63961	1.21156	3.82944	0.000128437	0.00112122	1.95576	0.96805	28.3447	44.6219
Efcab2	87.8773	-1.91173	0.499269	-3.82906	0.000128633	0.00112178	101.699	176.185	40.7456	32.8793
Lacc1	449.317	0.910687	0.237834	3.82909	0.000128618	0.00112178	285.54	338.818	635.099	537.811
Mefv	109.407	1.96253	0.51259	3.82866	0.000128845	0.00112306	48.8939	40.6581	240.044	108.032
Tmem109	1499.08	-0.603517	0.157655	-3.82809	0.000129142	0.00112508	1874.59	1741.52	1175.42	1204.79
Gm31084	20.1212	5.32843	1.39252	3.82647	0.000129993	0.00113192	1.95576	0	25.6874	52.8417
Slc9a3r1	451.446	1.1852	0.309751	3.82629	0.000130087	0.00113216	324.656	226.524	496.033	758.572
Plekhh1	103.265	1.73344	0.453081	3.8259	0.000130298	0.00113342	44.9824	50.3386	120.465	197.276
Slc17a9	209.7	1.45639	0.380743	3.82512	0.000130708	0.00113641	103.655	120.038	220.557	394.551
Cldn1	725.275	-0.727834	0.190304	-3.82459	0.000130992	0.0011383	875.201	933.2	520.834	571.864
Pax5	18.2655	-5.12831	1.34205	-3.82126	0.000132774	0.0011532	33.2479	37.754	0.885773	1.17426
Bcr	1302.3	0.640541	0.167747	3.8185	0.000134267	0.00116557	955.387	1080.34	1595.28	1578.2
Eml4	827.813	0.683105	0.17893	3.81771	0.000134694	0.00116869	628.776	641.817	988.523	1052.14
Lbh	1829.56	0.709743	0.186021	3.81539	0.000135969	0.00117915	1465.84	1311.71	2528	2012.68
Gm9008	12.283	7.0978	1.86106	3.81385	0.000136817	0.00118585	0	0	18.6012	30.5307
Inf2	1654.86	0.66898	0.175413	3.81374	0.00013688	0.00118585	1291.78	1263.31	1834.44	2229.92
Helz2	1997.86	-0.623396	0.163476	-3.81338	0.000137082	0.001187	2245.21	2600.18	1524.42	1621.65
Insrr	28.1485	-3.16013	0.828829	-3.81277	0.000137419	0.00118932	44.0045	57.115	4.42886	7.04556
Gigyf1	1811.59	-0.685004	0.17967	-3.81256	0.000137534	0.00118971	2281.39	2184.89	1234.77	1545.33
Zbtb37	616.737	-0.740993	0.194369	-3.81229	0.000137685	0.00119042	780.347	762.823	448.201	475.575
Sgms2	241.467	1.05739	0.277397	3.81183	0.000137941	0.00119203	157.438	155.856	303.82	348.755
Prkce	315.664	-1.01857	0.267252	-3.81129	0.000138241	0.00119402	444.935	399.805	184.241	233.678
Psmb9	336.195	-1.08429	0.284668	-3.80895	0.000139559	0.0012048	472.315	442.399	255.103	174.965
Rab31	2495.62	0.555792	0.145935	3.8085	0.000139813	0.00120638	2080.92	1960.3	2885.85	3055.42
Msc	229.08	1.34145	0.352263	3.8081	0.000140036	0.00120648	149.615	109.39	260.417	396.9
Vamp1	207.267	-1.2491	0.327995	-3.8083	0.000139923	0.00120648	244.47	338.818	114.265	131.517
Sesn1	636.608	-0.889619	0.233606	-3.8082	0.000139981	0.00120648	795.015	857.692	378.225	515.5
Ppp2r2b	46.8079	-2.76485	0.72632	-3.80665	0.000140859	0.00121296	100.721	62.9233	17.7155	5.8713
1810026B05Rik	879.793	-0.815868	0.214411	-3.80515	0.000141717	0.00121973	1074.69	1168.44	549.179	726.867
Pcdhb5	125.723	1.55943	0.409892	3.80449	0.000142096	0.00122238	48.8939	78.4121	173.611	201.973
Mapk8ip3	2342.98	-0.564466	0.148421	-3.80315	0.00014287	0.00122842	2707.74	2882.85	1827.35	1953.97
Gpat4	1752.65	0.588701	0.1549	3.80051	0.000144399	0.00124032	1438.46	1361.08	2029.31	2181.77
Iqgap2	436.973	1.25789	0.330969	3.80063	0.000144327	0.00124032	194.598	320.425	494.261	738.609
Ptx3	426.998	1.07802	0.28371	3.79973	0.000144851	0.00124358	248.381	301.064	690.017	468.53
Cdk14	1058.2	-0.634422	0.166971	-3.79961	0.000144927	0.00124361	1308.4	1266.21	843.256	814.936
Micos10	1063.71	0.672809	0.177091	3.79923	0.000145148	0.00124426	844.887	795.737	1387.12	1227.1
Bcar1	1155.24	0.632842	0.16657	3.79925	0.000145135	0.00124426	884.98	926.424	1357	1452.56
Vapa	1222.07	0.651675	0.171536	3.79906	0.000145247	0.00124448	922.139	978.699	1405.72	1581.73
Phf1	481.235	-0.805477	0.212045	-3.79862	0.000145503	0.00124605	619.975	604.063	335.708	365.195
[truncated: 15,115 more rows]

## Sheet: Proximal GWTT vs GA3T
	baseMean	log2FoldChange	lfcSE	stat	pvalue	padj	GWTTP_3	GWTTP_4	GA3TP_1	GA3TP_2
Lama5	3220.68	-3.73056	0.209374	-17.8177	5.15394e-71	8.23599e-67	417.734	484.816	5329.7	6650.46
Trpa1	933.32	-4.85659	0.305383	-15.9033	6.01159e-57	4.80326e-53	75.0615	49.5589	1543.1	2065.56
Cemip	722.634	-7.20436	0.479647	-15.0201	5.42081e-51	2.88749e-47	5.43924	14.0058	1107.22	1763.87
Fbn2	1896.75	-4.25274	0.298329	-14.2552	4.1607e-46	1.6622e-42	231.712	146.522	3042.11	4166.66
Bmp7	3011.28	-3.36353	0.236369	-14.23	5.96688e-46	1.90701e-42	576.56	490.203	4626.29	6352.07
Mmp10	1189.2	-6.22457	0.440875	-14.1187	2.91517e-45	7.76406e-42	30.4598	32.3211	1420.85	3273.16
Col22a1	625.185	-4.03277	0.294134	-13.7106	8.76904e-43	2.00185e-39	79.4129	64.6421	997.002	1359.68
Col6a4	2800.04	-2.96688	0.221647	-13.3856	7.33946e-41	1.46606e-37	672.29	597.939	4265.57	5664.38
Syt13	2651.89	-2.04514	0.154457	-13.2408	5.09692e-40	9.04986e-37	1039.98	1028.89	4330.7	4207.99
Smoc1	1228.68	-4.33792	0.350401	-12.3799	3.35911e-35	5.36786e-32	109.873	121.743	1618.25	3064.87
Cxcl14	4010.68	-3.28769	0.284243	-11.5665	6.09429e-31	8.85334e-28	580.911	909.299	6236.53	8315.97
Mmp13	604.714	-5.44979	0.473879	-11.5004	1.3132e-30	1.74874e-27	26.1084	28.0116	698.403	1666.33
Igkv8-28	296.906	4.96755	0.434835	11.424	3.17313e-30	3.9005e-27	720.156	430.947	15.0302	21.4904
Nrg1	2404.7	-3.59193	0.323092	-11.1173	1.03302e-28	1.17912e-25	426.437	310.282	3256.54	5625.53
Procr	2323.71	-2.02262	0.183218	-11.0394	2.46543e-28	2.6265e-25	996.469	839.27	3829.69	3629.4
Lcn2	267.544	-5.83773	0.537019	-10.8706	1.59124e-27	1.58925e-24	8.70279	9.69632	365.735	686.04
Saa3	2219.77	-4.60118	0.438675	-10.4888	9.72357e-26	9.14016e-23	125.103	226.247	2578.18	5949.54
Ccn4	984.993	-3.58512	0.342692	-10.4616	1.29582e-25	1.1504e-22	151.211	151.909	1274.56	2362.29
Il11	300.162	-3.70539	0.358612	-10.3326	5.01846e-25	4.22079e-22	44.6018	40.94	448.902	666.203
Col7a1	1512.22	-4.47114	0.433375	-10.317	5.90239e-25	4.49144e-22	141.42	119.588	1616.25	4171.62
Col18a1	27590	-2.4703	0.239432	-10.3173	5.88469e-25	4.49144e-22	9305.45	7565.28	38697.7	54791.5
Wnt5a	5396.09	-2.45897	0.24107	-10.2002	1.97799e-24	1.43674e-21	1469.68	1852	7684.43	10578.2
Draxin	201.411	-5.70692	0.561766	-10.1589	3.02488e-24	2.10164e-21	3.26354	11.8511	327.658	462.871
Inhba	997.983	-4.31766	0.425432	-10.1489	3.35109e-24	2.23127e-21	110.961	79.7253	1151.31	2649.93
Bmp3	2167.93	-2.74009	0.278273	-9.84678	7.07766e-23	4.52404e-20	435.139	693.825	3438.91	4103.84
Atp1a3	304.669	-5.40506	0.554199	-9.75292	1.79241e-22	1.10164e-19	7.61494	20.47	393.791	796.799
Bmp5	2861.02	-1.5007	0.15976	-9.3935	5.80395e-21	3.43508e-18	1533.87	1454.45	4074.18	4381.57
Cacna1g	1491.25	-2.73771	0.291999	-9.37575	6.86853e-21	3.91997e-18	446.018	331.829	2061.14	3126.03
Eln	12835.7	-1.57149	0.169328	-9.28076	1.68272e-20	9.27239e-18	7004.65	5921.22	18754.7	19662.1
Ltbp2	1294.16	-4.22919	0.458464	-9.2247	2.84343e-20	1.5146e-17	142.508	119.588	1292.6	3621.96
Il1b	684.66	-2.59517	0.285475	-9.09071	9.83943e-20	5.07207e-17	229.536	159.451	1037.08	1312.57
Nid2	1922.31	-2.40425	0.264848	-9.07786	1.10729e-19	5.52955e-17	577.647	644.266	2565.15	3902.17
Chl1	1129.21	-2.80603	0.310541	-9.03592	1.62623e-19	7.87489e-17	291.543	273.652	1457.93	2493.72
Bpgm	1037.59	-2.21804	0.246655	-8.9925	2.41663e-19	1.13582e-16	410.119	324.288	1500.01	1915.95
Srpx2	3540.89	-1.7263	0.19337	-8.92746	4.35899e-19	1.99019e-16	1599.14	1688.24	4835.71	6040.46
Aplnr	129.581	-4.30736	0.483845	-8.90235	5.46785e-19	2.42712e-16	16.3177	8.61895	254.511	238.874
Gpc1	2547.92	-1.73275	0.196057	-8.83798	9.74654e-19	4.20945e-16	1248.85	1108.61	3541.11	4293.13
C1qtnf6	1835.75	-1.56931	0.17883	-8.77544	1.70239e-18	7.15901e-16	993.205	857.585	2717.46	2774.74
Trp53i11	867.185	-2.15192	0.245395	-8.7692	1.79937e-18	7.29694e-16	269.786	367.383	1334.68	1496.89
Dio2	516.609	-4.46129	0.508843	-8.76752	1.82652e-18	7.29694e-16	33.7233	56.0232	545.095	1431.59
2022-09-04	2589.38	-2.04442	0.233886	-8.74107	2.30915e-18	9.00005e-16	1010.61	1010.57	3448.93	4887.42
Scube1	8440.29	-1.55276	0.179679	-8.64187	5.53011e-18	2.10407e-15	3932.57	4649.92	11848.8	13329.8
2022-09-09	1920.2	-1.68792	0.19559	-8.62987	6.14214e-18	2.28259e-15	873.542	945.929	2649.32	3211.99
Angpt4	938.948	-2.53015	0.293913	-8.60849	7.40309e-18	2.68867e-15	290.455	263.955	1237.49	1963.89
Slc15a3	516.722	-2.47056	0.287852	-8.58273	9.2651e-18	3.29014e-15	149.035	166.992	723.453	1027.41
Igfbp5	32177.6	-1.9744	0.230331	-8.57201	1.01698e-17	3.53291e-15	14288.9	11820.9	43033.4	59567.3
Il1rl1	1091.42	-4.11286	0.480428	-8.56082	1.12069e-17	3.81036e-15	164.265	74.3384	1265.54	2861.53
Cybrd1	1626.96	-1.90256	0.222957	-8.53329	1.42245e-17	4.73558e-15	659.236	714.295	2212.44	2921.87
Pmepa1	8219.4	-1.97094	0.231255	-8.52281	1.55734e-17	5.07883e-15	3184.13	3498.22	10781.7	15413.6
Fam210b	822.224	-1.67423	0.197048	-8.49658	1.95256e-17	6.24038e-15	380.747	404.013	1192.39	1311.74
Smox	862.256	-1.98106	0.236782	-8.36658	5.93149e-17	1.85854e-14	357.902	339.371	1190.39	1561.36
Ryr3	302.517	-2.27805	0.272696	-8.35379	6.61042e-17	2.03143e-14	113.136	93.7311	499.002	504.198
Parm1	1114.48	-2.23016	0.270281	-8.25127	1.56725e-16	4.72541e-14	344.848	438.489	1523.06	2151.52
Adam19	5284.06	-1.63391	0.200136	-8.16402	3.24065e-16	9.58993e-14	2585.82	2565.21	6950.96	9034.24
Foxl1	610.603	-1.8131	0.22235	-8.15429	3.51249e-16	1.02054e-13	261.084	280.116	878.765	1022.45
Loxl2	18541.1	-1.74379	0.216144	-8.06774	7.16107e-16	2.04346e-13	9091.15	7961.75	24289.8	32821.7
Chst1	680.829	-1.96508	0.244591	-8.03417	9.4216e-16	2.64135e-13	288.28	267.187	942.894	1224.95
Chrdl2	262.684	-4.43351	0.552215	-8.0286	9.85927e-16	2.7164e-13	16.3177	30.1663	292.588	711.664
Mex3a	187.791	-2.82267	0.352136	-8.01586	1.09373e-15	2.96233e-13	42.4261	50.6363	293.59	364.511
Fbln7	1116.93	-1.51332	0.18956	-7.98337	1.42389e-15	3.7923e-13	546.1	613.023	1590.19	1718.41
Slc1a6	108.151	-3.96889	0.497455	-7.97839	1.4826e-15	3.88392e-13	14.142	11.8511	174.35	232.262
C1qb	1166.1	-2.36459	0.299032	-7.90748	2.62645e-15	6.76947e-13	347.024	411.555	1488.99	2416.85
Emid1	1725.58	-1.76428	0.225924	-7.80918	5.75593e-15	1.46e-12	907.265	662.582	2617.26	2715.23
C1qa	1293.69	-2.22508	0.287905	-7.72851	1.08814e-14	2.71695e-12	381.835	530.065	1743.5	2519.34
Cntnap5a	262.277	-4.10897	0.535736	-7.66976	1.72314e-14	4.1721e-12	43.5139	14.0058	380.765	610.824
Dclk3	312.853	-2.87263	0.374535	-7.66985	1.72193e-14	4.1721e-12	68.5344	81.88	410.825	690.173
Ces1c	138.694	-5.15479	0.677365	-7.61006	2.73961e-14	6.53417e-12	8.70279	6.46421	150.302	389.307
Ripor3	464.351	-2.21027	0.291183	-7.59065	3.18307e-14	7.4802e-12	166.441	163.76	626.258	900.945
Frzb	517.919	-2.88081	0.380905	-7.56308	3.9365e-14	9.1167e-12	103.346	144.367	645.296	1178.67
Tcerg1l	133.438	-7.35406	0.976988	-7.52728	5.18077e-14	1.1827e-11	0	3.23211	183.368	347.153
Papln	455.492	-1.79342	0.23913	-7.49977	6.39322e-14	1.43892e-11	187.11	220.861	678.362	735.634
Nptx2	162.474	-2.97053	0.396417	-7.49346	6.70825e-14	1.48886e-11	30.4598	43.0947	251.505	324.836
Lpcat2	232.314	-2.19331	0.29527	-7.42814	1.10132e-13	2.41083e-11	89.2036	77.5705	365.735	396.746
Col5a3	7128.04	-1.52006	0.204824	-7.42132	1.1596e-13	2.50411e-11	4041.36	3330.15	9473.03	11667.6
Il1r1	3784.08	-1.30787	0.176291	-7.41883	1.18156e-13	2.51752e-11	2164.82	2190.29	4925.89	5855.31
Sox6	1029.99	-2.03633	0.274941	-7.40642	1.29753e-13	2.72823e-11	416.646	391.085	1313.64	1998.61
Emilin1	12680.5	-1.1463	0.155934	-7.35123	1.96391e-13	4.0235e-11	8366.64	7417.68	17172.5	17765.1
Lgmn	6687.58	-1.24166	0.168904	-7.35129	1.96309e-13	4.0235e-11	3869.48	4081.07	8679.43	10120.3
Whrn	449.426	-1.95781	0.267662	-7.3145	2.58347e-13	5.2258e-11	164.265	203.623	787.582	642.233
Col12a1	29904.4	-1.95751	0.268382	-7.29374	3.01477e-13	6.02201e-11	12373.2	12119.3	35947.2	59178
Colec10	405.591	-3.80771	0.52907	-7.19698	6.15617e-13	1.21451e-10	44.6018	63.5647	386.777	1127.42
Ighv1-63	72.8252	6.33652	0.886496	7.14783	8.81595e-13	1.71803e-10	146.86	141.135	0	3.30622
Ighv1-14	129.909	8.13948	1.15256	7.06206	1.64048e-12	3.15842e-10	163.177	354.454	2.00403	0
Top2a	439.805	-1.86578	0.265116	-7.03759	1.95587e-12	3.72081e-10	191.461	187.462	599.203	781.094
Lyz2	5121.28	-2.64301	0.377577	-6.99992	2.56103e-12	4.81474e-10	1123.75	1703.32	5718.49	11939.6
Cenpf	131.917	-2.83353	0.405311	-6.99099	2.72956e-12	5.07191e-10	26.1084	38.7853	235.473	227.303
Efnb1	654.161	-1.45268	0.209668	-6.92846	4.25438e-12	7.81437e-10	328.53	371.692	927.864	988.56
Jup	3537.43	-1.3446	0.194553	-6.91122	4.805e-12	8.72544e-10	1987.5	2010.37	4485.01	5666.86
Sfrp2	848.058	-2.26195	0.328195	-6.89211	5.49693e-12	9.86976e-10	261.084	324.288	1033.07	1773.79
Alpl	2318.65	-1.5123	0.221406	-6.83044	8.46558e-12	1.50311e-09	1309.77	1097.84	3002.03	3864.97
Adamts7	1264.65	-1.39472	0.204961	-6.8048	1.01188e-11	1.77691e-09	659.236	734.765	1664.34	2000.26
Clstn2	98.999	-3.38477	0.50056	-6.76196	1.36134e-11	2.36459e-09	15.2299	19.3926	147.296	214.078
Sema3f	2410.76	-1.45803	0.216188	-6.7443	1.53771e-11	2.64221e-09	1425.08	1148.47	3181.39	3888.11
Clec4n	227.274	-2.67175	0.39661	-6.73647	1.62276e-11	2.73836e-09	60.9195	62.4874	290.584	495.106
Enc1	1326.29	-1.44854	0.215044	-6.73601	1.62794e-11	2.73836e-09	743	679.819	1713.44	2168.88
Ccdc3	2396.54	-1.50107	0.223316	-6.72173	1.79578e-11	2.98922e-09	1244.5	1258.37	2991.01	4092.27
Igkv8-24	470.33	2.25176	0.336036	6.70095	2.07072e-11	3.41136e-09	576.56	978.251	165.332	161.178
Efnb2	1328.26	-2.32868	0.347882	-6.69388	2.17337e-11	3.54392e-09	432.964	449.263	1484.98	2945.84
Cdk1	109.08	-3.03045	0.454649	-6.66546	2.63829e-11	4.25858e-09	19.5813	28.0116	171.344	217.384
Apoe	18372.9	-1.91038	0.287343	-6.64844	2.9622e-11	4.73359e-09	7003.57	8439.03	21562.3	36486.6
Tenm4	343.641	-2.03592	0.307374	-6.62359	3.50568e-11	5.54661e-09	141.42	128.207	456.918	648.019
Nectin2	465.721	-1.97127	0.298304	-6.60824	3.88924e-11	6.09314e-09	164.265	214.396	626.258	857.964
Sirt1	770.636	1.33157	0.201644	6.60356	4.01396e-11	6.22748e-09	1150.94	1054.74	461.928	414.931
Col5a1	44908.5	-1.1345	0.173015	-6.55722	5.48206e-11	8.34973e-09	29899.5	26316.9	57228.9	66188.9
Cxcl2	742.968	-2.16513	0.330196	-6.5571	5.48637e-11	8.34973e-09	225.185	316.746	933.876	1496.06
Scn5a	83.0554	-6.66236	1.01854	-6.54107	6.10796e-11	9.20804e-09	3.26354	0	113.227	215.731
Synpo	2356.04	-1.42602	0.218308	-6.53216	6.48271e-11	9.68166e-09	1196.63	1359.64	2973.97	3893.9
Mras	483.177	-1.41027	0.216205	-6.52283	6.89933e-11	1.01148e-08	271.962	256.414	703.413	700.918
Mfap4	14448.8	-1.03146	0.158125	-6.5231	6.88703e-11	1.01148e-08	10132.2	8853.81	19319.8	19489.3
Cpz	493.026	-2.51768	0.386114	-6.52056	7.0045e-11	1.01756e-08	138.157	155.141	562.129	1116.68
Hrh1	273.199	-3.09416	0.475693	-6.50453	7.79347e-11	1.11575e-08	40.2504	74.3384	332.668	645.539
Pdlim3	2193.35	-1.43082	0.21999	-6.50402	7.82005e-11	1.11575e-08	1182.49	1191.57	2724.47	3674.86
Tmem119	7754.67	-1.43218	0.220336	-6.49996	8.0343e-11	1.13618e-08	3649.73	4737.19	10124.3	12507.4
Mylk	3436.52	-1.4165	0.217973	-6.4985	8.11225e-11	1.13714e-08	2059.3	1687.16	4403.84	5595.78
Acta2	6768.89	-1.74225	0.268227	-6.49542	8.28016e-11	1.15058e-08	3406.05	2824.86	8122.31	12722.3
Stra6	88.8708	-6.34499	0.982565	-6.45757	1.06394e-10	1.46567e-08	0	4.30947	103.207	247.966
Chst15	1087.48	-1.22825	0.190588	-6.44452	1.1597e-10	1.58393e-08	672.29	629.183	1430.87	1617.57
Mmp9	491.698	-3.27046	0.508048	-6.4373	1.21616e-10	1.63314e-08	46.7775	137.903	675.356	1106.76
Ucp2	2007.94	-1.34959	0.209628	-6.43803	1.21034e-10	1.63314e-08	1018.23	1245.44	2636.29	3131.82
Igkv4-57	261.839	2.32951	0.362251	6.43067	1.27047e-10	1.69184e-08	345.936	527.911	75.1509	98.36
Mpeg1	1606.38	-2.07603	0.32322	-6.42296	1.33652e-10	1.76509e-08	497.147	734.765	1979.98	3213.65
Il1a	103.631	-3.90234	0.611002	-6.38679	1.69406e-10	2.21894e-08	17.4056	8.61895	132.266	256.232
Cxcl9	309.194	-2.04546	0.321125	-6.36967	1.89438e-10	2.46115e-08	94.6428	146.522	483.972	511.637
Tspan6	759.906	-1.78148	0.279876	-6.36525	1.94967e-10	2.51256e-08	329.618	355.532	941.892	1412.58
Akr1b8	1140.9	-1.38961	0.218529	-6.35889	2.03211e-10	2.57724e-08	593.965	666.891	1466.95	1835.78
Chst11	1512.5	-1.9029	0.299245	-6.35899	2.03083e-10	2.57724e-08	673.378	603.326	1774.56	2998.74
Pknox2	787.056	-1.2001	0.189049	-6.34809	2.17999e-10	2.74301e-08	472.126	482.661	1070.15	1123.29
Osm	210.265	-3.33707	0.526273	-6.34094	2.28369e-10	2.85104e-08	39.1625	36.6305	216.435	548.832
Nt5dc2	270.38	-2.05333	0.326311	-6.29255	3.12285e-10	3.86846e-08	114.224	95.8858	364.733	506.678
Tgm2	13001.2	-0.899657	0.143092	-6.28727	3.23099e-10	3.97163e-08	9098.76	9048.82	17478.1	16379
Marcksl1	707.38	-2.06321	0.328332	-6.28393	3.30119e-10	4.02695e-08	251.293	295.199	840.688	1442.34
Astn2	237.695	1.8899	0.301104	6.27656	3.46136e-10	4.19035e-08	331.794	416.942	101.203	100.84
C1qc	1042.33	-2.10318	0.335634	-6.26628	3.69773e-10	4.44284e-08	306.773	480.506	1315.64	2066.39
Tnni2	155.313	-4.07897	0.657158	-6.20698	5.40128e-10	6.44123e-08	28.2841	6.46421	210.423	376.082
Col6a5	3785.17	-1.7289	0.279156	-6.19333	5.89062e-10	6.97275e-08	1997.29	1511.55	7041.14	4590.69
Igkv6-25	329.518	3.03538	0.491445	6.17644	6.55634e-10	7.64747e-08	438.403	736.92	41.0825	101.666
Egr1	48980.6	1.33096	0.215473	6.17691	6.53688e-10	7.64747e-08	75950.3	64243.5	31809.9	23918.8
Kcnk13	70.4261	-4.50176	0.729306	-6.17267	6.71474e-10	7.77548e-08	8.70279	3.23211	96.1932	173.577
Pik3r3	295.536	-1.79665	0.291348	-6.16669	6.97323e-10	8.0167e-08	149.035	115.278	426.857	490.974
Tnc	24870.7	-1.33317	0.21651	-6.15757	7.38713e-10	8.43189e-08	14563	13703	29852	41364.9
Cdc20	143.437	-2.34985	0.382173	-6.14866	7.81382e-10	8.85567e-08	40.2504	53.8684	218.439	261.191
Csf2rb	363.501	-2.01073	0.327213	-6.14502	7.99551e-10	8.99777e-08	163.177	126.052	472.95	691.826
Nes	613.151	-2.74418	0.447309	-6.13487	8.52299e-10	9.52429e-08	195.813	122.82	650.306	1483.67
Igfbp4	43402.7	-1.17989	0.192651	-6.12451	9.0962e-10	1.00943e-07	23693.3	29470.3	56099.7	64347.3
Myo1b	1181.28	-1.83414	0.300287	-6.10797	1.00904e-09	1.11203e-07	417.734	617.332	1517.05	2173.01
Cfh	6776.15	1.39566	0.228602	6.1052	1.02669e-09	1.12373e-07	9592.65	10046.5	4394.83	3070.65
Grem2	440.774	1.70071	0.279427	6.08642	1.15465e-09	1.25519e-07	676.642	672.278	170.342	243.834
Thbd	9797.66	-0.84319	0.138772	-6.07608	1.23153e-09	1.32972e-07	6972.02	7054.61	12624.4	12539.7
F2rl1	378.664	-3.73472	0.614806	-6.07464	1.24269e-09	1.33276e-07	26.1084	79.7253	379.763	1029.06
Col13a1	279.957	-1.70269	0.280538	-6.06939	1.28394e-09	1.36782e-07	130.542	132.516	469.944	386.828
Lratd1	84.7314	-3.137	0.517422	-6.06276	1.33806e-09	1.41604e-07	14.142	20.47	128.258	176.056
Mrvi1	1024.88	-1.63412	0.269784	-6.05713	1.38569e-09	1.45679e-07	493.883	505.286	1236.48	1863.88
Ms4a6d	157.448	-3.20415	0.530579	-6.03898	1.55093e-09	1.61986e-07	30.4598	31.2437	171.344	396.746
Nck2	627.331	-1.54784	0.256664	-6.03061	1.63341e-09	1.69493e-07	312.212	327.52	792.592	1077
Chsy3	1378.85	-1.85906	0.308354	-6.02897	1.65007e-09	1.70117e-07	488.444	703.522	1702.42	2621.01
Vtn	177.642	-2.45877	0.409218	-6.00846	1.87294e-09	1.91857e-07	46.7775	62.4874	365.735	235.568
Fry	1955.45	-1.48839	0.248212	-5.99645	2.01676e-09	2.03973e-07	872.454	1182.95	2532.09	3234.31
Igf1	8285.24	-1.25467	0.209204	-5.99738	2.00531e-09	2.03973e-07	5005.19	4782.44	9959	13394.3
Ednra	2233	-1.16563	0.195235	-5.97041	2.36656e-09	2.37846e-07	1274.96	1479.23	2837.7	3340.11
Rcsd1	1083.31	-1.66175	0.279043	-5.95518	2.59786e-09	2.59461e-07	574.384	466.501	1322.66	1969.68
Cntn4	249.734	2.05488	0.345599	5.94586	2.75009e-09	2.72959e-07	432.964	371.692	118.237	76.043
Csf1r	1575.23	-2.00104	0.336822	-5.94093	2.83402e-09	2.79554e-07	456.896	802.639	2064.15	2977.25
Uck2	750.89	-1.98083	0.33432	-5.92494	3.12407e-09	3.06274e-07	302.422	304.895	854.717	1541.52
Hgf	2012.98	-1.28395	0.217027	-5.91608	3.29703e-09	3.19756e-07	1117.22	1227.12	2469.96	3237.62
Ms4a7	186.099	-2.66161	0.449912	-5.91585	3.30161e-09	3.19756e-07	36.9868	64.6421	248.499	394.267
Rbp4	1150.45	-1.53136	0.260597	-5.87635	4.19407e-09	4.03743e-07	678.817	504.208	1482.98	1935.79
Pnmal2	575.023	-1.25244	0.213253	-5.87304	4.27877e-09	4.04584e-07	361.166	318.901	797.602	822.422
[truncated: 15,813 more rows]

## Sheet: Distal GWTT vs GA3T
	baseMean	log2FoldChange	lfcSE	stat	pvalue	padj	GWTTD_3	GWTTD_4	GA3TD_1	GA3TD_2
[truncated: 16,293 more rows]
