# Supplementary material for: Stromal BMP signaling regulates mucin production in the large intestine via interleukin-1/17
Source: Sci Adv. 2023 Oct 27;9(43):eadi1827. doi: 10.1126/sciadv.adi1827 (PMC10610902; doi:10.1126/sciadv.adi1827)
Supplement: Supplementary file 2 — Tables S1 to S4 [file sciadv.adi1827_tables_s1_to_s4.zip › adi1827_Table_S4.xlsx]

## Sheet: 12h  IL-1 df
	CT_1	CT_2	CT_3	IL-1 _1	IL-1 _2	IL-1 _3
Duox2	920.277	934.692	898.917	9800.14	6860.56	5995.47
C3	182.743	81.3996	222.741	2671.25	1984.59	1725.11
Nod2	29.9887	43.9745	38.8912	183.648	194.586	156.574
Nos2	166.812	74.8502	422.5	5143.26	4246.88	3742.86
Tnf	151.818	118.825	157.333	661.134	465.683	425.918
Nfkbia	1020.55	1002.99	1090.72	2644.53	2329.36	2203.22
Nfkbiz	414.218	493.076	411.009	1297.78	1186.41	1048.49
Ccl20	15.9315	16.8413	42.4268	744.61	716.945	729.746
Tnfaip3	1134.88	737.275	987.306	2671.25	2464.44	2192.03
Plet1	15.9315	50.5239	44.1946	191.439	284.322	315.012
Cap2	13.12	12.1632	14.1423	69.0072	68.9551	59.6472
Ceacam10	424.527	327.47	359.744	1331.17	928.533	849.972
Sprr2h	49.6687	24.3263	50.3818	134.675	139.799	159.37
Zc3h12a	404.847	477.17	312.897	2155.92	1087.22	1062.46
Rilpl2	311.132	326.534	381.841	553.171	623.43	602.995
Cd177	4165.61	2924.77	7025.17	23771.9	20426.8	20300.5
Hacd2	574.47	541.728	586.904	939.389	934.201	833.196
Birc3	977.443	717.626	1005.87	1812	1960.97	1726.04
Tnfaip2	21.5544	28.0688	42.4268	103.511	232.369	205.037
Gsap	95.5889	176.834	144.074	311.645	368.39	328.059
AW112010	261.464	257.298	306.71	461.903	603.594	517.253
Gsdmc2	268.024	270.396	215.669	89.0416	51.9525	72.695
Apobec1	233.349	238.585	218.321	353.94	412.786	377.455
Cebpd	219.292	165.606	172.359	484.164	343.831	380.251
Cxcl1	25.3029	9.35628	19.4456	101.285	98.2375	110.906
Lcn2	0	0.935628	0	31.1645	20.781	20.5037
Tmem238l	476.07	611.901	495.863	1150.86	954.982	991.634
Il22ra1	341.121	312.5	298.755	720.124	561.087	491.157
Cxcl2	1.87429	0.935628	1.76778	38.9557	82.1794	79.2189
Hspa5	13640.2	11770.2	11648.8	18813.4	17245.4	17565.2
Clca3b	4287.44	9158.86	7011.91	13054.6	18031.3	19194.3
Clca3a2	76.8459	162.799	142.306	254.881	378.781	383.047
Lbp	2.81144	0	2.65167	40.0687	49.1187	44.7354
Duoxa2	263.338	177.769	70.7113	2703.52	888.86	805.237
Csf1	6.56002	10.2919	30.0523	133.562	211.588	188.261
Bhlha15	58.103	61.7514	64.5241	122.432	135.077	103.451
Gdpd5	80.5945	72.979	80.4341	247.09	145.467	148.186
Mab21l3	2.81144	0.935628	6.18724	27.8255	39.6728	44.7354
Coq8a	242.721	260.105	227.16	134.675	126.575	165.894
Pglyrp1	4164.68	3110.03	5421.79	9968.2	10986.5	10604.1
Gsdmc3	114.332	62.6871	129.048	34.5036	34.9499	32.6195
Lyn	346.744	340.568	407.474	524.232	620.596	591.812
Tmem176a	653.191	652.133	646.124	1108.57	905.863	898.435
Ier3	714.105	679.266	786.663	1402.4	1057.94	1078.31
Rdh10	871.545	1033.87	1062.44	1389.05	1532.13	1651.48
Poglut3	298.012	319.985	363.279	545.38	640.433	713.902
Abcc3	5245.2	5088.88	4495.47	7784.46	7023.03	6539.75
Ltb	0.937146	2.80688	4.41946	23.3734	17.0026	14.9118
Il4ra	367.361	403.256	331.459	520.893	536.528	538.688
Ripk2	310.195	293.787	334.995	457.451	455.293	410.074
Lama4	5.62287	0.935628	5.30335	47.8598	43.4512	27.0276
Pstpip2	133.075	189.932	175.894	249.316	276.765	288.916
Ikbke	1058.04	848.614	764.566	1968.93	1299.76	1327.15
Olfm4	0.937146	0	0.883891	20.0344	27.3931	40.0754
Slc7a11	799.385	900.074	1143.76	1307.8	2729.87	2656.16
Ppp1r16b	1.87429	2.80688	4.41946	15.5823	23.6148	27.9596
Rnd3	561.35	707.335	639.937	834.765	1145.79	1221.83
Abcc8	43.1087	39.2964	83.9697	129.11	192.697	159.37
Tapbp	1192.05	1277.13	1495.54	1850.95	2076.21	1978.61
Pxdc1	26.2401	26.1976	15.91	48.9729	57.6201	49.3953
Clca3a1	59.0402	157.185	77.7824	233.734	198.364	213.425
Srxn1	1751.53	1768.34	1429.25	2266.11	2137.61	2329.03
Parp14	331.75	460.329	437.526	643.325	609.261	554.532
Gbp6	3.74858	1.87126	9.7228	25.5995	21.7256	26.0956
Eps8l3	3089.77	2841.5	2468.71	4153.79	3687.68	3622.63
Megf6	3.74858	1.87126	4.41946	10.0172	22.6702	20.5037
Rab32	550.105	499.625	683.248	891.529	857.689	841.584
Prnd	56.2287	28.0688	60.9885	94.6067	123.741	147.254
Rhof	426.401	453.779	347.369	613.274	529.916	593.676
Ccr4	0.937146	3.74251	0	16.6953	8.50132	17.7077
Ncf4	1.87429	0	0	16.6953	6.61214	16.7758
C2cd4a	126.515	116.018	98.1119	76.7984	55.7309	59.6472
Itga2	2499.37	3525.45	3016.72	3707.47	4899.59	4881.75
Nox1	3086.96	2704.9	5402.34	6935.22	11917	11530.5
Tmem176b	1296.07	1306.14	1043.88	1992.31	1662.48	1480.93
Gm31084	117.143	101.983	96.3441	178.083	159.636	143.526
Eldr	147.132	176.834	146.726	109.076	91.6253	86.6748
Cyba	879.98	799.026	638.169	2082.46	1014.49	1024.25
Rgcc	182.743	286.302	222.741	152.484	98.2375	135.138
Tgfb1	110.583	101.048	200.643	249.316	326.828	329.923
Ceacam12	12.1829	29.0045	14.1423	27.8255	45.3404	61.5111
Muc13	14863.1	10873.9	14145.8	23534.8	20584.5	20002.3
H2-M2	1.87429	6.54939	0	27.8255	19.8364	24.2317
P2ry2	319.567	237.649	220.973	537.588	364.612	344.835
Cd14	778.768	625.935	1050.95	1411.31	1520.79	1466.95
Acacb	402.035	810.254	194.456	1276.63	888.86	818.284
Atp8b5	145.258	123.503	117.558	67.8942	88.7916	71.763
Ky	6.56002	4.67814	0.883891	14.4693	17.0026	11.1838
Clca4b	67.4745	382.672	120.209	411.817	502.522	504.205
Hsd17b11	1836.81	2493.45	1423.95	3502.67	2605.18	2825.78
Stx11	8.43431	3.74251	13.2584	12.2432	22.6702	37.2795
Mid2	519.179	497.754	637.286	760.192	1001.27	1041.03
Lpo	453.578	603.48	413.661	832.539	599.815	668.234
Kif19a	7.49717	9.35628	9.7228	36.7296	28.3377	20.5037
Saa3	4.68573	9.35628	0.883891	55.651	17.9472	13.9798
Sema7a	247.406	377.058	258.096	425.173	452.459	389.57
Psd	172.435	163.735	185.617	229.282	219.145	257.228
Cyp2c40	34.6744	26.1976	27.4006	8.90416	3.77836	6.52391
Rgs16	45.9201	19.6482	35.3556	91.2676	92.5699	109.974
Il1f9	0	0	0.883891	3.33906	8.50132	10.2519
Nptx2	8.43431	9.35628	10.6067	26.7125	23.6148	14.9118
Parp12	325.19	426.646	343.834	658.908	459.071	455.742
Mov10	356.115	407.934	215.669	801.374	440.179	429.646
Rnf24	236.161	289.109	241.302	320.55	353.277	342.971
Sprr2b	5.62287	0.935628	7.95502	42.2947	54.7863	60.5791
Mxd1	2604.33	2430.76	1811.09	3323.48	2952.79	2978.63
Casp4	323.315	360.217	248.373	537.588	363.668	427.782
Tnfsf10	54.3544	39.2964	83.0858	132.449	129.409	165.894
Nucb2	167.749	268.525	256.328	289.385	381.615	432.442
Lama3	558.539	440.681	430.455	615.5	773.62	722.29
Rhbdf2	812.505	719.498	623.143	1156.43	808.57	941.307
Il1rn	3730.78	4765.15	3944.81	4410.9	6000.04	6357.08
Trim15	189.303	191.804	112.254	329.454	241.815	207.833
Muc3a	1251.09	1230.35	1089.84	950.519	694.274	644.935
Tnfrsf11b	77.7831	159.992	232.463	204.796	509.135	512.593
Gm14137	221.166	218.001	150.261	418.495	258.818	248.84
Micall2	910.906	827.095	702.693	1620.56	968.206	956.218
Fcrl5	0	0.935628	0	10.0172	1.88918	8.38788
Samd12	334.561	389.221	571.878	526.458	1033.38	1073.65
Ltf	0.937146	3.74251	0	10.0172	6.61214	4.65993
Frmd4a	717.854	576.347	473.766	464.129	367.446	347.631
Abcc6	89.966	103.855	143.19	43.4078	86.9024	68.967
Tlr2	293.327	404.191	262.516	489.729	438.29	389.57
Psrc1	248.344	248.877	226.276	192.552	106.739	129.546
Prl2a1	5.62287	13.0988	5.30335	15.5823	15.1135	27.0276
Gsdmc4	1149.88	546.407	1298.44	466.355	635.71	638.411
Flt3l	66.5373	57.0733	54.8013	84.5895	77.4565	88.5387
Ecscr	103.086	66.4296	173.243	228.169	264.485	287.984
Ppm1j	57.1659	58.0089	88.3891	138.014	100.127	96.9266
Gclc	2299.76	2527.13	3046.77	2817.05	4065.52	4610.54
Slc16a6	158.378	175.898	158.217	253.768	227.646	181.737
Gsdmd	1141.44	1042.29	1522.06	1996.76	1827.78	2000.98
Tspo2	10.3086	12.1632	9.7228	2.22604	2.83377	2.79596
Ly6d	166.812	136.602	139.655	245.977	215.367	208.765
H60c	14.0572	23.3907	28.2845	48.9729	52.8971	60.5791
Muc1	89.0288	17.7769	119.325	276.029	344.776	286.12
Duoxa1	13.12	6.54939	4.41946	21.1474	14.1689	18.6397
Nipal1	889.351	1123.69	1384.17	1252.15	2142.33	2236.77
Trim30a	30.9258	18.7126	24.749	150.258	38.7282	27.0276
Xaf1	18.7429	30.8757	9.7228	84.5895	29.2823	27.0276
Rec8	137.76	138.473	137.003	116.867	81.2348	66.1711
Ptp4a3	365.487	309.693	350.021	644.438	401.451	454.81
2310069B03Rik	0.937146	0	4.41946	13.3562	12.2797	7.45589
Ddx60	60.9145	172.156	71.5952	442.982	140.744	98.7906
Herpud1	1597.83	1276.2	2154.04	2543.25	3167.21	3187.39
4933406C10Rik	168.686	157.185	162.636	126.884	94.4591	140.73
Gbp3	2.81144	2.80688	3.53556	31.1645	7.55673	2.79596
Cxcl16	311.132	374.251	529.451	486.39	791.567	796.849
Cyp2c69	355.178	238.585	152.913	162.501	87.847	68.035
Nt5c1a	242.721	215.194	209.482	249.316	388.227	372.795
Lif	258.652	180.576	394.215	526.458	610.206	616.975
Tnfrsf1b	544.482	664.296	940.46	978.344	1382.88	1428.74
Arhgap23	3.74858	1.87126	7.07113	11.1302	18.8918	21.4357
Il17c	0	1.87126	0	8.90416	2.83377	12.1158
Bmp3	709.419	1089.07	756.611	479.711	598.871	636.547
1700066B19Rik	231.475	209.581	355.324	495.294	480.797	517.253
Slco2a1	199.612	129.117	167.939	262.673	223.868	211.561
Pde9a	620.39	530.501	425.152	801.374	647.045	618.839
Ifit3b	3.74858	3.74251	0.883891	18.9213	18.8918	4.65993
Kctd12	107.772	246.07	158.217	172.518	349.499	317.807
Areg	714.105	986.152	1144.64	1097.44	1466.01	1582.51
Sync	17.8058	12.1632	16.7939	34.5036	20.781	26.0956
Ahnak2	121.829	98.2409	124.629	174.744	213.478	204.105
Smoc2	1372.92	2394.27	2162.88	1008.4	1369.66	1551.76
Ifit1	27.1772	58.0089	35.3556	154.71	66.1214	42.8714
Tenm4	410.47	360.217	245.722	248.203	161.525	228.337
Ssh1	293.327	312.5	211.25	434.078	328.718	310.352
Mmp28	149.006	253.555	118.441	278.255	218.201	237.657
Trim40	194.926	223.615	152.913	307.193	258.818	213.425
Itga2b	29.0515	18.7126	21.2134	13.3562	6.61214	9.31987
Dock11	222.104	323.727	443.713	369.522	866.19	809.896
4933421A08Rik	7.49717	5.61377	10.6067	18.9213	22.6702	9.31987
Slc5a5	29.9887	24.3263	39.7751	14.4693	7.55673	26.0956
D130043K22Rik	38.423	36.4895	45.0784	17.8083	23.6148	23.2997
2310040G24Rik	36.5487	18.7126	24.749	16.6953	12.2797	10.2519
Rassf10	41.2344	110.404	38.0073	75.6853	98.2375	107.178
Dclk3	9.37146	16.8413	4.41946	3.33906	2.83377	3.72795
Thumpd2	53.4173	46.7814	55.6851	30.0515	41.562	38.2115
Tifa	235.224	351.796	340.298	212.587	199.309	251.636
Depp1	30.9258	31.8113	18.5617	42.2947	32.1161	47.5313
Tph1	74.0345	126.31	28.2845	203.683	90.6807	109.974
Tnfsf13os	42.1716	17.7769	22.0973	79.0244	37.7836	41.9394
Ccl28	1955.82	1249.06	2228.29	2685.72	3412.81	3197.65
Prss22	7.49717	9.35628	21.2134	13.3562	39.6728	38.2115
Gm28913	18.7429	18.7126	19.4456	28.9385	34.9499	30.7556
Icam1	16.8686	11.2275	38.8912	65.6682	81.2348	86.6748
Oas2	9.37146	40.232	9.7228	102.398	25.504	15.8438
Prdm1	52.4802	40.232	46.8462	64.5551	74.6227	54.9872
Rap2b	106.835	141.28	114.022	127.997	190.807	191.989
Slfn2	6.56002	1.87126	3.53556	36.7296	15.1135	12.1158
Pdzrn3	23.4286	32.747	38.0073	27.8255	102.016	107.178
Stxbp1	296.138	203.967	384.493	593.239	523.303	568.512
Zscan2	68.4116	111.34	68.0596	60.1031	33.0607	43.8034
Gm15983	12.1829	6.54939	5.30335	1.11302	2.83377	1.86397
Otc	104.96	85.1421	191.804	28.9385	82.1794	96.9266
Fas	34.6744	24.3263	32.704	54.538	46.285	38.2115
Ttc9	19.6801	28.0688	29.1684	23.3734	48.1741	84.8108
Bbs1	62.7888	47.717	53.9174	51.1989	34.9499	29.8236
Rhoc	1347.62	948.727	880.356	1948.9	1257.25	1288.01
Pde4b	0.937146	7.48502	7.95502	2.22604	25.504	17.7077
Bco2	124.64	122.567	130.816	89.0416	99.1821	114.634
Cntnap1	539.796	451.908	330.575	870.381	468.517	512.593
Smap2	858.425	819.61	612.537	1081.86	858.633	849.972
Sprr1a	913.717	1049.77	1492.01	1254.37	2087.55	2071.81
Spats2l	27.1772	42.1032	50.3818	44.5208	87.847	84.8108
Gm15657	57.1659	36.4895	55.6851	104.624	72.7335	76.4229
Tnip3	1082.4	472.492	1504.38	1765.25	2302.91	2296.42
Cd74	1.87429	1.87126	4.41946	8.90416	12.2797	11.1838
Slc6a20a	20.6172	10.2919	24.749	36.7296	35.8945	34.4835
Ror2	166.812	156.25	166.172	142.467	124.686	115.566
Lgals9	504.184	1279	759.262	1616.1	1077.78	926.395
Slfn4	247.406	256.362	221.857	513.102	257.873	283.324
Crip1	856.551	574.475	623.143	674.49	388.227	378.387
Isg15	14.9943	18.7126	10.6067	71.2333	14.1689	12.1158
Hk2	5293.94	5137.53	3249.18	7666.48	5312.38	4699.08
Pdzd2	69.3488	44.9101	65.4079	120.206	108.628	81.0828
Uox	14.0572	1.87126	10.6067	37.8427	23.6148	26.0956
9130017K11Rik	73.0974	100.112	77.7824	58.99	43.4512	54.9872
Adgrf1	50.6059	18.7126	73.363	103.511	119.018	126.75
Exd1	58.103	45.8458	46.8462	32.2776	33.0607	37.2795
Ptger3	51.543	40.232	60.9885	35.6166	38.7282	37.2795
Omp	183.681	185.254	121.093	173.631	227.646	211.561
B3gnt9	63.7259	53.3308	50.3818	32.2776	16.058	32.6195
Tnip1	1470.38	1172.34	906.872	2101.38	1309.2	1261.91
Pcdhga5	4.68573	6.54939	10.6067	20.0344	14.1689	10.2519
Spata3	20.6172	4.67814	10.6067	10.0172	2.83377	1.86397
Nfkbid	122.766	136.602	114.906	203.683	135.077	130.478
Angptl6	26.2401	8.42065	19.4456	8.90416	7.55673	0.931987
Exoc3l4	2.81144	5.61377	1.76778	11.1302	3.77836	4.65993
Slc12a5	15.9315	8.42065	12.3745	5.5651	2.83377	2.79596
Dlk1	19.6801	8.42065	18.5617	74.5723	90.6807	47.5313
Gm11944	16.8686	15.9057	14.1423	8.90416	4.72296	7.45589
Gm45495	34.6744	25.2619	38.0073	21.1474	21.7256	17.7077
Apol9b	0.937146	9.35628	6.18724	28.9385	10.3905	1.86397
Syt16	27.1772	25.2619	37.1234	31.1645	52.8971	50.3273
Flna	1655.94	2418.6	2593.34	2237.17	3673.51	3787.59
Edn3	86.2174	115.082	63.6402	76.7984	131.298	145.39
Slc6a9	434.836	495.883	278.426	727.915	442.069	417.53
Gls2	30.9258	43.0389	28.2845	14.4693	13.2243	27.0276
Tmem71	11.2457	11.2275	8.83891	18.9213	24.5594	16.7758
Cstf2	1829.31	1800.15	2726.8	2470.9	4574.65	4628.25
Gm31763	9.37146	12.1632	12.3745	2.22604	8.50132	1.86397
Rap1gapos	7.49717	7.48502	10.6067	5.5651	0.944591	4.65993
2900052L18Rik	72.1602	78.5927	77.7824	72.3463	43.4512	56.8512
1010001N08Rik	77.7831	91.6915	52.1496	53.4249	44.3958	41.0074
Zbed5	8.43431	10.2919	11.4906	3.33906	4.72296	4.65993
Ctf1	42.1716	45.8458	47.7301	41.1817	23.6148	30.7556
Sema3e	13.12	8.42065	28.2845	34.5036	98.2375	85.7428
Tnni3	6.56002	6.54939	9.7228	4.45208	2.83377	1.86397
Rnf125	52.4802	67.3652	90.1569	77.9114	152.079	166.826
Aldh1a3	196.801	200.224	423.384	280.481	837.852	841.584
Tle2	80.5945	75.7858	60.9885	41.1817	51.0079	40.0754
Ly6m	47.7944	75.7858	20.3295	121.319	53.8417	60.5791
Unc5cl	263.338	163.735	241.302	198.117	173.805	113.702
Sh3kbp1	272.709	339.633	501.166	448.547	771.731	786.597
Slc5a4b	13.12	10.2919	8.83891	21.1474	20.781	22.3677
Igsf11	72.1602	41.1676	48.614	44.5208	40.6174	31.6875
Lix1l	17.8058	16.8413	19.4456	26.7125	42.5066	17.7077
AC113595.1	54.3544	50.5239	76.0146	99.0587	121.852	89.4707
Plaur	951.203	1179.83	776.94	1375.69	1018.27	1043.83
Pbld2	77.7831	84.2065	33.5879	32.2776	41.562	26.0956
Noxa1	1342.93	1864.71	1333.79	2376.3	1570.85	1766.11
Cxcl10	24.3658	10.2919	52.1496	76.7984	85.9578	76.4229
Tac1	38.423	33.6826	31.8201	46.7468	63.2876	65.2391
Gm15889	11.2457	3.74251	9.7228	32.2776	16.058	24.2317
Kiss1	37.4858	45.8458	34.4718	24.4864	37.7836	18.6397
Cpt1c	7.49717	6.54939	7.95502	2.22604	1.88918	6.52391
Steap4	892.163	346.182	205.947	1377.92	645.156	523.777
Pim1	122.766	187.126	139.655	185.874	186.084	164.962
C1qtnf12	75.9088	84.2065	57.4529	46.7468	34.9499	51.2593
Slc9a4	193.989	222.679	323.504	257.108	413.731	476.245
Gm5431	1.87429	0.935628	0	6.67812	6.61214	0
Gas7	169.623	262.911	140.539	106.85	103.905	123.022
Ptk6	115.269	40.232	26.5167	217.039	100.127	64.3071
Rab15	2499.37	2311.94	4278.92	4040.26	5951.87	5976.83
Lrrc29	85.2803	84.2065	56.569	55.651	51.0079	29.8236
Cela1	1563.16	997.379	1334.68	1346.75	758.507	801.509
A330023F24Rik	65.6002	49.5883	59.2207	126.884	119.018	100.655
Plet1os	0	6.54939	0.883891	8.90416	12.2797	12.1158
Myrip	14.0572	59.8802	15.91	42.2947	54.7863	44.7354
Tppp	69.3488	76.7215	49.4979	45.6338	41.562	50.3273
Proz	14.0572	9.35628	19.4456	34.5036	20.781	34.4835
Zfp57	26.2401	14.0344	59.2207	58.99	92.5699	82.0148
Cbr2	1759.96	844.872	398.635	4940.69	1108.95	985.11
Ptprh	635.385	880.426	423.384	947.18	752.839	673.826
Zbtb12	123.703	158.121	93.6925	83.4765	77.4565	52.1913
Tent5b	6.56002	6.54939	20.3295	14.4693	51.0079	27.0276
Oasl2	32.8001	264.783	60.1046	702.315	145.467	98.7906
Slc12a4	13.12	8.42065	27.4006	26.7125	39.6728	29.8236
Gm16214	3.74858	1.87126	2.65167	13.3562	3.77836	4.65993
Tpbg	59.0402	108.533	93.6925	31.1645	55.7309	68.035
Prox2	22.4915	25.2619	19.4456	36.7296	35.8945	26.0956
Ranbp3l	0	3.74251	20.3295	0	2.83377	1.86397
Gm29666	27.1772	9.35628	16.7939	8.90416	8.50132	9.31987
Ttc41	34.6744	42.1032	40.659	48.9729	50.0633	48.4633
Dhrs9	320.504	374.251	151.145	434.078	344.776	317.807
Cps1	150.88	116.953	164.404	124.658	117.129	76.4229
Rmdn2	31.863	38.3607	50.3818	48.9729	72.7335	48.4633
Gm10614	8.43431	10.2919	11.4906	4.45208	5.66755	5.59192
Usp27x	61.8516	43.9745	36.2395	40.0687	24.5594	36.3475
Car14	12.1829	7.48502	5.30335	0	1.88918	4.65993
Prkn	12.1829	11.2275	8.83891	3.33906	2.83377	1.86397
Bmyc	3.74858	0.935628	5.30335	7.79114	6.61214	12.1158
Cyp2j5	4.68573	46.7814	5.30335	1.11302	6.61214	1.86397
Rtp4	41.2344	108.533	37.1234	276.029	48.1741	32.6195
Gm14257	10.3086	21.5194	12.3745	7.79114	2.83377	11.1838
Gm43566	9.37146	5.61377	8.83891	4.45208	2.83377	1.86397
Oas3	21.5544	109.468	11.4906	271.577	44.3958	20.5037
Wdr66	8.43431	3.74251	4.41946	1.11302	2.83377	0
Vmn1r43	0.937146	5.61377	0.883891	5.5651	7.55673	6.52391
Gm20457	33.7372	35.5539	41.5429	30.0515	26.4485	15.8438
Barx2	6.56002	10.2919	7.07113	8.90416	12.2797	13.0478
Akr1c14	1425.4	774.7	1033.27	877.059	821.794	820.148
Irf9	249.281	366.766	247.49	550.945	319.272	259.092
Muc4	2468.44	1707.52	3486.95	3386.92	5694.94	4881.75
F630040K05Rik	5.62287	7.48502	6.18724	23.3734	7.55673	10.2519
Gm30961	5.62287	7.48502	6.18724	1.11302	2.83377	0.931987

## Sheet: 12h  IL-17 df
	CT_1	CT_2	CT_3	IL-17 _1	IL-17 _2	IL-17 _3
Duox2	966.144	979.48	941.242	10387.6	10236.1	9849.34
Nfkbiz	434.863	516.703	430.361	2385.86	2363.32	2240.64
Sprr2h	52.1442	25.492	52.754	390.356	582.181	464.216
Zc3h12a	425.025	500.035	327.63	3233.19	2263.49	2235.8
Plet1	16.7255	52.9449	46.2754	403.888	756.144	623.155
Il22ra1	358.123	327.474	312.822	700.559	778.878	679.365
Cebpd	230.222	173.542	180.474	679.74	603.927	501.044
Rilpl2	326.639	342.181	399.82	681.822	794.692	738.482
Ceacam10	445.685	343.161	376.682	1760.24	1214.77	1367.45
Prnd	59.0312	29.4138	63.8601	274.811	398.335	319.815
Duoxa2	276.463	186.288	74.0407	2976.07	1526.13	1249.22
Nfkbia	1071.42	1051.05	1142.08	1770.65	1729.74	1660.13
Cap2	13.7739	12.746	14.8081	61.416	83.0276	85.284
Tnfaip2	22.6286	29.4138	44.4244	137.405	301.469	346.951
Abcc3	5506.63	5332.73	4707.14	9607.96	8242.46	8528.4
Apobec1	244.979	250.017	228.601	486.123	532.76	500.075
Pigr	78619.7	65266.3	68071.1	132554	120431	125115
Cd177	4373.23	3064.92	7355.94	29395.4	31723.4	32140.4
Tmem238l	499.797	641.221	519.21	974.328	1079.36	974.951
Ceacam12	12.7901	30.3943	14.8081	70.7845	117.622	128.895
Nos2	175.126	78.4369	442.393	1974.68	3626.52	3164.23
Nod2	31.4833	46.0817	40.7224	110.341	113.669	133.741
Trim40	204.641	234.33	160.113	496.533	434.906	362.457
Cblc	873.662	905.946	945.87	1327.21	1350.19	1279.26
Tnf	159.384	124.519	164.741	338.308	281.701	274.266
Akr1b8	2335.67	2317.81	2177.72	3277.95	3151.09	3265.02
Gm14137	232.189	228.447	157.336	430.953	378.566	376.025
Lyn	364.026	356.888	426.659	576.686	721.549	792.754
Mov10	373.864	427.481	225.824	1198.13	764.051	672.581
Eps8l3	3243.76	2977.66	2584.95	4545.82	4599.13	4212.84
Mep1b	1364.6	1252.05	1143	1919.51	1814.75	1978.98
Prl2a1	5.90312	13.7264	5.55305	22.9009	46.4559	111.451
Ccl20	16.7255	17.6483	44.4244	220.681	512.003	502.013
Clca3b	4501.13	9597.73	7342.06	11798.1	19258.4	20520.5
Muc13	15603.9	11394.9	14811.8	30424.9	26780.3	27774.5
Gch1	272.527	305.904	338.736	469.468	513.98	491.352
Lama4	5.90312	0.980461	5.55305	56.2112	72.1549	59.1173
Hspa5	14320	12334.2	12197.3	19294	19437.3	20476.9
Plet1os	0	6.86322	0.925508	33.3104	29.6527	39.7346
Hpgd	735.922	1039.29	758.917	429.912	451.709	535.933
Slc39a4	4452.92	4230.69	3788.11	6942.09	5819.84	5803.19
Srxn1	1838.82	1853.07	1496.55	2563.86	2302.04	2417.03
Ier3	749.696	711.814	823.703	1295.98	1250.36	1138.74
Clca3a2	80.676	170.6	149.007	211.313	352.867	355.673
Tac1	40.338	35.2966	33.3183	130.119	150.24	130.833
Pxdc1	27.5479	27.4529	16.6592	70.7845	60.2938	57.1791
Tnfrsf11b	81.6598	167.659	243.409	321.653	884.639	897.421
Pde9a	651.311	555.921	445.17	1214.79	968.655	1006.93
Mid2	545.055	521.605	667.292	958.714	1213.78	1179.44
Acot7	2315.99	2282.51	1935.24	3542.35	2831.83	2956.84
Tnfaip3	1191.45	772.603	1033.79	1548.93	1736.66	1828.76
Chac1	202.674	311.786	236.005	410.134	549.563	433.204
Acacb	422.073	849.079	203.612	1556.22	1227.62	1255.03
Ccl28	2053.3	1308.92	2333.21	3943.11	4781.99	5203.29
Coq8a	254.818	272.568	237.856	172.798	174.951	131.803
Edn2	16.7255	27.4529	12.9571	68.7026	42.5022	58.1482
Stk10	208.577	207.858	189.729	456.977	280.712	296.556
Clca3a1	61.9827	164.717	81.4447	175.92	260.944	287.834
Clca4b	70.8374	401.008	125.869	492.369	701.781	785.97
Lbp	2.95156	0	2.77653	30.1875	44.479	45.5494
Casp4	339.429	377.477	260.068	531.925	471.478	510.735
Slc7a11	839.227	943.203	1197.61	1279.33	2428.56	2349.19
Plat	130.852	113.733	332.258	489.246	1072.44	1219.17
Rnd3	589.328	741.228	670.068	802.572	1367.98	1363.58
Nfkbid	128.885	143.147	120.316	223.804	203.615	178.321
Il1rn	3916.72	4993.49	4130.54	5055.89	6959.49	7126.06
Ppm1j	60.015	60.7886	92.5508	113.463	144.31	126.957
Plaur	998.611	1236.36	813.522	1962.19	1538.98	1382.96
Sema7a	259.737	395.126	270.248	524.638	472.466	432.235
Slc6a9	456.508	519.644	291.535	949.346	640.498	604.741
Gsdmc3	120.03	65.6909	135.124	37.4742	72.1549	32.9506
Gsdmc2	281.382	283.353	225.824	103.054	66.2244	81.4075
A330023F24Rik	68.8697	51.9644	62.0091	182.166	197.685	192.858
Ly6d	175.126	143.147	146.23	375.783	300.481	271.358
2010016I18Rik	365.993	287.275	349.842	478.837	539.679	502.982
Tat	45.2572	106.87	93.4764	111.382	218.442	229.685
Micall2	956.305	866.727	735.779	1466.7	1174.25	1077.68
Tnfsf13os	44.2734	18.6288	23.1377	71.8255	65.2359	59.1173
Rdh10	914.983	1083.41	1112.46	1254.34	1644.74	1676.61
Sqstm1	3638.29	4143.43	3011.6	5383.79	4591.23	4667.36
Prdm1	55.0958	42.1598	49.052	84.3169	100.819	79.4692
Olfm4	0.983853	0	0.925508	6.24569	24.7106	15.5062
B4galt1	1122.58	1531.48	1231.85	1633.25	1819.69	1803.56
Il1f6	0	0	0	4.1638	3.95369	10.6605
Cd14	817.582	655.928	1100.43	1485.43	1756.43	1650.44
Ikbke	1110.77	889.278	800.565	1504.17	1247.39	1173.62
Prss22	7.87082	9.80461	22.2122	19.778	49.4212	49.426
Hsd17b11	1928.35	2612.93	1490.99	3222.78	2999.86	2936.48
Trim15	198.738	200.994	117.54	403.888	303.446	233.562
Nox1	3240.81	2834.51	5656.71	6308.15	12436.3	12612.3
Stom	1401.01	1141.26	1277.2	2043.38	2143.89	2206.72
P2ry2	335.494	249.037	231.377	524.638	401.3	367.303
Birc3	1026.16	752.013	1053.23	1574.96	1845.39	1930.52
Ccr4	0.983853	3.92184	0	24.9828	4.94212	8.72223
2310069B03Rik	0.983853	0	4.62754	10.4095	12.8495	14.537
Hk2	5557.79	5383.71	3402.17	8708.58	6444.52	6309.08
Noxa1	1409.86	1954.06	1396.59	2608.62	2181.45	2103.03
Mab21l3	2.95156	0.980461	6.47856	10.4095	51.398	51.3642
5830416I19Rik	31.4833	35.2966	48.1264	54.1293	84.016	62.0247
Ssh1	307.946	327.474	221.197	462.181	353.856	399.284
Slc13a2	269.576	142.167	133.273	673.494	338.041	294.618
Rhoc	1414.78	994.187	921.806	2683.57	1786.08	1611.67
Pdlim7	309.914	253.939	262.844	389.315	401.3	313.031
Bhlha15	60.9989	64.7104	67.5621	77.0302	100.819	151.185
Trex2	24.5963	37.2575	44.4244	62.4569	81.0507	71.7161
Tlr2	307.946	423.559	274.876	553.785	431.941	438.05
Dock11	233.173	339.239	464.605	436.158	1005.23	981.735
Atp8b5	152.497	129.421	123.093	88.4807	90.9349	76.5618
Nucb2	176.11	281.392	268.397	301.875	425.022	432.235
Ppp1r16b	1.96771	2.94138	4.62754	15.6142	24.7106	16.4753
Poglut3	312.865	335.318	380.384	460.099	657.301	753.019
Tent5b	6.88697	6.86322	21.2867	32.2694	63.2591	65.9013
Edn3	90.5145	120.597	66.6366	129.078	131.46	158.938
Barx2	6.88697	10.7851	7.40407	18.7371	21.7453	17.4445
Ptprh	667.052	922.614	443.319	1183.56	956.794	991.427
Proz	14.7578	9.80461	20.3612	49.9656	50.4096	36.8272
Herpud1	1677.47	1337.35	2255.46	2596.13	4538.84	4097.51
Anxa6	84.6114	44.1207	80.5192	141.569	136.402	131.803
Gm10384	65.9182	59.8081	62.0091	95.7673	91.9234	107.574
Gm15657	60.015	38.238	58.307	125.955	84.016	84.3149
Ifit1bl1	791.018	489.25	727.45	1180.44	1167.33	1298.64
Fcrl5	0	0.980461	0	8.32759	9.88423	4.84568
Slc26a3	10338.3	8675.12	8378.63	7701.98	5650.82	6127.85
Rnf24	247.931	302.962	252.664	360.168	397.346	299.463
Cxcl1	26.564	9.80461	20.3612	55.1703	78.0854	70.747
Etfbkmt	295.156	321.591	435.914	221.722	287.631	251.006
Tnfsf13	274.495	219.623	184.176	462.181	268.851	308.185
Adm2	87.5629	52.9449	89.7743	163.429	152.217	123.08
Psrc1	260.721	260.803	236.93	197.78	150.24	140.525
Ceacam20	333.526	273.549	271.174	605.832	456.652	401.223
Gclc	2414.38	2648.22	3190.23	2960.46	4044.63	4322.35
Hrh1	44.2734	53.9253	23.1377	59.3341	72.1549	66.8704
Duoxa1	13.7739	6.86322	4.62754	17.6961	13.8379	39.7346
Bmp3	744.777	1141.26	792.235	539.212	610.846	654.167
Mmp28	156.433	265.705	124.018	256.073	273.793	278.142
Gml	1.96771	7.84369	6.47856	17.6961	14.8263	22.2901
Bmf	94.4499	113.733	89.7743	158.224	145.298	132.772
Ror2	175.126	163.737	173.996	156.142	111.692	108.543
Uox	14.7578	1.96092	11.1061	27.0647	41.5138	38.7655
Etv3	1898.84	1549.13	1257.77	2577.39	1960.04	1870.43
Ptk6	121.014	42.1598	27.7653	333.104	103.784	146.34
Cyp2b10	56.0796	100.987	49.052	16.6552	20.7569	22.2901
Sectm1a	146.594	172.561	138.826	98.8902	103.784	94.0063
Eldr	154.465	185.307	153.634	97.8492	86.9812	99.8211
Nptx2	8.85468	9.80461	11.1061	11.4504	25.699	27.1358
Gm9902	34.4349	54.9058	31.4673	74.9483	68.2012	58.1482
Sprr2b	5.90312	0.980461	8.32958	15.6142	71.1665	47.4877
Cyp2c40	36.4026	27.4529	28.6908	17.6961	13.8379	7.75309
Ttc9	20.6609	29.4138	30.5418	24.9828	55.3517	79.4692
Rab15	2623.94	2422.72	4480.39	4726.95	7897.5	7770.54
Vdr	6383.24	6969.11	4661.79	9345.64	7117.64	6890.56
Gm31084	122.982	106.87	100.88	179.043	157.159	140.525
Lor	114.127	65.6909	210.09	44.7608	96.8655	91.0988
Otc	110.192	89.2219	200.835	44.7608	85.9928	105.636
Exoc3l4	2.95156	5.88276	1.85102	8.32759	9.88423	10.6605
Ttc16	66.902	29.4138	51.8285	21.8599	28.6643	19.3827
Tgfb1	116.095	105.89	210.09	209.231	320.249	321.753
Gm15889	11.8062	3.92184	10.1806	19.778	53.3749	39.7346
Muc1	93.466	18.6288	124.944	265.442	341.994	339.198
Gm15890	2.95156	4.9023	1.85102	16.6552	10.8727	11.6296
Fcamr	191.851	79.4173	198.059	357.046	310.365	278.142
Cers3	21.6448	28.4334	44.4244	45.8018	117.622	140.525
Slc9a4	203.658	233.35	338.736	276.892	581.193	605.71
Camk2n1	511.604	598.081	714.493	697.436	1082.32	1035.04
Dusp9	62.9666	84.3196	83.2958	44.7608	42.5022	50.3951
Adgrf1	53.1281	19.6092	76.8172	103.054	170.997	150.216
Ccdc116	108.224	116.675	138.826	141.569	156.171	157.969
Lypd8	46933.7	38741.9	34438.2	76953.2	50636.9	52428.4
Ltf	0.983853	3.92184	0	7.28664	10.8727	6.78396
Spag17	43.2895	17.6483	27.7653	18.7371	12.8495	11.6296
Cxcl2	1.96771	0.980461	1.85102	19.3685	29.6527	21.321
Pglyrp1	4372.24	3259.05	5677.07	7574.99	9142.92	9047.86
Adgrv1	41.3218	20.5897	16.6592	12.4914	3.95369	9.69137
Aldh1l2	448.637	338.259	292.461	673.494	470.489	456.463
Sema3e	13.7739	8.82415	29.6163	55.1703	96.8655	101.759
Fam117a	29.5156	48.0426	44.4244	53.0884	67.2128	74.6235
Cbr2	1847.68	885.356	417.404	6703.71	1546.88	1476.96
Samd12	351.236	407.872	598.804	560.031	918.245	989.489
Enpep	63.9505	23.5311	48.1264	29.1466	24.7106	19.3827
Slc13a2os	21.6448	7.84369	9.25508	40.597	25.699	31.0124
Cyp2c69	372.88	250.017	160.113	201.944	97.8539	80.4383
D630045J12Rik	26.564	24.5115	45.3499	14.5733	12.8495	24.2284
Stard3nl	339.429	649.065	411.851	549.621	646.429	694.871
Rassf10	43.2895	115.694	39.7969	78.0712	88.9581	112.42
Rac3	353.203	303.943	231.377	523.597	344.96	310.124
Eci3	31.4833	22.5506	19.4357	16.6552	14.8263	10.6605
Smpdl3a	653.278	383.36	399.82	1038.87	650.382	672.581
Pik3ap1	3.93541	4.9023	0.925508	10.4095	11.8611	14.537
Rgs16	48.2088	20.5897	37.0203	96.8083	98.8423	72.6852
Mtus2	99.3692	89.2219	69.4131	57.2522	65.2359	56.2099
Nlrp9b	101.337	75.4955	115.689	195.698	152.217	171.537
Lif	271.543	189.229	412.777	448.649	653.348	643.507
Kalrn	488.975	574.55	309.12	702.641	550.552	557.254
Abcc6	94.4499	108.831	149.932	64.5388	95.8771	89.1606
Angptl8	32.4672	47.0621	22.2122	64.5388	51.398	42.642
Tnfsf12	81.6598	58.8276	23.1377	135.323	60.2938	68.8087
Gcnt2	88.5468	121.577	171.219	124.914	241.175	226.778
Krt80	49.1927	25.492	47.2009	89.5216	83.0276	72.6852
Tspo2	10.8224	12.746	10.1806	5.20475	1.97685	4.84568
Gm28913	19.6771	19.6092	20.3612	29.1466	42.5022	40.7037
Tnfrsf1b	571.619	696.127	984.741	987.861	1601.25	1563.22
Gdpd5	84.6114	76.4759	84.2213	125.955	93.9002	94.9754
Pde4b	0.983853	7.84369	8.32958	5.20475	12.8495	24.2284
Trim30d	112.159	132.362	157.336	131.16	77.097	88.1914
Cyba	923.838	837.313	668.217	1544.77	883.65	799.538
Ero1l	8129.58	4866.03	3999.12	14287	7581.21	6151.11
Ms4a18	113.143	146.089	55.5305	46.8427	17.7916	25.1976
Stxbp1	310.898	213.74	402.596	528.802	669.163	678.396
4930539E08Rik	189.884	205.897	135.124	273.77	213.499	198.673
Gm49958	12.7901	13.7264	12.0316	4.1638	1.97685	4.84568
Smox	1000.58	1112.82	838.511	1594.73	1113.95	957.507
Atf3	274.495	182.366	312.822	371.619	459.617	389.593
Mmp7	10.8224	16.6678	13.8826	16.6552	34.5948	23.2593
Tenm4	430.928	377.477	257.291	298.752	180.881	176.383
Azgp1	56.0796	32.3552	33.3183	28.1056	17.7916	9.69137
Gm30262	5.90312	10.7851	7.40407	15.6142	22.7337	19.3827
Kiss1	39.3541	48.0426	36.0948	28.1056	16.8032	19.3827
Gls2	32.4672	45.1012	29.6163	12.4914	20.7569	26.1667
Maml2	7.87082	3.92184	8.32958	9.36854	35.5832	47.4877
Sprr1a	959.257	1100.08	1562.26	1386.54	2530.36	1952.81
Cubn	62.9666	161.776	86.0723	52.0475	49.4212	31.9815
Heg1	34.4349	36.277	86.9978	94.7264	184.835	194.796
Ager	24.5963	13.7264	9.25508	26.0237	30.6411	25.1976
Oaz3	0.983853	0	1.85102	4.1638	9.88423	3.87655
Gm12932	14.7578	21.5701	24.0632	4.1638	14.8263	12.5988
Rragb	9.83853	3.92184	15.7336	3.12285	3.95369	4.84568
Gm15848	100.353	39.2184	91.6253	114.504	165.067	130.833
Hsbp1l1	10.8224	6.86322	8.32958	12.4914	34.5948	19.3827
C3	191.851	85.3001	233.228	374.742	425.022	509.766
Gsap	100.353	185.307	150.858	139.487	220.418	227.747
Gsdmc4	1207.19	572.589	1359.57	593.341	876.731	875.13
Il1a	1.96771	3.92184	12.0316	5.20475	33.6064	37.7963
Sv2a	0	1.96092	3.70203	5.20475	5.93054	8.72223
Gm45670	2.95156	2.94138	0.925508	8.32759	4.94212	7.75309
Prokr1	4.91927	5.88276	6.47856	0	3.95369	1.93827
Arid5a	99.3692	214.721	124.018	183.207	227.337	189.951
Rph3al	533.248	785.349	328.556	968.083	554.505	579.544
Itpripl2	44.2734	142.167	125.869	65.5798	242.164	220.963
Dpyd	72.8051	68.6322	56.456	46.8427	50.4096	35.8581
Zfp449	2.95156	5.88276	8.32958	0	3.95369	1.93827
4833407H14Rik	3.93541	1.96092	0	6.24569	3.95369	9.69137
C2cd4a	132.82	121.577	102.731	95.7673	55.3517	79.4692
Aloxe3	1.96771	11.7655	7.40407	2.0819	4.94212	0
Adcy2	20.6609	20.5897	12.0316	43.7199	15.8148	19.3827
B630019K06Rik	16.7255	29.4138	20.3612	13.5323	10.8727	13.5679
Ccdc183	12.7901	8.82415	9.25508	4.1638	3.95369	0
Gm31763	9.83853	12.746	12.9571	1.04095	6.91896	6.78396
Gm48678	4.91927	6.86322	6.47856	3.12285	0.988423	1.93827
Gm4544	11.8062	13.7264	14.8081	9.36854	2.96527	6.78396
Cstf2	1920.48	1886.41	2855.19	2394.18	4672.28	5092.81
Kctd12	113.143	257.861	165.666	184.248	250.071	293.648
Cd274	37.3864	53.9253	45.3499	22.9009	30.6411	39.7346
Capn2	1140.29	696.127	1324.4	1396.95	1929.4	1870.43
Morn4	4.91927	6.86322	9.25508	3.12285	2.96527	1.93827
Spats2l	28.5317	44.1207	52.754	43.7199	91.9234	105.636
Ptgs2	90.5145	72.5541	500.7	341.431	1731.72	1609.74
Gm2000	48.2088	55.8863	170.294	47.8837	74.1317	68.8087
Itln1	11.8062	14.7069	37.0203	27.0647	68.2012	50.3951
Akt3	4.91927	2.94138	12.9571	11.4504	43.4906	55.2408
A930004D18Rik	15.7416	15.6874	7.40407	4.1638	2.96527	3.87655
Dhrs9	336.478	392.184	158.262	487.164	394.381	330.476
Zfp385b	26.564	1.96092	11.1061	66.6207	29.6527	31.9815
Cd1d1	110.192	62.7495	69.4131	64.5388	51.398	48.4568
Cd160	0	1.96092	3.70203	6.24569	4.94212	10.6605
Cited4	83.6275	121.577	95.3274	73.9074	72.1549	41.6729
Sync	18.6932	12.746	17.5847	22.9009	23.7222	26.1667
Oprd1	2.95156	4.9023	17.5847	3.12285	2.96527	1.93827
Myom3	41.3218	37.2575	27.7653	63.4979	44.479	31.9815
Cxcl5	68.8697	17.6483	206.388	270.647	749.225	784.032
Cxcl10	25.5802	10.7851	54.605	16.6552	21.7453	17.4445
Gm13830	55.0958	24.5115	15.7336	17.6961	15.8148	12.5988
Fam20c	60.015	67.6518	126.795	99.9311	248.094	198.673
Pdzrn3	24.5963	34.3161	39.7969	26.0237	80.0623	88.1914
Efcab12	5.90312	12.746	13.8826	3.12285	5.93054	3.87655
Zfp667	60.9989	150.01	58.307	123.873	102.796	112.42
Aldh1a3	206.609	209.819	443.319	290.425	862.893	772.402
Itgad	4.91927	17.6483	7.40407	0	1.97685	2.90741
Hs3st5	0.983853	0	6.47856	0	1.97685	1.93827
Tle2	84.6114	79.4173	63.8601	49.9656	48.4327	38.7655
Slc5a8	1161.93	440.227	2186.05	1937.21	5217.89	5421.35
Gm29585	5.90312	10.7851	6.47856	9.36854	27.6759	10.6605
Il4	3.93541	6.86322	9.25508	11.4504	17.7916	19.3827
Rtn4rl1	104.288	169.62	111.987	95.7673	59.3054	56.2099
Fam57a	1551.54	2116.81	1384.56	2062.12	1880.97	1982.85
Slfn2	6.88697	1.96092	3.70203	15.6142	7.90739	14.537
Gm6566	26.564	23.5311	22.2122	13.5323	13.8379	16.4753
Tc2n	1007.47	786.329	1474.34	1318.88	2347.51	2498.43
Prl2c2	4.91927	9.80461	0.925508	13.5323	6.91896	6.78396
Slc17a3	1.96771	0.980461	2.77653	7.28664	6.91896	6.78396
Gm47118	4.91927	5.88276	9.25508	6.24569	16.8032	17.4445
F2r	1.96771	1.96092	0.925508	2.0819	9.88423	3.87655
Krt6a	1.96771	0.980461	2.77653	3.12285	18.78	12.5988
Eva1c	8.85468	2.94138	3.70203	10.4095	12.8495	13.5679
Gm6712	36.4026	28.4334	33.3183	55.1703	58.317	55.2408
Pnpla1os	24.5963	12.746	13.8826	12.4914	4.94212	3.87655
Cyp4f17	38.3703	29.4138	44.4244	70.7845	48.4327	60.0865
Adamts10	35.4187	30.3943	24.9887	14.5733	19.7685	7.75309
Gm50012	12.7901	11.7655	17.5847	15.6142	23.7222	26.1667
Ttr	214.48	105.89	196.208	98.8902	156.171	132.772
Il33	18.6932	8.82415	40.7224	47.8837	117.622	109.512
Ifit3b	3.93541	3.92184	0.925508	12.4914	3.95369	4.84568
Usp27x	64.9343	46.0817	37.9458	36.4332	42.5022	19.3827
Slc6a14	4463.74	2594.3	4335.08	6588.17	7648.42	8104.89
Zc4h2	17.7094	17.6483	14.8081	10.4095	9.88423	10.6605
Sh3kbp1	286.301	355.907	524.763	435.117	840.16	823.766
Arhgap6	108.224	127.46	192.506	72.8664	132.449	117.266

## Sheet: 72h IL-1 df
	CT_1	CT_2	CT_3	IL-1 _1	IL-1 _2	IL-1 _3
Duox2	877.203	802.478	848.726	27264.9	26327.8	11144
Lcn2	0.878081	0	0	123.645	158.322	85.6064
Plet1	47.4164	40.4058	41.7269	2223.23	2133.82	548.315
Duoxa2	166.835	63.8975	66.7631	6439.04	5691.52	1617.85
Cyba	749.881	543.129	602.537	2239.87	2420.21	1664.45
Cd177	2744.88	6743.07	6632.91	37773.5	47528.9	17196.1
Mab21l3	0.878081	4.69835	5.84177	60.6335	44.3705	68.2684
Cebpd	155.42	161.623	162.735	809.636	926.738	396.607
Zc3h12a	447.821	256.53	295.427	3017.41	2574.5	1024.03
C3	76.3931	194.512	210.304	3091.12	1470.28	3986.66
Nos2	70.2465	357.074	398.909	5554.51	6026.32	2161.83
Il1f9	0	0.93967	0.834539	41.6113	37.3116	19.5053
Lbp	0	4.69835	2.50362	23.7779	30.2526	54.1813
Nod2	41.2698	44.1645	36.7197	225.89	297.484	67.1848
Gsdmc2	253.765	226.46	203.627	4.75557	34.2863	16.2544
Pigr	58451.2	63282	61380.3	118898	120780	97873.1
Plet1os	6.14657	7.51736	0.834539	229.456	183.533	33.5924
Cap2	11.4151	15.0347	13.3526	139.1	110.926	58.5158
Gsdmc3	58.8314	126.855	121.843	2.37779	1.00842	4.3345
Tnf	111.516	143.769	148.548	1075.95	903.545	273.074
Nfkbiz	462.749	381.506	388.06	2746.34	2375.84	1590.76
Ppp1r16b	2.63424	1.87934	4.17269	70.1447	40.3368	18.4216
Isg15	17.5616	8.45703	10.0145	154.556	362.023	30.3415
Prr7	7.02465	9.3967	6.67631	72.5225	40.3368	26.007
Ceacam10	307.328	336.402	339.657	2541.85	2308.27	411.778
Pglyrp1	2918.74	5435.99	5119.06	23785	19967.7	18795.5
Gm5431	0.878081	0	0	30.9112	47.3958	15.1708
Ceacam12	27.2205	11.276	13.3526	208.056	726.063	22.7561
Abcc8	36.8794	87.3893	79.2812	288.901	402.36	172.297
Recql	244.985	327.005	313.787	108.189	145.213	141.955
Nfkbia	941.303	983.834	1029.82	8123.71	6838.1	2917.12
Ccl20	15.8055	63.8975	40.0579	112.945	112.943	317.502
Cxcl1	8.78081	24.4314	18.3599	164.067	95.7999	68.2684
Tlr2	379.331	242.435	247.858	1419.54	966.067	496.301
Gdpd5	68.4903	47.9231	75.943	1222.18	420.511	448.621
Slfn2	1.75616	8.45703	3.33815	191.412	231.937	10.8363
Tssk4	25.4644	23.4917	32.547	86.7892	62.5221	71.5193
Edn3	108.004	61.0785	60.0868	198.545	415.469	174.464
Rgs16	18.4397	41.3455	33.3815	107	125.044	137.62
Snhg11	6.14657	7.51736	9.17993	121.267	42.3537	49.8468
Scrn3	270.449	297.875	292.089	67.7669	79.6652	104.028
Dlk1	7.90273	25.3711	17.5253	477.935	404.377	617.667
Tnfaip2	26.3424	46.9835	40.0579	171.201	695.81	576.489
Lama4	0.878081	5.63802	5.00723	52.3113	62.5221	3.25088
Slc5a5	22.8301	58.2595	37.5542	1.18889	3.02526	2.16725
Csrp2	1108.14	1172.71	1092.41	546.891	577.825	389.022
Ddx60	161.567	60.1389	67.5976	539.757	1041.7	162.544
Gsdmc4	512.799	1313.66	1225.94	11.8889	111.935	67.1848
Unc93b1	379.331	377.747	361.355	1670.39	1156.66	961.176
C2	13.1712	10.3364	10.0145	49.9335	58.4884	45.5123
Acer2	202.837	172.899	201.958	49.9335	69.581	49.8468
Oas3	102.735	12.2157	10.849	630.113	893.461	35.7597
Ltf	3.51232	1.87934	0	33.289	41.3452	18.4216
Rilpl2	306.45	320.427	360.521	565.913	788.585	399.858
Oasl2	248.497	54.5008	56.7486	1429.05	2279.03	125.701
Stat2	509.287	446.343	403.082	1268.55	1184.89	735.782
Phf11d	95.7108	32.8884	20.0289	617.035	664.549	48.7632
Clca4b	359.135	126.855	113.497	328.134	1919.02	2678.72
Uox	1.75616	9.3967	10.0145	21.4001	36.3031	33.5924
Vnn1	67.6122	31.0091	41.7269	197.356	297.484	84.5228
Saa3	8.78081	6.57769	0.834539	30.9112	20.1684	117.032
Cd14	587.436	988.532	992.266	4353.73	2229.62	1469.4
Tmem238l	574.265	440.705	468.176	866.703	1585.24	857.148
Gm15848	35.1232	62.9579	82.6193	602.769	188.575	124.617
Xaf1	28.9767	12.2157	9.17993	247.29	355.972	15.1708
Ier3	637.487	700.054	742.739	5479.61	4264.61	1460.73
Ncf4	0	2.81901	0	8.32225	52.4379	4.3345
Trim46	149.274	385.265	394.737	2283.86	1182.88	886.406
Naip5	1204.73	1337.15	1321.91	2066.3	1761.71	2137.99
Birc3	673.488	985.713	949.705	2529.96	2181.21	1819.41
Parp12	400.405	328.884	324.636	901.181	952.957	823.556
Cbr2	792.907	366.471	376.377	25479.2	12855.3	9119.8
Ifi27	331.037	174.779	176.088	2342.12	1581.2	412.861
E230025N22Rik	68.4903	32.8884	43.396	177.145	171.431	144.122
Asah2	381.965	375.868	389.73	564.724	669.591	575.405
Otc	79.9054	150.347	181.095	13.0778	37.3116	6.50176
Acot7	2044.17	1718.66	1745.02	3536.96	3939.9	2224.68
Rtp4	101.857	26.3107	35.0506	732.358	650.431	43.345
Ifit1	54.441	39.4661	33.3815	463.668	474.966	151.708
Meg3	0.878081	65.7769	107.655	133.156	274.29	520.14
Parp14	432.016	352.376	413.097	922.581	1203.05	555.9
Pla2g3	144.005	189.813	207.8	612.28	420.511	442.119
Csf1	9.65889	35.7074	28.3743	78.4669	101.85	39.0105
Igtp	24.5863	16.9141	19.1944	128.4	178.49	23.8398
Tmem132c	60.5876	97.7256	65.094	505.28	248.071	210.223
P2rx4	1164.34	1357.82	1238.46	1769.07	2040.03	2161.83
Casp4	338.061	238.676	234.505	1178.19	1227.25	515.806
Olfm4	0	2.81901	0.834539	83.6068	18.1516	11.9199
Irgm2	81.6615	52.6215	55.0796	393.524	288.408	148.457
Oas1a	471.53	392.782	388.06	1097.35	1501.54	633.921
Tnfsf12	52.6849	17.8537	20.8635	156.934	112.943	110.53
Mgll	14.9274	3.75868	0.834539	39.2335	188.575	22.7561
Muc1	16.6835	145.649	112.663	1547.94	831.947	1121.55
Tram2	79.0273	54.5008	55.0796	23.7779	35.2947	26.007
Cyp2c69	223.911	140.95	144.375	35.6668	24.2021	121.366
Nptx2	8.78081	3.75868	10.0145	23.7779	126.053	9.75263
9230111E07Rik	3.51232	5.63802	4.17269	35.6668	17.1431	31.4252
Edn2	24.5863	13.1554	11.6835	149.801	88.741	83.4392
Dhx58	89.5643	50.7422	60.0868	395.901	462.865	200.471
Irf7	468.017	119.338	136.03	1921.25	1790.95	637.172
Prelp	79.0273	87.3893	101.814	5.94447	10.0842	7.58538
Tnfrsf11b	150.152	202.029	219.484	369.746	799.677	243.816
H2-Q6	38.6356	48.8628	30.8779	265.123	211.768	36.8433
Bhlha15	57.9534	49.8025	60.9213	124.834	149.246	85.6064
Vmn1r43	5.26849	0	0.834539	22.589	8.06736	11.9199
Phf11b	2.63424	6.57769	0	107	76.64	15.1708
Ptpn14	200.202	152.226	206.966	52.3113	63.5305	50.9304
Tmem212	0.878081	0	2.50362	20.2112	18.1516	15.1708
9130230L23Rik	112.394	96.786	92.6338	246.101	196.642	167.962
Smyd5	458.358	514.939	518.249	160.501	221.852	105.112
Pop5	526.849	545.008	496.551	284.145	275.299	237.314
Dusp9	75.515	69.5355	75.1085	38.0446	34.2863	26.007
Tmem63a	2187.3	2264.6	2196.51	5052.8	3440.73	3281.22
Ccr4	3.51232	3.75868	0	11.8889	99.8336	3.25088
Adm	170.348	89.2686	73.4394	1276.87	823.88	290.412
Trim30a	17.5616	14.095	23.3671	385.201	198.659	5.41813
Lrp12	179.129	138.131	140.202	186.656	283.366	279.575
4930415O20Rik	42.1479	22.5521	32.547	79.6558	80.6736	45.5123
Gm15941	4.39041	10.3364	10.849	0	0	0
Wdr93	2.63424	5.63802	1.66908	30.9112	14.1179	21.6725
Tiam1	840.324	694.416	680.149	241.345	277.316	264.405
Gsap	165.957	124.976	136.03	474.368	744.214	322.921
Oas1g	216.008	199.21	156.893	413.735	620.179	313.168
Pla2g12b	12.2931	0.93967	0	77.278	126.053	65.0176
2410022M11Rik	40.3917	30.0694	47.5687	79.6558	73.6147	66.1012
Cxcl2	0.878081	7.51736	1.66908	58.2558	22.1852	27.0906
Proc	27.2205	36.6471	28.3743	48.7446	123.027	69.3521
Ermp1	1638.5	1339.97	1387.84	2535.91	2296.17	2390.48
Sprr2h	22.8301	42.2851	47.5687	628.924	433.621	390.105
Celf4	15.8055	12.2157	20.0289	53.5002	86.7242	21.6725
Rps6ka2	13.1712	18.7934	25.0362	0	3.02526	2.16725
Serpinb9b	16.6835	79.8719	71.7703	9.51114	7.05894	5.41813
Tgm7	28.0986	19.7331	10.849	2.37779	0	3.25088
Trmo	106.248	102.424	126.015	34.4779	56.4715	29.2579
2810006K23Rik	130.834	106.183	105.152	57.0669	53.4463	61.7667
Lsm3	308.206	221.762	227.829	61.8224	105.884	59.5994
Rac3	272.205	218.943	208.635	991.537	743.206	456.206
Pla2g4c	20.1959	21.6124	11.6835	1.18889	1.00842	0
Syngap1	45.6602	29.1298	25.8707	66.578	134.12	50.9304
Tap1	211.618	144.709	161.066	606.335	615.136	269.823
Ifit3b	3.51232	0.93967	0.834539	68.9558	44.3705	34.676
Parp9	573.387	488.628	469.011	835.792	1136.49	628.503
Rasal1	2.63424	13.1554	10.849	45.1779	29.2442	21.6725
Cd40	0	0	4.17269	13.0778	12.101	6.50176
Taf9b	48.2945	74.2339	60.0868	33.289	22.1852	23.8398
Uba7	225.667	140.95	222.822	664.591	696.819	620.918
Krt39	9.65889	8.45703	18.3599	0	0	1.08363
Rhbdf1	943.059	608.906	632.58	1475.42	1488.43	1123.72
Gm11534	20.1959	8.45703	11.6835	92.7337	45.3789	63.9339
Slc30a10	1464.64	379.626	346.334	9305.47	3750.32	1920.19
Dennd1a	261.668	185.115	187.771	108.189	131.095	135.453
Gm39119	1.75616	1.87934	0	13.0778	12.101	6.50176
Zfp658	67.6122	49.8025	46.7342	4.75557	10.0842	2.16725
H2-Q10	538.264	198.27	212.807	1666.83	1533.81	539.646
Lyn	319.622	384.325	384.722	998.67	924.722	523.391
Tnfsf13	196.69	196.391	166.073	367.368	444.713	367.349
Ccl28	1172.24	2067.27	2103.87	4576.05	2871.98	2758.91
Trmt112	365.282	389.963	348.837	103.434	178.49	85.6064
Ccdc92	104.492	136.252	117.67	3.56668	13.1095	16.2544
Ltb	2.63424	1.87934	4.17269	16.6445	35.2947	15.1708
Psmb8	2.63424	6.57769	6.67631	41.6113	42.3537	15.1708
Taf12	434.65	389.023	411.428	214.001	222.861	293.663
Cd1d1	56.1972	62.0182	62.5904	30.9112	25.2105	22.7561
Alad	1107.26	968.799	933.849	4936.28	2853.83	1493.24
Arhgef10	34.2452	11.276	25.0362	52.3113	77.6484	46.5959
Bik	25.4644	16.9141	35.8852	63.0113	56.4715	41.1778
Olfr887	2.63424	15.0347	30.8779	0	0	0
Mt1	5745.28	3155.41	3711.19	1796.42	2042.05	2020.96
Slc7a11	844.714	1072.16	1079.89	2291	3123.08	1769.56
Proz	8.78081	12.2157	18.3599	59.4447	18.1516	57.4322
mt-Cytb	90307.1	83973.6	80484.6	24774.2	46120.1	46844.1
Tmem125	351.232	325.126	328.808	1072.38	720.012	652.343
Zfp773	16.6835	20.6727	21.698	1.18889	9.07578	8.66901
Foxd1	7.02465	0	2.50362	34.4779	25.2105	13.0035
Daam2	16.6835	16.9141	17.5253	38.0446	31.261	34.676
Tnfaip3	691.928	861.677	932.18	2601.3	2661.22	2216.01
Rtl10	33.3671	44.1645	37.5542	1.18889	8.06736	1.08363
Bex4	3.51232	18.7934	5.00723	1.18889	0	0
Ost4	120.297	62.9579	73.4394	16.6445	41.3452	44.4287
Tgfb1	94.8328	172.899	189.44	627.736	492.109	277.408
Hps1	262.546	229.279	237.844	508.846	417.486	343.509
Mov10	382.843	199.21	203.627	2456.25	1372.46	2082.73
Irf9	344.208	264.047	233.671	1055.74	1078	258.987
Gm45902	93.0766	115.579	94.3029	28.5334	63.5305	41.1778
Slc6a7	105.37	54.5008	72.6049	1335.13	236.979	328.339
Psmb9	37.7575	31.0091	50.0723	154.556	114.96	121.366
Lbhd1	112.394	134.373	110.159	26.1556	38.32	8.66901
Gm45889	18.4397	35.7074	35.8852	0	2.01684	2.16725
Atm	743.735	972.558	953.878	330.512	413.452	276.325
Zfp74	84.2958	101.484	83.4539	27.3445	30.2526	34.676
Fam83b	816.615	811.874	821.186	263.934	424.545	456.206
Lgals9	1200.34	720.727	716.869	3092.31	4792.01	610.081
Ifi44	30.7328	4.69835	1.66908	343.59	762.366	1.08363
Smpx	11.4151	65.7769	50.0723	4.75557	8.06736	0
Il4ra	378.453	372.109	312.952	841.736	815.812	723.862
Sorbs2	946.571	1116.33	1153.33	292.468	341.855	183.133
Sik1	93.9547	114.64	97.641	354.29	198.659	175.547
Gm28913	17.5616	12.2157	18.3599	42.8001	28.2358	60.683
Psmb10	683.147	746.098	654.278	989.159	1173.8	904.828
Coq8a	244.107	274.384	214.476	77.278	85.7157	68.2684
Hr	165.079	162.563	163.57	5.94447	34.2863	29.2579
Prnd	26.3424	54.5008	57.5832	191.412	112.943	57.4322
Snrpn	64.978	79.8719	50.9069	254.423	201.684	211.307
Cd200	50.0506	61.0785	55.0796	5.94447	19.16	2.16725
Ptger1	6.14657	1.87934	6.67631	32.1001	16.1347	24.9234
Usp18	14.9274	4.69835	5.84177	96.3003	222.861	2.16725
Gm49980	281.864	301.634	319.628	187.845	150.255	185.3
Tulp3	125.566	138.131	147.713	35.6668	54.4547	29.2579
Hilpda	126.444	150.347	133.526	328.134	395.301	186.384
Ifit3	7.02465	4.69835	7.51085	135.534	106.893	36.8433
2210408I21Rik	40.3917	51.6818	44.2306	3.56668	20.1684	18.4216
Ttll5	394.258	341.1	395.571	167.634	188.575	154.958
Tac1	31.6109	39.4661	30.0434	216.379	103.867	96.4427
Mkrn2os	808.713	645.553	611.717	1731.03	1156.66	1094.46
Fat2	27.2205	13.1554	13.3526	0	4.03368	0
Polr2j	155.42	63.8975	107.655	22.589	41.3452	53.0977
Gpcpd1	419.723	520.577	581.673	1574.09	1321.03	1228.83
Zmym1	92.1985	110.881	102.648	32.1001	46.3873	45.5123
Pla2g2c	3.51232	4.69835	10.0145	21.4001	14.1179	35.7597
Rsph1	17.5616	28.1901	10.0145	1.18889	7.05894	2.16725
9330162012Rik	78.1492	52.6215	82.6193	22.589	40.3368	29.2579
Mid2	467.139	642.734	601.702	1184.14	973.126	1110.72
Vnn3	1.75616	2.81901	0	8.32225	40.3368	1.08363
Ly6a	4297.33	6726.15	6804.83	25290.1	17786.5	9950.94
Akr1c18	10.537	6.57769	10.849	0	0	2.16725
Scn8a	3.51232	2.81901	1.66908	27.3445	18.1516	5.41813
Tnk2	1551.57	1068.4	1094.08	2778.44	2580.55	1778.23
Smox	996.622	651.191	756.092	1644.24	2485.76	1201.74
Akt3	2.63424	14.095	11.6835	54.6891	13.1095	39.0105
Abca1	43.026	65.7769	56.7486	1.18889	6.05052	14.0871
Grik5	102.735	47.9231	61.7559	288.901	210.76	175.547
Ky	4.39041	0.93967	0.834539	13.0778	75.6315	2.16725
Slc16a9	20.1959	11.276	9.17993	61.8224	49.4126	60.683
Mbnl3	440.797	760.193	692.667	181.901	248.071	222.143
Npm1	11257.9	13448.6	12469.7	4470.24	6071.7	3487.11
Fcamr	71.1246	138.131	178.591	611.091	291.434	166.878
Wdr5b	46.5383	60.1389	48.4032	8.32225	28.2358	10.8363
Ebf3	3.51232	12.2157	20.0289	1.18889	0	0
Ssh1	293.279	201.089	199.455	540.946	416.478	354.346
Sidt1	597.973	774.288	871.258	1368.42	1174.81	919.998
Mettl3	367.038	363.652	341.326	193.79	228.911	198.304
Mlph	1152.92	996.989	1005.62	1830.9	1659.86	1790.15
Toe1	118.541	132.493	125.181	45.1779	68.5726	60.683
Fam131c	3.51232	4.69835	9.17993	19.0223	12.101	14.0871
Kbtbd8	236.204	376.807	356.348	33.289	106.893	26.007
Lefty1	39.5137	37.5868	24.2016	86.7892	57.48	68.2684
Ncmap	38.6356	49.8025	50.9069	130.778	148.238	124.617
Hoxaas3	129.956	113.7	113.497	27.3445	64.5389	33.5924
Ceacam16	3.51232	0.93967	1.66908	21.4001	17.1431	6.50176
Trmt1	873.691	1176.47	1156.67	587.313	608.078	517.973
Alox12b	11.4151	9.3967	1.66908	48.7446	31.261	62.8503
Asxl3	24.5863	13.1554	20.8635	1.18889	6.05052	8.66901
Ikbke	796.42	801.538	721.876	1280.44	1462.21	1463.98
Gstp1	5457.27	6849.25	6730.55	29005.4	15419.8	10590.3
Tent5b	6.14657	16.9141	19.1944	28.5334	48.4042	23.8398
AW112010	241.472	283.78	289.585	460.102	693.793	551.566
Sema6c	11.4151	8.45703	6.67631	57.0669	56.4715	24.9234
Zdhhc18	453.968	538.431	549.126	1927.2	1047.75	1244
B3galt2	4.39041	37.5868	24.2016	0	1.00842	3.25088
Mmp7	14.9274	15.9744	12.5181	3.56668	173.448	22.7561
Zfp84	312.597	346.738	307.11	166.445	209.751	193.969
Bach1	1207.36	1365.34	1484.64	3762.85	2831.64	2940.96
Tmem29	146.64	176.658	161.901	92.7337	93.7831	74.7702
Zfp607a	75.515	86.4496	80.9503	20.2112	29.2442	40.0942
Dnajb13	51.8068	32.8884	26.7052	3.56668	5.0421	0
Arhgap31	134.346	274.384	268.721	24.9668	46.3873	37.9269
Ppm1l	287.133	258.409	267.887	70.1447	150.255	98.61
A730017L22Rik	144.883	127.795	146.879	26.1556	66.5557	53.0977
Stard3nl	581.29	368.35	371.37	662.213	998.336	669.681
Camk2n1	535.629	629.579	644.264	4983.84	3320.73	4174.13
Tgfa	902.667	730.123	770.279	1348.2	1238.34	1251.59
Stab2	2.63424	7.51736	10.0145	28.5334	10.0842	19.5053
D11Wsu47e	172.982	174.779	151.052	55.878	95.7999	81.2719
Ifi27l2a	31.6109	0.93967	3.33815	502.902	166.389	2.16725
Vdr	6241.4	4228.51	4203.57	9016.56	7097.26	10448.3
Smoc2	2247.01	1893.43	2042.12	133.156	507.235	16.2544
1700066B19Rik	196.69	365.531	335.485	702.636	504.21	387.938
Zc4h2	15.8055	29.1298	13.3526	0	5.0421	4.3345
Gatm	46.5383	448.222	444.809	67.7669	39.3284	60.683
Usp50	5.26849	4.69835	1.66908	17.8334	9.07578	14.0871
Ptpru	41.2698	105.243	92.6338	24.9668	21.1768	27.0906
Zfp518b	65.8561	117.459	116.001	17.8334	46.3873	10.8363
5830408C22Rik	30.7328	19.7331	28.3743	246.101	81.6821	108.363
Dcps	341.574	226.46	180.26	95.1114	112.943	117.032
A830082N09Rik	14.0493	13.1554	13.3526	3.56668	6.05052	1.08363
Ormdl2	547.045	310.091	365.528	161.689	203.701	211.307
Shroom1	6.14657	3.75868	12.5181	58.2558	21.1768	17.338
Siva1	182.641	219.883	211.138	21.4001	97.8168	21.6725
Mylip	120.297	114.64	129.353	21.4001	48.4042	23.8398
2310022A10Rik	316.109	286.599	274.563	190.223	172.44	177.715
Arhgap27os2	4.39041	0.93967	2.50362	7.13336	9.07578	8.66901
Hsd17b11	2340.09	1357.82	1344.44	2752.29	4834.37	2473.92
Muc13	10205.1	13322.6	13356	65799.3	33852.7	52494.1
Apol6	8.78081	5.63802	2.50362	19.0223	16.1347	27.0906
Rian	1.75616	66.7165	67.5976	52.3113	145.213	139.788
Gins2	478.554	349.557	314.621	34.4779	153.28	22.7561
Cldn7	7282.8	7814.29	7909.76	17879.8	16107.5	14259.4
Apol9a	25.4644	2.81901	5.84177	74.9003	190.591	1.08363
Adal	179.129	199.21	202.793	42.8001	86.7242	45.5123
Cdc6	484.701	542.189	542.45	47.5557	181.516	19.5053
Dnajc9	583.046	633.337	599.199	87.9781	286.391	79.1047
Acads	2546.44	2011.83	1951.99	4088.6	3832	2929.04
Aif1	0.878081	0	2.50362	5.94447	8.06736	6.50176
Cubn	144.883	62.9579	77.6121	492.202	168.406	154.958
Cd200r3	0	0	1.66908	4.75557	7.05894	5.41813
Cdc23	664.707	640.855	639.257	297.223	399.334	266.572
Ccne2	178.25	341.1	302.938	54.6891	81.6821	63.9339
Cyp2j5	43.9041	0.93967	5.00723	0	1.00842	0
Tmem176a	612.023	656.829	610.048	1418.35	1826.25	1032.7
Lif	169.47	373.988	372.204	1002.24	824.888	442.119
Adcy2	18.4397	10.3364	10.849	42.8001	45.3789	50.9304
Dhfr	460.993	560.043	692.667	117.7	232.945	102.944
Dtwd2	72.8807	79.8719	65.9286	13.0778	37.3116	26.007
Frmd4a	540.898	462.317	447.313	164.067	247.063	73.6866
Slc25a1	3264.71	2619.8	2631.3	5585.42	5040.09	4364.84
Zscan22	213.374	247.133	263.714	112.945	104.876	100.777
Srxn1	1659.57	1440.51	1349.45	6724.38	3629.31	5032.36
Parp10	292.401	335.462	299.599	677.669	667.574	578.656
Ica1l	17.5616	11.276	20.0289	1.18889	7.05894	2.16725
Ptges	68.4903	109.941	136.03	1232.88	540.513	626.336
Mtap	299.426	629.579	600.033	129.589	201.684	119.199
Trim30d	118.541	136.252	141.872	454.157	439.671	339.175
Nuak1	21.0739	35.7074	35.0506	3.56668	12.101	5.41813
Ift57	3.51232	8.45703	16.6908	2.37779	3.02526	2.16725
Plch1	934.278	1212.17	1217.59	428.001	462.865	372.767
Zfp874a	125.566	209.546	204.462	64.2002	95.7999	47.6795
Mgat4b	4662.61	3748.34	3820.52	12866.2	9831.09	6991.55
Abcg1	24.5863	34.7678	40.0579	7.13336	7.05894	7.58538
Drp2	14.0493	13.1554	10.0145	4.75557	2.01684	1.08363
Gm28424	2.63424	6.57769	3.33815	14.2667	7.05894	15.1708
Gkap1	28.9767	28.1901	18.3599	5.94447	6.05052	1.08363
Atp8b5	115.907	101.484	110.994	33.289	15.1263	18.4216
Eif2ak2	933.4	820.332	838.711	1846.35	1738.52	1203.91
Mbd4	133.468	126.855	99.3101	32.1001	54.4547	23.8398
Eepd1	57.0753	75.1736	50.9069	95.1114	128.069	68.2684
Sppl2a	4753.93	4793.25	4919.61	8297.28	8592.75	7577.8
Tex10	518.946	777.107	731.056	284.145	356.981	270.906
Rdh10	970.28	1068.4	1003.12	3187.42	2449.45	2640.8
Ddah2	43.026	12.2157	25.8707	366.179	87.7326	34.676
Slfn4	240.594	152.226	209.469	536.191	895.477	261.154
Slx4	469.773	391.842	456.493	161.689	200.676	97.5263
Cyp2c40	24.5863	15.9744	25.8707	4.75557	1.00842	4.3345
Gm45627	11.4151	6.57769	8.34539	40.4224	33.2779	16.2544
Dgat2	514.556	218.003	203.627	707.391	719.004	766.123
Acss1	683.147	505.542	559.141	744.247	1183.89	848.479
Npy1r	14.0493	91.1479	93.4683	13.0778	18.1516	6.50176
Rpl23a	429.382	251.831	287.916	110.567	96.8084	198.304
Cadm4	98.3451	31.9488	17.5253	208.056	328.745	72.6029
Fam189a2	860.52	390.903	347.168	1087.84	1789.95	919.998
Ifit1bl2	21.952	54.5008	90.1302	14.2667	8.06736	14.0871
Zc3h6	104.492	86.4496	105.986	325.757	200.676	287.161
Gclm	2608.78	3309.52	3397.41	12015	6139.26	5519.99
Cdc73	1011.55	1052.43	1208.41	470.802	722.029	556.984
Uba6	605.876	760.193	894.625	340.023	503.202	327.255
Ugp2	2499.02	3197.7	3260.54	7663.6	5134.88	5850.5
Gm4961	0.878081	14.095	17.5253	2.37779	1.00842	0
Fhl3	40.3917	39.4661	54.245	92.7337	143.196	60.683
Sox9	1791.29	1345.61	1382	364.99	624.212	192.885
Clock	1856.26	2872.57	2896.68	1316.1	1416.83	1560.42
Acsm3	381.087	1464.94	1371.98	267.501	166.389	307.75
Rnf219	236.204	330.764	302.938	82.0336	158.322	66.1012
Gm10734	56.1972	48.8628	65.094	15.4556	27.2274	16.2544
Lrrc29	79.0273	63.8975	53.4105	145.045	83.6989	114.864
Ube2l6	88.6862	60.1389	57.5832	96.3003	214.794	110.53
Gnptab	780.614	1082.5	1120.79	263.934	465.89	319.67
Stxbp4	72.8807	75.1736	87.6266	22.589	27.2274	22.7561
Snhg1	865.788	715.089	875.431	322.19	511.269	196.136
Emd	957.108	713.209	659.286	384.012	486.059	387.938
Zfp39	30.7328	48.8628	44.2306	8.32225	14.1179	23.8398
Mrps33	350.354	280.022	273.729	131.967	200.676	178.798
Tbc1d19	23.7082	81.7513	101.814	11.8889	11.0926	11.9199
Scfd2	173.86	217.064	216.146	34.4779	118.994	72.6029
Itpka	49.1725	43.2248	45.0651	180.712	147.229	133.286
Rps27rt	40.3917	20.6727	20.0289	9.51114	11.0926	7.58538
Gen1	309.963	400.299	471.514	47.5557	173.448	53.0977
Csnk1e	466.261	416.274	398.909	1020.07	802.703	592.743
Msh5	50.9287	46.0438	33.3815	174.767	98.8252	87.7737
Lipo3	79.9054	205.788	203.627	19.0223	44.3705	47.6795
Hsph1	1627.96	1478.1	1462.11	243.723	668.583	151.708
Irf1	683.147	420.972	456.493	636.058	866.233	821.388
Zfp142	340.695	272.504	319.628	216.379	174.457	210.223
Gm14225	5.26849	12.2157	7.51085	4.75557	4.03368	2.16725
Gbp3	2.63424	1.87934	3.33815	19.0223	52.4379	2.16725
Micall2	776.224	683.14	663.458	2274.35	1600.36	2154.25
Gpr85	6.14657	11.276	10.849	22.589	22.1852	19.5053
Lypd8	34696.5	31056.1	31053.2	244007	92406.6	181083
Tdp1	302.06	273.444	277.067	80.8447	158.322	56.3485
Dek	1987.1	2297.49	2485.26	411.357	1061.87	352.178
Dnase1	28.9767	30.0694	37.5542	1.18889	14.1179	1.08363
Pgm2l1	390.746	628.639	560.81	89.167	242.021	122.45
Tarsl2	196.69	229.279	204.462	80.8447	101.85	69.3521
Mdn1	1411.08	1461.19	1412.87	489.824	637.322	212.391
Pop1	391.624	623.941	557.472	95.1114	180.507	31.4252
Lrat	36.8794	15.0347	22.5325	1.18889	3.02526	3.25088
Rfc3	473.286	602.328	517.414	172.389	271.265	124.617
Gm10282	416.21	252.771	223.656	26.1556	146.221	44.4287
Arhgap8	53.5629	41.3455	59.2522	292.468	122.019	122.45
Slc49a4	485.579	363.652	384.722	2418.21	1004.39	1186.57
Nop10	963.255	572.259	615.055	225.89	425.553	355.429
Oas2	37.7575	10.3364	9.17993	73.7114	296.476	1.08363
Gnat2	19.3178	11.276	14.1872	2.37779	8.06736	4.3345
Zfp362	272.205	117.459	141.037	47.5557	89.7494	50.9304
Gm7030	1.75616	0.93967	3.33815	11.8889	6.05052	16.2544
Bin1	362.648	403.118	322.132	621.791	694.802	464.875
Il1f6	0	0.93967	0	0	18.1516	1.08363
Apex1	261.668	123.097	70.9358	3.56668	56.4715	11.9199
Bud31	612.023	578.836	615.055	303.168	382.191	312.084
Sil1	501.384	603.268	528.263	1402.89	1150.61	824.639
Eldr	165.957	129.674	138.533	13.0778	47.3958	5.41813
Skp2	346.842	441.645	428.118	43.989	176.474	33.5924
6720489N17Rik	31.6109	38.5265	29.2089	10.7	17.1431	8.66901
Apip	143.127	152.226	132.692	23.7779	54.4547	14.0871
Slc12a5	7.90273	8.45703	11.6835	5.94447	4.03368	3.25088
Gm14326	110.638	98.6653	107.655	66.578	75.6315	46.5959
Prim1	540.898	653.07	673.473	70.1447	236.979	27.0906
Abt1	373.184	277.203	306.276	152.178	195.634	113.781
Prmt5	1683.28	1667.91	1771.73	530.246	887.41	299.081
Mageh1	22.8301	31.9488	36.7197	3.56668	15.1263	8.66901
Fgfbp1	1635.87	1915.05	1967.84	6230.99	3627.29	3724.42
Adora2a	3.51232	7.51736	4.17269	32.1001	33.2779	20.5889
Rsl1	122.053	132.493	108.49	63.0113	48.4042	66.1012
Apol9b	8.78081	1.87934	5.84177	45.1779	114.96	0
Rfx3	296.791	266.866	278.736	42.8001	128.069	71.5193
Slc28a3	3.51232	83.6306	61.7559	205.678	176.474	107.279
Cfb	742.857	1094.72	988.928	2534.72	1688.1	1853
Gle1	589.192	670.924	602.537	262.745	368.073	176.631
Pbx3	118.541	179.477	186.937	42.8001	83.6989	34.676
Gchfr	82.5396	63.8975	43.396	386.39	172.44	260.07
Cttnbp2	83.4177	127.795	133.526	5.94447	16.1347	1.08363
Hk2	4821.54	3350.86	3067.76	8384.07	10239.5	9055.86
Wdhd1	526.849	916.178	933.849	122.456	325.72	75.8538
Vwa2	50.9287	35.7074	31.7125	0	8.06736	0
Rassf10	103.614	36.6471	35.8852	96.3003	400.343	31.4252
Hspa14	820.128	703.812	791.143	274.634	485.05	252.485
Il1a	3.51232	6.57769	10.849	4.75557	13.1095	28.1743
Tacc1	92.1985	92.0876	90.1302	21.4001	44.3705	7.58538
Pald1	11.4151	12.2157	17.5253	3.56668	3.02526	3.25088
Hist1h4k	8.78081	8.45703	10.0145	0	6.05052	2.16725
Ggact	495.238	572.259	474.018	210.434	234.962	280.659
Duoxa1	6.14657	5.63802	4.17269	29.7223	62.5221	4.3345
Ptger3	37.7575	62.9579	57.5832	20.2112	19.16	15.1708
Dmwd	137.859	139.071	128.519	5.94447	38.32	19.5053
Mdp1	902.667	701.933	736.898	1370.79	1463.22	1348.03
Elk1	161.567	135.312	121.008	84.4114	73.6147	83.4392
Nono	6763.86	6418.88	6117.17	3129.17	4513.69	3040.65
Amot	1244.24	1158.61	1260.15	663.402	680.684	608.998
Myo5a	105.37	189.813	224.491	29.7223	45.3789	16.2544
Pdap1	1655.18	1204.66	1068.21	669.347	824.888	622.001
Msh3	324.012	482.05	542.45	135.534	242.021	165.795
Oas1h	10.537	1.87934	15.8562	65.3891	24.2021	17.338
Psme2	1065.11	837.246	776.121	1501.57	1793.98	1008.86
Gpatch4	480.31	389.023	399.744	87.9781	189.583	74.7702
Ero1l	4357.92	3605.51	3606.04	48269.1	22700.6	25390.4
Arhgap19	455.724	545.008	589.184	137.912	243.029	133.286
Zfp109	51.8068	52.6215	56.7486	26.1556	36.3031	14.0871
Pradc1	182.641	164.442	180.26	35.6668	84.7073	32.5088
Rpp25	128.2	67.6562	84.2884	1.18889	33.2779	1.08363
Gbp6	1.75616	4.69835	9.17993	14.2667	34.2863	5.41813
Ttc8	10.537	14.095	20.0289	0	5.0421	2.16725
4930452B06Rik	10.537	36.6471	22.5325	0	3.02526	2.16725
Aqr	1771.09	2009.01	1952.82	891.67	1081.03	623.085
Gpnmb	1.75616	9.3967	10.0145	2.37779	0	0
Tctn1	113.272	123.097	130.188	225.89	168.406	255.736
Pou6f1	123.809	95.8463	99.3101	380.446	183.533	205.889
Vezf1	914.082	979.136	1018.97	559.969	580.85	562.402
Itpripl1	239.716	346.738	295.427	40.4224	120.002	20.5889
Rhbg	7.02465	8.45703	10.849	16.6445	17.1431	22.7561
Prpf3	685.781	611.725	614.22	280.579	421.52	227.561
Myom3	33.3671	15.9744	25.0362	112.945	80.6736	122.45
Adam1a	42.1479	39.4661	46.7342	8.32225	27.2274	7.58538
Alms1	336.305	474.533	433.126	61.8224	150.255	30.3415
Gm44199	31.6109	25.3711	32.547	16.6445	8.06736	13.0035
Ddias	215.13	472.654	488.205	46.3668	201.684	73.6866
Rrp8	432.894	449.162	465.673	129.589	232.945	74.7702
Sema7a	353.867	266.866	243.685	2142.39	1482.38	1506.24
Tipin	352.989	476.412	468.176	102.245	212.777	48.7632
Slc35e3	142.249	238.676	245.354	86.7892	113.952	94.2755
Hnrnph1	5845.39	5987.57	5961.94	2487.16	3966.12	2236.6
Zfp286os	14.9274	14.095	13.3526	1.18889	5.0421	7.58538
Cbx2	200.202	118.398	146.879	79.6558	69.581	70.4357
Cks2	1037.89	841.944	831.201	480.313	550.598	348.928
Arrdc3	485.579	562.862	529.098	1284	745.223	1126.97
Zfp24	798.176	937.79	949.705	332.89	488.075	434.534
Fam111a	439.041	902.083	816.179	68.9558	275.299	23.8398
Caprin1	8108.2	8887.39	8587.4	3280.16	5280.09	3626.9
Gm43525	1.75616	11.276	8.34539	0	0	1.08363
Sap30bp	669.098	593.871	521.587	354.29	425.553	340.259
Snhg14	143.127	131.554	151.052	334.079	428.579	315.335
Abcc3	4775.88	4186.23	4244.46	10143.6	7834.42	12106.3
Notch2	291.523	354.255	351.341	118.889	172.44	147.373
Dctpp1	511.043	378.687	345.499	161.689	222.861	123.533
E2f7	238.838	318.548	255.369	28.5334	104.876	6.50176
Dbr1	355.623	331.703	312.952	174.767	226.895	128.951
Gm53	1596.35	1196.2	1285.19	3592.83	2450.46	3090.5
H2-T22	382.843	436.946	402.248	1031.96	796.652	925.416
Neo1	2010.81	2637.65	2654.67	1317.29	1299.85	1771.73
Zhx1	248.497	467.016	460.665	205.678	225.886	217.809
Prl2c2	8.78081	2.81901	0.834539	15.4556	29.2442	9.75263
Zfp647	18.4397	10.3364	14.1872	1.18889	5.0421	5.41813
Blvrb	189.666	108.062	85.1229	476.746	326.728	340.259
Hmgn2	2094.22	2168.76	1976.19	122.456	766.4	135.453
Fgfbp3	21.952	50.7422	79.2812	7.13336	11.0926	5.41813
Gm2061	230.935	29.1298	39.2233	838.17	361.015	180.966
Utp25	303.816	309.151	313.787	89.167	144.204	80.1883
Trim14	264.302	209.546	179.426	486.257	411.436	473.545
Cblc	811.347	875.772	852.899	3204.07	1879.7	2541.1
D8Ertd738e	655.927	580.716	475.687	256.801	319.669	380.353
Hcn2	212.496	164.442	146.044	631.302	321.686	577.573
Slfn5	0.878081	0	0.834539	87.9781	33.2779	0
Ap4s1	154.542	169.141	150.217	30.9112	110.926	45.5123
Lrr1	90.4424	89.2686	73.4394	4.75557	35.2947	2.16725
Kctd12	230.935	147.528	149.382	278.201	411.436	165.795
Abcc4	1137.99	1619.99	1600.65	3515.56	2163.06	2171.59
Slc29a2	135.224	141.89	129.353	32.1001	70.5894	15.1708
Tmsb4x	5358.05	3730.49	3943.2	6613.81	11652.3	7128.09
Col9a3	2.63424	0.93967	1.66908	14.2667	8.06736	7.58538
Mmp28	237.96	129.674	111.828	266.312	546.564	153.875
Fancm	333.671	368.35	375.542	79.6558	176.474	99.6936
Dsel	42.1479	109.002	140.202	17.8334	46.3873	19.5053
Trmt44	206.349	188.874	194.448	122.456	148.238	83.4392
Ivd	1072.14	902.083	893.791	496.957	585.892	524.475
D130017N08Rik	18.4397	27.2504	24.2016	2.37779	12.101	8.66901
Cast	2455.11	2115.2	2157.28	5780.4	4937.23	4817.8
St3gal1	450.456	105.243	128.519	499.335	1031.61	635.005
Paf1	1029.11	844.763	825.359	567.102	661.524	535.311
Tnnt2	13.1712	8.45703	8.34539	301.979	27.2274	60.683
Gch1	273.961	297.875	305.441	1254.28	743.206	1078.21
Rabl2	128.2	72.3546	100.979	14.2667	47.3958	27.0906
Elac1	267.815	325.126	333.815	561.158	452.781	717.36
Hpcal4	38.6356	108.062	110.994	318.623	297.484	170.129
Gas5	2520.97	1791.95	2037.11	1360.09	1356.33	918.915
Rps6kc1	252.009	295.056	300.434	96.3003	156.305	151.708
Rbm17	1415.47	1168.01	1130.8	715.714	898.503	646.925
Otud6b	964.133	1169.89	1072.38	455.346	649.423	395.523
Invs	119.419	105.243	113.497	10.7	48.4042	34.676
Slc6a9	465.383	321.367	262.88	777.536	793.627	652.343
Hrh1	48.2945	22.5521	20.8635	23.7779	103.867	93.1918
Klhl42	295.035	451.981	458.162	114.134	214.794	136.537
Dnajc12	84.2958	97.7256	70.1012	20.2112	41.3452	23.8398
Zfp85os	17.5616	7.51736	11.6835	3.56668	4.03368	0
Adcy3	34.2452	28.1901	33.3815	7.13336	17.1431	15.1708
Phf5a	948.328	1028	1002.28	530.246	694.802	493.05
Ccdc134	325.768	350.497	351.341	114.134	230.928	94.2755
Gm15657	34.2452	48.8628	52.5759	197.356	90.7578	243.816
Kdm8	131.712	140.95	128.519	54.6891	63.5305	29.2579
Gm15889	3.51232	15.0347	9.17993	36.8557	31.261	63.9339
Tmtc2	439.919	499.904	489.874	939.225	845.056	762.873
Acat3	7.02465	5.63802	6.67631	2.37779	0	0
Rapgef1	1303.07	1322.12	1237.62	496.957	771.442	501.719
Tdrd7	766.565	781.805	687.66	3155.32	1805.07	2884.61
Sync	11.4151	14.095	15.8562	19.0223	51.4294	17.338
Hmgcl	1419.86	749.856	785.301	2606.05	2087.43	1605.93
Tmem82	190.544	130.614	148.548	763.269	327.737	538.562
Gbp8	0.878081	2.81901	0.834539	9.51114	10.0842	3.25088
A730020E08Rik	36.8794	33.8281	29.2089	8.32225	15.1263	10.8363
Acyp2	28.0986	45.1041	40.0579	14.2667	11.0926	24.9234
Smn1	393.38	303.513	334.65	148.612	190.591	79.1047
Sdr39u1	213.374	77.0529	75.1085	57.0669	54.4547	52.014
Ccdc34	1312.73	1133.24	1196.73	287.712	627.238	273.074
Nlgn2	177.372	80.8116	100.979	474.368	431.604	489.799
Fam117a	43.026	33.8281	40.0579	49.9335	83.6989	69.3521
Zc3h8	91.3204	117.459	99.3101	28.5334	61.5136	15.1708
Mmachc	326.646	322.307	300.434	139.1	155.297	126.784
Rcc1	1298.68	1230.97	1182.54	624.169	768.416	526.642
Ccdc146	0	1.87934	0.834539	10.7	5.0421	7.58538
Paxip1	1332.05	1105.99	1110.77	337.646	620.179	318.586
C2cd3	884.228	788.383	758.596	217.567	400.343	347.844
Snapc5	352.989	192.632	204.462	47.5557	80.6736	117.032
2810429I04Rik	19.3178	15.9744	19.1944	2.37779	6.05052	0
Dhrs4	870.178	758.313	745.243	504.091	476.983	533.144
Ppil1	1047.55	913.359	920.496	202.112	417.486	143.039
Trim72	28.9767	7.51736	18.3599	40.4224	54.4547	73.6866
Vmp1	1852.75	1997.74	2259.93	4717.53	4226.29	3149.02
Ttc9c	995.744	1292.99	1245.13	590.88	799.677	789.963
Fdx1	327.524	435.067	469.845	958.248	685.726	652.343
Gm15983	6.14657	6.57769	5.00723	1.18889	1.00842	1.08363
Gpc2	61.4657	54.5008	56.7486	3.56668	8.06736	20.5889
Krt18	10442.1	9912.57	9396.91	17460.1	24362.4	12639.4
B2m	2802.83	2093.58	2187.33	8902.43	4865.63	5151.56
Rbbp8nl	98.3451	58.2595	70.9358	17.8334	26.2189	8.66901
Polr3k	806.957	942.489	902.971	401.846	580.85	507.137
Pdgfa	2126.71	2127.41	2051.3	4089.79	4628.65	2518.35
Hmces	273.961	234.917	235.34	116.512	164.373	112.697
Mcm2	1658.7	1782.55	1775.06	263.934	747.24	114.864
Dll3	9.65889	7.51736	8.34539	1.18889	1.00842	0
Gm12758	18.4397	15.0347	19.1944	10.7	8.06736	5.41813
Trim5	6.14657	5.63802	20.0289	206.867	97.8168	99.6936
Pidd1	267.815	281.901	317.959	79.6558	138.154	61.7667
Dlc1	35.1232	5.63802	10.0145	204.49	64.5389	68.2684
Gm8075	0	1.87934	1.66908	35.6668	7.05894	16.2544
Pomt2	328.402	474.533	367.197	217.567	247.063	198.304
Mtr	391.624	395.601	403.082	105.811	179.499	42.2614
Fgfr4	582.168	680.321	666.796	442.268	342.863	356.513
Zfp41	122.931	128.735	140.202	23.7779	63.5305	14.0871
Recql4	216.008	197.331	196.117	59.4447	93.7831	45.5123
D16Ertd472e	5.26849	34.7678	40.0579	4.75557	4.03368	2.16725
Gm49959	7.02465	1.87934	2.50362	0	0	0
Zfp959	101.857	147.528	115.166	35.6668	66.5557	48.7632
Haus1	318.743	278.142	293.758	92.7337	169.415	67.1848
Mrpl49	841.202	685.019	751.085	354.29	491.101	344.593
Cd274	48.2945	44.1645	40.8924	107	111.935	59.5994
Hs3st1	358.257	411.575	413.931	896.425	600.01	464.875
Slc35e4	281.864	282.841	282.074	599.202	534.463	352.178
Anxa6	39.5137	70.4752	72.6049	186.656	174.457	100.777
Mrpl50	944.815	850.401	761.934	476.746	633.288	422.614
Aplf	195.812	176.658	149.382	61.8224	122.019	92.1082
Gm46559	0.878081	1.87934	0.834539	13.0778	1.00842	2.16725
Pof1b	1471.66	1697.04	1641.54	2837.89	1961.38	3321.31
Frk	1427.76	1627.51	1504.67	2890.2	2664.25	2279.95
Tat	95.7108	73.2942	84.2884	312.679	153.28	286.077
Gnmt	7.02465	17.8537	17.5253	1.18889	4.03368	1.08363
9630028B13Rik	62.3438	5.63802	5.84177	158.123	95.7999	54.1813
Ccar1	2063.49	2631.07	2390.95	945.17	1411.79	1178.98
Arhgap6	114.151	161.623	173.584	42.8001	77.6484	33.5924
Gm49041	9.65889	7.51736	6.67631	26.1556	16.1347	40.0942
Zfp568	366.16	602.328	468.176	146.234	253.114	199.387
Scnn1b	3.51232	1.87934	5.84177	9.51114	16.1347	32.5088
Igf2bp2	1394.39	807.176	842.05	2433.66	2303.23	2079.48
Elf3	5593.38	5206.71	5422.83	12346.7	7962.49	10337.8
Zfp551	15.8055	19.7331	14.1872	4.75557	10.0842	9.75263
Esrrg	86.93	96.786	88.4611	414.924	114.96	160.377
Tox3	423.235	336.402	373.873	738.303	620.179	398.774
Gm12932	19.3178	20.6727	21.698	1.18889	7.05894	5.41813
2700038G22Rik	54.441	54.5008	57.5832	13.0778	23.1937	3.25088
Txnrd1	6813.91	5640.84	6087.96	13315.6	9482.18	9932.51
Cep152	287.133	401.239	386.391	116.512	214.794	120.282
Commd9	401.283	506.482	464.004	261.556	309.585	214.558
Wdr76	359.135	530.913	521.587	183.09	240.004	156.042
Aldh3b1	176.494	109.002	96.8065	291.279	306.56	486.548
Plgrkt	2700.98	2441.26	2573.72	5555.7	4216.21	3368.99
Awat2	8.78081	22.5521	15.0217	5.94447	5.0421	0
Shisa5	2773.86	1775.04	1730	7089.37	4353.35	4961.92
Slc35f2	286.254	404.998	394.737	966.57	438.663	576.489
Cenpq	206.349	308.212	280.405	45.1779	135.128	32.5088
Rbm19	351.232	412.515	376.377	153.367	197.65	62.8503
Gps2	622.56	454.8	497.385	323.379	345.888	313.168
Phgr1	911.448	1348.43	1677.42	4495.2	2628.95	4015.92
Zhx3	239.716	235.857	267.887	117.7	141.179	122.45
Krt23	100.101	124.036	148.548	535.002	221.852	300.164
H2-Q7	121.175	63.8975	56.7486	310.301	352.947	37.9269
Slc39a4	3788.92	3769.95	3415.77	20638	8617.96	21547.9
Nudt6	97.467	36.6471	25.0362	8.32225	24.2021	10.8363
Dnmt1	3257.68	3366.84	3379.05	807.258	1492.46	524.475
Acaa1a	1080.04	1331.51	1325.25	2151.9	2280.04	2214.93
Smim11	206.349	174.779	212.807	67.7669	83.6989	134.37
Snhg12	229.179	208.607	214.476	117.7	130.086	78.0211
Sorcs2	593.583	819.392	778.625	198.545	314.627	158.209
Pds5b	681.391	900.203	825.359	233.023	459.84	154.958
Prom1	5764.6	5498.95	5487.93	8434.01	12638.5	10890.4
Ipo9	1137.99	1306.14	1269.33	542.135	725.054	413.945
Gstt2	813.981	690.657	728.552	1832.08	1331.11	1397.88
Rnd3	663.829	689.717	604.206	2220.85	2114.66	1587.51
H60c	21.952	38.5265	26.7052	28.5334	84.7073	35.7597
Rnf31	587.436	440.705	442.306	1293.52	832.955	992.601
Ptp4a3	290.645	371.169	330.477	533.813	744.214	420.447
AA467197	2304.08	1834.23	1817.63	11916.3	5461.61	9590.09
Bsg	15633.4	12067.2	10944.1	49947.8	31538.3	29528.8
2010103J01Rik	3.51232	3.75868	4.17269	22.589	19.16	23.8398
Hirip3	723.539	790.262	777.79	86.7892	344.88	43.345
Pqlc3	531.239	406.877	455.658	1704.87	1137.5	936.253
Aaas	606.754	727.304	768.61	209.245	437.654	227.561
Cdkl5	68.4903	139.071	141.037	53.5002	56.4715	53.0977
Hus1	285.376	331.703	361.355	185.467	159.33	115.948
Myo19	1348.73	941.549	1116.61	2576.33	1402.71	2271.28
Scml2	4.39041	9.3967	10.849	1.18889	1.00842	0
Trp53	1335.56	1891.55	1973.68	822.714	877.326	854.981
Gins4	423.235	341.1	322.966	141.478	218.827	152.791
Tnfsf13os	16.6835	29.1298	20.8635	72.5225	41.3452	69.3521
Clic1	3504.42	3609.27	3559.31	6479.47	6431.71	5448.47
Zfp449	5.26849	13.1554	7.51085	1.18889	1.00842	1.08363
2810408I11Rik	14.9274	24.4314	20.0289	4.75557	5.0421	8.66901
B230118H07Rik	76.3931	77.9926	87.6266	23.7779	46.3873	30.3415
Gm48796	7.02465	12.2157	4.17269	0	0	1.08363
Aph1b	153.664	187.934	193.613	343.59	191.6	320.753
Adcy1	19.3178	6.57769	4.17269	17.8334	37.3116	19.5053
Wnt2b	17.5616	12.2157	10.849	8.32225	7.05894	3.25088
Nexn	14.9274	17.8537	20.0289	4.75557	6.05052	3.25088
Epgn	4.39041	5.63802	5.00723	65.3891	11.0926	27.0906
Gm44658	2.63424	2.81901	1.66908	39.2335	6.05052	21.6725
Lgals12	477.676	668.105	745.243	228.267	274.29	68.2684
Stxbp1	191.422	363.652	363.024	477.935	480.008	805.134
Samd9l	1950.22	1059.01	1089.91	2093.64	3508.29	1846.5
Rexo2	742.857	752.675	758.596	277.012	409.419	237.314
Inf2	730.564	545.008	582.508	1802.36	1306.91	1656.86
Aplp1	365.282	191.693	181.929	764.458	785.56	789.963
Cenpp	68.4903	125.916	159.397	27.3445	41.3452	5.41813
Uchl5	750.759	738.58	776.121	347.157	507.235	304.499
Ubxn8	345.964	474.533	419.773	162.878	292.442	260.07
Gm49958	12.2931	6.57769	10.849	1.18889	3.02526	7.58538
Dlg4	25.4644	6.57769	5.84177	21.4001	26.2189	32.5088
mt-Nd2	36875.9	38243.6	35222.5	28395.5	20228.9	23286
Celsr2	380.209	266.866	272.06	145.045	157.314	99.6936
Rab23	187.909	234.917	218.649	63.0113	118.994	47.6795
Tmem182	166.835	126.855	131.857	8.32225	53.4463	2.16725
C130036L24Rik	33.3671	28.1901	24.2016	14.2667	13.1095	1.08363
Parp1	1448.83	1669.79	1644.88	535.002	800.686	309.917
Bmi1	658.561	679.381	618.393	192.601	361.015	270.906
Ifih1	616.413	651.191	648.437	1739.35	1474.31	1538.75
Gm14207	30.7328	23.4917	29.2089	41.6113	64.5389	44.4287
Ncoa5	972.036	860.737	808.668	334.079	479	302.332
Spg20	289.767	215.184	229.498	562.346	511.269	412.861
Med12l	13.1712	9.3967	14.1872	2.37779	1.00842	0
Mex3a	234.448	212.365	211.973	57.0669	127.061	34.676
Tent5c	184.397	508.361	524.925	118.889	83.6989	28.1743
H6pd	364.404	446.343	385.557	739.491	544.547	374.935
Steap4	324.89	235.857	194.448	4262.18	1967.43	4044.09
Chek2	432.894	567.56	585.846	126.023	308.577	114.864
Acacb	760.418	207.667	183.599	632.491	1471.29	352.178
Tctn2	177.372	173.839	134.361	48.7446	109.918	46.5959
Cnot4	509.287	494.266	463.169	297.223	259.164	250.318
Foxp1	1349.61	2208.22	2315.01	860.759	969.092	1021.86
Eml2	605.876	416.274	395.571	1099.73	1319.01	716.277
Tmc5	565.484	536.551	500.723	1389.82	917.663	1701.29
Dmbt1	45607.5	17712.8	15454.8	174743	73269.8	216261
Lrrc8e	260.79	274.384	230.333	852.436	528.412	674.015
Dusp4	914.082	805.297	722.71	4429.82	2432.31	2549.77
Naf1	311.719	523.396	542.45	215.19	218.827	95.3591
Haus8	237.96	379.626	351.341	59.4447	142.187	63.9339
Zfp882	24.5863	18.7934	11.6835	1.18889	6.05052	3.25088
Emc8	741.1	676.562	635.918	267.501	453.789	227.561
Gm19541	1.75616	11.276	12.5181	1.18889	0	0
Cck	104.492	102.424	68.4322	259.179	345.888	164.711
Derl3	11.4151	6.57769	0.834539	0	0	2.16725
Rxylt1	367.038	490.508	499.054	280.579	336.812	249.234
Etaa1	284.498	411.575	464.838	105.811	218.827	89.9409
Cxcl16	351.232	455.74	499.889	860.759	748.248	753.12
Rhbdf2	675.244	569.44	588.35	1319.67	974.134	986.1
Gm4211	2.63424	0.93967	4.17269	5.94447	13.1095	13.0035
Usp54	172.104	187.934	196.951	71.3336	85.7157	67.1848
Arhgef3	366.16	385.265	385.557	820.336	510.261	628.503
Osmr	2.63424	5.63802	5.84177	32.1001	4.03368	15.1708
Cplane1	199.324	172.899	218.649	51.1224	81.6821	58.5158
Zbed4	355.623	424.731	433.96	255.612	171.431	266.572
Sco2	143.127	58.2595	68.4322	30.9112	44.3705	31.4252
Mrpl40	466.261	430.369	406.42	212.812	292.442	196.136
A630089N07Rik	79.9054	82.6909	95.1374	17.8334	49.4126	11.9199
Nme4	153.664	89.2686	93.4683	34.4779	73.6147	21.6725
Pfdn6	437.284	281.901	218.649	127.212	227.903	113.781
H2-Q4	252.887	269.685	321.297	594.447	562.699	542.897
Rfx2	54.441	34.7678	21.698	10.7	16.1347	6.50176
Ror1	6.14657	54.5008	40.8924	3.56668	1.00842	11.9199
Zzz3	1113.41	1365.34	1408.7	684.802	934.806	690.27
Flvcr1	249.375	393.722	378.881	154.556	191.6	120.282
Mcm9	237.96	268.745	254.534	97.4892	152.271	127.868
Cps1	109.76	116.519	155.224	73.7114	13.1095	14.0871
Ptma	31347.5	18880.8	17449.4	5084.9	12137.3	2482.59
Rpusd2	201.081	234.917	216.98	96.3003	114.96	71.5193
Fabp5	473.286	160.683	115.166	639.624	1756.67	101.861
D3Ertd751e	158.933	226.46	186.102	53.5002	85.7157	81.2719
Sv2a	1.75616	2.81901	3.33815	14.2667	8.06736	6.50176
Gm43328	12.2931	36.6471	14.1872	43.989	49.4126	59.5994
F3	2933.67	3362.14	3763.77	12690.2	12051.6	7215.86
Casp8ap2	545.288	799.659	823.69	203.301	376.141	221.06
Orc1	190.544	425.67	381.384	53.5002	122.019	24.9234
Cep85	1207.36	2437.5	3202.12	5657.94	3696.87	2162.92
9430015G10Rik	408.308	405.937	424.78	166.445	268.24	111.613
Cad	2453.36	2807.73	2904.19	858.381	1103.21	257.903
Arhgap24	64.978	90.2083	72.6049	2.37779	27.2274	7.58538
Fgfrl1	245.863	275.323	250.362	539.757	471.941	320.753
Prkcg	49.1725	41.3455	31.7125	319.812	136.137	122.45
Syne4	28.0986	24.4314	30.0434	68.9558	57.48	50.9304
Trim34a	64.978	62.0182	34.2161	200.923	125.044	125.701
Smim38	6.14657	1.87934	1.66908	32.1001	14.1179	44.4287
Slc26a6	41.2698	47.9231	53.4105	5.94447	21.1768	7.58538
Gm33677	13.1712	10.3364	4.17269	30.9112	40.3368	24.9234
Mettl1	328.402	407.817	342.995	145.045	198.659	58.5158
Rps6kl1	13.1712	47.9231	31.7125	99.867	55.4631	82.3556
Ahsa1	1956.36	1833.3	1674.92	739.491	1140.52	626.336
Cdc42ep2	436.406	222.702	185.268	756.136	645.389	784.545
Med22	1040.53	1181.16	1048.18	448.213	721.021	524.475
Tsku	358.257	375.868	358.017	1438.56	614.128	1150.81
D430020J02Rik	100.979	158.804	121.843	61.8224	66.5557	35.7597
Uqcc3	282.742	206.727	175.253	77.278	106.893	99.6936
Pkia	36.8794	105.243	127.684	23.7779	25.2105	5.41813
Stag1	921.985	1261.04	1265.16	407.79	691.776	360.847
Ccl6	123.809	1183.98	1131.63	53.5002	72.6063	185.3
Gm9530	9.65889	12.2157	14.1872	66.578	24.2021	124.617
Fktn	468.017	668.105	647.602	133.156	326.728	158.209
Fam133b	365.282	371.169	453.989	221.134	297.484	204.805
Cactin	1038.77	746.098	723.545	344.779	468.916	371.684
Cep290	224.789	420.972	356.348	123.645	165.381	151.708
Slc16a11	91.3204	66.7165	80.9503	190.223	115.968	102.944
Gsdmd	978.182	1463.07	1437.08	4251.48	3031.31	5056.2
Uhrf1	1967.78	2284.34	2247.41	495.768	885.393	143.039
Tsr2	244.985	251.831	229.498	76.0892	99.8336	17.338
Ro60	398.649	591.052	549.961	187.845	308.577	140.871
Zfp266	697.196	974.437	891.287	460.102	552.614	472.461
Gm9926	619.925	479.231	508.234	1901.04	1231.28	1195.24
Asb1	165.079	176.658	161.066	54.6891	101.85	71.5193
Sdad1	759.54	926.514	864.582	385.201	606.061	304.499
Bckdha	129.956	74.2339	64.2595	22.589	39.3284	69.3521
Bbs9	87.8081	87.3893	66.7631	21.4001	41.3452	16.2544
Dap	964.133	1434.88	1461.28	4347.78	1998.69	2667.89
Dtymk	957.108	924.635	986.425	191.412	506.227	122.45
Nenf	131.712	126.855	120.174	325.757	243.029	288.244
Proser2	398.649	362.712	357.183	1074.76	745.223	716.277
Accs	98.3451	93.967	121.843	36.8557	52.4379	17.338
Iqcd	9.65889	19.7331	10.849	4.75557	3.02526	6.50176
Lsm5	280.108	329.824	248.693	79.6558	163.364	41.1778
Rhno1	542.654	556.284	572.494	319.812	379.166	283.91
Trim12a	62.3438	62.9579	40.0579	290.09	180.507	333.757
Mak16	195.812	341.1	292.089	93.9225	154.288	50.9304
Hmox1	291.523	336.402	324.636	1157.98	476.983	398.774
Tmem184c	214.252	279.082	306.276	42.8001	86.7242	76.9374
Etv4	772.711	982.894	1007.29	348.346	496.143	159.293
Scel	50.0506	68.5959	81.7848	16.6445	19.16	32.5088
Zfp213	180.885	205.788	188.606	49.9335	113.952	66.1012
Mrps34	705.099	213.305	221.153	134.345	207.735	170.129
Nlrc5	1.75616	7.51736	5.84177	26.1556	15.1263	4.3345
Lin9	250.253	451.981	383.888	121.267	182.524	87.7737
Slc25a13	989.597	1152.97	1094.91	2477.65	1698.18	1754.39
Anapc15	59.7095	57.3198	50.0723	7.13336	41.3452	18.4216
Zfp963	60.5876	90.2083	76.7776	40.4224	50.421	46.5959
Gm50105	34.2452	44.1645	52.5759	23.7779	20.1684	32.5088
Ftl1-ps1	14.9274	31.0091	33.3815	242.534	60.5052	15.1708
Gm14137	204.593	154.106	141.872	833.414	605.052	749.869
Taf6	415.332	326.065	307.945	216.379	256.139	188.551
Dna2	437.284	480.171	499.889	41.6113	204.709	19.5053
Castor1	23.7082	25.3711	35.8852	76.0892	40.3368	45.5123
Igsf11	38.6356	66.7165	45.8996	17.8334	16.1347	6.50176
Gm31084	95.7108	69.5355	90.9647	489.824	224.878	615.499
Itm2c	581.29	640.855	635.084	1297.08	1114.3	1349.11
Cdr2	151.03	226.46	206.131	49.9335	96.8084	26.007
Eftud2	2612.29	2887.6	2646.32	739.491	1552.97	533.144
Ubqln4	1919.49	1690.47	1689.11	960.626	1188.93	1085.79
Srrt	2888.01	2860.35	2819.07	1035.53	1731.46	804.05
Trip6	113.272	178.537	130.188	65.3891	81.6821	89.9409
Mylk	247.619	87.3893	80.1157	215.19	293.45	321.837
Aimp2	407.43	327.005	343.83	150.989	207.735	84.5228
Spc24	496.994	376.807	390.564	95.1114	188.575	31.4252
Mcm4	1188.92	2196.95	2023.76	145.045	765.391	98.61
Fbxo48	63.2218	84.5703	60.9213	1.18889	27.2274	5.41813
Gm37233	56.1972	74.2339	53.4105	2.37779	15.1263	13.0035
Ndc1	1130.97	1582.4	1458.77	215.19	672.616	112.697
Eif2b1	1867.68	2062.57	2083.01	751.38	1171.78	473.545
1110019D14Rik	66.7342	70.4752	70.9358	20.2112	43.3621	31.4252
Rfwd3	1620.94	1973.31	1956.99	1064.06	1168.76	976.347
Rpa1	1424.25	1892.49	1708.3	518.357	932.789	407.443
Lgals2	18.4397	11.276	27.5398	14.2667	5.0421	3.25088
Pitpnm1	901.789	582.595	640.091	1602.63	1272.63	1498.65
Zfp111	184.397	289.418	287.916	83.2225	131.095	62.8503
Cenpu	158.933	141.89	147.713	28.5334	91.7663	17.338
Dhx9	4544.95	4999.04	5164.13	1448.07	3133.16	1222.33
B4galt1	1371.56	1137	1110.77	5498.63	3094.84	5248
Eva1b	13.1712	15.0347	6.67631	34.4779	29.2442	22.7561
Snrnp40	966.767	883.289	818.682	370.935	614.128	320.753
Ppat	765.687	1102.23	1079.06	357.857	481.017	165.795
6330403L08Rik	434.65	279.082	238.678	653.891	914.637	248.15
Tnfrsf1a	1196.82	1005.45	988.928	2149.52	1698.18	1705.63
Tmem132a	224.789	115.579	121.008	21.4001	64.5389	15.1708
Ticrr	528.605	578.836	580.839	99.867	204.709	29.2579
Pa2g4	3905.7	4412.69	4221.93	1949.78	2346.59	1174.65
Tmem117	342.452	212.365	206.131	53.5002	153.28	47.6795
Bclaf3	124.688	200.15	201.124	60.6335	132.103	96.4427
Stmn1	2491.12	2209.16	2170.64	216.379	1000.35	108.363
Rrm1	2595.61	4407.05	3969.07	820.336	1886.75	598.161
Wwc2	208.105	460.438	453.989	252.045	155.297	167.962
Wdr46	816.615	611.725	554.134	214.001	398.326	132.202
Gm12320	24.5863	55.4405	58.4177	2.37779	20.1684	7.58538
Ttc21b	444.309	487.688	485.702	123.645	207.735	65.0176
Il17c	1.75616	2.81901	0	3.56668	4.03368	4.3345
Plcxd3	2.63424	7.51736	3.33815	1.18889	0	0
E2f8	759.54	712.27	849.56	185.467	346.897	31.4252
Chst15	148.396	147.528	148.548	732.358	314.627	555.9
Zfp318	453.09	445.403	451.485	159.312	273.282	200.471
Fmr1	1615.67	1881.22	1949.48	825.092	1254.48	883.155
Ppil3	100.979	162.563	162.735	40.4224	90.7578	46.5959
Oxct2b	17.5616	9.3967	10.849	110.567	48.4042	61.7667
Sbk3	0.878081	0.93967	0.834539	13.0778	3.02526	9.75263
Fadd	345.964	348.617	348.837	155.745	235.97	141.955
Rhou	244.985	396.541	332.146	1393.38	716.987	1190.9
Xrcc5	534.751	754.555	724.38	141.478	337.821	126.784
Rhov	20.1959	27.2504	8.34539	73.7114	64.5389	96.4427
Acap3	319.622	257.469	300.434	85.6003	155.297	160.377
Mtfr2	101.857	120.278	172.75	22.589	56.4715	4.3345
Utp20	1497.13	2528.65	2394.29	576.613	1278.68	625.252
Ccdc137	500.506	457.619	442.306	191.412	289.417	127.868
Nxf1	2420.87	2169.7	2305	1087.84	1681.04	1266.76
Lrfn3	198.446	121.217	130.188	1155.6	402.36	428.032
Inpp5a	939.547	1007.33	1120.79	3239.73	2144.91	1867.09
Tmem107	141.371	178.537	135.195	38.0446	127.061	52.014
Mocos	107.126	89.2686	70.1012	388.768	132.103	345.677
Prpf19	2674.64	2918.61	2887.5	850.059	1693.14	506.053
Zfp280c	236.204	394.661	383.888	200.923	156.305	124.617
Hmgb3	1072.14	893.626	836.208	263.934	518.328	166.878
Ptpn4	518.946	812.814	761.934	325.757	411.436	255.736
Mcm5	2296.18	2600.07	2234.06	149.801	938.839	49.8468
Trim65	281.864	270.625	263.714	66.578	176.474	97.5263
Mars2	605.876	706.632	719.372	285.334	442.697	268.739
Fam72a	47.4164	39.4661	39.2233	3.56668	11.0926	0
Snrpe	798.176	753.615	766.107	422.057	543.539	400.942
P2rx3	14.0493	10.3364	18.3599	4.75557	6.05052	4.3345
Lancl2	326.646	412.515	359.686	97.4892	228.911	97.5263
Klhdc8b	77.2711	51.6818	42.5615	93.9225	135.128	96.4427
Cbx1	1528.74	1274.19	1282.69	709.769	930.772	649.092
Pxdc1	24.5863	22.5521	15.0217	76.0892	116.977	98.61
AC106834.1	12.2931	2.81901	0.834539	8.32225	29.2442	20.5889
Zmynd19	610.266	750.796	687.66	216.379	392.276	126.784
Zfp422	781.492	730.123	760.265	309.112	449.756	231.896
Sufu	390.746	285.66	294.592	149.801	187.566	139.788
Siah1b	154.542	158.804	179.426	48.7446	94.7915	33.5924
Dkc1	1154.68	1268.55	1292.7	209.245	666.566	113.781
Gba2	232.692	193.572	244.52	77.278	120.002	78.0211
AI506816	6381.89	6284.51	5952.76	1880.83	3224.93	960.093
Wtip	283.62	179.477	185.268	913.07	511.269	228.645
Tap2	70.2465	83.6306	77.6121	143.856	152.271	135.453
Foxa2	607.632	645.553	613.386	285.334	267.231	166.878
Stat1	625.194	635.217	711.027	1224.56	1655.83	550.482
AI838599	2.63424	5.63802	0.834539	14.2667	9.07578	14.0871
Btbd8	306.45	367.411	337.988	1708.44	490.092	820.305
Gja1	12.2931	580.716	478.191	73.7114	4.03368	73.6866
Psmc3ip	110.638	90.2083	69.2667	11.8889	37.3116	7.58538
B230317F23Rik	5.26849	5.63802	5.00723	3.56668	0	1.08363
Gm15337	7.90273	0	4.17269	32.1001	14.1179	26.007
Pask	192.3	247.133	221.987	109.378	160.339	94.2755
Gm44949	10.537	8.45703	7.51085	49.9335	23.1937	24.9234
Tfb2m	554.069	497.085	512.407	253.234	354.964	228.645
Itga8	4.39041	46.9835	47.5687	0	2.01684	5.41813
Mms22l	443.431	636.156	627.573	90.3559	279.332	68.2684
Brip1	250.253	392.782	393.902	59.4447	181.516	88.8573
Fbxo45	365.282	556.284	535.774	215.19	297.484	256.819
P2rx2	21.0739	9.3967	15.0217	1.18889	7.05894	0
Btc	321.378	303.513	333.815	1073.57	1365.4	532.06
Hoxa6	97.467	66.7165	90.1302	64.2002	28.2358	31.4252
Grina	983.451	760.193	762.768	2902.09	1751.63	2794.67
Spry3	9.65889	9.3967	13.3526	21.4001	25.2105	17.338
Arpp19	1414.59	1280.77	1116.61	753.758	1037.66	698.939
Pde4c	22.8301	10.3364	2.50362	190.223	42.3537	53.0977
Ankrd26	188.787	397.48	428.118	74.9003	148.238	88.8573
Gm2245	10.537	5.63802	5.00723	1.18889	2.01684	0
Chrac1	382.843	343.919	398.075	206.867	277.316	158.209
Zbed5	9.65889	8.45703	10.849	4.75557	1.00842	2.16725
Abitram	463.627	449.162	500.723	214.001	285.383	125.701
Aoc2	129.956	108.062	118.504	325.757	155.297	189.635
Mthfd1	2213.64	2737.26	2597.08	914.259	1343.22	474.628
Tubb2a	262.546	140.95	155.224	324.568	432.612	164.711
Dnph1	232.692	207.667	172.75	28.5334	117.985	22.7561
AW554918	130.834	167.261	196.117	68.9558	92.7747	45.5123
Lmnb1	2436.68	2523.01	2417.66	489.824	1321.03	282.826
Gstp2	539.142	885.169	814.51	3746.2	1492.46	1709.96
Osgep	307.328	394.661	352.175	181.901	270.257	162.544
Alg8	637.487	996.05	874.597	173.578	415.469	70.4357
Cd55	490.847	667.165	754.423	1719.14	1140.52	1305.77
Cby1	251.131	201.089	189.44	108.189	125.044	150.624
Syp	14.0493	13.1554	10.0145	20.2112	21.1768	18.4216
Nucks1	2744	3467.38	3711.19	1338.69	1990.62	903.744
Ppih	350.354	332.643	304.607	149.801	207.735	130.035
Fanca	633.975	684.079	807.833	111.756	311.602	33.5924
Epm2a	21.0739	13.1554	17.5253	22.589	34.2863	31.4252
Polr3b	520.702	774.288	660.12	224.701	421.52	241.649
Gm20456	2.63424	0	0	4.75557	5.0421	9.75263
Axin2	820.128	613.604	620.062	212.812	339.838	132.202
6720427I07Rik	49.1725	38.5265	40.8924	112.945	90.7578	87.7737
Rnaseh2b	408.308	377.747	408.924	137.912	258.156	97.5263
C9	1.75616	13.1554	11.6835	1.18889	4.03368	1.08363
A330009N23Rik	20.1959	1.87934	3.33815	40.4224	15.1263	24.9234
Stk26	8.78081	179.477	181.929	36.8557	8.06736	34.676
B430010I23Rik	1.75616	1.87934	1.66908	20.2112	7.05894	10.8363
ETV3L	1.75616	0	4.17269	13.0778	11.0926	19.5053
Ddx58	327.524	339.221	327.139	638.436	974.134	446.454
Palm3	8.78081	3.75868	5.00723	3.56668	0	0
Prps1l3	551.435	814.694	781.963	355.479	409.419	262.237
Espn	617.291	186.994	171.08	1631.16	939.848	1349.11
Zfp566	37.7575	45.1041	30.8779	4.75557	20.1684	8.66901
Gm20470	0	0.93967	0	5.94447	1.00842	10.8363
Ptprr	430.26	350.497	424.78	876.214	997.328	1286.26
1700056N10Rik	4.39041	3.75868	3.33815	13.0778	16.1347	6.50176
Tmem37	8.78081	71.4149	61.7559	341.212	72.6063	369.516
Tiparp	458.358	416.274	378.881	1427.86	879.343	923.249
Atp8b2	38.6356	48.8628	35.0506	23.7779	28.2358	8.66901
Pcnt	882.472	1121.03	1089.91	501.713	522.362	719.528
Tc2n	704.221	1205.6	1329.42	2453.88	2280.04	2297.29
Gm9920	17.5616	24.4314	38.3888	5.94447	8.06736	17.338
Kif20a	847.348	913.359	933.014	156.934	398.326	48.7632
Xlr3a	56.1972	83.6306	60.9213	222.323	82.6905	122.45
Cmss1	164.201	191.693	152.721	23.7779	71.5979	22.7561
A2ml1	10.537	10.3364	13.3526	22.589	16.1347	35.7597
Myb	986.085	1416.08	1352.79	400.657	692.785	283.91
Sap18	1656.94	1209.35	1265.16	846.492	1044.72	847.395
Fam3b	807.835	541.25	497.385	1172.25	1748.6	1922.35
Rrp12	749.881	778.046	834.539	253.234	411.436	161.46
Sema6d	1237.22	517.758	527.428	1625.22	1292.8	1566.92
H2-T23	1522.59	1033.64	1001.45	3760.47	3060.56	3870.71
Dctd	314.353	319.488	268.721	72.5225	173.448	21.6725
Kbtbd7	247.619	233.038	250.362	108.189	166.389	139.788
Gm609	175.616	190.753	216.98	58.2558	113.952	46.5959
Emp2	1327.66	2338.84	2339.21	5378.55	3567.79	2573.61
Usp49	794.663	798.719	812.841	278.201	483.033	403.109
Tmem51os1	31.6109	16.9141	11.6835	124.834	82.6905	62.8503
Mrpl20	573.387	535.612	545.788	246.101	411.436	308.833
Gpat3	187.909	65.7769	70.9358	318.623	355.972	274.157
Ptprh	826.274	361.773	399.744	2636.96	1904.91	3625.81
Ubfd1	977.304	1072.16	1009.79	458.913	686.734	471.377
Dcakd	747.247	588.233	614.22	246.101	378.158	185.3
Zfp229	57.0753	73.2942	76.7776	17.8334	23.1937	17.338
Nubp2	698.953	582.595	562.479	342.401	426.562	269.823
Mcm10	683.147	874.832	755.258	249.668	422.528	159.293
Nop58	1610.4	2294.67	2331.7	637.247	1227.25	357.597
Bcl2	219.52	237.736	215.311	32.1001	100.842	28.1743
Tmem81	64.0999	77.0529	91.7993	174.767	123.027	145.206
Exo1	300.304	458.559	433.96	27.3445	159.33	17.338
Nup214	1211.75	1106.93	1147.49	614.658	585.892	506.053
Pacsin3	139.615	95.8463	90.9647	257.99	212.777	174.464
Sigmar1	2240.86	1627.51	1619.84	989.159	1277.67	908.078
Gm12408	7.90273	2.81901	3.33815	20.2112	30.2526	33.5924
Pole3	860.52	853.22	852.064	317.434	523.37	235.147
Hspg2	684.903	390.903	436.464	2431.29	895.477	1551.75
Ncf1	0.878081	0.93967	0.834539	11.8889	6.05052	20.5889
Chst12	4.39041	19.7331	10.0145	0	1.00842	0
Gm15884	28.0986	21.6124	33.3815	47.5557	43.3621	61.7667
Mki67	8995.06	11530.7	11716.1	2059.16	4614.53	509.304
Lrp2bp	49.1725	16.9141	14.1872	104.623	50.421	52.014
Cep126	65.8561	89.2686	84.2884	8.32225	36.3031	6.50176
Stx11	3.51232	5.63802	12.5181	20.2112	38.32	8.66901
Abracl	643.633	630.518	476.522	322.19	483.033	313.168
Ikbip	100.101	201.089	182.764	79.6558	79.6652	79.1047
Dhx33	826.274	883.289	954.712	343.59	526.395	241.649
Slc35d2	89.5643	56.3802	47.5687	99.867	122.019	158.209
Fam169a	12.2931	25.3711	17.5253	5.94447	5.0421	0
Gtse1	667.342	809.055	901.302	178.334	340.846	54.1813
Gart	1381.22	1633.15	1479.64	492.202	837.997	289.328
Pot1b	135.224	175.718	217.815	54.6891	93.7831	46.5959
Fen1	28.9767	4.69835	5.00723	1.18889	0	3.25088
Mcm3	1712.26	2229.84	2038.78	145.045	901.528	46.5959
Prim2	307.328	363.652	361.355	120.078	191.6	122.45
Dnlz	319.622	334.522	373.873	148.612	226.895	112.697
Nanp	5.26849	11.276	5.84177	1.18889	0	0
Eps8l3	2666.73	2205.4	2330.87	8342.46	5331.52	8073.01
Dvl1	1437.42	1164.25	1166.69	2749.91	1929.11	1989.54
Zfp12	266.059	281.901	253.7	118.889	170.423	143.039
U2af2	4037.42	2912.04	3031.04	1627.59	2287.1	1640.61
Haus4	372.306	542.189	516.579	74.9003	224.878	44.4287
Zfp947	48.2945	60.1389	79.2812	40.4224	35.2947	35.7597
Pdgfrb	216.008	114.64	121.008	1093.78	165.381	589.492
Entpd7	362.648	419.093	436.464	200.923	241.012	200.471
Zfp429	75.515	101.484	98.4756	46.3668	54.4547	59.5994
Mad1l1	471.53	417.213	445.644	92.7337	218.827	80.1883
Pole	707.733	959.403	980.583	63.0113	375.132	20.5889
Tgfbr3l	186.153	99.605	127.684	573.046	313.619	560.235
Msh2	827.152	1062.77	1028.99	243.723	555.64	187.467
Fam122a	304.694	175.718	198.62	127.212	153.28	117.032
Nudt15	48.2945	67.6562	55.0796	35.6668	28.2358	16.2544
Ncl	11701.3	14710.5	13253.3	4266.94	8265.01	2456.58
Mroh7	2.63424	2.81901	2.50362	8.32225	6.05052	29.2579
Myadm	2757.17	2793.64	2824.08	8873.9	4737.56	2971.3
Cbx5	3298.95	4096.96	3883.94	1280.44	2342.56	1621.1
BC065397	13.1712	25.3711	20.8635	1.18889	3.02526	7.58538
Prdm16	267.815	278.142	262.88	87.9781	110.926	45.5123
Mybl1	68.4903	195.451	164.404	26.1556	57.48	14.0871
Rbp7	12.2931	9.3967	5.84177	1.18889	1.00842	1.08363
Cherp	1650.79	1156.73	1255.98	919.014	742.197	709.775
Zfp367	460.115	671.864	706.854	174.767	308.577	107.279
Gemin6	222.155	241.495	231.167	45.1779	110.926	24.9234
Ranbp1	2149.54	2070.09	2007.07	480.313	1187.92	268.739
Hspe1	1981.83	1442.39	1345.28	858.381	1165.73	581.907
Uros	272.205	292.237	268.721	108.189	213.785	159.293
Mindy2	540.02	445.403	433.96	1067.63	1048.76	1081.46
Elfn2	33.3671	32.8884	24.2016	156.934	49.4126	180.966
Eef1akmt4	100.101	147.528	154.39	40.4224	83.6989	37.9269
Lgals1	27.2205	28.1901	23.3671	9.51114	7.05894	5.41813
Cep250	484.701	515.879	479.025	243.723	306.56	223.227
Zfp326	682.269	699.114	651.775	391.146	541.522	363.015
Mkks	136.103	196.391	200.289	53.5002	109.918	55.2649
Ube2cbp	87.8081	107.122	116.835	7.13336	47.3958	8.66901
Iqce	208.105	136.252	135.195	13.0778	61.5136	53.0977
Emp3	14.9274	22.5521	29.2089	7.13336	9.07578	4.3345
Itga1	87.8081	143.769	156.893	54.6891	47.3958	54.1813
Cpa2	21.0739	86.4496	85.1229	3.56668	14.1179	6.50176
Ppp1r1b	7357.44	5266.85	4750.19	3550.03	3375.18	3875.05
Gm16741	1.75616	0.93967	2.50362	19.0223	4.03368	7.58538
Exo5	253.765	251.831	231.167	71.3336	164.373	95.3591
4933421O10Rik	82.5396	50.7422	65.094	38.0446	38.32	45.5123
Lmf2	1085.31	817.513	825.359	297.223	542.53	215.642
Jpt2	2022.22	2327.56	2278.29	827.47	1264.56	586.242
mt-Co2	4.39041	6.57769	4.17269	20.2112	20.1684	7.58538
Clp1	344.208	315.729	277.067	156.934	250.088	150.624
Sord	2504.29	2368.91	2143.1	4799.56	3395.35	7534.45
Rassf2	24.5863	7.51736	14.1872	57.0669	101.85	33.5924
Tyms	671.732	900.203	894.625	108.189	489.084	100.777
Smim14	1656.06	2009.01	2175.64	3035.24	3361.07	3688.66
Mad2l1	1185.41	1164.25	1230.94	252.045	629.254	94.2755
Inpp5j	1934.41	1268.55	1303.55	4874.46	2441.39	4343.17
Immp2l	93.0766	67.6562	60.0868	231.834	140.17	221.06
Slc16a8	15.8055	8.45703	5.84177	2.37779	2.01684	1.08363
Alg3	589.192	506.482	439.802	273.445	326.728	148.457
Itgb5	339.817	359.893	287.916	860.759	653.456	1011.02
Camk4	5.26849	31.9488	38.3888	1.18889	4.03368	2.16725
Ino80c	450.456	520.577	483.198	189.034	338.829	244.899
Sdcbp2	2236.47	1479.98	1503.84	6210.78	4617.56	5975.11
Snx21	210.739	176.658	142.706	400.657	245.046	441.036
Syde2	324.012	454.8	485.702	127.212	212.777	67.1848
Lig1	1808.85	2285.28	2109.71	269.879	1026.57	138.704
Gm33424	0.878081	0.93967	2.50362	7.13336	5.0421	5.41813
Imp4	1030.87	975.377	907.978	388.768	693.793	260.07
Stpg1	7.02465	15.9744	14.1872	70.1447	23.1937	75.8538
Alyref	937.791	1075.92	965.561	403.035	710.936	307.75
Trim40	209.861	159.744	144.375	656.269	650.431	871.235
Rhoq	422.357	663.407	594.192	1205.54	1124.39	551.566
Maml2	3.51232	17.8537	7.51085	20.2112	36.3031	42.2614
Pck1	194.056	273.444	258.707	366.179	631.271	1079.29
Echdc3	44.7821	35.7074	46.7342	57.0669	86.7242	73.6866
Cep135	204.593	311.97	353.844	137.912	179.499	137.62
Ehf	6630.39	10241.5	9920.16	4787.67	5570.51	3875.05
Mphosph9	496.994	522.456	481.529	77.278	249.08	31.4252
Zfp93	86.052	92.0876	80.1157	23.7779	42.3537	46.5959
Adam11	14.0493	8.45703	7.51085	0	3.02526	0
Hexim1	1308.34	1197.14	1160.01	563.535	916.654	572.154
Dscc1	78.1492	106.183	115.166	5.94447	58.4884	9.75263
Apol7a	46.5383	67.6562	65.9286	215.19	143.196	256.819
Dgcr8	610.266	704.752	675.976	266.312	396.309	183.133
Cep41	111.516	176.658	167.742	57.0669	101.85	43.345
Pdgfb	31.6109	49.8025	48.4032	142.667	68.5726	120.282
Vgf	11.4151	7.51736	5.00723	20.2112	30.2526	43.345
Zfp558	33.3671	47.9231	41.7269	9.51114	15.1263	7.58538
Pola1	553.191	1047.73	952.209	64.2002	391.267	26.007
H2-Q1	127.322	66.7165	41.7269	1179.38	368.073	1108.55
Arhgap26	257.278	286.599	342.161	533.813	374.124	678.35
Ahi1	23.7082	33.8281	24.2016	14.2667	10.0842	14.0871
Surf2	283.62	283.78	265.383	115.323	190.591	83.4392
Rgs4	5.26849	2.81901	2.50362	49.9335	32.2695	57.4322
Ddb2	186.153	123.097	199.455	85.6003	125.044	73.6866
Psip1	727.929	721.666	723.545	252.045	510.261	234.063
Cyb5rl	126.444	154.106	156.059	64.2002	84.7073	49.8468
Fbxl13	4.39041	4.69835	7.51085	1.18889	0	0
Zcchc8	1111.65	872.953	998.943	589.691	612.111	586.242
Zbtb45	345.086	359.893	390.564	109.378	197.65	78.0211
Ptbp1	4558.12	5492.37	5573.88	2292.19	3195.68	1883.34
Mafg	1294.29	1357.82	1407.03	2792.71	2215.5	2338.46
Egln3	5888.41	3717.33	3831.37	28116.1	12783.7	19972.3
Chaf1b	469.773	664.346	515.745	60.6335	262.189	10.8363
Hells	941.303	1572.07	1649.05	145.045	644.381	69.3521
Eif2s3x	2025.73	3597.99	3346.5	1312.54	1595.32	1135.64
Gem	14.9274	6.57769	5.84177	26.1556	39.3284	9.75263
Tceal1	3.51232	4.69835	5.84177	1.18889	2.01684	1.08363
Ddx27	1316.24	1237.54	1077.39	550.457	702.869	277.408
Heatr3	623.438	809.055	819.517	266.312	491.101	110.53
Bend3	317.865	357.074	368.032	137.912	193.617	125.701
Ppm1e	21.952	8.45703	12.5181	2.37779	4.03368	2.16725
Efr3b	22.8301	15.9744	8.34539	2.37779	8.06736	1.08363
Cep128	219.52	236.797	285.412	32.1001	112.943	18.4216
Gm4544	12.2931	14.095	13.3526	1.18889	5.0421	1.08363
Prpf31	715.636	722.606	708.523	250.856	453.789	147.373
Klk10	1.75616	7.51736	5.84177	0	0	0
Ccdc89	18.4397	27.2504	7.51085	3.56668	4.03368	3.25088
Haspin	352.111	382.446	368.032	236.59	190.591	149.54
Slc25a47	88.6862	66.7165	55.9141	46.3668	53.4463	44.4287
Cdca5	360.891	440.705	461.5	55.878	223.869	45.5123
Dtd1	237.082	276.263	219.484	91.5448	153.28	50.9304
Zfp61	108.004	90.2083	128.519	28.5334	81.6821	21.6725
Dazap1	2525.36	1827.66	1738.34	1157.98	1470.28	1202.82
Zfp667	134.346	39.4661	52.5759	116.512	291.434	70.4357
Smc1a	2607.02	3162.93	2803.22	1048.6	1976.5	847.395
Zmynd12	7.02465	9.3967	10.0145	42.8001	8.06736	24.9234
Hmcn1	29.8548	345.798	336.319	9.51114	6.05052	37.9269
Eef1aknmt	371.428	414.394	427.284	131.967	223.869	48.7632
C130083M11Rik	29.8548	32.8884	24.2016	8.32225	16.1347	22.7561
Thg1l	229.179	208.607	183.599	28.5334	127.061	36.8433
Slfn9	1351.37	2556.84	2319.18	161.689	889.427	49.8468
Rpusd1	158.055	162.563	165.239	80.8447	121.01	82.3556
Ttc32	138.737	111.821	130.188	40.4224	94.7915	74.7702
Zfp451	566.362	689.717	617.559	300.79	399.334	254.652
Casc4	142.249	244.314	269.556	15.4556	123.027	24.9234
Myh7b	11.4151	5.63802	2.50362	48.7446	21.1768	40.0942
Scgb2b7	7.02465	5.63802	2.50362	1.18889	1.00842	0
Kcnj11	5.26849	5.63802	5.00723	26.1556	23.1937	11.9199
Cyp2r1	21.952	20.6727	37.5542	1.18889	8.06736	0
1110004F10Rik	1410.2	1301.44	1210.92	707.391	992.286	644.757
Tnfrsf22	50.9287	142.83	105.152	35.6668	32.2695	19.5053
Ybey	70.2465	77.9926	80.9503	32.1001	42.3537	32.5088
Ovca2	61.4657	79.8719	95.9719	38.0446	49.4126	31.4252
Mtrr	319.622	413.455	385.557	235.401	244.038	150.624
G930009F23Rik	3.51232	3.75868	10.0145	11.8889	9.07578	18.4216
Polq	344.208	427.55	442.306	48.7446	187.566	8.66901
Egfl8	54.441	28.1901	15.0217	5.94447	22.1852	10.8363
Med14	1810.6	1997.74	1972.01	795.369	1264.56	713.026
Grin1	105.37	56.3802	61.7559	392.335	224.878	296.913
9130204K15Rik	37.7575	6.57769	5.00723	9.51114	95.7999	47.6795
Ass1	236.204	389.023	397.24	238.967	174.457	154.958
Ifi35	129.078	140.95	90.9647	253.234	291.434	186.384
Tmem171	1713.14	857.918	954.712	4045.8	1976.5	2639.71
Ndufaf2	187.031	186.055	152.721	99.867	116.977	101.861
Dut	714.758	1083.44	999.777	218.756	510.261	157.126
Zfp473	59.7095	65.7769	32.547	15.4556	41.3452	20.5889
Gm48768	59.7095	22.5521	46.7342	109.378	85.7157	55.2649
Sclt1	189.666	270.625	276.232	110.567	127.061	123.533
Fhdc1	550.557	349.557	360.521	1543.18	804.72	861.483
Ddx51	439.919	485.809	487.371	159.312	261.181	100.777
Gm20186	100.979	94.9066	103.483	272.257	131.095	101.861
Zfp94	28.9767	45.1041	58.4177	11.8889	15.1263	13.0035
Aen	759.54	819.392	729.387	476.746	498.16	260.07
Tubgcp2	428.504	436.007	469.011	142.667	271.265	141.955
Zdhhc2	277.474	774.288	768.61	149.801	251.097	106.195
Glipr1	10.537	26.3107	15.0217	3.56668	2.01684	5.41813
Gm14206	0	0	0.834539	3.56668	2.01684	14.0871
Gm8251	12.2931	13.1554	20.0289	0	2.01684	0
Nat10	1139.75	1195.26	1179.2	372.124	675.642	226.478
Crnkl1	525.093	662.467	625.069	248.479	433.621	340.259
P2ry1	919.351	740.46	744.409	1689.42	1866.59	919.998
Sf3a3	913.204	1023.3	980.583	291.279	697.827	258.987
9230114K14Rik	22.8301	31.0091	35.8852	2.37779	10.0842	16.2544
Mcm7	2682.54	2791.76	2827.42	325.757	1527.76	185.3
Ttyh3	1548.06	785.564	764.437	223.512	530.429	288.244
Tmem176b	1225.8	998.869	985.59	1715.57	2482.73	1123.72
Cd3eap	233.57	299.755	275.398	60.6335	141.179	30.3415
Adcy7	8.78081	18.7934	13.3526	2.37779	3.02526	3.25088
Cmtm8	31.6109	30.0694	38.3888	40.4224	121.01	92.1082
Mgat4c	3851.26	2431.86	2430.18	7638.64	6465.99	6816.01
Eml6	68.4903	46.0438	37.5542	22.589	18.1516	49.8468
1700020L24Rik	28.9767	12.2157	16.6908	30.9112	81.6821	9.75263
Eme1	180.007	155.045	191.944	22.589	68.5726	1.08363
B3gntl1	136.981	130.614	157.728	291.279	165.381	215.642
Serpina9	0	22.5521	5.00723	1.18889	0	1.08363
Tnfrsf12a	756.906	571.319	588.35	1935.52	1657.84	786.712
Grpel2	1548.06	1536.36	1446.26	3369.32	2282.06	2016.63
Slc1a1	24.5863	77.9926	107.655	429.19	58.4884	266.572
Rpp30	201.959	223.641	231.167	120.078	125.044	73.6866
Pnck	0.878081	3.75868	0	2.37779	4.03368	14.0871
Nudt18	174.738	110.881	119.339	222.323	231.937	230.812
Gm30541	0.878081	4.69835	0.834539	17.8334	8.06736	14.0871
Ints9	600.607	710.39	685.156	360.235	424.545	304.499
Galnt6os	21.952	13.1554	16.6908	41.6113	30.2526	37.9269
Cbx6	425.869	659.648	637.588	145.045	323.703	128.951
Pcna	3879.36	3886.47	3754.59	1879.64	2702.57	1379.46
Sspo	12.2931	24.4314	20.0289	171.201	23.1937	102.944
Cdk2	850.861	991.351	923	353.101	540.513	241.649
Tsr1	972.914	1169.89	1162.51	507.657	720.012	418.28
Pygl	14.0493	11.276	10.849	242.534	43.3621	78.0211
Prkdc	571.631	832.547	876.266	205.678	384.208	351.095
Mdc1	1221.41	1199.02	1119.95	463.668	669.591	354.346
H2-M3	42.1479	54.5008	50.9069	168.823	126.053	123.533
Tpgs2	141.371	168.201	191.944	23.7779	72.6063	17.338
Gm18336	0	0	0	0	7.05894	3.25088
Magoh	562.85	489.568	516.579	306.734	424.545	217.809
Dtl	621.681	875.772	789.474	118.889	349.922	48.7632
Mybl2	700.709	678.441	595.026	57.0669	358.998	58.5158
Ttf2	398.649	581.655	653.444	170.012	316.644	137.62
Polr2b	1673.62	2148.08	1972.01	954.681	1208.09	688.102
Gm43332	5.26849	4.69835	6.67631	0	0	3.25088
Tnip3	443.431	1354.06	1420.38	3734.31	2269.95	2283.2
Gipr	14.9274	15.0347	15.0217	30.9112	25.2105	19.5053
Pin1	552.313	532.793	452.32	252.045	328.745	227.561
A630052C17Rik	68.4903	53.5612	61.7559	32.1001	30.2526	4.3345
Brca1	492.604	712.27	761.099	122.456	351.939	75.8538
Birc5	1087.06	1164.25	1298.54	287.712	623.204	106.195
Ifi27l2b	2332.18	1326.81	1306.89	5141.96	4314.02	1539.83
Ncapg2	827.152	1670.73	1458.77	274.634	674.633	118.115
Drosha	1166.97	1050.55	946.367	526.68	719.004	604.663
Gml	7.02465	3.75868	5.84177	89.167	19.16	58.5158
9530082P21Rik	85.1739	85.5099	116.001	317.434	225.886	457.29
Hdgfl2	691.05	589.173	575.832	364.99	497.151	324.004
Bscl2	713.002	856.979	775.286	375.69	511.269	441.036
Tmem216	108.004	104.303	125.181	34.4779	68.5726	42.2614
Gm14634	5.26849	4.69835	1.66908	1.18889	0	1.08363
Rbm10	1666.6	1442.39	1381.16	691.936	896.486	759.622
Dach2	4.39041	8.45703	7.51085	0	1.00842	1.08363
Nt5dc2	157.177	113.7	141.872	48.7446	88.741	18.4216
Camk1d	1449.71	1928.2	1896.07	715.714	729.088	1123.72
Jade1	561.972	656.829	690.998	290.09	459.84	271.99
Irak2	328.402	257.469	265.383	1137.77	556.648	1193.07
P2ry2	223.033	230.219	208.635	469.613	335.804	587.325
Zfp281	267.815	249.012	242.016	154.556	154.288	86.6901
Gm12992	14.0493	18.7934	20.0289	67.7669	21.1768	36.8433
Fzd1	548.801	264.047	331.312	932.092	788.585	623.085
Lyzl4	7.02465	22.5521	11.6835	47.5557	22.1852	33.5924
Sf3b5	1254.78	1087.2	1079.06	695.502	802.703	366.266
Mfsd4b4	132.59	114.64	88.4611	14.2667	71.5979	20.5889
Mief2	177.372	129.674	114.332	297.223	249.08	270.906
E130309D02Rik	790.273	631.458	660.12	416.113	433.621	222.143
Nr2c2ap	22.8301	15.0347	20.0289	3.56668	3.02526	3.25088
Tfdp2	684.025	858.858	818.682	236.59	511.269	422.614
Mis12	492.604	685.019	678.48	321.001	411.436	215.642
Gfap	4.39041	3.75868	6.67631	0	1.00842	0
Trmt2a	750.759	794.021	798.654	304.357	524.379	239.481
Fam120c	168.592	176.658	199.455	13.0778	64.5389	33.5924
Gm14286	21.952	26.3107	22.5325	310.301	81.6821	212.391
Fam122b	334.549	280.961	342.995	156.934	223.869	134.37
Trim43c	8.78081	9.3967	9.17993	1.18889	4.03368	1.08363
Rhbdl1	136.981	76.1132	90.9647	369.746	191.6	258.987
Hat1	887.74	1070.28	957.216	488.635	607.069	251.401
Tspan1	11590.7	13442	13689.8	27619.2	19540.2	27101.5
Bcl2l12	130.834	69.5355	105.152	74.9003	60.5052	35.7597
Tmed1	230.935	189.813	191.109	58.2558	154.288	33.5924
Ppef1	10.537	37.5868	50.9069	5.94447	8.06736	2.16725
Camk2d	1714.01	2054.12	2125.57	4041.05	3076.69	4186.05
Mybbp1a	4766.22	4997.16	4850.34	1874.88	2639.04	758.538
Ttll10	203.715	82.6909	59.2522	498.146	282.358	535.311
Plppr2	53.5629	54.5008	45.0651	324.568	100.842	192.885
Swi5	1591.96	1375.68	1283.52	695.502	1112.29	849.563
Lrrc42	547.923	766.77	684.322	1729.84	1014.47	1441.22
Gm43031	64.0999	108.062	120.174	24.9668	57.48	41.1778
Rfc2	906.18	944.368	954.712	256.801	607.069	304.499
Fgf15	111.516	27.2504	42.5615	973.703	494.126	352.178
Gm4890	22.8301	16.9141	5.84177	1.18889	7.05894	4.3345
Pls1	5231.61	4846.82	4809.45	8393.58	8065.35	9775.39
Fbxo5	409.186	446.343	453.155	73.7114	255.13	34.676
Pdss1	1628.84	1056.19	1185.88	525.491	826.905	280.659
Pigb	291.523	300.694	332.146	145.045	180.507	144.122
Synj2	893.009	841.944	809.503	1828.52	1100.19	1714.3
Cdc45	341.574	522.456	470.68	42.8001	226.895	27.0906
Plin5	5.26849	1.87934	2.50362	14.2667	50.421	10.8363
Nphp4	8.78081	5.63802	14.1872	2.37779	0	3.25088
Gm15559	21.0739	23.4917	9.17993	7.13336	4.03368	2.16725
Rpf1	647.146	624.88	636.753	343.59	481.017	296.913
Habp4	298.548	271.565	292.089	79.6558	188.575	128.951
Dnah14	21.0739	23.4917	31.7125	7.13336	13.1095	3.25088
Grasp	327.524	191.693	176.922	1306.59	483.033	503.886
Dtx3l	224.789	470.774	533.27	758.514	648.414	893.991
Cep192	950.084	1168.95	1231.78	468.424	705.894	304.499
Cdc123	1376.83	1264.8	1375.32	706.202	939.848	825.723
Grin1os	16.6835	14.095	10.0145	45.1779	42.3537	53.0977
Lyar	813.103	755.494	658.451	189.034	441.688	84.5228
Tssc4	323.134	345.798	298.765	135.534	224.878	127.868
Prr22	4.39041	22.5521	17.5253	2.37779	5.0421	0
Dll1	107.126	150.347	158.562	52.3113	48.4042	54.1813
Cd37	2.63424	7.51736	3.33815	23.7779	5.0421	11.9199
4930481B07Rik	18.4397	20.6727	20.8635	29.7223	39.3284	43.345
Ces1f	747.247	312.91	276.232	6225.04	2153.99	3365.74
Il18rap	31.6109	63.8975	80.1157	2.37779	6.05052	15.1708
Gtf2h3	690.172	607.027	579.17	225.89	385.217	212.391
Zfp433	17.5616	24.4314	39.2233	14.2667	20.1684	9.75263
Nup85	1035.26	1312.72	1260.99	235.401	666.566	111.613
Capn6	118.541	19.7331	32.547	9.51114	32.2695	1.08363
Xkr4	8.78081	46.9835	53.4105	13.0778	6.05052	5.41813
Purg	21.0739	46.0438	32.547	5.94447	14.1179	18.4216
Wfikkn2	7.90273	1.87934	5.00723	4.75557	16.1347	15.1708
Cpq	176.494	310.091	312.117	621.791	498.16	753.12
Dtx4	658.561	765.831	728.552	254.423	431.604	228.645
Leng8	3009.18	2722.22	2895.01	7517.37	4416.88	7141.09
Fancb	104.492	202.029	219.484	19.0223	84.7073	11.9199
Raph1	1469.91	1361.58	1448.76	2714.24	2105.58	3082.92
Zfp335os	9.65889	15.0347	18.3599	5.94447	7.05894	5.41813
Usp1	1497.13	2078.55	2122.23	535.002	1222.21	520.14
Vipr2	9.65889	9.3967	6.67631	14.2667	24.2021	16.2544
Ppm1j	54.441	62.0182	83.4539	1040.28	306.56	909.162
Plekhn1	354.745	343.919	335.485	475.557	569.758	693.521
Gm26935	2.63424	5.63802	4.17269	22.589	3.02526	13.0035
Aatf	486.457	416.274	398.075	170.012	273.282	82.3556
Foxc1	2.63424	0	2.50362	16.6445	5.0421	13.0035
Kif12	490.847	316.669	348.003	36.8557	216.81	43.345
2810004N23Rik	705.977	675.622	631.746	279.39	363.031	172.297
Prr13	2808.98	2199.77	2290.81	5262.04	3301.57	4930.5
Msh6	1188.92	1524.14	1376.99	620.602	898.503	623.085
Hnf4g	240.594	245.254	270.391	53.5002	127.061	85.6064
Nup210	1121.31	975.377	909.647	337.646	636.313	210.223
Oasl1	628.706	239.616	226.16	1614.52	1472.29	1349.11
Dynll1	2558.73	1915.05	1749.19	997.481	1569.1	1073.87
Gramd1a	36.8794	74.2339	62.5904	30.9112	24.2021	14.0871
Ccdc125	271.327	272.504	281.24	83.2225	163.364	66.1012
Pbrm1	1686.79	2321.92	2270.78	856.003	1271.62	1060.87
Lynx1	107.126	88.3289	101.814	329.323	256.139	392.273
Gsto2	2.63424	6.57769	3.33815	48.7446	16.1347	47.6795
Ak4	2941.57	1447.09	1437.08	6819.49	3431.65	3769.93
H2afx	1531.37	1517.57	1413.71	464.857	878.334	231.896
Tpr	3527.25	4460.61	4712.64	2275.54	2840.72	2128.24
Nup35	379.331	333.583	326.305	145.045	208.743	81.2719
Arhgap11a	1537.52	1451.79	1528.87	480.313	977.159	381.436
Ift80	195.812	184.175	257.038	64.2002	113.952	63.9339
Ppp1r8	798.176	654.01	638.422	229.456	449.756	154.958
Rpa3	437.284	356.135	408.924	269.879	296.476	209.14
Pvr	652.414	743.279	669.3	1860.62	1541.87	1305.77
Mogat2	38.6356	10.3364	18.3599	35.6668	97.8168	26.007
Nudt21	917.595	925.575	986.425	499.335	631.271	344.593
Slc12a3	1.75616	4.69835	2.50362	5.94447	3.02526	10.8363
Sdr42e1	547.923	517.758	432.291	1757.18	808.753	994.769
Lgals3bp	8247.82	4182.47	4101.76	11661.9	13358.5	6181
Zc2hc1c	12.2931	31.0091	32.547	5.94447	4.03368	9.75263
Ttc33	147.518	176.658	197.786	74.9003	143.196	108.363
Gm35551	47.4164	59.1992	40.8924	16.6445	19.16	11.9199
Mastl	322.256	512.12	499.054	64.2002	237.987	30.3415
Knl1	851.739	1134.18	1166.69	180.712	510.261	32.5088
Mcm8	187.909	296.936	267.052	68.9558	145.213	42.2614
Tyw3	50.0506	104.303	82.6193	27.3445	52.4379	34.676
Castor2	86.93	77.0529	64.2595	212.812	111.935	289.328
Fbl	2263.69	1559.85	1582.29	605.147	1163.72	235.147
Mmp15	3075.92	3614.91	3495.88	11024.6	4292.85	7685.07
Ttk	510.165	622.061	711.861	101.056	283.366	16.2544
Gls2	40.3917	38.5265	26.7052	5.94447	19.16	4.3345
Timeless	475.042	442.584	500.723	77.278	215.802	8.66901
1700052K11Rik	46.5383	55.4405	19.1944	20.2112	11.0926	10.8363
Mcrip1	206.349	164.442	185.268	80.8447	104.876	101.861
H2-Q2	1615.67	709.451	609.213	2936.57	2268.95	2251.77
Ccdc22	254.644	336.402	344.664	126.023	217.819	115.948
Nhej1	41.2698	83.6306	77.6121	21.4001	33.2779	28.1743
Pgm1	2516.58	2333.2	2080.5	7587.52	5453.54	7118.34
Hnrnpm	6175.54	5372.09	5354.4	1956.92	3900.57	1587.51
Artn	6.14657	19.7331	23.3671	217.567	55.4631	62.8503
Bbs2	106.248	126.855	139.368	43.989	87.7326	107.279
Hoxa3	381.965	251.831	258.707	178.334	161.347	122.45
Nmral1	202.837	281.901	259.542	28.5334	140.17	16.2544
Cd302	36.8794	38.5265	34.2161	107	55.4631	44.4287
Cry2	352.111	293.177	282.074	857.192	486.059	1055.45
Lpcat4	1794.8	1101.29	1210.08	3136.3	2577.52	2879.19
Gm5535	0	0	1.66908	3.56668	7.05894	4.3345
Gm10130	73.7588	61.0785	61.7559	35.6668	45.3789	22.7561
Ninl	68.4903	56.3802	62.5904	16.6445	27.2274	35.7597
Larp7	593.583	753.615	704.351	296.034	413.452	185.3
Cdk5rap2	639.243	752.675	761.099	286.523	411.436	198.304
Coa7	482.067	304.453	272.06	155.745	240.004	160.377
P3h1	37.7575	120.278	110.994	22.589	51.4294	23.8398
Haus3	208.983	323.246	341.326	131.967	186.558	81.2719
Gm1043	12.2931	6.57769	16.6908	2.37779	3.02526	6.50176
Rfc5	631.34	903.022	913.82	266.312	457.823	187.467
Pdx1	24.5863	15.9744	20.8635	129.589	40.3368	78.0211
Rab19	128.2	113.7	96.8065	67.7669	73.6147	73.6866
Mgp	0.878081	0	2.50362	9.51114	13.1095	1.08363
Ccp110	261.668	322.307	262.045	76.0892	151.263	187.467
Cars2	446.065	422.851	448.982	159.312	311.602	184.216
Cpne7	0	0.93967	1.66908	11.8889	4.03368	4.3345
S1pr2	103.614	69.5355	97.641	29.7223	51.4294	26.007
Patz1	389.868	264.047	272.894	107	195.634	39.0105
Fignl1	490.847	690.657	745.243	70.1447	331.77	21.6725
Ctc1	889.496	962.222	953.878	467.235	524.379	402.025
Npepps	2524.48	2969.36	2816.57	5428.49	3956.03	5113.63
Rbm24	0	1.87934	1.66908	9.51114	1.00842	20.5889
Parp4	1029.11	747.037	757.761	2091.26	1272.63	1824.83
L3mbtl2	455.724	406.877	460.665	179.523	311.602	97.5263
Snu13	1318	1616.23	1719.98	721.658	1039.68	507.137
4632428C04Rik	26.3424	9.3967	14.1872	63.0113	34.2863	138.704
Wdr90	438.162	457.619	468.176	107	257.147	58.5158
Vps50	763.931	1069.34	966.396	420.868	614.128	409.611
Acat1	2473.55	2208.22	2154.78	1550.32	1822.22	1169.23
Gars	4136.64	5325.11	5168.3	10994.9	7964.5	6692.47
Gab2	315.231	248.073	241.182	936.848	377.149	788.88
E130307A14Rik	53.5629	51.6818	52.5759	116.512	61.5136	91.0246
Nol3	37.7575	37.5868	51.7414	128.4	105.884	63.9339
Aida	455.724	562.862	519.918	167.634	393.284	178.798
Ubap2	3111.04	2196.95	2343.38	1633.54	1482.38	990.434
Tada1	181.763	156.925	156.893	85.6003	93.7831	97.5263
Tedc1	640.121	896.445	797.819	135.534	414.461	102.944
Bmf	101.857	111.821	80.9503	109.378	265.215	189.635
Gm34567	3.51232	2.81901	8.34539	0	1.00842	0
Paics	1625.33	2336.96	2198.17	1244.77	1199.01	729.28
Anapc5	3606.28	4248.25	3895.63	1125.88	2588.62	952.507
Usp31	452.212	633.337	615.89	121.267	324.711	70.4357
Peak1	709.49	603.268	636.753	236.59	377.149	346.76
Zfp459	46.5383	30.0694	36.7197	13.0778	21.1768	4.3345
Rem2	20.1959	27.2504	25.8707	67.7669	71.5979	21.6725
Xpo5	1190.68	1594.62	1508.85	535.002	878.334	379.269
Chaf1a	768.321	791.202	842.05	96.3003	405.385	66.1012
Polr2d	496.116	387.144	448.982	185.467	283.366	152.791
Gm44200	12.2931	19.7331	9.17993	10.7	2.01684	7.58538
Bccip	886.862	730.123	630.911	355.479	600.01	215.642
Strada	282.742	165.382	171.08	77.278	120.002	85.6064
Pbdc1	353.867	746.098	735.229	173.578	305.551	110.53
Cacybp	1173.99	1252.58	1244.3	474.368	816.821	308.833
Mall	1951.1	1046.79	1134.14	3697.46	2799.38	4064.68
Cfdp1	856.129	927.454	869.589	417.301	619.17	324.004
Man2b2	698.075	669.045	560.81	1788.1	919.679	1639.53
Cracr2a	942.181	898.324	871.258	410.168	591.943	488.715
Prelid2	316.109	320.427	284.578	788.236	614.128	595.994
Iqch	11.4151	4.69835	5.84177	2.37779	1.00842	1.08363
Aph1c	7.02465	11.276	14.1872	342.401	23.1937	127.868
Ift22	216.008	156.925	131.023	505.28	214.794	330.506
Sirt1	328.402	418.153	491.543	191.412	268.24	210.223
Usp27x	41.2698	48.8628	34.2161	22.589	27.2274	9.75263
Exosc3	451.334	330.764	305.441	170.012	269.248	136.537
Palb2	190.544	234.917	225.325	77.278	120.002	46.5959
Chek1	249.375	418.153	421.442	57.0669	169.415	9.75263
Pip4k2b	390.746	402.179	434.795	198.545	190.591	121.366
Pim3	620.803	654.95	702.682	1380.3	994.303	900.493
Arsa	292.401	236.797	266.218	621.791	585.892	460.541
Ss18	1678.89	1425.48	1524.7	809.636	1153.63	761.789
Apoh	4.39041	0.93967	4.17269	21.4001	6.05052	13.0035
Gm20939	72.0027	87.3893	74.2739	43.989	54.4547	52.014
Nudt17	12.2931	7.51736	7.51085	22.589	17.1431	61.7667
Maneal	7.90273	1.87934	0.834539	0	1.00842	0
Asprv1	4.39041	13.1554	6.67631	51.1224	31.261	34.676
Nceh1	266.059	294.117	236.174	293.657	575.808	308.833
Mctp2	561.972	828.789	813.675	1582.42	1044.72	1600.52
Sema3b	1191.56	905.841	920.496	2720.19	2311.3	3010.31
Gm11613	12.2931	10.3364	6.67631	222.323	60.5052	147.373
Zfp101	367.916	469.835	497.385	103.434	292.442	80.1883
Trpt1	82.5396	53.5612	65.094	231.834	139.162	189.635
Mgme1	343.33	258.409	287.081	136.723	201.684	97.5263
Amd1	1865.04	3020.1	3118.67	1297.08	1604.4	919.998
Thada	403.917	523.396	561.645	259.179	308.577	152.791
N4bp2l1	29.8548	12.2157	19.1944	80.8447	36.3031	41.1778
Syn3	44.7821	24.4314	21.698	19.0223	16.1347	11.9199
Kif20b	1109.02	1422.66	1441.25	215.19	674.633	53.0977
Mettl16	626.072	691.597	657.616	212.812	411.436	120.282
Ovol1	382.843	355.195	355.513	819.147	537.488	645.841
BC055324	217.764	275.323	298.765	51.1224	158.322	30.3415
Ezh2	1256.53	1246.94	1293.53	462.479	895.477	431.283
Ash2l	1506.79	1573.95	1420.38	674.102	1108.25	523.391
Sf3b3	3150.56	4352.55	4046.68	1263.79	2492.82	830.057
Abcc1	1508.54	2073.85	2038.78	4924.39	2951.65	4158.96
Rpl35a	4593.24	2714.71	2574.55	2134.06	2475.67	2083.81
Klhl23	50.0506	81.7513	70.1012	4.75557	32.2695	0
B3glct	317.865	239.616	253.7	51.1224	161.347	48.7632
Fa2h	1320.63	346.738	374.708	5650.81	2798.37	6620.95
Pwwp3a	889.496	750.796	711.027	183.09	505.219	205.889
Rrbp1	7180.95	5952.81	5503.78	15498.4	10875.8	14645.2
Prl2c3	5.26849	0	0	8.32225	14.1179	8.66901
Ncbp2	503.14	564.741	458.996	136.723	356.981	126.784
Sgk1	302.938	369.29	340.492	2559.69	265.215	1522.49
Chmp2b	1548.94	1634.09	1715.81	5239.45	2154.99	3612.81
Gtf3c6	781.492	616.423	687.66	200.923	434.629	211.307
Cdt1	814.859	989.472	1008.96	254.423	561.69	111.613
Fahd2a	132.59	84.5703	99.3101	197.356	213.785	195.053
Irs2	792.029	535.612	604.206	1868.94	989.26	1819.41
1700084C06Rik	390.746	166.322	191.109	137.912	121.01	112.697
Me1	841.202	738.58	736.063	1102.1	1978.52	1113.97
Qrich2	3.51232	3.75868	0	42.8001	8.06736	29.2579
Gata4	36.8794	8.45703	0	117.7	88.741	27.0906
Mamld1	43.9041	53.5612	76.7776	33.289	27.2274	29.2579
Trp53rkb	66.7342	59.1992	45.8996	27.3445	41.3452	42.2614
Ube2v2	358.257	270.625	282.909	170.012	236.979	94.2755
Slc17a9	989.597	1016.72	1050.68	3550.03	2525.08	3513.12
Trafd1	450.456	282.841	275.398	620.602	640.347	589.492
Pold1	1166.97	1071.22	940.525	260.368	609.086	115.948
Prr36	20.1959	13.1554	16.6908	89.167	32.2695	69.3521
Hmgb2	4069.91	3591.42	3833.04	713.336	2422.23	353.262
Susd2	2.63424	2.81901	4.17269	0	1.00842	0
1500009L16Rik	95.7108	83.6306	72.6049	214.001	184.541	251.401
Morc2a	967.645	1104.11	1074.05	514.791	687.743	443.203
Nme1	1678.01	1471.52	1378.66	349.535	999.345	211.307
Tmed8	165.957	240.555	234.505	80.8447	117.985	75.8538
Ccnb1ip1	158.933	7.51736	5.00723	10.7	15.1263	4.3345
Smpd4	822.762	935.911	961.389	401.846	525.387	219.976
Polr1e	360.891	301.634	313.787	107	181.516	30.3415
Plaur	1107.26	633.337	733.56	1979.51	2552.31	1199.57
Map3k21	1337.32	1152.97	1045.68	695.502	706.903	676.183
Oaf	81.6615	59.1992	87.6266	197.356	116.977	361.931
Bclaf1	2618.44	3216.49	3126.18	1555.07	2294.16	1418.47
Snrpd3	1227.56	607.966	637.588	330.512	611.103	252.485
Tmpo	4476.46	5077.97	5115.72	2703.54	3280.39	1844.33
5830448L01Rik	58.8314	31.0091	29.2089	13.0778	13.1095	19.5053
Hs6st1	1369.81	1050.55	1013.13	2572.76	1396.66	2694.98
Tafa3	7.02465	14.095	16.6908	63.0113	19.16	65.0176
Ddx19a	1135.36	1130.42	1031.49	681.236	736.147	511.471
Tcf3	1672.74	1448.97	1427.9	512.413	1022.54	452.956
Kti12	619.047	630.518	655.113	171.201	361.015	115.948
Rbpms	254.644	95.8463	76.7776	386.39	420.511	182.049
Zfp62	431.138	469.835	510.738	155.745	286.391	295.83
Ly6g6e	54.441	115.579	121.843	279.39	167.398	313.168
Hpn	5.26849	58.2595	60.0868	97.4892	52.4379	58.5158
B130055M24Rik	79.9054	54.5008	48.4032	23.7779	37.3116	27.0906
Bcs1l	279.23	275.323	305.441	153.367	212.777	122.45
Rsu1	424.991	460.438	452.32	246.101	271.265	188.551
Psmc3	2524.48	2416.83	2376.77	1224.56	1910.96	988.267
Ctnnbl1	603.242	451.041	432.291	228.267	358.998	205.889
Pld1	2436.68	1677.31	1624.85	2986.5	3061.56	4097.19
Osgin2	120.297	204.848	183.599	51.1224	122.019	27.0906
Fut9	44.7821	708.511	674.307	84.4114	24.2021	110.53
C87977	0	0	0	10.7	2.01684	7.58538
Ephb4	3018.84	2524.89	2470.23	1465.91	1882.72	1048.95
Nat8f4	136.981	201.089	137.699	393.524	150.255	320.753
Tenm4	338.061	237.736	232.002	47.5557	158.322	17.338
Omp	173.86	103.364	114.332	223.512	305.551	226.478
Ilf3	1774.6	1400.11	1370.31	701.447	1007.41	454.039
Sf3a1	2430.53	1762.82	1831.81	1350.58	1255.48	1026.19
Rmi2	179.129	110.881	105.152	14.2667	72.6063	0
Tapbp	1198.58	1452.73	1412.04	2325.47	2119.7	2536.77
Rbm3	4367.58	2934.59	2556.19	1379.12	2310.29	942.755
Plxna3	94.8328	111.821	131.857	60.6335	42.3537	66.1012
Hmgn5	795.542	982.894	968.065	330.512	660.515	321.837
mt-Nd5	70732.9	60636.9	55905.7	48610.3	33927.3	41434.6
Spata5	246.741	309.151	304.607	130.778	194.625	86.6901
9130604C24Rik	21.952	16.9141	7.51085	5.94447	6.05052	3.25088
Gm38393	75.515	81.7513	83.4539	112.945	176.474	215.642
Rab32	468.895	574.138	645.098	111.756	273.282	158.209
Nedd1	556.703	760.193	747.747	436.324	486.059	367.349
Map4k2	194.934	197.331	171.08	65.3891	90.7578	96.4427
Rbm3os	15.8055	15.9744	10.0145	0	2.01684	3.25088
Arhgef9	32.489	15.9744	13.3526	84.4114	40.3368	95.3591
Zdhhc20	1273.22	1721.47	1659.9	3364.57	3040.39	3574.88
Cdk4	2861.67	2717.52	2604.6	892.859	1798.01	519.057
Fam117b	2287.4	1999.62	1932.79	876.214	1429.94	763.956
Inpp5d	21.0739	7.51736	10.849	3.56668	4.03368	4.3345
Mcm6	2214.52	3362.14	3142.87	385.201	1408.76	108.363
Kif14	424.113	648.372	585.846	99.867	263.198	32.5088
Ints7	864.032	1188.68	1216.76	513.602	694.802	485.464
A330023F24Rik	46.5383	84.5703	55.9141	530.246	165.381	667.514
Noxa1	1750.02	1510.05	1259.32	2182.81	3866.28	1021.86
Gm14317	3.51232	2.81901	5.84177	27.3445	4.03368	33.5924
Helz2	1442.69	908.66	1039	4394.15	2262.9	3988.83
Skil	530.361	871.074	882.942	1950.97	1330.11	1795.57
Gmps	1237.22	1815.44	1685.77	802.503	1164.73	637.172
1700113A16Rik	23.7082	4.69835	9.17993	0	6.05052	3.25088
Msto1	505.775	418.153	343.83	146.234	253.114	101.861
Wdr3	559.338	867.315	796.15	324.568	486.059	154.958
Rhoc	890.374	873.893	831.201	4847.12	1938.18	5644.61
Wdr47	127.322	125.916	136.864	53.5002	72.6063	66.1012
Hdhd3	595.339	334.522	320.463	1112.8	748.248	710.859
Il22ra1	293.279	278.142	282.074	437.513	459.84	601.412
Trappc6a	1034.38	658.708	683.487	1609.76	1456.16	1546.33
Lypd3	1.75616	1.87934	3.33815	3.56668	4.03368	7.58538
Zfp940	31.6109	18.7934	35.0506	19.0223	24.2021	14.0871
Sema4b	1239.85	1046.79	1006.45	2661.93	1893.81	2886.78
Ikzf5	43.9041	38.5265	28.3743	15.4556	27.2274	15.1708
Gm45397	5.26849	55.4405	49.2378	0	0	2.16725
Lmntd2	205.471	208.607	201.124	393.524	314.627	560.235
Asf1b	677.879	676.562	641.76	95.1114	358.998	21.6725
Herpud1	1197.7	2023.11	2033.77	4351.35	3230.98	4996.6
Elmo3	945.693	856.979	835.373	2533.53	1465.23	2458.75
Slc16a10	109.76	125.916	116.835	21.4001	22.623	9.75263
Lsm7	380.209	248.073	263.714	115.323	244.038	84.5228
Nap1l1	3715.16	4966.15	5125.74	1593.12	2855.85	1059.79
Rdh9	105.37	19.7331	17.5253	505.28	191.6	618.75
Stk10	186.153	159.744	171.08	451.779	304.543	852.814
1810065E05Rik	5840.12	637.096	660.12	15498.4	16052	15010.4
Atad5	335.427	588.233	536.608	116.512	265.215	134.37
Ftsj3	1364.54	1522.26	1325.25	404.224	824.888	186.384
Dcxr	1021.21	807.176	674.307	4189.66	2042.05	4162.21
Ptrhd1	68.4903	38.5265	45.8996	13.0778	42.3537	26.007
Pitrm1	1555.96	1337.15	1283.52	525.491	911.612	260.07
Hist1h2bh	9.65889	19.7331	13.3526	1.18889	2.01684	3.25088
Slc17a4	575.143	397.48	350.506	1632.35	1266.58	1290.6
Ddx46	2342.72	2454.42	2549.52	1185.33	2020.87	968.762
Fzd3	76.3931	46.9835	48.4032	7.13336	29.2442	4.3345
Trib1	1354	1165.19	1060.7	3485.83	2433.32	2337.38
Gm20717	0	0	0	7.13336	2.01684	7.58538
Cip2a	885.984	1467.76	1462.95	233.023	714.97	82.3556
Flywch2	48.2945	52.6215	36.7197	99.867	123.027	122.45
Jmjd8	387.234	166.322	165.239	118.889	141.179	120.282
Mapk13	1723.67	2057.88	2132.25	5767.32	3724.1	7300.39
Slc39a6	130.834	134.373	86.792	49.9335	88.741	42.2614
Gm50397	3.51232	1.87934	2.50362	4.75557	9.07578	7.58538
Incenp	1647.28	1670.73	1725.83	650.324	1050.77	417.196
Tmem138	64.0999	93.967	101.814	26.1556	37.3116	18.4216
Exosc1	409.186	358.954	353.844	145.045	260.172	79.1047
Casp7	1128.33	1295.8	1316.9	3239.73	1544.9	3929.23
Slc7a3	14.0493	16.9141	33.3815	7.13336	7.05894	16.2544
Atf7ip2	28.0986	41.3455	45.8996	5.94447	19.16	1.08363
Apobr	31.6109	3.75868	10.849	1.18889	9.07578	4.3345
Efcab2	58.8314	70.4752	31.7125	16.6445	29.2442	27.0906
Arl14	266.059	151.287	154.39	319.812	413.452	266.572
Helq	288.011	284.72	240.347	87.9781	182.524	104.028
Phox2a	2.63424	0	0	3.56668	2.01684	5.41813
Tmem92	8.78081	2.81901	5.84177	2.37779	1.00842	4.3345
Exosc2	569.875	569.44	499.889	152.178	308.577	45.5123
Chchd4	611.144	532.793	509.903	313.868	415.469	291.495
Stip1	2618.44	2792.7	2651.33	1502.76	1904.91	1007.77
Cyp2c67	7.02465	15.0347	18.3599	0	1.00842	6.50176
Guca2b	619.925	234.917	219.484	548.08	863.208	768.291
Gm50334	10.537	0.93967	5.84177	2.37779	1.00842	0
Pqbp1	542.654	407.817	413.931	206.867	323.703	196.136
Pcsk1n	25.4644	19.7331	11.6835	90.3559	73.6147	117.032
4930525G20Rik	6.14657	7.51736	5.00723	0	6.05052	0
Rras	572.509	364.592	410.593	1947.41	1155.65	1836.75
Prkd3	486.457	592.931	590.853	187.845	351.939	128.951
Ftsj1	392.502	380.566	393.902	179.523	262.189	124.617
Ranbp3l	3.51232	11.276	19.1944	0	1.00842	0
Cdk18	562.85	358.954	387.226	1436.18	768.416	1646.03
Fam222a	241.472	186.994	185.268	80.8447	122.019	66.1012
Fkbp5	1298.68	400.299	408.924	2261.27	1610.45	2429.49
Apbb3	323.134	270.625	301.268	669.347	457.823	512.555
Ercc6l	396.015	869.194	776.121	93.9225	304.543	14.0871
Wdcp	94.8328	90.2083	63.4249	38.0446	58.4884	16.2544
Fbxo6	266.059	280.961	291.254	784.669	451.772	685.935
Oxtr	7.02465	6.57769	5.00723	16.6445	18.1516	31.4252
3110082I17Rik	232.692	180.417	171.915	78.4669	129.078	22.7561
D6Wsu163e	280.108	305.393	289.585	131.967	213.785	157.126
Fcgrt	289.767	193.572	152.721	727.603	403.368	626.336
Eri2	183.519	250.892	254.534	41.6113	110.926	37.9269
Mbd3	1857.14	1358.76	1296.87	879.781	1004.39	569.987
Gm4129	0.878081	7.51736	0.834539	0	1.00842	1.08363
Mrm3	178.25	190.753	145.21	65.3891	86.7242	32.5088
Nol8	462.749	596.69	539.947	127.212	333.787	72.6029
Eny2	629.584	737.641	767.776	336.457	570.766	408.527
Paqr4	1851.87	1224.39	1177.53	3804.46	2892.15	3168.52
Aunip	88.6862	128.735	123.512	22.589	44.3705	3.25088
Gm50322	25.4644	58.2595	70.9358	13.0778	26.2189	14.0871
Hnrnpa2b1	16219.9	16706.4	16303.5	7119.09	12288.6	6075.89
Mdfi	40.3917	46.0438	42.5615	82.0336	150.255	39.0105
Odf2	1107.26	1086.26	993.936	315.057	696.819	228.645
Thap2	449.578	447.283	483.198	208.056	331.77	227.561
Rsad2	11.4151	7.51736	13.3526	43.989	67.5642	48.7632
Xylb	346.842	257.469	249.527	48.7446	136.137	21.6725
Nup107	810.469	997.929	953.043	335.268	616.145	172.297
Cyp1a1	257.278	157.864	151.052	1002.24	640.347	72.6029
4930594M22Rik	12.2931	12.2157	9.17993	7.13336	1.00842	2.16725
AA388235	3.51232	1.87934	5.00723	0	0	2.16725
Ms4a8a	4689.83	5157.85	5282.63	18072.4	10841.5	18232
Smarcc1	2245.25	2378.3	2274.95	615.847	1458.18	540.729
Rps19bp1	405.673	266.866	215.311	142.667	240.004	121.366
Prl2a1	12.2931	2.81901	5.00723	0	80.6736	17.338
Krt8	48105.7	43212.6	40086.2	85438.6	89501.3	78932.4
5031434O11Rik	31.6109	21.6124	25.0362	206.867	95.7999	156.042
Rasl10a	6.14657	5.63802	3.33815	0	0	1.08363
Set	6046.47	6760.92	6189.77	2268.41	4328.14	1597.26
Dnmt3b	121.175	84.5703	82.6193	39.2335	52.4379	10.8363
Vtcn1	7.02465	105.243	97.641	10.7	7.05894	16.2544
Isy1	751.637	862.617	739.401	381.635	579.842	300.164
Thap12	1390.88	1447.09	1422.05	590.88	1021.53	456.206
Shcbp1	489.969	639.915	695.171	77.278	321.686	16.2544
Trpc1	17.5616	28.1901	25.8707	48.7446	53.4463	33.5924
Sprr2a3	9222.49	6096.58	6411.76	19859.3	8964.86	12903.8
Ubxn2b	204.593	251.831	264.549	60.6335	151.263	46.5959
Rnf34	423.235	347.678	372.204	189.034	262.189	235.147
Cldn3	7036.94	5577.88	5486.26	18610.9	11623.1	15915.2
Brca2	297.67	448.222	434.795	68.9558	199.667	23.8398
Capg	1559.47	1562.67	1489.65	5354.77	3485.1	5521.07
Snx20	274.839	136.252	110.159	492.202	587.909	97.5263
Islr2	0	2.81901	0	4.75557	4.03368	3.25088
Upp1	191.422	212.365	217.815	1269.74	346.897	611.165
AC160336.1	7.02465	9.3967	5.84177	38.0446	27.2274	21.6725
Krt7	4949.74	4594.98	4256.15	9370.85	8152.07	6697.89
Car9	3318.27	3024.8	3247.19	10857	6978.27	9106.79
Nasp	1302.19	2114.26	1924.45	443.457	1100.19	282.826
Txlna	1512.06	1822.02	1694.11	606.335	1116.32	669.681
Fgfr2	588.314	266.866	315.456	600.391	556.648	494.133
Exoc8	633.097	613.604	615.055	293.657	470.932	281.743
Gm42470	2.63424	7.51736	10.0145	0	0	1.08363
Trim37	749.881	1059.95	933.014	256.801	569.758	138.704
Epcam	19570.7	18887.4	18800.5	41768.2	31149.1	35889.7
Sec31b	20.1959	21.6124	24.2016	147.423	17.1431	113.781
Ddit4	2328.67	1759.06	1694.95	5013.56	3480.06	4734.36
Nrm	309.963	276.263	228.664	48.7446	137.145	10.8363
Tgm2	243.228	60.1389	60.0868	214.001	334.796	294.746
Cdr2l	177.372	192.632	187.771	120.078	123.027	63.9339
Atad2	1008.92	1683.89	1670.75	215.19	822.871	104.028
Supt16	1653.43	1993.04	1843.5	974.892	1446.07	834.392
Adrb2	6.14657	14.095	15.8562	8.32225	4.03368	1.08363
Diaph3	375.819	498.025	563.314	74.9003	256.139	29.2579
Psg17	1.75616	8.45703	4.17269	16.6445	3.02526	17.338
Ino80e	555.825	356.135	382.219	243.723	276.307	209.14
Rcc2	3317.39	3839.49	3531.77	1299.46	2405.08	818.138
Noa1	642.755	652.131	581.673	208.056	383.2	96.4427
Tm7sf3	611.144	717.908	670.135	1398.14	935.814	1534.41
Mier2	621.681	530.913	534.939	1284	799.677	1059.79
Nudcd2	794.663	1074.04	1014.8	449.402	682.701	378.185
Arhgef40	527.727	497.085	485.702	2356.39	1136.49	1600.52
Nolc1	2324.28	2397.1	2343.38	713.336	1354.31	279.575
Neu2	21.0739	40.4058	16.6908	5.94447	16.1347	5.41813
Xylt1	72.0027	66.7165	72.6049	162.878	62.5221	189.635
Jund	227.423	498.965	526.594	1268.55	906.57	1045.7
Stk40	1479.57	1191.5	1077.39	3762.85	2626.94	2607.2
Zbtb7a	3776.63	3053.93	3135.36	6104.97	4532.85	6946.04
Tead2	136.103	201.089	200.289	61.8224	105.884	20.5889
Orc6	236.204	483.93	489.874	114.134	220.844	59.5994
Shmt1	1642.01	1498.77	1417.05	531.435	1032.62	355.429
Cebpb	130.834	159.744	116.835	199.734	231.937	232.98
Hpdl	141.371	188.874	172.75	92.7337	91.7663	80.1883
Pex11g	181.763	169.141	178.591	385.201	287.4	352.178
Pes1	1555.08	1343.73	1248.47	611.091	1051.78	437.785
Aurkb	1325.9	1221.57	1175.03	412.546	706.903	104.028
Odc1	4057.61	5181.34	4858.68	1561.02	3593	1151.89
F730043M19Rik	0.878081	1.87934	2.50362	3.56668	6.05052	8.66901
Fam43a	94.8328	67.6562	52.5759	684.802	225.886	655.594
Kank1	1156.43	883.289	824.524	364.99	672.616	240.565
Ppp1r3f	20.1959	17.8537	6.67631	74.9003	33.2779	22.7561
Amigo1	207.227	186.994	195.282	70.1447	145.213	91.0246
Nfia	453.09	471.714	492.378	225.89	323.703	131.119
Cdc20	2373.45	1329.63	1478.8	506.468	802.703	93.1918
Ints11	657.683	554.405	469.011	310.301	410.427	271.99
Cand2	278.352	127.795	95.1374	29.7223	98.8252	10.8363
C2cd4a	108.882	102.424	92.6338	16.6445	66.5557	5.41813
Gclc	2371.7	2594.43	2876.65	7946.56	5332.53	8182.46
Gm30262	9.65889	7.51736	6.67631	22.589	47.3958	37.9269
Acly	7315.29	15342.9	14296.5	6177.49	5232.69	6303.45
Bbof1	34.2452	30.0694	31.7125	109.378	47.3958	60.683
5430414B19Rik	5.26849	3.75868	7.51085	14.2667	22.1852	16.2544
Suv39h1	478.554	469.835	509.903	110.567	296.476	83.4392
Ing5	400.405	530.913	582.508	187.845	358.998	226.478
Tmem163	4.39041	6.57769	0.834539	2.37779	0	0
Elp4	238.838	234.917	230.333	65.3891	161.347	92.1082
Rbl1	893.009	1123.84	1054.86	464.857	695.81	560.235
Bst2	159.811	153.166	161.066	369.746	594.968	63.9339
Tmtc3	599.729	897.384	906.309	364.99	577.825	384.687
Acvrl1	29.8548	21.6124	19.1944	79.6558	82.6905	53.0977
Alcam	555.825	962.222	1024.81	1331.56	1221.2	1098.8
Tcof1	1842.21	1345.61	1393.68	518.357	846.065	158.209
Ide	1586.69	3619.61	3636.92	1008.18	1492.46	987.183
Orc2	327.524	516.818	469.845	140.289	245.046	65.0176
Rif1	902.667	1602.14	1583.12	526.68	865.225	425.865
Fer1l4	347.72	322.307	356.348	1144.9	595.976	1060.87
Slc46a3	79.9054	60.1389	72.6049	380.446	117.985	470.294
Trim12c	110.638	197.331	181.929	488.635	367.065	743.367
Insyn1	4.39041	0	4.17269	8.32225	20.1684	11.9199
Znrf3	289.767	399.36	365.528	174.767	254.122	97.5263
Nhp2	1519.08	1233.79	1010.63	498.146	845.056	211.307
Pdcd11	1239.85	1303.32	1220.1	554.024	850.098	319.67
Tubg1	1045.79	755.494	711.027	405.413	506.227	334.84
Smc3	1566.5	2051.3	2048.79	864.325	1454.14	687.019
Ugt1a6a	83.4177	67.6562	88.4611	178.334	117.985	182.049
Pdhx	595.339	633.337	516.579	301.979	459.84	284.994
Nom1	907.936	1049.61	988.094	486.257	744.214	382.52
Stx7	1734.21	1474.34	1463.78	4640.25	2843.75	4080.94
Ercc6l2	583.046	853.22	803.661	323.379	549.589	286.077
Shc4	2.63424	11.276	1.66908	0	0	2.16725
Cnbd2	24.5863	15.0347	20.0289	54.6891	58.4884	44.4287
Hist2h2be	136.981	79.8719	94.3029	15.4556	66.5557	44.4287
Kif2c	560.216	662.467	713.531	152.178	340.846	15.1708
Oprd1	4.39041	7.51736	15.8562	0	0	0
Brdt	9.65889	17.8537	10.849	54.6891	21.1768	26.007
Zfp709	70.2465	108.062	105.152	19.0223	48.4042	46.5959
Gcsh	720.027	861.677	840.38	262.745	558.665	274.157
Lrrc49	81.6615	153.166	151.886	33.289	44.3705	29.2579
Ints2	597.973	769.589	825.359	344.779	500.177	243.816
Acbd4	245.863	230.219	252.031	524.302	337.821	575.405
Mis18bp1	451.334	620.182	590.019	149.801	310.593	41.1778
Polr2k	140.493	66.7165	86.792	54.6891	66.5557	81.2719
Adamts10	27.2205	14.095	22.5325	1.18889	4.03368	0
Zmat2	1124.82	801.538	697.674	506.468	655.473	530.977
Clca3b	8595.54	6162.35	6620.4	5364.29	24656.9	4903.41
Limch1	8.78081	12.2157	2.50362	0	2.01684	1.08363
Lamb1	20.1959	2.81901	10.849	17.8334	28.2358	19.5053
Vrk1	696.318	828.789	832.87	158.123	503.202	81.2719
Ncf2	302.06	487.688	402.248	105.811	215.802	105.112
Pfkfb3	559.338	680.321	746.912	2000.91	1389.6	1431.47
Manba	415.332	519.637	466.507	1147.28	794.635	1362.12
Actb	32508.3	30862.5	27817.7	75031	56957.6	58876.6
Smarcad1	642.755	828.789	758.596	273.445	549.589	277.408
Ankrd49	407.43	481.111	440.636	196.167	287.4	137.62
Zfr2	49.1725	22.5521	30.8779	861.947	236.979	759.622
Psmg1	443.431	379.626	368.032	193.79	283.366	92.1082
Chtf18	357.379	320.427	302.103	40.4224	192.608	17.338
Nol6	1164.34	1088.14	984.756	460.102	687.743	275.241
Rpa2	516.312	653.07	554.968	118.889	344.88	72.6029
Fabp6	1.75616	12.2157	9.17993	1.18889	3.02526	2.16725
Gas7	246.741	116.519	132.692	17.8334	89.7494	4.3345
Kif19a	8.78081	13.1554	9.17993	23.7779	37.3116	7.58538
Tex30	256.4	325.126	303.772	158.123	187.566	118.115
Def8	315.231	268.745	241.182	111.756	163.364	138.704
Lsm2	442.553	468.895	475.687	229.456	285.383	124.617
Wdr18	822.762	845.703	826.193	408.979	612.111	276.325
Nde1	844.714	812.814	748.581	336.457	434.629	98.61
Carnmt1	478.554	556.284	559.141	317.434	368.073	202.638
Tmem74b	0.878081	3.75868	5.00723	15.4556	29.2442	34.676
Slc34a2	43.026	122.157	94.3029	494.579	76.64	697.855
Tph1	118.541	39.4661	26.7052	319.812	549.589	705.44
Ahrr	11.4151	1.87934	3.33815	26.1556	17.1431	6.50176
Rfc4	297.67	350.497	344.664	111.756	257.147	54.1813
Polr2g	425.869	365.531	366.362	268.69	259.164	224.311
Galnt5	259.912	489.568	498.22	78.4669	293.45	114.864
Tamm41	379.331	422.851	395.571	189.034	318.661	164.711
Foxm1	878.959	981.015	967.23	167.634	430.596	32.5088
Anxa10	1.75616	0.93967	0	0	2.01684	21.6725
Gm47237	0.878081	3.75868	0	15.4556	1.00842	5.41813
Gm38563	32.489	49.8025	45.0651	58.2558	83.6989	45.5123
Notch3	46.5383	30.0694	15.8562	77.278	97.8168	28.1743
Tcf19	414.454	601.389	568.321	91.5448	274.29	35.7597
Ccna1	11.4151	0.93967	1.66908	32.1001	49.4126	0
Ncapd2	3089.09	3193.94	3027.71	642.002	1820.2	303.415
Gm26642	21.952	12.2157	24.2016	47.5557	38.32	32.5088
Armc9	122.053	304.453	287.081	63.0113	80.6736	110.53
Tmem52	0.878081	0	0	13.0778	0	18.4216
Ahctf1	1382.1	1842.69	1936.96	884.536	1309.94	760.705
Inpp4a	209.861	199.21	171.08	426.813	234.962	290.412
Gm32391	69.3684	55.4405	69.2667	233.023	74.6231	127.868
Itln1	13.1712	33.8281	33.3815	22.589	84.7073	24.9234
1700029I15Rik	7.90273	3.75868	7.51085	15.4556	6.05052	23.8398
Rad54b	200.202	206.727	250.362	28.5334	130.086	14.0871
Fhad1os1	4.39041	0	0	8.32225	5.0421	7.58538
Dhx15	3920.63	4274.56	4234.45	2351.63	2929.46	1530.08
Gm15788	18.4397	9.3967	10.0145	4.75557	10.0842	2.16725
Gpn3	387.234	449.162	413.097	215.19	244.038	121.366
Hcar2	0	1.87934	3.33815	4.75557	8.06736	11.9199
Zfp282	583.046	463.257	465.673	217.567	341.855	206.973
Lag3	5.26849	4.69835	3.33815	2.37779	2.01684	2.16725
Xrcc1	707.733	616.423	567.486	281.768	493.118	265.488
Ccne1	251.131	445.403	395.571	93.9225	179.499	122.45
Ddx49	626.95	511.18	465.673	347.157	414.461	280.659
Usp2	74.6369	59.1992	60.9213	916.637	130.086	413.945
Nudt16	298.548	191.693	229.498	651.513	475.974	718.444
Cenpw	187.031	164.442	127.684	38.0446	99.8336	20.5889
Atp2b1	3867.07	2669.6	2640.48	9238.89	7200.12	11392.2
Mtfp1	475.042	298.815	280.405	129.589	268.24	109.446
Mrnip	28.9767	21.6124	16.6908	11.8889	11.0926	6.50176
Trim25	2319.01	1749.66	2071.33	5470.1	4502.6	5182.98
Kcnk16	13.1712	6.57769	2.50362	0	5.0421	0
ccdc198	24.5863	0	9.17993	1.18889	0	1.08363
R3hcc1	381.087	261.228	219.484	107	216.81	57.4322
Senp1	1146.77	1307.08	1285.19	621.791	928.755	573.238
Vmac	194.056	228.34	224.491	87.9781	141.179	130.035
Rcl1	577.777	453.86	511.572	186.656	366.057	87.7737
Hdac6	374.063	404.058	421.442	262.745	257.147	210.223
Ifngr2	1513.81	1464.01	1541.39	2476.46	2268.95	3415.59
Fanci	212.496	291.298	299.599	30.9112	158.322	5.41813
Zfy1	3.51232	0	0	23.7779	19.16	19.5053
Ccdc96	18.4397	8.45703	11.6835	8.32225	1.00842	0
Ankle1	388.112	342.979	390.564	70.1447	187.566	14.0871
Amd2	72.8807	311.031	276.232	67.7669	71.5979	48.7632
Kitl	1250.39	1657.58	1582.29	531.435	1028.59	408.527
Alkbh1	341.574	459.498	464.838	268.69	340.846	180.966
Ssrp1	3106.65	3711.69	3429.12	1338.69	2327.43	921.082
Bmp7	35.1232	41.3455	26.7052	5.94447	22.1852	4.3345
Ampd2	1018.57	1074.98	1148.33	551.646	696.819	405.276
Pf4	7.02465	9.3967	5.00723	14.2667	5.0421	27.0906
Ccdc126	39.5137	63.8975	76.7776	22.589	33.2779	29.2579
Naa50	3017.96	3426.97	3291.42	1418.35	2361.72	940.587
Tfdp1	2449.85	3241.86	3176.25	854.814	1981.55	649.092
Prpsap2	424.991	484.869	446.478	209.245	289.417	162.544
Scnn1a	850.861	825.97	848.726	3466.81	1159.68	3038.49
Ipo7	4535.29	5566.6	5385.28	2850.97	4113.35	2159.67
Tmem220	91.3204	56.3802	68.4322	193.79	113.952	279.575
Cenph	197.568	212.365	217.815	20.2112	124.036	13.0035
Zfp697	95.7108	73.2942	98.4756	43.989	52.4379	60.683
Topbp1	1822.9	3046.41	2985.14	715.714	1564.06	324.004
Lncppara	43.9041	34.7678	27.5398	68.9558	85.7157	63.9339
Twnk	463.627	473.593	489.04	211.623	341.855	175.547
Ect2	1382.1	2071.03	1987.87	536.191	948.924	130.035
Rasgef1a	1.75616	4.69835	10.0145	38.0446	9.07578	26.007
Rnasek	586.558	548.767	597.53	1184.14	728.08	1096.63
Hist4h4	1.75616	8.45703	4.17269	0	3.02526	0
Zfp108	23.7082	31.9488	30.0434	9.51114	16.1347	7.58538
Ly75	226.545	255.59	281.24	676.48	324.711	898.326
Hps3	216.886	365.531	284.578	97.4892	213.785	55.2649
Znhit6	236.204	277.203	260.376	115.323	154.288	48.7632
Scoc	58.8314	233.038	232.836	34.4779	70.5894	45.5123
Nop2	1638.5	1422.66	1232.61	701.447	947.915	384.687
B3gnt5	445.187	2615.1	2519.47	653.891	599.002	533.144
Nlgn3	1.75616	3.75868	1.66908	8.32225	3.02526	9.75263
Zfp9	9.65889	45.1041	85.9575	8.32225	8.06736	21.6725
Anp32b	3634.38	3457.04	3741.24	1822.57	2778.2	1394.63
Pyroxd2	11.4151	21.6124	14.1872	158.123	41.3452	58.5158
Ints4	961.499	1168.01	1192.56	540.946	824.888	511.471
Etv3	1387.37	1105.99	1134.14	2692.84	2134.83	3670.24
Sag	4.39041	3.75868	4.17269	2.37779	1.00842	2.16725
Lipt2	132.59	144.709	151.052	26.1556	86.7242	13.0035
Snhg5	417.967	399.36	489.874	128.4	291.434	57.4322
Pitpnm3	288.011	189.813	195.282	601.58	501.185	889.657
Gm50021	3.51232	6.57769	11.6835	0	3.02526	1.08363
Haao	0.878081	0	0	4.75557	17.1431	1.08363
Apobec1	223.911	186.994	206.131	733.547	393.284	1106.38
Junb	1694.7	1314.6	1366.97	8124.89	3703.93	6731.48
Slc35d1	1050.19	713.209	664.293	2816.49	2224.58	3434.01
Gm49747	53.5629	31.0091	65.094	91.5448	79.6652	91.0246
Cmc4	26.3424	25.3711	30.0434	41.6113	72.6063	39.0105
Nek4	452.212	408.756	355.513	217.567	286.391	164.711
Spout1	472.408	352.376	329.643	227.079	262.189	189.635
Gm14305	54.441	69.5355	84.2884	36.8557	53.4463	31.4252
Anp32e	2783.52	2448.78	2461.05	1005.8	1977.51	641.507
Faxc	37.7575	284.72	247.858	0	14.1179	13.0035
E130102H24Rik	9.65889	5.63802	7.51085	14.2667	28.2358	19.5053
Ficd	69.3684	94.9066	117.67	148.612	110.926	196.136
Phc1	424.991	300.694	297.93	141.478	216.81	134.37
Sars2	332.793	325.126	301.268	147.423	187.566	101.861
Adat2	128.2	98.6653	114.332	73.7114	69.581	32.5088
Ccdc71l	1720.16	1209.35	1245.13	3956.64	4276.71	3327.82
Sgpp1	819.25	827.849	746.078	205.678	579.842	215.642
Gm9828	24.5863	18.7934	15.8562	5.94447	16.1347	3.25088
Sema5a	799.932	985.713	988.094	728.791	346.897	273.074
Galnt6	1050.19	1188.68	1111.61	3849.64	1951.29	3449.18
Syngr3	4.39041	1.87934	0	16.6445	7.05894	13.0035
Lage3	389.868	273.444	277.901	140.289	209.751	99.6936
Dis3	684.025	847.582	883.776	199.734	511.269	95.3591
Zfp324	186.153	202.969	164.404	74.9003	145.213	67.1848
Slc5a4b	9.65889	11.276	8.34539	66.578	19.16	54.1813
Ddx20	500.506	728.244	733.56	296.034	441.688	190.718
Ptp4a1	21.952	11.276	6.67631	53.5002	38.32	45.5123
Pms1	95.7108	101.484	91.7993	27.3445	60.5052	9.75263
Ros1	7.02465	3.75868	2.50362	0	0	0
Myo1d	6461.8	6051.47	6375.88	11564.4	8800.49	13506.3
Mrps2	890.374	792.141	824.524	442.268	514.294	248.15
Traf6	804.322	1030.82	1005.62	506.468	699.844	477.879
Tomm5	996.622	756.434	744.409	404.224	665.557	281.743
Gm19345	1.75616	2.81901	2.50362	8.32225	9.07578	1.08363
3930402G23Rik	106.248	73.2942	99.3101	533.813	403.368	534.228
Mcph1	320.5	379.626	364.693	137.912	251.097	108.363
Hyal3	3.51232	0.93967	5.00723	7.13336	13.1095	23.8398
Umps	685.781	934.032	897.964	277.012	563.707	171.213
Zfp275	364.404	529.034	499.889	227.079	318.661	224.311
Tchp	164.201	151.287	149.382	73.7114	136.137	74.7702
Zfp850	108.882	155.985	181.929	48.7446	99.8336	26.007
Rras2	827.152	1151.1	1164.18	2545.42	1952.3	1985.2
Acsf2	3921.51	1784.43	1750.03	6710.11	4582.26	3191.28
Kif18b	622.56	516.818	524.09	158.123	252.105	20.5889
Fos	1099.36	646.493	590.019	2050.84	1545.91	1309.02
Tsen15	154.542	163.503	171.915	42.8001	90.7578	53.0977
Rpgrip1l	143.127	232.098	225.325	16.6445	94.7915	44.4287
Slbp	1015.06	1262.92	1271	526.68	901.528	509.304
Gm44777	30.7328	19.7331	15.0217	8.32225	12.101	5.41813
E2f1	362.648	358.014	385.557	39.2335	204.709	19.5053
Rad18	378.453	449.162	423.111	174.767	263.198	67.1848
Srms	0	0	0	16.6445	5.0421	17.338
Ank3	783.248	654.95	680.984	3899.57	1953.31	3539.12
Ddc	874.569	1472.46	1333.59	480.313	591.943	1089.04
Rnf227	28.9767	29.1298	41.7269	13.0778	27.2274	9.75263
Ifit1bl1	438.162	570.379	655.947	3105.39	1005.4	2937.71
Gm15199	11.4151	19.7331	8.34539	3.56668	9.07578	1.08363
Crppa	23.7082	20.6727	35.0506	0	6.05052	2.16725
Tra2b	3353.39	2652.69	2599.59	1342.26	2238.69	946.005
Map1lc3a	181.763	181.356	164.404	452.968	372.107	498.468
Kcnq4	4.39041	2.81901	0	7.13336	6.05052	4.3345
Wdr62	244.985	302.574	267.052	36.8557	150.255	36.8433
Eif3f	3468.42	4638.21	4616.67	9253.15	5940.6	5679.28
Ppp1r16a	658.561	581.655	602.537	1291.14	836.989	1533.33
Ptk6	37.7575	45.1041	25.0362	267.501	87.7326	761.789
Ift74	117.663	195.451	199.455	55.878	92.7747	72.6029
Pparg	2779.13	1481.86	1426.23	4041.05	3773.51	2862.94
Lsm6	616.413	595.75	552.465	266.312	438.663	229.729
Hnf1b	945.693	719.787	752.754	482.691	512.278	400.942
Gm47666	4.39041	13.1554	15.8562	23.7779	21.1768	27.0906
Ephx2	92.1985	122.157	131.857	265.123	187.566	423.698
Trmt6	706.855	983.834	919.662	354.29	601.019	212.391
Ruvbl1	700.709	609.846	580.004	181.901	444.713	99.6936
Adat1	166.835	155.985	121.008	83.2225	83.6989	44.4287
Zbtb16	0.878081	6.57769	3.33815	29.7223	3.02526	5.41813
Adamtsl5	211.618	156.925	191.109	1427.86	488.075	943.838
Gm26724	26.3424	14.095	18.3599	102.245	59.4968	127.868
Kctd1	42.1479	46.9835	61.7559	15.4556	20.1684	23.8398
Tsen34	1499.76	1175.53	1178.37	621.791	1021.53	681.601
Polr3h	308.206	329.824	289.585	73.7114	199.667	40.0942
Areg	925.498	991.351	1080.73	8875.09	5910.35	3326.73
Gm43672	24.5863	43.2248	30.8779	53.5002	77.6484	40.0942
Cbx3	1058.09	1243.18	1181.71	568.291	760.349	370.6
Fads2	4839.98	6694.21	5950.26	2118.61	3042.4	1921.27
[truncated: 145 more rows]

## Sheet: 72h IL-17 df
	CT_1	CT_2	CT_3	IL-17 _1	IL-17 _2	IL-17 _3
Duox2	884.671	810.579	856.296	23137.7	17345	32291.6
Zc3h12a	451.634	259.12	298.062	2828.06	3819.9	3039.93
Plet1	47.82	40.8137	42.0991	2428.67	1105.26	6030.9
Cebpd	156.743	163.255	164.187	741.878	1129.76	752.136
Duoxa2	168.256	64.5426	67.3586	5090.51	2422.53	6500.51
Cd177	2768.25	6811.14	6692.08	41063.2	48152.9	33009.8
Pigr	58948.8	63920.9	61927.8	131532	125420	143095
Lcn2	0.885556	0	0	58.0115	49.9394	48.9704
Plet1os	6.19889	7.59325	0.841982	147.26	69.7268	367.906
Rilpl2	309.059	323.662	363.736	595.733	766.052	678.052
Cyba	756.265	548.612	607.911	1873.1	1685.69	2027.88
Nfkbiz	466.688	385.357	391.522	3178.36	2935.12	4547.97
Nos2	70.8445	360.679	402.468	4765.87	6287.66	5610.25
Cap2	11.5122	15.1865	13.4717	112.676	84.8028	113.009
Ceacam10	309.945	339.798	342.687	2789.01	1770.49	900.303
Il1f9	0	0.949156	0.841982	29.0057	30.1521	134.355
Mab21l3	0.885556	4.74578	5.89388	40.1618	132.858	180.814
Ceacam12	27.4522	11.3899	13.4717	179.613	92.3409	53.993
Acot7	2061.58	1736.01	1760.59	3238.6	3660.66	3058.77
Tnf	112.466	145.221	149.873	816.623	344.865	480.915
Nod2	41.6212	44.6103	37.0472	228.699	136.627	92.9183
Edn3	108.923	61.6951	60.6227	180.728	202.585	320.191
Lyn	322.343	388.205	388.154	972.808	639.79	1251.89
Ppp1r16b	2.65667	1.89831	4.20991	79.208	14.1338	45.2035
Tnfrsf11b	151.43	204.069	221.441	430.624	710.459	797.339
Gm15848	35.4223	63.5934	83.3563	744.109	165.837	435.711
Casp4	340.939	241.086	236.597	954.959	468.3	806.129
Tlr2	382.56	244.882	250.069	1369.96	465.473	1097.44
Tac1	31.88	39.8645	30.3114	204.156	346.749	274.988
Prnd	26.5667	55.051	58.0968	166.225	164.894	119.287
Lbp	0	4.74578	2.52595	18.9653	264.773	60.2713
Gsdmc2	255.926	228.747	205.444	27.8901	74.438	18.8348
Prl2a1	12.3978	2.84747	5.05189	8.92485	192.22	190.859
Ccl28	1182.22	2088.14	2122.64	5102.78	5118.32	4333.26
Tmem238l	579.154	445.154	472.352	883.56	1229.64	1030.89
C3	77.0434	196.475	212.18	1420.17	2922.87	2344.3
Shroom1	6.19889	3.79662	12.6297	36.815	27.3254	69.0609
Fcamr	71.7301	139.526	180.184	890.253	318.482	465.847
Clca4b	362.193	128.136	114.51	412.774	6430.88	7451.04
Cyp2c69	225.817	142.373	145.663	37.9306	89.5141	25.113
Vnn1	68.1878	31.3221	42.0991	186.306	85.7451	146.911
Vmn1r43	5.31334	0	0.841982	22.3121	13.1916	23.8574
Gdpd5	69.0734	48.407	76.6204	1021.89	351.461	1194.13
Cxcl1	8.85556	24.6781	18.5236	103.751	125.32	145.656
Prr7	7.08445	9.49156	6.73586	53.5491	18.8451	26.3687
Proz	8.85556	12.339	18.5236	99.2889	175.259	106.73
Snhg11	6.19889	7.59325	9.26181	102.636	32.0366	95.4296
Sprr2h	23.0245	42.712	47.993	741.878	1070.4	1295.83
Tnfaip2	26.5667	47.4578	40.4152	107.098	1018.58	1347.31
Bhlha15	58.4467	50.3053	61.4647	121.601	115.897	84.1287
Birc3	679.222	995.665	958.176	2502.3	2162.47	2432.2
Nfkbia	949.316	993.766	1039.01	7323.95	2145.51	5120.55
Uox	1.77111	9.49156	10.1038	41.2774	71.6113	35.1583
Saa3	8.85556	6.64409	0.841982	63.5895	136.627	134.355
Mkrn2os	815.597	652.07	617.173	1681.22	1485.93	1894.78
Naip5	1214.98	1350.65	1333.7	2651.79	1945.75	2947.02
Tnfsf12	53.1334	18.034	21.0496	151.722	148.876	169.513
Csrp2	1117.57	1184.55	1102.15	467.439	557.814	313.913
Mid2	471.116	649.223	607.069	1431.32	1317.27	1578.35
Ermp1	1652.45	1353.5	1400.22	2645.1	2318.89	2763.69
Pglyrp1	2943.59	5490.87	5164.72	18239	19737.4	22609.3
Stard3nl	586.238	372.069	374.682	706.178	878.18	1081.12
Cd14	592.437	998.512	1001.12	4360.9	1847.76	2243.85
Tnfsf13os	16.8256	29.4238	21.0496	95.9421	112.128	113.009
Sprr2i	0	0.949156	0	3.34682	8.48028	17.5791
Ltf	3.54223	1.89831	0	30.1214	88.5719	38.9252
Mgll	15.0545	3.79662	0.841982	33.4682	13.1916	46.4591
Tead1	1019.28	1210.17	1189.72	1732.54	1322.92	2042.95
Ccl20	15.94	64.5426	40.4152	60.2427	1453.9	203.416
Cbr2	799.657	370.171	379.734	24677.2	5154.13	17518.9
Cyp4f39	11.5122	15.1865	16.8396	1.11561	2.82676	5.02261
Edn2	24.7956	13.2882	11.7878	149.491	124.377	60.2713
Tmem132c	61.1034	98.7122	65.6746	448.474	153.587	336.515
Stat2	513.623	450.849	406.678	1126.76	705.748	843.798
C2	13.2833	10.4407	10.1038	33.4682	32.9789	64.0383
Rgs16	18.5967	41.7629	33.6793	116.023	94.2254	134.355
Unc93b1	382.56	381.561	364.578	1686.8	617.176	1184.08
Il1a	3.54223	6.64409	10.9458	7.80924	152.645	70.3165
Sprr2k	0	0	0	7.80924	18.8451	32.647
Dusp9	76.1578	70.2375	75.7784	30.1214	27.3254	22.6017
Gm45889	18.5967	36.0679	36.2052	0	4.71127	0
Trim46	150.545	389.154	398.258	1977.97	897.968	1202.91
Isg15	17.7111	8.5424	10.1038	71.3988	16.0183	21.3461
Ssh1	295.776	203.119	201.234	529.913	344.865	603.969
Pla2g3	145.231	191.73	209.654	586.809	310.944	518.584
Adcy2	18.5967	10.4407	10.9458	52.4335	41.4592	64.0383
Mmp7	15.0545	16.1357	12.6297	6.69363	70.669	45.2035
Cxcl2	0.885556	7.59325	1.68396	52.4335	81.9761	46.4591
Ddx60	162.942	60.746	68.2006	495.329	105.532	179.558
Gpcpd1	423.296	525.832	586.862	1686.8	823.53	1820.7
Gpnmb	1.77111	9.49156	10.1038	0	0	0
Duoxa1	6.19889	5.69494	4.20991	24.5433	54.6507	12.5565
Prelp	79.7001	88.2715	102.722	12.2717	25.4409	8.78956
Slc7a11	851.905	1082.99	1089.53	2405.25	1718.67	1510.55
Tmem125	354.223	328.408	331.741	881.329	621.887	942.995
Tent5b	6.19889	17.0848	19.3656	32.3526	53.7085	41.4365
Hsd17b11	2360.01	1371.53	1356.43	2498.96	2961.5	2808.89
Phf11d	96.5256	33.2205	20.2076	567.843	48.9972	61.527
E230025N22Rik	69.0734	33.2205	43.7831	177.381	87.6296	155.701
Slc35f2	288.691	409.086	398.258	1074.33	518.24	1397.54
Muc1	16.8256	147.119	113.668	1316.41	719.04	2255.15
Tff2	0.885556	0.949156	2.52595	6.69363	9.42254	9.42254
Gsap	167.37	126.238	137.243	542.184	314.713	465.847
Ier3	642.914	707.121	749.364	4839.5	1235.29	1801.86
Otc	80.5856	151.865	182.71	12.2717	23.5563	12.5565
Npy1r	14.1689	92.0681	94.302	10.0405	8.48028	1.25565
Scn8a	3.54223	2.84747	1.68396	12.2717	9.42254	10.0452
Zfas1	886.442	767.867	709.791	570.075	565.352	521.096
Ccdc28b	84.1279	100.611	95.986	37.9306	50.8817	45.2035
Rhbdf1	951.088	615.053	638.223	1499.37	1018.58	1594.68
Gm15657	34.5367	49.3561	53.0449	259.936	210.123	414.365
Mov10	386.103	201.221	205.444	2256.87	1866.6	4023.11
Kctd12	232.901	149.017	150.715	257.705	259.12	287.544
Tmem63a	2205.92	2287.47	2216.1	4643.15	3179.16	4078.36
Parp14	435.694	355.933	416.781	808.814	603.985	549.976
Srgap1	247.07	280.95	294.694	427.277	556.872	507.283
Gm5431	0.885556	0	0	16.7341	1.88451	3.76696
Akt3	2.65667	14.2373	11.7878	60.2427	53.7085	72.8278
Tnfsf13	198.365	198.374	167.555	394.924	593.62	577.6
Fat1	9796.91	7278.13	8108.29	17542.9	11803.6	15038.9
Cdcp1	1592.23	1698.04	1705.01	2675.22	2474.36	2634.36
Oas1a	475.544	396.747	391.522	952.727	626.599	631.593
Tgfb1	95.6401	174.645	191.13	491.982	345.807	458.313
Lama4	0.885556	5.69494	5.05189	20.0809	52.7662	2.5113
Xaf1	29.2234	12.339	9.26181	195.231	15.0761	35.1583
Etfbkmt	290.462	362.578	396.574	184.075	220.487	172.024
Apol6	8.85556	5.69494	2.52595	17.8497	19.7873	23.8574
Pla2g12b	12.3978	0.949156	0	94.8265	40.5169	76.5948
Gm28913	17.7111	12.339	18.5236	46.8554	34.8634	43.9478
Bach1	1217.64	1379.12	1497.89	4551.67	2482.84	3669.02
Slfn2	1.77111	8.5424	3.36793	128.295	16.0183	6.27826
Myo1h	3.54223	11.3899	14.3137	1.11561	1.88451	0
Epgn	4.42778	5.69494	5.05189	108.214	22.6141	72.8278
Olfm4	0	2.84747	0.841982	12.1554	105.532	5.02261
Lrp12	180.654	139.526	141.453	174.034	276.08	325.214
Rtp4	102.725	26.5764	35.3633	460.745	28.2676	89.1513
Rac3	274.522	221.153	210.496	912.566	443.802	573.833
Ifi27	333.855	176.543	177.658	2144.19	342.98	459.569
P2rx4	1174.25	1371.53	1249.5	1673.41	2481.9	2906.83
H6pd	367.506	450.849	388.996	687.213	488.087	524.863
Abcc8	37.1934	88.2715	79.9883	200.809	91.3986	172.024
Ifit1	54.9045	39.8645	33.6793	325.757	21.6718	261.176
Hs3st1	361.307	415.73	417.623	748.571	599.273	730.79
Etnk2	7.08445	15.1865	4.20991	45.7398	17.9028	23.8574
Pla2g2c	3.54223	4.74578	10.1038	20.0809	38.6324	52.7374
Oas3	103.61	12.339	10.9458	403.849	38.6324	27.6243
Dlk1	7.97001	25.6272	17.6816	273.323	538.969	722
Gm38563	32.7656	50.3053	45.4671	80.3236	107.417	70.3165
Vdr	6294.53	4271.2	4241.07	8708.42	10289.4	11413.9
Grpel2	1561.24	1551.87	1459.16	3024.41	2072.96	3292.32
Ikbke	803.2	809.63	728.315	1298.57	1732.8	1701.41
Trpc1	17.7111	28.4747	26.1015	54.6647	41.4592	61.527
4930415O20Rik	42.5067	22.7797	32.8373	99.2889	39.5747	42.6922
Cd302	37.1934	38.9154	34.5213	90.3641	63.131	53.993
Alad	1116.69	978.58	942.178	4312.93	1160.86	2035.41
Fhl3	40.7356	39.8645	54.7289	88.1329	96.1099	87.8956
Gm15889	3.54223	15.1865	9.26181	50.2023	88.5719	99.1965
Npm1	11353.7	13584.3	12580.9	4090.93	4906.32	2846.56
Pik3ap1	4.42778	3.79662	0.841982	11.1561	38.6324	22.6017
Tnfaip3	697.818	870.376	940.494	2189.93	2469.65	2954.55
Bag5	469.345	504.002	476.562	307.907	332.616	217.228
Muc13	10291.9	13457.1	13475.1	64428.5	45618.3	83743.2
H2-Q10	542.846	200.272	214.706	1855.25	353.345	797.339
Acacb	766.892	209.763	185.236	702.832	1482.17	513.562
Gm45627	11.5122	6.64409	8.41982	26.7745	16.0183	28.88
Aph1b	154.972	189.831	195.34	353.647	258.178	381.718
Dnajc9	588.009	639.731	604.543	88.1329	174.317	72.8278
Tm9sf2	6669.13	7606.54	7559.32	12241.5	11417.3	14180.1
Zfp473	60.2178	66.4409	32.8373	18.9653	18.8451	18.8348
Oasl2	250.612	55.051	57.2548	1066.52	67.8423	106.73
Eea1	1431.06	1933.43	1851.52	3345.7	2609.1	2429.69
Dhx58	90.3268	51.2544	60.6227	436.202	132.858	238.574
Tc2n	710.216	1217.77	1341.28	2620.56	2619.47	3468.11
Sidt1	603.064	782.105	879.03	1303.03	727.42	1258.16
Card10	1021.05	670.104	759.468	420.583	563.468	480.915
Limk2	3280.99	3240.42	2926.73	2102.92	2084.27	1978.91
Tgfa	910.352	737.494	777.15	1286.29	1257.91	1315.92
Tat	96.5256	74.0342	85.0402	251.011	375.959	514.817
Anxa6	39.85	71.1867	73.2525	207.503	188.451	141.889
Tor3a	466.688	484.07	495.086	730.722	721.766	814.918
Phf11b	2.65667	6.64409	0	109.329	8.48028	18.8348
Smox	1005.11	657.765	762.836	1323.11	1528.34	1730.29
Bmp8a	69.959	46.5086	46.309	71.3988	121.551	113.009
Slfn5	0.885556	0	0.841982	32.3526	0	3.76696
Smpx	11.5122	66.4409	50.5189	5.57803	1.88451	5.02261
Gml	7.08445	3.79662	5.89388	78.0924	57.4775	248.619
Siva1	184.196	222.102	213.022	40.1618	87.6296	36.4139
Dpy30	862.532	689.087	731.683	520.988	508.817	580.111
Parp12	403.814	332.205	327.531	817.739	834.837	813.663
Celf4	15.94	12.339	20.2076	41.2774	15.0761	38.9252
Il1f6	0	0.949156	0	0	21.6718	1.25565
Frk	1439.91	1643.94	1518.09	2731	2150.22	2852.84
Gm46367	2.65667	0.949156	0	14.5029	5.65352	17.5791
1700029N11Rik	0	0	0	7.80924	3.76901	3.76696
Itln1	13.2833	34.1696	33.6793	16.7341	98.9366	56.5043
Slc6a9	469.345	324.611	265.224	755.265	637.906	868.911
Gm10282	419.754	255.323	225.651	14.5029	72.5535	18.8348
Gins4	426.838	344.544	325.847	143.913	199.758	145.656
Tagln3	6.19889	2.84747	1.68396	0	0	0
Adcy1	19.4822	6.64409	4.20991	22.3121	18.8451	27.6243
Mt1	5794.2	3187.27	3744.3	1845.21	1699.83	2494.98
H2-Q6	38.9645	49.3561	31.1533	276.67	15.0761	69.0609
Tuba8	0	0	0	3.34682	1.88451	8.78956
Gins2	482.628	353.086	317.427	45.7398	81.0338	27.6243
Trmt112	368.391	393.9	351.949	100.405	170.548	77.8504
Slc49a4	489.713	367.323	388.154	2126.34	774.533	2047.97
Syngap1	46.0489	29.4238	26.1015	37.9306	54.6507	81.6174
Dennd2d	1159.19	1627.8	1608.19	2263.56	2001.35	2353.09
St3gal1	454.29	106.305	129.665	566.728	358.999	1181.57
Etv4	779.29	992.817	1016.27	288.942	306.232	144.4
Tmem212	0.885556	0	2.52595	8.92485	17.9028	20.0904
Myo19	1360.21	951.054	1126.57	2617.21	1589.58	3539.68
Mrps33	353.337	282.848	276.17	153.954	213.892	165.746
Rnd3	669.481	696.68	609.595	2131.92	1353.08	2397.04
Gsdmc3	59.3323	128.136	122.929	1.11561	51.824	5.02261
Sppl2a	4794.4	4841.64	4963.49	8714	5932.43	8265.96
4930599N23Rik	0.885556	0	0	12.2717	6.59578	7.53391
Slc30a10	1477.11	383.459	349.423	9180.32	554.045	2070.57
Stxbp1	193.051	367.323	366.262	515.41	891.372	1122.55
Nat8f4	138.147	203.119	138.927	399.387	536.142	554.998
Gm21057	3.54223	1.89831	1.68396	14.5029	12.2493	23.8574
Tmtc2	443.664	504.951	494.244	1014.09	718.94	920.393
Krtap3-1	0	0.949156	0	3.34682	6.59578	5.02261
Lgals1	27.4522	28.4747	23.5755	10.0405	5.65352	17.5791
Gm43332	5.31334	4.74578	6.73586	0	0	1.25565
Abcc3	4816.54	4228.49	4282.32	9980.21	13848.3	16082.4
Irf9	347.138	266.713	235.755	899.178	315.655	285.033
Meg3	0.885556	66.4409	108.616	112.676	370.306	463.336
Trmt1	881.129	1188.34	1166.99	545.531	709.517	498.494
Abcc4	1147.68	1636.34	1614.92	3410.41	2257.64	2592.92
Adgrf1	17.7111	39.8645	69.8845	131.641	369.363	410.598
St8sia5	0.885556	17.0848	15.9977	41.2774	140.396	123.054
Camk2n1	540.189	635.934	650.01	4266.08	2130.44	7228.79
Recql	247.07	330.306	316.585	120.485	185.624	192.115
Gm20083	9.74112	7.59325	5.89388	0	0	0
Dmbt1	45995.8	17891.6	15592.7	185623	125830	328642
Lgals9	1210.56	728.003	723.263	2500.07	957.33	641.638
Ly6a	4333.91	6794.06	6865.52	21513.3	11639.7	13466.9
Arhgap26	259.468	289.493	345.213	653.745	587.024	612.758
Asah2	385.217	379.662	393.206	616.93	530.489	528.63
Mlph	1162.74	1007.05	1014.59	1625.44	2122.9	2285.29
Dnph1	234.672	209.763	174.29	26.7745	52.7662	13.8122
Gclm	2630.99	3342.93	3427.71	12291.7	3549.47	6980.17
Adm	171.798	90.1698	74.0945	1154.65	104.59	360.372
Gm46349	1.77111	0	0	4.46242	13.1916	2.5113
Pxdc1	24.7956	22.7797	15.1557	78.0924	73.4958	163.235
Morn4	6.19889	7.59325	8.41982	1.11561	0	1.25565
Rfc3	477.315	608.409	522.029	161.763	139.454	111.753
Gpc1	24.7956	75.9325	87.5662	5.57803	25.4409	22.6017
Tnk2	1564.78	1079.19	1103.84	2351.7	1814.78	2201.16
Fam122a	307.288	177.492	200.392	142.798	164.894	109.242
Coq8a	246.185	277.154	216.389	81.4392	90.4564	48.9704
Cfap69	7.97001	13.2882	26.1015	20.0809	41.4592	59.0156
Ubxn2a	934.262	1047.87	1077.74	1479.29	1576.39	2201.16
Tubb2a	264.781	142.373	156.609	294.52	250.639	247.363
Chrac1	386.103	347.391	401.626	150.607	219.545	131.843
Ltb	2.65667	1.89831	4.20991	23.4277	10.3648	15.0678
Il22ra1	295.776	280.95	284.59	471.901	962.041	813.663
Rassf10	104.496	37.0171	36.2052	60.2427	124.377	60.2713
Fgfr4	587.124	687.189	672.744	452.936	405.169	376.696
Gas5	2542.43	1810.04	2055.28	1316.41	1128.82	801.106
Gm45607	0	0	1.68396	5.57803	1.88451	15.0678
Vmp1	1868.52	2017.91	2280.09	5145.17	3202.72	3783.28
Polr3d	407.356	354.984	296.378	233.162	250.639	198.393
Txnrd1	6871.92	5697.78	6142.26	13175.3	8355.91	12314.2
Gm49747	54.0189	31.3221	65.6746	148.376	61.2465	120.543
Phf5a	956.401	1038.38	1011.22	497.56	643.559	529.885
Akr1c18	10.6267	6.64409	10.9458	0	2.82676	0
Mageh1	23.0245	32.2713	37.0472	2.23121	9.42254	3.76696
Cyp2c40	24.7956	16.1357	26.1015	4.46242	8.48028	1.25565
Oas1g	217.847	201.221	158.293	391.578	387.266	263.687
Tssk4	25.6811	23.7289	32.8373	74.7456	30.1521	67.8052
Cutc	169.141	212.611	210.496	105.983	152.645	119.287
Irgc1	0.885556	0.949156	0.841982	6.69363	7.53803	1.25565
Rdh10	978.54	1079.19	1012.06	2705.34	2347.15	3849.83
Haus8	239.986	383.459	354.475	54.6647	130.973	106.73
Tmsb4x	5403.67	3768.15	3978.37	6754.99	7419.31	8729.29
Mmp28	239.986	130.984	112.826	213.081	219.545	218.483
Myadm	2780.65	2821.84	2849.27	9198.17	2804.15	4718.74
Snrpn	65.5312	80.6783	51.3609	214.196	137.569	247.363
Acer2	204.564	174.645	203.76	53.5491	122.493	70.3165
Snhg12	231.13	210.713	216.389	104.867	108.359	75.3391
Snca	1.77111	2.84747	5.05189	0	0	0
Tmem107	142.575	180.34	136.401	50.2023	72.5535	86.64
Immp2l	93.869	68.3392	60.6227	294.52	168.663	350.327
Amigo2	10.6267	6.64409	6.73586	10.0405	12.2493	31.3913
Irgm2	82.3567	53.1527	55.5708	350.3	81.9761	140.633
Atp8b5	116.893	102.509	111.984	21.1965	58.4197	15.0678
Fgfbp1	1649.79	1934.38	1985.39	6087.86	3566.43	4928.43
Mgat4b	4702.3	3786.18	3854.6	12462.4	5849.51	9279.27
Ppp1r1b	7420.08	5320.02	4792.56	3281	3961.23	3303.62
Dhrs4	877.586	765.969	751.89	477.479	524.835	498.494
Snhg1	873.159	722.308	883.24	352.531	378.786	229.784
AI838599	2.65667	5.69494	0.841982	16.7341	5.65352	18.8348
Igtp	24.7956	17.0848	19.3656	95.9421	22.6141	21.3461
Gps2	627.859	459.391	501.822	293.404	398.573	297.59
Gatm	46.9345	452.747	448.777	95.9421	76.3226	33.9026
Spsb1	8.85556	11.3899	15.1557	46.8554	54.6507	110.497
Prom1	5813.68	5554.46	5536.88	9617.64	9418.77	12171
Plaur	1116.69	639.731	740.103	1806.17	1528.34	1990.21
Srxn1	1673.7	1455.06	1361.49	6379.03	3459.96	7091.92
5830408C22Rik	30.9945	19.9323	28.6274	266.63	44.2859	168.257
Lrrc75aos2	0.885556	0	0	7.80924	3.76901	3.76696
Slc28a3	3.54223	84.4749	62.3067	169.572	271.369	195.882
Ppp1r3f	20.3678	18.034	6.73586	54.6647	25.4409	50.2261
Gm14207	30.9945	23.7289	29.4694	40.1618	38.6324	60.2713
Nfkbid	129.291	77.8308	109.458	195.231	153.587	143.144
Slc6a7	106.267	55.051	73.2525	1170.27	72.5535	387.996
Eif2ak2	941.346	828.613	846.192	1919.96	940.369	1459.07
Slc5a8	397.615	1959.06	1988.76	1786.08	9614.76	4323.21
Neu2	21.2534	40.8137	16.8396	1.11561	8.48028	5.02261
Stk10	187.738	161.357	172.606	476.364	900.795	1526.87
Gm10778	24.7956	15.1865	10.1038	5.57803	0.942254	2.5113
Gstp1	5503.73	6918.4	6790.59	25277.4	7477.73	14374.7
1110012L19Rik	168.256	154.712	119.562	82.5548	121.551	74.0835
2010103J01Rik	3.54223	3.79662	4.20991	43.5086	16.9606	25.113
Fam131a	6.19889	1.89831	0.841982	26.7745	4.71127	15.0678
Ddah2	43.3923	12.339	26.1015	254.358	27.3254	55.2487
Ifit3b	3.54223	0.949156	0.841982	34.5838	5.65352	69.0609
Arhgap8	54.0189	41.7629	59.7808	290.057	38.6324	198.393
Trmo	107.152	103.458	127.139	32.3526	63.131	17.5791
Msh5	51.3623	46.5086	33.6793	214.196	46.1704	135.61
Slc6a14	2343.18	4304.42	3943.85	4965.56	12044.8	7096.95
Ccdc34	1323.91	1144.68	1207.4	350.3	451.34	282.522
Hrh1	48.7056	22.7797	21.0496	41.2774	107.417	60.2713
Cast	2476.02	2136.55	2176.52	5716.36	3953.7	6273.24
Wdhd1	531.334	925.427	942.178	128.295	212.949	92.9183
Cfb	749.181	1105.77	997.749	2320.46	2072.02	2143.4
Proc	27.4522	37.0171	28.6274	56.8959	45.2282	64.0383
Dctpp1	515.394	382.51	348.581	140.566	205.411	139.377
Pdap1	1669.27	1216.82	1077.74	668.248	804.685	629.082
Hk2	4862.59	3384.69	3095.13	9046.45	8316.33	10694.4
Smyd5	462.26	520.137	522.871	142.798	233.679	69.0609
2023-09-01	26.5667	21.8306	15.9977	3.34682	7.53803	0
Fam169a	12.3978	25.6272	17.6816	1.11561	4.71127	1.25565
Ceacam16	3.54223	0.949156	1.68396	29.0057	4.71127	8.78956
Trip6	114.237	180.34	131.349	72.5144	59.362	74.0835
Lsm3	310.83	224.001	229.861	76.9768	110.244	86.64
Irf7	472.002	120.543	137.243	1228.28	331.673	774.737
Pard6a	77.929	121.492	112.826	62.4739	69.7268	55.2487
Maml2	3.54223	18.034	7.57784	27.8901	62.1887	84.1287
Ift22	217.847	158.509	132.191	505.369	308.117	767.203
Pof1b	1484.19	1714.18	1656.18	2731	3004.85	3072.58
Gm44949	10.6267	8.5424	7.57784	33.4682	23.5563	48.9704
Csnk1e	470.23	420.476	402.468	981.733	436.263	807.384
Hat1	895.298	1081.09	965.754	393.809	306.232	268.71
Pde11a	3.54223	2.84747	3.36793	2.23121	3.76901	11.3009
Sema6d	1247.75	522.985	532.133	1751.5	1037.42	1769.21
Nudc	1583.37	1454.11	1451.58	594.618	830.126	565.043
Muc6	17.7111	13.2882	5.05189	7.80924	19.7873	30.1356
F730043M19Rik	0.885556	1.89831	2.52595	7.80924	7.53803	7.53391
Htatsf1	656.197	906.444	911.867	580.115	541.796	431.944
Slc35e4	284.264	285.696	284.59	554.456	405.169	391.763
Rhoq	425.953	670.104	599.491	1292.99	816.934	617.781
Homer2	405.585	746.037	660.956	275.555	376.901	467.103
Scnn1g	3.54223	1.89831	0	10.0405	43.3437	64.0383
Ugp2	2520.29	3229.98	3289.63	7443.32	4908.2	6588.41
Mettl3	370.163	367.323	344.371	176.266	247.813	155.701
Slc16a10	136.376	143.323	130.507	31.237	52.7662	16.3235
Xlr3a	56.6756	84.4749	61.4647	208.618	163.952	139.377
Gle1	594.208	677.697	607.911	220.89	262.889	170.769
Rpl23a	433.037	254.374	290.484	127.179	211.065	213.461
Lsm5	282.492	333.154	250.911	75.8612	110.244	69.0609
Acss1	688.963	510.646	564.128	759.728	840.49	742.09
Sema7a	356.879	269.56	245.859	1625.44	620.945	3617.53
A630052C17Rik	69.0734	54.1019	62.3067	10.0405	28.2676	5.02261
Zfp874a	126.635	211.662	206.286	75.8612	109.301	62.7826
Gml2	3.54223	0.949156	0.841982	79.208	49.9394	160.723
Slc1a1	24.7956	78.7799	108.616	556.687	146.049	382.974
Eif3g	1679.01	1454.11	1337.07	988.427	1163.68	948.017
Prim2	309.945	367.323	364.578	85.9016	126.262	74.0835
Ptms	3913.27	3180.62	3327.51	1960.12	2297.21	1722.75
Tsen34	1512.53	1187.39	1188.88	648.167	815.049	605.224
Mrpl49	848.363	691.935	757.784	354.763	514.471	301.356
A330023F24Rik	46.9345	85.424	56.4128	544.416	536.142	1456.56
Znhit3	95.6401	145.221	143.979	49.0867	57.4775	47.7148
Dcps	344.481	228.747	181.868	131.641	154.53	104.219
Synpo2l	4.42778	2.84747	10.9458	1.11561	0	0
Rmi2	180.654	112	106.09	13.3873	20.7296	2.5113
Apex1	263.896	124.339	71.5685	12.2717	58.4197	12.5565
Cmc2	240.871	257.221	255.121	142.798	197.873	174.536
Dek	2004.01	2320.69	2507.42	513.179	581.371	336.515
Trim14	266.552	211.662	181.026	552.225	409.88	632.849
Il4ra	381.675	375.866	315.743	709.525	570.064	1111.25
Sik1	94.7545	115.797	98.5119	295.636	100.821	315.169
Selenoi	1571.86	1898.31	1871.73	3214.06	2008.88	2893.02
Tnnt2	13.2833	8.5424	8.41982	214.196	37.6901	92.9183
Adam1a	42.5067	39.8645	47.151	10.0405	34.8634	8.78956
Zfp667	135.49	39.8645	53.0449	117.139	110.244	105.475
Bcl2l12	131.948	70.2375	106.09	59.1271	48.0549	31.3913
Tmc5	570.298	541.968	505.189	1200.39	804.685	2800.1
Thg1l	231.13	210.713	185.236	51.3179	81.0338	36.4139
Lypd8	34991.9	31369.6	31330.2	210169	126483	240171
Cd200	50.4767	61.6951	55.5708	6.69363	10.3648	6.27826
Fzd10os	0	0	0	5.57803	0	11.3009
Pde4c	23.0245	10.4407	2.52595	168.456	27.3254	107.986
Hmgn2	2112.05	2190.65	1993.81	114.907	815.049	130.588
Tarsl2	198.365	231.594	206.286	74.7456	146.992	51.4817
Scnn1b	3.54223	1.89831	5.89388	6.69363	20.7296	62.7826
Gsdmc4	517.165	1326.92	1236.87	46.8554	767.937	86.64
Slc39a4	3821.18	3808.01	3446.23	18750	13825.7	32533.9
Nanos1	69.0734	108.204	63.1487	5.57803	16.0183	6.27826
Prpf3	691.62	617.901	619.699	298.982	346.749	283.777
Rcc1	1309.74	1243.39	1193.09	517.641	657.693	573.833
Micall2	782.832	690.036	669.376	1875.33	1807.24	3022.35
Pla2g4c	20.3678	21.8306	11.7878	3.34682	0	3.76696
Cadm4	99.1823	32.2713	17.6816	171.803	52.7662	106.73
Lif	170.912	377.764	375.524	834.473	775.475	498.494
Dtwd2	73.5012	80.6783	66.5166	20.0809	36.7479	18.8348
Elk1	162.942	136.678	122.087	91.4797	76.3226	72.8278
Igf2bp2	1406.26	815.325	849.56	2462.14	1294.66	3027.38
AC106834.1	12.3978	2.84747	0.841982	18.9653	5.65352	27.6243
Zc4h2	15.94	29.4238	13.4717	4.46242	6.59578	2.5113
Ptma	31614.4	19071.4	17605	5265.66	6706.96	2621.8
Relch	1429.29	1820.48	1823.73	2778.97	2705.21	3357.61
Rbm17	1427.52	1179.8	1140.89	679.404	826.357	675.541
Mlf1	7.08445	6.64409	5.05189	0	0	0
5730420D15Rik	3.54223	0.949156	3.36793	15.6185	3.76901	7.53391
Eldr	167.37	130.984	139.769	13.3873	15.0761	1.25565
Gm30794	4.42778	11.3899	3.36793	29.0057	9.42254	23.8574
Tdp1	304.631	276.204	279.538	95.9421	89.5141	46.4591
Bik	25.6811	17.0848	36.2052	82.5548	25.4409	47.7148
Dsc2	4315.32	4138.32	4426.3	7479.02	5741.15	7664.5
Pou6f1	124.863	96.8139	100.196	426.161	96.1099	277.499
Ero1l	4395.02	3641.91	3638.21	47347.4	9409.35	35681.9
B4galt1	1383.24	1148.48	1120.68	5494.36	2980.35	7179.82
Ddias	216.961	477.425	492.56	54.6647	128.147	102.963
Cd55	495.026	673.901	761.152	1732.54	1562.26	1757.91
Fam72a	47.82	39.8645	39.5732	11.1561	7.53803	0
Zc3h8	92.0979	118.644	100.196	26.7745	39.5747	22.6017
Tchh	32.7656	17.0848	23.5755	7.80924	23.5563	6.27826
Gm43189	3.54223	0.949156	0	16.7341	0	5.02261
Stmn1	2512.32	2231.47	2190	261.052	521.066	104.219
H60c	22.1389	38.9154	26.9434	37.9306	70.669	40.1809
Sarnp	596.865	596.07	602.859	316.832	361.825	291.311
Flicr	0	0.949156	0.841982	5.57803	1.88451	7.53391
Gm15947	92.9834	145.221	159.977	312.37	196.931	371.673
Pusl1	266.552	208.814	226.493	85.9016	116.839	56.5043
Gm48768	60.2178	22.7797	47.151	110.445	46.1704	80.3617
Spry4	86.7845	169.899	170.922	374.844	355.23	539.93
Spry3	9.74112	9.49156	13.4717	23.4277	16.9606	32.647
Pop5	531.334	550.51	500.98	301.214	329.789	243.597
Gm14540	1.77111	0	0	8.92485	5.65352	8.78956
Mdp1	910.352	709.019	743.47	1309.72	1141.07	1423.91
Uba7	227.588	142.373	224.809	635.895	410.823	632.849
6720427I07Rik	49.5912	38.9154	41.2571	121.601	72.5535	96.6852
Nono	6821.44	6483.68	6171.73	3408.18	3612.6	2772.48
Tipin	355.994	481.222	472.352	90.3641	94.2254	40.1809
Dgat2	518.936	220.204	205.444	640.358	548.392	983.176
Me1	848.363	746.037	742.628	1366.62	890.43	1611
Hmces	276.294	237.289	237.439	140.566	152.645	113.009
Gm7596	0	0	0	5.57803	0.942254	3.76696
Pcna	3912.39	3925.71	3788.08	1648.87	1505.72	1152.69
S1pr2	104.496	70.2375	98.5119	27.8901	44.2859	35.1583
Gpatch4	484.399	392.951	403.31	66.9363	223.314	42.6922
Tsr2	247.07	254.374	231.545	46.8554	101.763	21.3461
Gm45902	93.869	116.746	95.144	60.2427	43.3437	50.2261
Krt23	100.953	125.289	149.873	504.254	171.49	524.863
Aaas	611.919	734.647	775.466	251.011	355.23	322.703
1300002E11Rik	187.738	144.272	169.238	317.948	212.007	321.447
Polr2j	156.743	64.5426	108.616	17.8497	64.0733	43.9478
Arhgap35	2380.38	2587.4	2692.66	4795.99	4414.46	9627.08
Tyms	677.451	909.291	902.605	153.954	235.563	109.242
Gm36328	0	0	0	2.23121	6.59578	10.0452
Gm30541	0.885556	4.74578	0.841982	22.3121	6.59578	23.8574
Rpusd1	159.4	164.204	166.713	74.7456	110.244	87.8956
Zmynd12	7.08445	9.49156	10.1038	26.7745	20.7296	35.1583
Cbx1	1541.75	1287.06	1294.13	689.444	764.168	655.45
Guca1b	7.97001	12.339	5.89388	2.23121	0.942254	3.76696
Nop10	971.455	578.036	620.541	319.063	564.41	322.703
Snhg14	144.346	132.882	152.399	392.693	198.816	277.499
Alg3	594.208	511.595	443.725	218.659	267.6	167.002
Gm38393	76.1578	82.5766	84.1982	235.393	102.706	168.257
Anp32b	3665.32	3491.94	3774.61	1738.11	1618.79	1324.71
Vnn3	1.77111	2.84747	0	1.11561	3.76901	3.76696
Zfp429	76.1578	102.509	99.3539	29.0057	60.3042	53.993
Siah1b	155.858	160.407	181.026	41.2774	62.1887	40.1809
Emd	965.256	720.409	665.166	392.693	462.647	387.996
Rfc2	913.894	953.902	963.228	285.595	428.725	263.687
Clca3b	8668.71	6224.56	6679.45	5077.12	16985.1	8396.55
Tulp3	126.635	139.526	149.031	31.237	91.3986	31.3913
Fam117a	43.3923	34.1696	40.4152	41.2774	98.9366	92.9183
Dock5	1876.49	1754.04	1761.43	3166.09	2896.49	3735.56
Tmem117	345.367	214.509	207.97	44.6242	101.763	23.8574
Pfdn6	441.007	284.747	220.599	91.4797	197.873	124.31
Slc25a45	15.0545	46.5086	42.9411	16.7341	21.6718	22.6017
Smoc2	2266.14	1912.55	2060.33	171.803	133.8	22.6017
Usp18	15.0545	4.74578	5.89388	46.8554	3.76901	3.76696
Fcrl5	0.885556	0.949156	0	24.5433	10.3648	23.8574
Lancl2	329.427	416.679	362.894	116.023	167.721	77.8504
Dhfr	464.917	565.697	698.845	88.1329	158.299	94.1739
Scrn3	272.751	300.882	294.694	73.63	193.162	125.565
Esrrg	87.6701	97.7631	89.2501	457.398	42.4014	238.574
Slc44a1	4332.14	5900.9	6084.16	8428.4	9540.32	9944.76
St8sia1	0	4.74578	8.41982	6.69363	84.8028	36.4139
Paf1	1037.87	853.291	832.721	524.335	683.134	551.231
Cdc6	488.827	547.663	547.289	72.5144	107.417	51.4817
Itfg2	281.607	288.543	260.173	110.445	184.682	90.4069
Zfp85os	17.7111	7.59325	11.7878	0	5.65352	0
Cabyr	0.885556	4.74578	3.36793	0	0.942254	0
Rpa1	1436.37	1911.6	1723.54	510.947	641.675	386.741
Gm11534	20.3678	8.5424	11.7878	90.3641	15.0761	69.0609
Tgfbi	6.19889	6.64409	4.20991	18.9653	2.82676	21.3461
Aplf	197.479	178.441	150.715	54.6647	115.897	40.1809
Tdrd7	773.091	789.698	693.794	3083.53	1791.22	3805.88
Zdhhc18	457.833	543.866	554.024	1588.62	680.307	1470.37
Emc2	564.099	598.917	616.331	948.265	729.304	1113.76
Sord	2525.61	2392.82	2162.21	4461.31	5946.56	9279.27
Zfp566	38.0789	45.5595	31.1533	11.1561	13.1916	3.76696
Slc25a47	89.4412	67.3901	56.4128	32.3526	46.1704	43.9478
Gm49492	0.885556	2.84747	0	11.1561	2.82676	5.02261
Gm15337	7.97001	0	4.20991	34.5838	1.88451	64.0383
Trim34a	65.5312	62.6443	34.5213	161.763	105.532	151.934
Gch1	276.294	300.882	308.166	1004.05	988.424	1444
Snrpb	2499.93	2351.06	2186.63	1348.77	1695.11	1087.39
Hist2h2be	138.147	80.6783	95.144	27.8901	51.824	32.647
Gm39119	1.77111	1.89831	0	6.69363	2.82676	11.3009
Alyref	945.774	1086.78	974.174	407.196	490.914	280.01
Cyp11b1	0	0	0	8.92485	3.76901	18.8348
Ncl	11800.9	14859	13371.5	4254.92	5253.06	2096.94
C230057M02Rik	3.54223	0.949156	3.36793	0	0	0
Hspa14	827.11	710.918	798.199	320.179	407.054	243.597
Noxa1	1764.91	1525.29	1270.55	1933.34	2251.04	1629.84
Gm17023	0.885556	0.949156	0.841982	5.57803	5.65352	2.5113
Trim36	553.473	455.595	486.666	915.912	566.294	595.179
Chaf1b	473.773	671.053	520.345	76.9768	112.128	17.5791
Ssh2	665.053	784.003	847.034	954.959	1452.01	1223.01
Zmym1	92.9834	112	103.564	44.6242	44.2859	45.2035
Itgb5	342.71	363.527	290.484	861.248	794.32	1176.55
Tmem182	168.256	128.136	133.033	2.23121	9.42254	1.25565
Cubn	146.117	63.5934	78.3044	493.098	69.7268	227.273
Zc3h6	105.381	87.3223	106.932	339.144	110.244	298.845
Pkia	37.1934	106.305	128.823	20.0809	30.1521	13.8122
Tafa3	7.08445	14.2373	16.8396	66.9363	41.4592	100.452
Csf1	9.74112	36.0679	28.6274	35.6994	48.9972	38.9252
Snrnp40	974.998	892.207	825.985	389.346	517.297	316.424
Psapl1	9.74112	17.0848	22.7335	0	8.48028	0
Brdt	9.74112	18.034	10.9458	73.63	20.7296	31.3913
Gm10399	19.4822	21.8306	10.1038	4.46242	6.59578	7.53391
Samd9l	1966.82	1069.7	1099.63	2394.09	2039.04	1835.76
Zfp422	788.145	737.494	767.046	275.555	395.747	238.574
Lig1	1824.25	2308.35	2128.53	303.445	429.668	160.723
Ap3b2	8.85556	0.949156	5.89388	17.8497	15.0761	21.3461
C2cd3	891.755	796.342	765.362	251.011	490.914	318.936
Trim30a	17.7111	14.2373	23.5755	256.589	13.1916	1.25565
Cdr2	152.316	228.747	207.97	43.5086	72.5535	30.1356
Itgam	58.4467	19.9323	10.1038	60.2427	38.6324	64.0383
Plat	102.725	235.391	302.272	185.191	1207.97	475.892
Spc24	501.225	380.612	394.048	60.2427	87.6296	57.76
Iqch	11.5122	4.74578	5.89388	1.11561	0	1.25565
Mindy2	544.617	449.9	437.831	1237.21	482.434	1245.61
Akap12	2.65667	0	1.68396	7.80924	3.76901	13.8122
Ptprk	2627.45	2652.89	2833.27	1305.26	2388.61	1593.42
E130307A14Rik	54.0189	52.2036	53.0449	119.37	68.7845	149.423
Gm15199	11.5122	19.9323	8.41982	4.46242	3.76901	6.27826
Lsm7	383.446	250.577	266.066	92.5953	190.335	89.1513
Eid3	24.7956	16.1357	22.7335	69.1676	30.1521	97.9409
Gm33677	13.2833	10.4407	4.20991	40.1618	14.1338	42.6922
Nhp2	1532.01	1246.24	1019.64	420.583	620.003	231.04
Gm12227	1.77111	0	0	4.46242	6.59578	5.02261
Gm12320	24.7956	56.0002	58.9388	11.1561	33.9211	5.02261
Myo1d	6516.81	6112.56	6432.75	11692.7	11690.5	16218
Rad51c	71.7301	92.0681	94.302	37.9306	27.3254	13.8122
Sap30bp	674.794	599.867	526.239	361.456	455.109	336.515
Ccnb1ip1	160.286	7.59325	5.05189	4.46242	5.65352	10.0452
Gm27017	7.97001	2.84747	6.73586	0	1.88451	2.5113
Rpp21	308.174	207.865	284.59	156.185	215.776	123.054
Trim40	211.648	161.357	145.663	634.78	844.259	1369.92
Gemin6	224.046	243.933	233.229	39.0462	76.3226	18.8348
Elac1	270.095	328.408	336.793	645.936	430.61	743.346
Sfr1	1006.88	1173.16	1100.47	652.629	784.897	534.908
Tbl1x	1951.77	2364.35	2399.65	4109.89	2824.88	3908.84
Gm2061	232.901	29.4238	39.5732	777.577	69.7268	168.257
Mettl1	331.198	411.934	346.055	146.144	168.663	59.0156
Prkch	47.82	168.001	131.349	285.595	582.313	327.725
Tyw1	582.696	539.121	493.402	259.936	397.631	210.95
Eef1d	2276.77	2551.33	2399.65	1504.95	1800.65	1175.29
Acvrl1	30.1089	21.8306	19.3656	84.786	82.9183	79.1061
Hsbp1l1	6.19889	10.4407	7.57784	13.3873	28.2676	12.5565
Tssc4	325.885	349.289	301.43	107.098	217.661	106.73
Mcrip1	208.106	166.102	186.92	93.7109	135.685	91.6626
Chaf1a	774.862	799.189	849.56	117.139	195.989	86.64
Slc16a9	20.3678	11.3899	9.26181	71.3988	18.8451	43.9478
Dusp4	921.864	813.427	729.157	4094.27	1055.32	4291.82
Smn1	396.729	306.577	337.635	141.682	201.642	79.1061
Parp4	1037.87	754.579	764.52	2265.8	1585.81	1977.65
Tiam1	847.477	701.426	686.216	294.52	206.354	252.386
Hs6st1	1381.47	1061.16	1022.17	2728.77	1961.77	4108.49
Cblc	818.254	884.613	860.506	2679.69	2079.55	3470.62
Cfdp1	863.417	936.817	877.346	423.93	505.99	278.755
Cldn7	7344.8	7893.18	7980.31	16489.8	12480.2	16128.9
Dtymk	965.256	933.969	995.223	233.162	388.209	128.077
Fhdc1	555.244	353.086	363.736	1480.41	602.1	1258.16
Cmss1	165.599	193.628	154.083	42.393	57.4775	17.5791
Gm9926	625.203	484.07	512.767	1909.92	1457.67	1225.52
Cks2	1046.73	850.444	838.614	502.023	324.135	374.184
Ptges	69.0734	111.051	137.243	1008.51	225.199	860.122
Sprr2a3	9301	6158.12	6468.95	19346.8	11722.6	19047
Dazap1	2546.86	1846.11	1753.85	1008.51	1413.38	1256.91
Prmt5	1697.61	1684.75	1787.53	605.774	774.533	310.146
Lefty1	39.85	37.9662	24.4175	74.7456	50.8817	66.5496
Dtd1	239.1	279.052	221.441	68.052	133.8	64.0383
Hps1	264.781	231.594	239.965	500.907	274.196	372.929
Gm15903	11.5122	3.79662	4.20991	2.23121	2.82676	0
Surf2	286.035	286.645	267.75	108.214	182.797	94.1739
Wfs1	411.784	385.357	354.475	834.473	585.14	905.325
Btbd8	309.059	371.12	341.003	1685.68	636.964	866.4
Psmg3	244.414	267.662	252.595	133.873	163.952	110.497
Pgm2l1	394.073	634.985	565.812	101.52	232.737	80.3617
Cck	105.381	103.458	69.0426	321.294	135.685	290.056
Pa2g4	3938.95	4457.24	4259.59	1918.84	1991.92	1172.78
H2afv	567.642	497.358	482.456	259.936	291.156	480.915
Gm15964	8.85556	7.59325	11.7878	0	3.76901	1.25565
Ppil1	1056.47	922.58	928.707	180.728	401.4	106.73
Cenpq	208.106	311.323	282.906	63.5895	65.0155	52.7374
Mbnl3	444.549	767.867	698.845	265.514	272.311	178.303
Cep85	1217.64	2462.11	3230.69	3915.78	2678.83	3009.8
Ncmap	38.9645	50.3053	51.3609	134.988	55.593	130.588
Rassf6	626.088	1109.56	1113.1	1758.19	1322.92	1800.61
Itga8	4.42778	47.4578	47.993	3.34682	18.8451	7.53391
Ifi44	30.9945	4.74578	1.68396	239.855	5.65352	0
Oxct2b	17.7111	9.49156	10.9458	92.5953	28.2676	91.6626
Plekhg1	186.852	178.441	228.177	456.283	367.479	529.885
Mgat4c	3884.05	2456.42	2451.85	8769.78	5482.03	7299.11
Trdc	0	1.89831	0.841982	4.46242	4.71127	6.27826
Gm17494	16.8256	10.4407	23.5755	107.098	24.4986	84.1287
Tbc1d19	23.91	82.5766	102.722	4.46242	28.2676	7.53391
Apobec1	225.817	188.882	207.97	653.745	1160.86	1799.35
Parp10	294.89	338.849	302.272	631.433	541.796	611.503
Scfd2	175.34	219.255	218.073	49.0867	146.049	43.9478
2210406O10Rik	6.19889	5.69494	3.36793	1.11561	0.942254	0
Lrat	37.1934	15.1865	22.7335	2.23121	0.942254	1.25565
Drosha	1176.9	1061.16	954.808	564.497	701.979	544.953
Psmc3ip	111.58	91.119	69.8845	17.8497	26.3831	15.0678
Myom3	33.6511	16.1357	25.2595	101.52	61.2465	156.957
Sspo	12.3978	24.6781	20.2076	147.26	49.9394	133.099
Strada	285.149	167.051	172.606	68.052	105.532	61.527
Bex4	3.54223	18.9831	5.05189	3.34682	0.942254	0
Tmem51os1	31.88	17.0848	11.7878	134.988	33.9211	80.3617
Rpf1	652.655	631.189	642.433	355.878	428.725	339.026
Rab12	131.062	153.763	139.769	282.248	196.931	431.944
Calcb	49.5912	29.4238	25.2595	1.11561	6.59578	2.5113
2810408I11Rik	15.0545	24.6781	20.2076	6.69363	7.53803	6.27826
Ptpn14	201.907	153.763	208.812	41.2774	75.3803	35.1583
C9	1.77111	13.2882	11.7878	1.11561	1.88451	1.25565
Echdc3	45.1634	36.0679	47.151	70.2832	111.186	92.9183
B230118H07Rik	77.0434	78.7799	88.4082	21.1965	53.7085	22.6017
Fam83b	823.567	820.071	828.511	255.474	445.686	396.786
Gm36634	0.885556	1.89831	0	8.92485	2.82676	8.78956
Ube2s	1410.69	1364.89	1306.76	634.78	641.675	469.614
Apol7a	46.9345	68.3392	66.5166	186.306	105.532	416.876
Msh3	326.77	486.917	547.289	126.063	254.409	120.543
Trim5	6.19889	5.69494	20.2076	167.341	26.3831	169.513
Alox12b	11.5122	9.49156	1.68396	56.8959	13.1916	32.647
Gm26642	22.1389	12.339	24.4175	47.971	38.6324	42.6922
Efcab2	59.3323	71.1867	31.9953	15.6185	31.0944	16.3235
Gm14137	206.335	155.662	143.137	669.363	614.349	1177.8
AA467197	2323.7	1852.75	1833.84	10866	6332.89	12788.8
Zfp326	688.077	706.172	657.588	351.416	493.741	387.996
Gm15541	10.6267	4.74578	5.05189	95.9421	6.59578	81.6174
Gm44955	4.42778	17.0848	5.05189	63.5895	27.3254	75.3391
Gm31717	0	0	0	10.0405	0	5.02261
Rhou	247.07	400.544	335.109	1193.7	657.693	1896.03
Ahsa1	1973.02	1851.8	1689.86	745.225	1059.09	580.111
Sema6c	11.5122	8.5424	6.73586	32.3526	25.4409	23.8574
Rps27rt	40.7356	20.8814	20.2076	13.3873	0.942254	10.0452
Rpl35a	4632.35	2742.11	2597.52	2108.49	2273.66	2240.08
Onecut2	3.54223	3.79662	3.36793	3.34682	6.59578	15.0678
Gm26901	19.4822	22.7797	16.8396	11.1561	9.42254	2.5113
BC052040	168.256	202.17	218.073	76.9768	84.8028	71.5722
Ptk6	38.0789	45.5595	25.2595	309.023	587.024	1007.03
Mrpl50	952.859	858.986	768.73	451.82	557.814	414.365
Ash2l	1519.61	1589.84	1433.05	709.525	919.64	464.591
Trp53	1346.93	1910.65	1991.29	765.306	1021.4	876.445
Gm10425	6.19889	6.64409	9.26181	8.92485	23.5563	15.0678
Rnaseh2a	460.489	623.595	607.911	191.884	293.983	146.911
Hspe1	1998.7	1456.95	1357.28	835.589	1094.9	592.668
Gm53	1609.94	1208.28	1296.65	4181.29	1687.58	3386.49
Prkaa2	2333.44	2137.5	2327.24	3299.96	3175.4	3335.01
Rps19bp1	409.127	269.56	217.231	114.907	210.123	119.287
Fzd1	553.473	266.713	334.267	981.733	604.927	744.602
Irf1	688.963	425.222	460.564	643.705	1009.15	827.475
Ddx27	1327.45	1250.04	1087	499.791	668.058	359.116
Atpaf2	686.306	568.544	565.812	380.422	448.513	313.913
Ptprh	833.309	365.425	403.31	2601.59	2484.72	4472.63
Ly96	39.85	64.5426	44.6251	101.52	93.2831	99.1965
Eps8l3	2689.43	2227.67	2351.66	7649.71	5564.01	10901.6
Mctp2	566.756	837.156	820.933	1784.97	1051.56	1779.26
Trim12a	62.8745	63.5934	40.4152	257.705	178.086	366.65
Tnip3	447.206	1367.73	1433.05	3467.3	2553.51	3308.64
Clca3a2	154.087	85.424	135.559	63.5895	323.193	70.3165
Zfp558	33.6511	48.407	42.0991	13.3873	14.1338	5.02261
Aatf	490.598	420.476	401.626	136.104	202.585	76.5948
Arhgef10	34.5367	11.3899	25.2595	55.7803	21.6718	41.4365
Psmc3	2545.97	2441.23	2397.97	1154.65	1834.57	1038.42
Cd40	0	0	4.20991	7.80924	4.71127	3.76696
Snhg8	247.07	121.492	138.927	124.948	71.6113	70.3165
Eva1b	13.2833	15.1865	6.73586	44.6242	21.6718	50.2261
Stpg1	7.08445	16.1357	14.3137	73.63	23.5563	107.986
Hmgb2	4104.55	3627.67	3867.23	754.149	956.388	362.883
Mfsd2b	28.3378	26.5764	31.9953	39.0462	55.593	56.5043
Tap1	213.419	146.17	162.503	485.289	158.299	229.784
Polr2d	500.339	391.052	452.987	181.844	337.327	133.099
Slc35g1	2649.58	3311.61	3079.13	7403.16	4922.33	6437.73
Ankrd26	190.395	401.493	431.937	81.4392	130.031	77.8504
Stab2	2.65667	7.59325	10.1038	16.7341	16.0183	30.1356
Atp2a3	10717.9	10508.1	10188	17721.4	19258.7	24529.2
Raph1	1482.42	1375.33	1461.68	2857.07	2382.96	3345.06
Cd55b	2.65667	6.64409	11.7878	0	0	0
9630028B13Rik	62.8745	5.69494	5.89388	139.451	16.9606	40.1809
Ttc21b	448.092	492.612	490.034	122.717	244.986	75.3391
Ttc30a2	3.54223	6.64409	2.52595	0	0	0
Commd9	404.699	511.595	468.142	234.277	375.017	244.852
Itpripl1	241.757	350.239	298.062	54.6647	111.186	30.1356
Fabp5	477.315	162.306	116.194	621.392	90.4564	217.228
Fndc3b	824.453	996.614	1039.01	2195.51	1626.33	2343.05
Invs	120.436	106.305	114.51	17.8497	73.4958	21.3461
1700060J05Rik	15.0545	13.2882	29.4694	71.3988	41.4592	32.647
Pole3	867.845	861.834	859.664	335.797	371.248	254.897
Taf12	438.35	392.951	415.097	186.306	328.847	310.146
Gpr3	0	3.79662	0.841982	21.1965	8.48028	7.53391
Fam131c	3.54223	4.74578	9.26181	20.0809	9.42254	13.8122
Ccdc146	0	1.89831	0.841982	6.69363	4.71127	7.53391
Plb1	5.31334	4.74578	0	20.0809	4.71127	21.3461
Dao	3.54223	1.89831	0	4.46242	3.76901	7.53391
Hoxaas3	131.062	114.848	114.51	42.393	56.5352	28.88
Bola2	300.204	306.577	259.331	108.214	258.178	131.843
Emc8	747.41	683.392	641.591	253.243	455.109	232.296
Ddc	882.014	1487.33	1345.49	474.132	1227.76	725.767
Pqlc3	535.762	410.985	459.722	1718.03	529.547	1113.76
Sap18	1671.04	1221.56	1276.45	803.236	1001.62	871.423
Scara5	0	14.2373	4.20991	0	0.942254	0
Rcbtb2	244.414	198.374	234.913	49.0867	116.839	37.6696
Nmral1	204.564	284.747	261.857	39.0462	67.8423	22.6017
Alcam	560.557	971.936	1033.95	1430.21	1224.93	1390.01
Smc1a	2629.22	3194.86	2828.22	1066.52	1291.83	739.579
Scn3a	45.1634	28.4747	37.0472	97.0577	60.3042	134.355
Cttnbp2	84.1279	129.085	134.717	6.69363	15.0761	3.76696
Xrcc1	713.758	622.646	572.548	291.173	342.98	213.461
Slc7a9	36.3078	42.712	40.4152	76.9768	375.017	156.957
Klk10	1.77111	7.59325	5.89388	0	0.942254	1.25565
Acsm3	384.331	1479.73	1384.22	284.479	701.037	291.311
Smim38	6.19889	1.89831	1.68396	55.7803	2.82676	62.7826
Prim1	545.503	659.663	679.48	66.9363	107.417	25.113
Timp2	84.1279	37.0171	56.4128	52.4335	147.934	178.303
Fancm	336.511	372.069	378.892	72.5144	119.666	82.873
Zfp367	464.032	678.647	713.159	161.763	141.338	116.776
Sh3bp5	62.8745	52.2036	52.2029	93.7109	115.897	111.753
Gm10791	18.5967	18.034	18.5236	43.5086	22.6141	48.9704
Gm17115	1.77111	2.84747	5.05189	0	0	0
Hdgfl2	696.933	595.121	580.968	315.716	502.221	322.703
Rnf125	63.7601	98.7122	85.8822	124.948	127.204	195.882
Fgfrl1	247.956	278.103	252.595	495.329	228.025	328.981
Gpr157	14.1689	6.64409	17.6816	24.5433	37.6901	26.3687
Krt39	9.74112	8.5424	18.5236	0	1.88451	6.27826
Magoh	567.642	494.51	521.187	288.942	353.345	220.995
Camk2d	1728.61	2074.85	2144.53	4186.87	3411.9	4608.24
Hpgd	938.69	728.952	690.426	498.676	521.066	760.925
Acap3	322.343	260.069	303.114	89.2485	228.968	163.235
C030037D09Rik	39.85	25.6272	23.5755	113.792	59.362	105.475
Nuggc	3.54223	8.5424	5.89388	0	0.942254	0
Themis3	523.364	545.765	507.715	1687.91	1429.4	2582.88
Uchl5	757.151	746.037	783.044	359.225	406.111	370.417
Itpka	49.5912	43.6612	45.4671	187.422	54.6507	138.122
E2f5	520.707	434.713	451.303	944.918	505.048	773.482
Pmf1	896.183	757.426	809.145	401.618	331.673	300.101
Exosc3	455.176	334.103	308.166	162.878	281.734	170.769
Saxo1	7.97001	0.949156	0.841982	7.80924	42.4014	56.5043
Ak4	2966.61	1461.7	1449.89	6177.11	3029.35	5566.31
Hpcal4	38.9645	109.153	111.984	203.04	198.816	281.266
Pla2g2e	0.885556	1.89831	2.52595	10.0405	6.59578	52.7374
Tnfrsf1b	628.745	930.173	895.869	1037.51	1076.05	829.986
9130230L23Rik	113.351	97.7631	93.46	209.734	100.821	217.228
Chek2	436.579	573.29	591.072	193	184.682	107.986
Tfr2	0	0	0	46.8554	4.71127	40.1809
Nat8f1	15.94	10.4407	8.41982	15.6185	27.3254	25.113
Vmn1r42	0	1.89831	0.841982	5.57803	1.88451	5.02261
Ttyh1	39.85	71.1867	55.5708	44.6242	85.7451	74.0835
Cd3eap	235.558	302.781	277.854	56.8959	113.07	28.88
Fbl	2282.96	1575.6	1596.4	551.109	783.013	267.454
Zfp74	85.0134	102.509	84.1982	26.7745	67.8423	26.3687
Ccne1	253.269	449.9	399.1	88.1329	160.183	94.1739
Snrpa1	716.415	832.41	775.466	368.15	331.673	238.574
Mex3b	60.2178	39.8645	46.309	3.34682	20.7296	2.5113
Abca14	16.8256	6.64409	9.26181	18.9653	37.6901	23.8574
Hirip3	729.698	798.24	784.728	85.9016	176.201	42.6922
Nkx6-3	7.08445	3.79662	14.3137	21.1965	31.0944	35.1583
Anxa10	1.77111	0.949156	0	0	78.2071	16.3235
Orc6	238.215	488.815	494.244	100.405	124.377	70.3165
Gm15890	4.42778	0.949156	1.68396	6.69363	10.3648	28.88
Pcnt	889.984	1132.34	1099.63	481.942	669.942	627.826
Car4	193.051	216.408	222.283	1126.76	1161.8	4175.04
4930556N13Rik	1.77111	2.84747	0	17.8497	5.65352	17.5791
Psmc1	2323.7	2258.99	2014.86	1369.96	1704.54	1366.15
Prl2c2	8.85556	2.84747	0.841982	8.92485	13.1916	8.78956
Foxd1	7.08445	0	2.52595	21.1965	0	23.8574
Haus4	375.476	547.663	521.187	52.4335	177.144	55.2487
Hr	166.485	164.204	165.029	22.3121	123.435	27.6243
Ranbp1	2167.84	2090.99	2024.97	457.398	859.335	222.25
Rab26os	39.85	12.339	12.6297	1.11561	8.48028	3.76696
Cdc23	670.366	647.324	644.959	375.959	342.98	311.402
1700066B19Rik	198.365	369.222	338.477	586.809	310.001	391.763
Drp2	14.1689	13.2882	10.1038	0	0.942254	3.76696
Toe1	119.55	133.831	126.297	36.815	111.186	45.2035
Zfp24	804.971	947.258	958.176	358.109	483.376	438.223
Cpne7	0	0.949156	1.68396	5.57803	1.88451	13.8122
Haus1	321.457	280.95	296.378	92.5953	127.204	50.2261
Gata4	37.1934	8.5424	0	95.9421	15.0761	75.3391
Hnrnpm	6228.12	5426.32	5402.16	1821.78	3557.95	1506.78
9530034E10Rik	0.885556	2.84747	0	10.0405	4.71127	8.78956
Larp7	598.636	761.223	710.633	256.589	300.579	175.791
Ssc4d	108.038	93.9664	87.5662	12.2717	50.8817	23.8574
Taf6	418.868	329.357	310.692	198.578	196.931	228.529
Iqce	209.877	137.628	136.401	32.3526	111.186	31.3913
Maged2	83.2423	165.153	157.451	71.3988	107.417	69.0609
Gm14317	3.54223	2.84747	5.89388	37.9306	10.3648	31.3913
Rrp8	436.579	453.697	469.826	131.641	210.123	81.6174
Gm14225	5.31334	12.339	7.57784	0	7.53803	3.76696
Rasal1	2.65667	13.2882	10.9458	36.815	9.42254	22.6017
Scel	50.4767	69.2884	82.5143	13.3873	56.5352	20.0904
Usp49	801.429	806.783	820.091	416.121	339.211	345.304
Brca1	496.797	719.46	767.888	159.532	167.721	75.3391
Ebna1bp2	1168.93	1002.31	1046.58	437.317	629.425	277.499
Snrpg	531.334	452.747	508.557	224.237	342.98	194.626
Chpf	501.225	585.629	523.713	151.722	344.865	107.986
Exosc2	574.726	575.189	504.347	120.485	183.739	82.873
Tnfrsf14	111.58	109.153	111.142	228.699	134.742	232.296
Steap4	327.656	238.238	196.182	4476.93	1467.09	4632.1
Prpf31	721.728	729.901	714.843	196.347	393.862	114.264
U2af2	4071.79	2941.43	3058.08	1651.1	2248.22	1727.78
Slc5a5	23.0245	58.8477	37.8892	7.80924	15.0761	0
Ppp1r14c	4.42778	7.59325	7.57784	32.3526	26.3831	16.3235
Hnrnph1	5895.15	6048.02	6015.12	2708.69	3711.54	2208.69
Nup85	1044.07	1325.97	1272.24	254.358	397.631	118.031
Birc5	1096.32	1176	1310.12	326.872	303.406	128.077
Gen1	312.601	404.34	475.72	80.3236	116.839	33.9026
Serpinb9b	16.8256	80.6783	72.4105	5.57803	32.0366	7.53391
Krt4	69.959	68.3392	70.7265	3.34682	88.5719	22.6017
Lmnb1	2457.42	2548.48	2439.22	542.184	672.769	246.108
Rbm3os	15.94	16.1357	10.1038	5.57803	1.88451	0
Irf2bp1	1503.67	1130.44	1075.21	602.427	770.764	606.48
Dll3	9.74112	7.59325	8.41982	0	2.82676	0
Sf3b5	1265.46	1098.17	1088.68	709.525	672.769	374.184
Tchp	165.599	152.814	150.715	80.3236	103.648	74.0835
Slfn4	242.642	153.763	211.338	475.248	324.135	163.235
Anapc5	3636.98	4291.13	3930.37	1091.06	1815.72	719.489
Mcm2	1672.82	1800.55	1790.9	272.208	399.516	71.5722
Elof1	870.502	943.461	1025.53	460.745	799.031	565.043
Gemin2	154.087	184.136	162.503	76.9768	76.3226	51.4817
Cenpp	69.0734	127.187	160.819	22.3121	26.3831	6.27826
Sorbs2	954.63	1127.6	1163.62	343.607	474.896	189.603
Frmd4a	545.503	466.985	451.303	184.075	190.335	81.6174
Gchfr	83.2423	64.5426	43.7831	321.294	228.025	355.35
Mybl2	706.674	685.291	600.333	111.561	149.818	91.6626
Znhit6	238.215	280.001	262.699	103.751	97.9944	36.4139
Rpa3	441.007	359.73	412.571	258.821	216.718	249.875
Dusp16	603.064	766.918	775.466	1547.35	934.716	1558.26
Gm21814	1.77111	3.79662	6.73586	0	0	0
Rrm1	2617.7	4451.54	4004.47	929.3	959.214	556.254
Asf1b	683.65	683.392	647.484	70.2832	141.338	30.1356
4930422I22Rik	20.3678	9.49156	19.3656	139.451	40.5169	174.536
Psmb8	2.65667	6.64409	6.73586	25.6589	14.1338	13.8122
Ttr	95.6401	170.848	178.5	89.2485	161.125	69.0609
Rbm10	1680.79	1456.95	1393.48	669.363	1020.46	596.435
Las1l	929.834	937.766	775.466	491.982	573.833	428.177
Catsperd	17.7111	7.59325	4.20991	21.1965	16.9606	21.3461
Ccdc134	328.541	354.035	354.475	124.948	212.949	129.332
Lynx1	108.038	89.2207	102.722	302.329	256.293	513.562
Ifit3	7.08445	4.74578	7.57784	59.1271	8.48028	50.2261
Sdad1	766.006	935.868	872.294	437.317	418.361	259.92
Nlrc5	1.77111	7.59325	5.89388	24.5433	3.76901	12.5565
Arrb2	143.46	93.0173	80.8303	12.2717	48.9972	27.6243
Cdc123	1388.55	1277.56	1387.59	722.913	1013.87	703.165
Apip	144.346	153.763	133.875	13.3873	71.6113	5.02261
Mgme1	346.253	261.018	289.642	124.948	100.821	138.122
Vstm2l	20.3678	18.034	10.9458	1.11561	10.3648	8.78956
Pdgfa	2144.82	2148.89	2069.59	3751.78	2210.53	2802.62
Hilpda	127.52	151.865	134.717	298.982	158.299	202.16
Rasgef1a	1.77111	4.74578	10.1038	21.1965	12.2493	28.88
Lhpp	260.354	129.085	133.033	49.0867	75.3803	28.88
Inpp5a	947.545	1017.5	1130.78	3139.31	1340.83	2378.21
Npepps	2545.97	2999.33	2841.69	5385.03	4074.31	6798.1
Adam11	14.1689	8.5424	7.57784	1.11561	0	0
Ly6d	129.291	128.136	133.033	1311.95	434.379	2581.62
Uhrf1	1984.53	2307.4	2267.46	543.3	381.613	217.228
Rfc4	300.204	354.035	347.739	101.52	90.4564	64.0383
Ndufaf2	188.624	187.933	154.083	91.4797	130.973	84.1287
Rbmxl1	922.75	674.85	682.848	315.716	305.29	180.814
Dkc1	1164.51	1281.36	1304.23	188.537	391.978	118.031
Syce2	139.918	157.56	162.503	46.8554	40.5169	27.6243
Ptp4a1	22.1389	11.3899	6.73586	66.9363	21.6718	85.3843
P2ry1	927.178	747.935	751.048	1799.47	651.097	1195.38
Sars2	335.626	328.408	303.956	153.954	181.855	91.6626
Fat2	27.4522	13.2882	13.4717	0	0.942254	0
Il2rb	0.885556	0.949156	0	6.69363	4.71127	0
Cdca5	363.964	445.154	465.616	72.5144	116.839	36.4139
Map4k2	196.594	199.323	172.606	59.1271	116.839	91.6626
Spg20	292.234	217.357	231.545	427.277	339.211	457.057
Gm29170	27.4522	28.4747	24.4175	3.34682	10.3648	5.02261
Ly75	228.474	258.17	283.748	783.155	540.854	873.934
Mcm7	2705.37	2819.94	2852.64	390.462	669.942	212.205
Pin1	557.015	538.171	456.354	209.734	382.555	210.95
D430020J02Rik	101.839	160.407	122.929	52.4335	55.593	42.6922
Mrpl40	470.23	434.713	410.045	223.121	330.731	170.769
Gm49980	284.264	304.679	322.479	148.376	128.147	242.341
E2f7	240.871	321.764	257.647	26.7745	71.6113	11.3009
Hus1	287.806	335.052	364.578	159.532	134.742	99.1965
Tgm2	245.299	60.746	60.6227	213.081	93.2831	452.035
Msto1	510.08	422.374	346.897	175.15	243.101	100.452
Ccne2	179.768	344.544	305.64	43.5086	76.3226	60.2713
Nsun5	322.343	263.865	266.066	128.295	103.648	96.6852
Setmar	65.5312	29.4238	58.9388	18.9653	40.5169	15.0678
Cactin	1047.61	753.63	729.999	293.404	603.042	339.026
1810065E05Rik	5889.84	643.528	666.008	15265.9	4253.33	23869.9
9630013K17Rik	15.0545	22.7797	11.7878	62.4739	22.6141	41.4365
Bbof1	34.5367	30.373	31.9953	101.52	31.0944	69.0609
Pop1	394.958	630.24	562.444	72.5144	246.87	45.2035
Ube2cbp	88.5556	108.204	117.878	12.2717	32.0366	3.76696
Eftud2	2634.53	2916.76	2669.93	806.583	1355.9	517.329
Rhov	20.3678	27.5255	8.41982	94.8265	44.2859	89.1513
Polr3k	813.826	952.003	911.025	460.745	749.092	464.591
Gm19590	11.5122	14.2373	8.41982	3.34682	5.65352	0
Mad1l1	475.544	421.425	449.619	105.983	195.047	85.3843
Wrap53	321.457	429.968	413.413	200.809	265.716	210.95
1700020L24Rik	29.2234	12.339	16.8396	18.9653	32.0366	23.8574
Habp4	301.089	274.306	294.694	87.0172	182.797	119.287
Ccdc86	396.729	524.883	436.989	196.347	245.928	115.52
Pask	193.937	249.628	223.967	101.52	87.6296	85.3843
Tmem37	8.85556	72.1359	62.3067	330.219	173.375	418.132
Tmem81	64.6456	77.8308	92.6181	120.485	89.5141	136.866
Snrpe	804.971	761.223	772.94	391.578	596.447	480.915
Fras1	0.885556	2.84747	0.841982	0	0	0
Scnn1a	858.104	834.308	856.296	3188.4	2104.99	4279.26
Lsr	1152.99	1474.99	1456.63	471.901	1157.09	715.722
Akip1	247.956	196.475	179.342	107.098	101.763	69.0609
Kdm8	132.833	142.373	129.665	59.1271	64.0733	15.0678
Gm4890	23.0245	17.0848	5.89388	0	10.3648	5.02261
Dna2	441.007	485.019	504.347	40.1618	109.301	25.113
Nlgn2	178.882	81.6274	101.88	399.387	159.241	551.231
Brip1	252.384	396.747	397.416	58.0115	105.532	67.8052
Nme1	1692.3	1486.38	1390.95	403.849	928.12	213.461
Aoc2	131.062	109.153	119.562	300.098	108.359	291.311
Apol9a	25.6811	2.84747	5.89388	34.5838	2.82676	6.27826
Mrps34	711.102	215.458	223.125	220.89	180.913	153.19
Itpr3	4348.97	3539.4	3590.21	7370.81	6636.29	9914.63
Elp2	810.284	882.715	858.822	394.924	505.048	346.56
Ms4a5	2.65667	0.949156	0.841982	0	5.65352	7.53391
Ifit1bl1	441.893	576.138	661.798	2226.75	1517.03	4630.84
Cyp2c23	0.885556	0.949156	0.841982	2.23121	5.65352	13.8122
Cdk5rap2	644.685	760.274	767.888	296.751	251.582	182.07
Hs3st5	0	26.5764	5.89388	0	1.88451	0
Gm47438	0.885556	1.89831	0	5.57803	3.76901	0
Wdr76	362.193	536.273	526.239	178.497	135.685	169.513
Nlrp10	61.9889	125.289	103.564	418.352	375.017	585.134
Paxip1	1343.39	1117.16	1120.68	355.878	593.62	283.777
Gls2	40.7356	38.9154	26.9434	5.57803	2.82676	2.5113
Fam172a	277.179	334.103	281.222	126.063	210.123	150.678
Boll	1.77111	4.74578	5.05189	0	0.942254	0
Pltp	5.31334	0.949156	0.841982	6.69363	2.82676	8.78956
Cyp24a1	0	1.89831	0	12.2717	0.942254	1.25565
Lyar	820.025	763.121	664.324	204.156	239.332	134.355
Bcl7c	253.269	239.187	175.974	64.7051	100.821	57.76
Spout1	476.429	355.933	332.583	187.422	212.007	202.16
Etv3	1399.18	1117.16	1144.25	2813.56	2943.6	4202.67
Ppil3	101.839	164.204	164.187	55.7803	93.2831	51.4817
Sft2d2	4121.38	4040.56	4053.3	8994.01	6482.71	11582.1
Med22	1049.38	1193.09	1057.53	462.976	804.685	502.261
Tiparp	462.26	420.476	382.26	1375.54	512.586	1044.7
Nudt17	12.3978	7.59325	7.57784	32.3526	36.7479	61.527
Itgb3bp	77.929	85.424	103.564	34.5838	55.593	35.1583
Tmem82	192.166	131.933	149.873	640.358	362.768	590.156
Slc46a3	80.5856	60.746	73.2525	352.531	210.123	727.023
Klhl42	297.547	456.544	462.248	97.0577	248.755	125.565
Mcm5	2315.73	2626.31	2253.99	227.584	415.534	42.6922
Nudt21	925.406	934.919	995.223	455.167	541.796	306.379
Gm48556	2.65667	10.4407	1.68396	0	0.942254	1.25565
Ints9	605.721	717.562	691.268	438.433	403.285	277.499
Gtse1	673.023	817.223	909.341	134.988	260.062	45.2035
Psmg1	447.206	383.459	371.314	190.769	246.87	116.776
Lbhd1	113.351	135.729	111.142	14.5029	52.7662	21.3461
Hmgb3	1081.26	902.647	843.666	265.514	367.479	172.024
Gm36548	6.19889	0.949156	3.36793	0	0	0
Castor2	87.6701	77.8308	64.8326	145.029	253.466	366.65
Tnfsf13b	84.1279	10.4407	17.6816	46.8554	49.9394	33.9026
Lipc	2.65667	1.89831	5.05189	32.3526	7.53803	20.0904
Heg1	32.7656	113.899	79.1463	75.8612	207.296	129.332
Inpp4a	211.648	201.221	172.606	413.89	197.873	398.042
Dars2	693.391	709.019	669.376	310.138	307.175	262.431
Tfb2m	558.786	502.103	516.977	281.133	305.29	220.995
Parp1	1461.17	1686.65	1659.55	595.733	788.666	341.537
1700056E22Rik	13.2833	14.2373	13.4717	26.7745	22.6141	22.6017
Bmi1	664.167	686.24	623.909	239.855	540.854	256.153
Cacna1b	33.6511	56.9494	63.1487	52.4335	178.086	76.5948
Swi5	1605.51	1389.56	1294.97	634.78	1307.85	739.579
Immp1l	311.716	338.849	365.42	213.081	259.12	165.746
Gins1	114.237	134.78	136.401	13.3873	39.5747	7.53391
Rbbp8nl	99.1823	58.8477	71.5685	2.23121	32.0366	1.25565
Myt1	36.3078	23.7289	21.8915	41.2774	45.2282	51.4817
Ppm1j	54.9045	62.6443	84.1982	854.554	416.476	1393.77
Gstm6	129.291	268.611	239.123	837.82	316.597	548.72
Hpdl	142.575	190.78	174.29	73.63	135.685	59.0156
Nphp4	8.85556	5.69494	14.3137	0	1.88451	2.5113
Dvl1	1449.66	1176	1177.09	2475.53	1598.06	2266.45
Bst1	0	1.89831	2.52595	4.46242	9.42254	22.6017
Nsun7	0	1.89831	0	2.23121	2.82676	5.02261
Cxcl5	15.94	136.678	187.762	428.393	858.393	370.417
Gtf2h3	696.047	613.155	584.336	237.624	387.266	207.183
Mblac1	77.0434	69.2884	58.0968	25.6589	37.6901	16.3235
Aimp2	410.898	330.306	346.897	127.179	185.624	86.64
Hsph1	1641.82	1493.02	1475.15	290.057	695.383	138.122
Mad2l1	1195.5	1176	1241.92	255.474	273.254	87.8956
Ruvbl1	706.674	616.002	585.178	166.225	295.868	110.497
Sbk3	0.885556	0.949156	0.841982	11.1561	2.82676	12.5565
Blvrb	191.28	109.153	85.8822	399.387	143.223	414.365
Faap24	242.642	280.95	246.701	97.0577	131.916	69.0609
Pih1d1	486.17	510.646	533.817	178.497	360.883	193.37
Gm44686	28.3378	40.8137	35.3633	72.5144	49.9394	80.3617
Tsku	361.307	379.662	361.21	1183.66	523.893	1049.73
Gm45620	0	0	0	4.46242	6.59578	7.53391
Maz	2192.64	2259.94	2122.64	933.762	1359.67	822.452
Kif22	953.744	1014.65	1006.17	198.578	238.39	57.76
Stk32c	3.54223	2.84747	2.52595	10.0405	12.2493	18.8348
Lsm4	1351.36	1082.99	1018.8	547.762	858.393	576.344
Cherp	1664.85	1168.41	1267.18	756.381	1006.33	814.918
Tox3	426.838	339.798	377.208	712.872	278.907	480.915
Slc12a3	1.77111	4.74578	2.52595	2.23121	24.4986	18.8348
1700084C06Rik	394.073	168.001	192.814	114.907	137.569	139.377
H2afx	1544.41	1532.89	1426.32	437.317	557.814	297.59
Islr2	0	2.84747	0	2.23121	9.42254	8.78956
C2cd4a	109.809	103.458	93.46	20.0809	32.0366	2.5113
Acpp	170.027	104.407	88.4082	570.075	97.0521	282.522
Mst1r	1107.83	733.698	796.515	2032.63	1680.98	2506.28
Fbxo30	270.98	400.544	414.255	189.653	223.314	155.701
Abracl	649.113	636.884	480.772	242.086	502.221	326.47
Smpdl3a	346.253	363.527	363.736	1143.5	2195.45	3788.3
Snrpd3	1238.01	614.104	643.275	329.104	420.245	317.68
Sf3a2	966.142	599.867	564.97	331.335	430.61	344.049
Ikbip	100.953	203.119	184.394	101.52	123.435	100.452
Gm48689	3.54223	0.949156	2.52595	13.3873	8.48028	17.5791
Nup107	817.369	1008	961.544	288.942	319.424	205.927
Rdh9	106.267	19.9323	17.6816	441.78	280.792	983.176
Krt16	0.885556	7.59325	2.52595	0	0.942254	0
1810010H24Rik	12.3978	10.4407	6.73586	71.3988	26.3831	64.0383
Axin2	827.11	619.799	625.593	190.769	304.348	113.009
Rock2	2990.52	3677.03	3718.19	6538.57	4419.17	7327.99
Pomt2	331.198	479.324	370.472	206.387	297.752	170.769
Tmem251	255.926	263.865	270.276	78.0924	183.739	90.4069
Gcnt2	109.809	107.255	155.767	171.803	331.673	590.156
Ror2	147.888	164.204	158.293	73.63	36.7479	32.647
Gm5141	23.91	46.5086	40.4152	2.23121	8.48028	1.25565
Cenpk	121.321	144.272	192.814	25.6589	31.0944	16.3235
Rnaseh2b	411.784	381.561	412.571	188.537	169.606	139.377
Gsdmd	986.51	1477.84	1449.89	3544.28	3949.93	6639.89
Gm671	6.19889	14.2373	10.9458	41.2774	13.1916	32.647
Pde1b	43.3923	14.2373	15.9977	74.7456	22.6141	36.4139
Cdc45	344.481	527.731	474.878	60.2427	97.0521	36.4139
Umps	691.62	943.461	905.973	293.404	370.306	131.843
Wdr5b	46.9345	60.746	48.835	12.2717	45.2282	15.0678
Gart	1392.98	1649.63	1492.83	473.017	626.599	281.266
Dll1	108.038	151.865	159.977	45.7398	59.362	48.9704
Tnfrsf12a	763.35	577.087	593.598	1656.67	1010.1	1207.94
Pdia2	7.97001	1.89831	4.20991	17.8497	14.1338	12.5565
Pde9a	502.11	351.188	404.994	1510.53	2021.13	2943.25
H2-M3	42.5067	55.051	51.3609	199.693	76.3226	121.798
Rnaseh2c	585.353	481.222	488.35	242.086	289.272	169.513
Prpf19	2697.4	2948.08	2913.26	915.912	1518.91	572.577
Fxn	247.956	158.509	214.706	70.2832	97.9944	33.9026
Gm20753	0	1.89831	5.05189	0	0	0
Wdr38	0.885556	3.79662	5.05189	4.46242	7.53803	17.5791
E2f1	365.735	361.628	388.996	45.7398	74.438	21.3461
Acss2	1371.73	2329.23	2184.1	3965.98	2727.82	3660.23
Ppp1r8	804.971	660.613	644.117	213.081	350.518	113.009
Dok7	150.545	284.747	306.482	224.237	152.645	140.633
Ccdc124	940.461	653.019	645.801	368.15	674.654	502.261
Ppan	820.025	819.122	903.447	343.607	415.534	200.904
Kirrel3os	0	0	0	3.34682	6.59578	3.76696
Poc1a	413.555	350.239	333.425	148.376	141.338	76.5948
Rrm2	1338.08	1819.53	1855.73	323.526	372.19	125.565
Prxl2a	185.967	212.611	207.97	457.398	538.027	678.052
Cenpm	200.136	218.306	189.446	60.2427	35.8056	28.88
Txnrd2	303.746	267.662	263.54	123.832	176.201	95.4296
Lsm2	446.32	473.629	479.93	200.809	180.913	165.746
Awat2	8.85556	22.7797	15.1557	4.46242	0.942254	1.25565
Elfn2	33.6511	33.2205	24.4175	161.763	94.2254	138.122
Mcm8	189.509	299.933	269.434	69.1676	71.6113	33.9026
Ormdl2	551.702	313.221	368.788	166.225	373.132	217.228
Prpf38a	830.652	754.579	763.678	509.832	516.355	394.275
Hexim1	1319.48	1209.22	1170.36	589.04	1124.11	533.652
Wnt7b	0	4.74578	0	0	0	0
L3mbtl2	459.604	410.985	464.774	158.416	243.101	126.821
Nasp	1313.28	2135.6	1941.61	441.78	507.875	247.363
Slc5a1	2509.67	2197.3	2247.25	6173.76	3556.07	8181.83
Gm16015	38.0789	49.3561	54.7289	269.977	153.587	475.892
Limch1	8.85556	12.339	2.52595	0	0.942254	0
Lrrc8e	263.01	277.154	232.387	807.699	369.363	848.821
Olfr887	2.65667	15.1865	31.1533	0	4.71127	0
Skil	534.876	879.868	890.817	2115.19	1342.71	2060.53
Btc	324.114	306.577	336.793	1067.63	459.82	563.788
Fdx1	330.313	439.459	474.036	938.224	556.872	688.097
Sco2	144.346	58.8477	69.0426	32.3526	57.4775	20.0904
Mcm4	1199.04	2219.13	2041.81	238.74	452.282	107.986
Set	6097.94	6829.18	6244.98	2262.45	2927.58	1470.37
Ccdc24	2.65667	0	1.68396	12.2717	2.82676	5.02261
Skp2	349.795	446.103	431.937	69.1676	121.551	37.6696
Pqbp1	547.274	411.934	417.623	174.034	345.807	185.837
Incenp	1661.3	1687.6	1741.22	574.537	537.085	497.238
Mcm3	1726.83	2252.35	2056.96	152.838	426.841	51.4817
Klf7	322.343	321.764	374.682	890.253	420.245	739.579
B230216N24Rik	23.0245	23.7289	25.2595	76.9768	36.7479	61.527
Caprin1	8177.23	8977.12	8664	3636.87	5430.21	3488.2
Phgr1	919.208	1362.04	1692.38	4667.69	2778.71	3498.25
Shc4	2.65667	11.3899	1.68396	0	0.942254	0
Crnkl1	529.563	669.155	630.645	297.867	485.261	296.334
Ctnnbl1	608.377	455.595	436.147	220.89	360.883	156.957
Gm43672	24.7956	43.6612	31.1533	56.8959	55.593	40.1809
Dnajc19	486.17	344.544	314.901	272.208	241.217	251.13
Gm43768	0.885556	0	0	10.0405	0.942254	7.53391
Mtap	301.975	635.934	605.385	163.994	348.634	87.8956
Coa7	486.17	307.527	274.486	176.266	189.393	129.332
Spata6	51.3623	186.035	229.019	486.404	418.361	401.809
P3h1	38.0789	121.492	111.984	23.4277	62.1887	15.0678
Hmgcl	1431.94	757.426	792.305	2212.25	1051.56	2009.04
Hspg2	690.734	394.849	440.357	2651.79	345.807	1765.45
Slc34a2	43.3923	123.39	95.144	572.306	584.197	823.708
Gbp6	1.77111	4.74578	9.26181	16.7341	5.65352	3.76696
Rnf34	426.838	351.188	375.524	151.722	317.54	185.837
Eif2b1	1883.58	2083.4	2101.59	738.531	1080.77	390.508
B230303O12Rik	9.74112	10.4407	4.20991	49.0867	8.48028	42.6922
Pradc1	184.196	166.102	181.868	16.7341	127.204	33.9026
Irak2	331.198	260.069	267.75	941.571	782.071	1585.89
Sae1	2182.01	2739.26	2624.46	1502.72	1361.56	1341.04
Hrc	55.7901	9.49156	10.9458	111.561	24.4986	100.452
Syngr4	8.85556	7.59325	10.1038	0	6.59578	0
Atp10a	1.77111	59.7968	44.6251	8.92485	14.1338	7.53391
Slco2b1	16.8256	7.59325	5.05189	3.34682	1.88451	2.5113
P2ry2	224.931	232.543	210.496	430.624	750.034	635.36
Thumpd1	716.415	834.308	827.669	369.266	457.935	263.687
Pidd1	270.095	284.747	320.795	78.0924	112.128	56.5043
Cars2	449.863	427.12	452.987	196.347	326.02	146.911
Lsm6	621.661	601.765	557.392	248.78	357.114	190.859
Rpgrip1l	144.346	234.442	227.335	52.4335	140.396	60.2713
Rexo2	749.181	760.274	765.362	249.896	617.176	209.694
Ifrd2	1129.97	1194.04	1155.2	563.381	554.045	337.77
Msl3l2	0.885556	1.89831	2.52595	0	0	1.25565
Hnrnpab	6759.45	4658.46	4163.6	1921.07	2896.49	1616.02
Slfn9	1362.87	2582.65	2339.87	234.277	332.616	60.2713
Dcakd	753.608	594.172	619.699	263.283	279.849	146.911
Cdr2l	178.882	194.577	189.446	109.329	69.7268	46.4591
Dnaaf2	250.612	273.357	271.118	110.445	124.377	92.9183
Mtr	394.958	399.595	406.678	104.867	163.952	82.873
Gm48342	13.2833	8.5424	10.1038	25.6589	15.0761	25.113
Dap	972.341	1449.36	1474.31	4036.26	2090.86	3597.44
1700109K24Rik	8.85556	13.2882	10.9458	35.6994	15.0761	40.1809
D16Ertd472e	5.31334	35.1188	40.4152	2.23121	6.59578	3.76696
Mas1	8.85556	4.74578	0.841982	11.1561	3.76901	13.8122
Nme4	154.972	90.1698	94.302	21.1965	51.824	25.113
H2-Q1	128.406	67.3901	42.0991	1124.53	244.044	1390.01
Tcf19	417.983	607.46	573.39	108.214	142.28	55.2487
Hsp90ab1	40473.5	38942	37642.5	22514	23053.2	13937.7
Ss18	1693.18	1439.87	1538.3	801.005	1027.06	701.91
Apbb3	325.885	273.357	303.956	649.283	506.933	577.6
Uqcc3	285.149	208.814	176.816	47.971	183.739	87.8956
Fam189a2	867.845	394.849	350.265	1075.44	1237.18	669.263
Pyroxd2	11.5122	21.8306	14.3137	203.04	8.48028	65.2939
Pola1	557.901	1058.31	960.702	65.8207	153.587	18.8348
Plp1	22.1389	20.8814	15.9977	3.34682	5.65352	11.3009
Car5b	12.3978	29.4238	31.1533	169.572	65.0155	115.52
Fadd	348.909	352.137	351.949	158.416	258.178	97.9409
Tmeff1	181.539	338.849	328.373	766.421	370.306	459.569
Gm10642	0.885556	0	0.841982	6.69363	0	6.27826
Zfp959	102.725	149.017	116.194	24.5433	86.6873	43.9478
Tceal8	69.959	211.662	240.807	98.1733	16.9606	27.6243
Helz2	1454.97	917.834	1048.27	4276.12	1981.56	4652.19
Tomm5	1005.11	764.071	751.048	432.855	606.811	278.755
Hmgb1	7288.13	6163.82	5525.93	2295.92	2221.83	1420.14
Smco4	194.822	178.441	185.236	79.208	122.493	95.4296
Cdk4	2886.03	2744.96	2627.83	793.196	1113.74	518.584
Fabp6	1.77111	12.339	9.26181	2.23121	2.82676	1.25565
Zfp62	434.808	474.578	515.293	169.572	342.98	209.694
AI506816	6436.22	6347.95	6005.86	2042.67	2931.35	1214.22
Gm37306	1.77111	0.949156	1.68396	4.46242	9.42254	11.3009
Hcar2	0	1.89831	3.36793	3.34682	12.2493	8.78956
Asb16	3.54223	32.2713	20.2076	4.46242	5.65352	5.02261
Rbm3	4404.76	2964.21	2578.99	1187	1998.52	1010.8
Prkcg	49.5912	41.7629	31.9953	316.832	41.4592	185.837
2810004N23Rik	711.987	682.443	637.381	226.468	329.789	156.957
Ephx2	92.9834	123.39	133.033	283.364	387.266	499.75
Nkx6-1	0	1.89831	0	8.92485	2.82676	1.25565
Hoxa3	385.217	254.374	261.015	156.185	175.259	128.077
Lyz1	23.0245	166.102	154.083	27.8901	86.6873	94.1739
Rgs4	5.31334	2.84747	2.52595	53.5491	8.48028	71.5722
Ddb2	187.738	124.339	201.234	98.1733	84.8028	76.5948
Ppih	353.337	336.001	307.324	163.994	175.259	146.911
Oxtr	7.08445	6.64409	5.05189	23.4277	10.3648	47.7148
Nop2	1652.45	1437.02	1243.61	587.924	804.685	421.899
Tubg1	1054.7	763.121	717.369	430.624	432.494	300.101
Sox9	1806.54	1359.19	1394.32	388.231	549.334	202.16
Sil1	505.653	609.358	532.975	1316.41	568.179	917.882
Exo5	255.926	254.374	233.229	61.3583	190.335	72.8278
Dynll1	2580.51	1934.38	1764.8	830.011	2052.23	968.108
Eml2	611.034	420.476	399.1	1057.59	750.034	945.506
Ccp110	263.896	325.56	264.382	103.751	178.086	192.115
Wdr83	458.718	329.357	307.324	149.491	282.676	169.513
BC065397	13.2833	25.6272	21.0496	2.23121	12.2493	5.02261
Etaa1	286.92	415.73	468.984	114.907	174.317	65.2939
Pik3c2b	2344.07	1698.99	1769.85	4213.64	4848.84	6068.57
E2f8	766.006	719.46	857.138	181.844	161.125	86.64
Bud31	617.233	584.68	620.541	281.133	456.993	337.77
Gm14286	22.1389	26.5764	22.7335	255.474	48.9972	337.77
4930579G24Rik	39.85	78.7799	87.5662	12.2717	10.3648	1.25565
Sigmar1	2259.94	1643.94	1634.29	785.386	1529.28	777.249
Azgp1	29.2234	27.5255	30.3114	4.46242	32.0366	11.3009
Lrfn3	200.136	122.441	131.349	1029.7	188.451	551.231
Naf1	314.373	528.68	547.289	189.653	184.682	95.4296
Slc13a2	128.406	112	121.245	995.12	1517.97	3554.75
Sema6b	146.117	111.051	124.613	31.237	102.706	57.76
Tmem132a	226.702	116.746	122.087	16.7341	69.7268	15.0678
AW112010	243.528	286.645	292.168	404.965	452.282	465.847
Casp7	1137.94	1308.89	1328.65	3181.71	2277.43	4620.8
Supt4a	430.38	332.205	350.265	196.347	376.901	269.965
Usp50	5.31334	4.74578	1.68396	20.0809	10.3648	11.3009
Pld1	2457.42	1694.24	1639.34	3173.9	2742.9	4168.76
Arfip1	164.713	123.39	87.5662	103.751	77.2648	115.52
Aqp7	2.65667	3.79662	2.52595	3.34682	5.65352	21.3461
Pls1	5276.14	4895.75	4852.34	9117.85	7365.6	10758.4
Cdca7l	327.656	390.103	353.633	73.63	108.359	35.1583
Cacybp	1183.99	1265.22	1255.4	469.67	636.964	272.476
Spc25	487.056	575.189	555.708	133.873	128.147	56.5043
Clp1	347.138	318.916	279.538	153.954	256.293	168.257
Gm14027	7.08445	3.79662	9.26181	31.237	18.8451	23.8574
Sorcs2	598.636	827.664	785.57	291.173	262.889	207.183
6330403L08Rik	438.35	281.899	240.807	570.075	301.521	277.499
D130017N08Rik	18.5967	27.5255	24.4175	1.11561	14.1338	7.53391
Fbxo46	355.108	181.289	214.706	158.416	170.548	214.717
Snrpd2	1168.93	1005.16	870.61	730.722	719.882	470.87
Anapc15	60.2178	57.8985	50.5189	23.4277	30.1521	3.76696
Ccrl2	13.2833	11.3899	10.9458	27.8901	17.9028	15.0678
Pwwp3a	897.069	758.376	717.369	189.653	424.014	144.4
Meox1	1.77111	1.89831	5.05189	0	0	1.25565
AC160336.1	7.08445	9.49156	5.89388	54.6647	11.307	13.8122
Diaph3	379.018	503.053	568.338	61.3583	125.32	36.4139
Rhoc	897.954	882.715	838.614	4162.33	4444.61	7990.97
Wif1	5.31334	0	0	7.80924	5.65352	11.3009
D11Wsu47e	174.455	176.543	152.399	104.867	122.493	56.5043
Tfap4	464.032	302.781	349.423	79.208	149.818	36.4139
Gm46559	0.885556	1.89831	0.841982	6.69363	0.942254	10.0452
Uchl3	642.914	500.205	536.343	253.243	367.479	212.205
Zfp518b	66.4167	118.644	117.036	22.3121	44.2859	7.53391
Snn	37.1934	61.6951	56.4128	2.23121	24.4986	5.02261
Herpud1	1207.9	2043.53	2051.91	3750.67	4959.08	5282.53
Tpgs2	142.575	169.899	193.656	34.5838	93.2831	16.3235
Urm1	709.331	446.103	420.991	214.196	348.634	291.311
Nucks1	2767.36	3502.39	3744.3	1497.14	1436.94	942.995
Mfsd4a	1261.92	2457.36	2682.56	6277.51	3517.43	5906.59
Kif2c	564.985	669.155	719.895	174.034	145.107	27.6243
Artn	6.19889	19.9323	23.5755	224.237	26.3831	106.73
C130083M11Rik	30.1089	33.2205	24.4175	11.1561	27.3254	17.5791
Kbtbd8	238.215	380.612	359.526	52.4335	132.858	6.27826
Dnmt1	3285.41	3400.83	3409.19	956.074	921.524	528.63
Pes1	1568.32	1357.29	1259.61	738.531	759.457	350.327
Hmgn1	3327.92	2282.72	2336.5	1031.94	1169.34	629.082
Ly6g6e	54.9045	116.746	122.929	253.243	271.369	345.304
Pbdc1	356.879	753.63	741.787	133.873	331.673	85.3843
Pdgfb	31.88	50.3053	48.835	159.532	67.8423	130.588
Bccip	894.412	737.494	636.539	356.994	420.245	202.16
Amd2	73.5012	314.171	278.696	56.8959	98.9366	45.2035
Abt1	376.361	280.001	309.008	191.884	198.816	101.708
Usp27x	41.6212	49.3561	34.5213	11.1561	19.7873	20.0904
Tmem29	147.888	178.441	163.345	102.636	116.839	72.8278
Rassf2	24.7956	7.59325	14.3137	58.0115	3.76901	48.9704
Gm11455	0.885556	0	0.841982	4.46242	0.942254	5.02261
Hnrnpa2b1	16358	16875	16449	7643.01	9875.76	5956.81
Gm36816	0	0	0.841982	4.46242	1.88451	7.53391
Ak6	185.081	145.221	183.552	104.867	121.551	74.0835
4930551O13Rik	1.77111	2.84747	1.68396	44.6242	2.82676	74.0835
Pdhx	600.407	639.731	521.187	348.069	404.227	234.807
Nat10	1149.45	1207.33	1189.72	469.67	538.969	246.108
Eif5a2	23.0245	26.5764	25.2595	3.34682	7.53803	2.5113
Tmem69	227.588	221.153	261.015	71.3988	150.761	53.993
Cd38	1833.99	2952.82	2997.46	9153.55	6551.49	13547.2
Uba6	611.034	767.867	902.605	406.08	485.261	236.063
Oas2	38.0789	10.4407	9.26181	59.1271	6.59578	3.76696
Tamm41	382.56	427.12	399.1	271.092	228.025	124.31
Tph1	119.55	39.8645	26.9434	428.393	424.956	814.918
Nudt7	232.016	224.95	231.545	448.474	415.534	484.682
Snhg5	421.525	403.391	494.244	119.37	129.089	53.993
Atp2b1	3899.99	2696.55	2664.03	10271.4	6356.44	13304.9
Nap1l1	3746.79	5016.29	5171.46	1797.24	1896.76	1240.58
Eif5a	11278.4	11171.6	10346.3	5559.06	8217.39	4736.32
Mta1	814.712	692.884	704.739	401.618	460.762	344.049
Hist1h2bh	9.74112	19.9323	13.4717	6.69363	1.88451	0
Gm16617	3.54223	5.69494	3.36793	41.2774	14.1338	32.647
Arhgap31	135.49	277.154	271.118	24.5433	158.299	35.1583
Fam3b	814.712	546.714	501.822	1238.32	1468.97	2005.28
Wdr90	441.893	462.239	472.352	99.2889	131.916	66.5496
Notch3	46.9345	30.373	15.9977	76.9768	20.7296	70.3165
Dtx4	664.167	773.562	735.051	329.104	303.406	218.483
Zfp697	96.5256	74.0342	99.3539	34.5838	59.362	55.2487
Polr1e	363.964	304.679	316.585	93.7109	142.28	38.9252
Ndc1	1140.6	1598.38	1471.79	287.826	329.789	178.303
Srrt	2912.59	2889.23	2844.22	1016.32	1756.36	728.278
Cd37	2.65667	7.59325	3.36793	16.7341	5.65352	11.3009
Rasl12	13.2833	3.79662	6.73586	22.3121	18.8451	56.5043
Fbf1	592.437	473.629	372.998	236.508	261.004	193.37
Nrxn1	2.65667	5.69494	2.52595	10.0405	5.65352	6.27826
Lgals12	481.743	674.85	751.89	216.428	217.661	79.1061
Disp2	92.9834	36.0679	58.9388	121.601	97.9944	190.859
1700052K11Rik	46.9345	56.0002	19.3656	4.46242	25.4409	7.53391
A730017L22Rik	146.117	129.085	148.189	29.0057	102.706	33.9026
Epas1	967.028	627.392	515.293	1859.71	900.795	1740.33
Alb	9.74112	86.3732	62.3067	25.6589	40.5169	21.3461
Sec31b	20.3678	21.8306	24.4175	119.37	41.4592	114.264
Prps1	562.328	460.341	490.034	336.913	277.023	203.416
Rgl1	25.6811	17.0848	7.57784	14.5029	38.6324	26.3687
Mcm10	688.963	883.664	761.994	294.52	170.548	254.897
Adat2	129.291	99.6614	115.352	52.4335	71.6113	46.4591
2610318N02Rik	161.171	137.628	148.189	30.1214	39.5747	16.3235
H2-Q7	122.207	64.5426	57.2548	281.133	35.8056	45.2035
Cyp2c68	792.573	1406.65	1193.09	214.196	1515.14	366.65
Tm7sf3	616.347	725.155	676.112	1460.33	1027.06	1677.55
Zscan22	215.19	249.628	266.066	100.405	134.742	87.8956
Gm9908	11.5122	10.4407	11.7878	42.393	29.2099	50.2261
Rpp25	129.291	68.3392	85.0402	14.5029	22.6141	1.25565
Shisa5	2797.47	1792.96	1745.43	6076.7	3176.34	5897.8
Osbp2	0.885556	0.949156	8.41982	17.8497	0.942254	12.5565
Fignl1	495.026	697.63	751.89	118.254	107.417	31.3913
Zfp39	30.9945	49.3561	44.6251	10.0405	25.4409	8.78956
Cdk20	62.8745	92.0681	85.8822	46.8554	85.7451	45.2035
Sacs	7.08445	31.3221	24.4175	0	2.82676	0
Fmnl3	107.152	150.916	176.816	45.7398	64.0733	56.5043
Gsto2	2.65667	6.64409	3.36793	51.3179	13.1916	66.5496
Cep41	112.466	178.441	169.238	69.1676	83.8606	38.9252
Alg8	642.914	1006.11	882.398	172.919	256.293	74.0835
Ncald	173.569	264.815	271.96	64.7051	135.685	23.8574
Zcchc8	1121.11	881.766	1007.85	567.843	625.656	553.743
Klrb1b	6.19889	2.84747	6.73586	0	0.942254	0
Arhgef3	369.277	389.154	388.996	740.762	437.206	833.753
Nxf1	2441.48	2191.6	2325.56	1073.21	2036.21	1073.58
B2m	2826.7	2114.72	2206.84	7097.48	1855.3	6652.44
Tctn1	114.237	124.339	131.349	180.728	203.527	308.89
Gclc	2391.89	2620.62	2902.31	7505.8	4584.06	8449.28
Llph	495.912	398.645	412.571	304.56	303.406	190.859
Fpgs	654.426	609.358	563.286	156.185	245.928	82.873
Itga2b	17.7111	19.9323	20.2076	84.786	30.1521	131.843
Dsel	42.5067	110.102	141.453	16.7341	43.3437	20.0904
Cfh	0	0	0	2.23121	2.82676	25.113
D930015M05Rik	9.74112	6.64409	16.8396	23.4277	19.7873	23.8574
Foxa2	612.805	652.07	618.857	333.566	370.306	193.37
Rpa2	520.707	659.663	559.918	82.5548	171.49	101.708
Gm49041	9.74112	7.59325	6.73586	12.2717	35.8056	48.9704
Ceacam20	247.07	223.052	246.701	1652.21	1426.57	4625.82
Mt4	16.8256	24.6781	33.6793	7.80924	16.9606	20.0904
Gtf3c6	788.145	622.646	693.794	191.884	489.972	182.07
Gm15915	7.97001	16.1357	17.6816	3.34682	1.88451	0
Gm4129	0.885556	7.59325	0.841982	0	0.942254	1.25565
Ccl6	124.863	1195.94	1141.73	37.9306	460.762	136.866
Syne3	9.74112	15.1865	9.26181	33.4682	35.8056	92.9183
Tra2b	3381.94	2679.47	2622.78	1289.64	1610.31	803.617
Synj2	900.611	850.444	816.723	1723.61	984.655	2113.26
H2-T22	386.103	441.358	405.836	1098.87	708.575	878.956
Tubb4a	15.0545	7.59325	7.57784	35.6994	11.307	35.1583
Mocos	108.038	90.1698	70.7265	305.676	224.256	444.501
Zmynd19	615.462	758.376	693.794	205.271	325.078	143.144
Ncoa5	980.311	869.427	815.881	340.26	710.459	271.221
Mcub	10.6267	32.2713	36.2052	5.57803	6.59578	8.78956
Slbp	1023.7	1275.67	1282.34	650.398	643.559	404.32
Ddx19a	1145.02	1141.83	1040.69	623.624	669.942	536.163
Aph1c	7.08445	11.3899	14.3137	261.052	32.9789	214.717
Gzmm	4.42778	14.2373	5.89388	1.11561	2.82676	1.25565
Mafg	1305.31	1371.53	1419.58	2998.75	1669.67	2434.71
Mthfd1	2232.49	2764.89	2620.25	1068.75	1061.92	563.788
Srd5a1	443.664	540.07	489.192	111.561	294.925	135.61
Dnase1l3	4.42778	3.79662	2.52595	0	3.76901	0
Thtpa	459.604	361.628	383.944	182.959	266.658	192.115
Pard6g	5.31334	18.9831	15.9977	5.57803	3.76901	0
Hells	949.316	1587.94	1663.76	198.578	246.87	56.5043
Zdhhc16	592.437	329.357	385.628	274.439	278.907	197.137
Haus7	353.337	313.221	277.012	205.271	185.624	156.957
Ttf2	402.043	587.528	659.272	197.462	220.487	159.468
Melk	1086.58	1319.33	1197.3	230.93	228.968	69.0609
Haus3	210.762	326.51	344.371	161.763	100.821	90.4069
N4bp2l1	30.1089	12.339	19.3656	51.3179	30.1521	77.8504
Nol3	38.0789	37.9662	52.2029	124.948	86.6873	97.9409
Gm16144	10.6267	16.1357	11.7878	52.4335	32.9789	62.7826
3930402G23Rik	107.152	74.0342	100.196	581.231	352.403	722
Ajuba	293.119	447.052	442.883	116.023	355.23	167.002
Rcl1	582.696	458.442	516.135	208.618	233.679	100.452
Ezh2	1267.23	1259.53	1305.07	462.976	487.145	424.41
Fkbp4	7606.04	7031.35	6036.17	3158.28	3866.07	1962.58
Cenpt	419.754	380.612	404.152	121.601	212.949	71.5722
Phlda1	367.506	510.646	724.947	1123.41	903.621	1770.47
2810429I04Rik	19.4822	16.1357	19.3656	1.11561	4.71127	2.5113
Pbx3	119.55	181.289	188.604	58.0115	68.7845	20.0904
Casp8ap2	549.931	807.732	831.037	282.248	285.503	214.717
Rfc5	636.715	912.139	921.971	230.93	303.406	178.303
2510046G10Rik	6.19889	1.89831	5.89388	1.11561	1.88451	0
Rnf219	238.215	334.103	305.64	112.676	129.089	76.5948
Fam111a	442.778	911.19	823.459	89.2485	140.396	16.3235
Twnk	467.574	478.375	493.402	233.162	256.293	146.911
Ercc6l	399.386	877.969	783.044	69.1676	127.204	23.8574
Fen1	29.2234	4.74578	5.05189	2.23121	3.76901	0
Bin2	10.6267	11.3899	5.89388	18.9653	16.9606	20.0904
Ino80dos	31.88	16.1357	25.2595	73.63	22.6141	41.4365
Epc2	479.086	558.104	582.652	247.664	366.537	259.92
Msx1	2.65667	0.949156	0	5.57803	2.82676	6.27826
2310069B03Rik	0	3.79662	4.20991	4.46242	11.307	16.3235
Lamp2	2360.89	2462.11	2341.55	5565.76	2817.34	5337.78
Lsm10	214.305	149.967	153.241	90.3641	128.147	86.64
Imp4	1039.64	985.224	916.077	362.572	651.097	248.619
Tspan1	11689.3	13577.7	13811.9	26600.5	22528.3	32001.5
Bola1	411.784	280.95	251.753	127.179	210.123	102.963
Gm12735	0	3.79662	0.841982	3.34682	3.76901	7.53391
Haspin	355.108	386.306	371.314	237.624	146.049	159.468
Mief2	178.882	130.984	115.352	224.237	321.309	335.259
Ctc1	897.069	971.936	962.386	455.167	425.899	376.696
Arhgap6	115.122	163.255	175.132	59.1271	62.1887	7.53391
Gas7	248.841	117.695	133.875	15.6185	18.8451	6.27826
Igsf5	704.903	710.918	688.742	1452.52	1125.99	1624.81
Arhgap19	459.604	550.51	594.44	179.613	156.414	123.054
Ifih1	621.661	657.765	654.22	1565.19	926.235	1603.47
Mettl8	233.787	244.882	255.121	121.601	153.587	62.7826
Dstn	17931.6	19582	19198	40842.3	31037.8	40184.6
Abca4	9.74112	4.74578	14.3137	16.7341	14.1338	16.3235
Pold1	1176.9	1082.04	948.914	233.162	278.907	136.866
Grwd1	579.154	545.765	605.385	182.959	244.044	81.6174
Shcbp1	494.14	646.375	701.371	105.983	121.551	26.3687
Rtn1	4.42778	9.49156	1.68396	24.5433	9.42254	18.8348
R3hcc1	384.331	263.865	221.441	104.867	166.779	40.1809
Slc19a3	0	0.949156	0	18.9653	0.942254	46.4591
B3galt2	4.42778	37.9662	24.4175	3.34682	5.65352	3.76696
Pfkfb3	564.099	687.189	753.574	2276.95	871.585	1764.19
Coq4	136.376	188.882	183.552	63.5895	115.897	62.7826
Alg5	811.17	774.511	720.737	323.526	571.006	258.664
Rpe65	0.885556	2.84747	3.36793	3.34682	15.0761	3.76696
Prdm16	270.095	280.95	265.224	50.2023	101.763	53.993
Tctn2	178.882	175.594	135.559	51.3179	130.973	52.7374
Ruvbl2	1567.43	1043.12	1188.88	561.15	640.733	325.214
Gm16178	1.77111	0.949156	1.68396	5.57803	3.76901	3.76696
Abhd8	270.98	286.645	232.387	99.2889	221.43	82.873
Gcsh	726.156	870.376	847.876	267.745	521.066	237.318
Mbd3	1872.95	1372.48	1308.44	863.479	878.18	644.15
Tmpo	4514.57	5129.24	5161.35	2574.82	2066.36	1901.06
Inpp5j	1950.88	1281.36	1315.18	4527.13	2888.01	4742.6
Gm11574	5.31334	2.84747	0.841982	0	0.942254	2.5113
5033403F01Rik	7.08445	4.74578	8.41982	0	6.59578	0
Gm15941	4.42778	10.4407	10.9458	0	2.82676	2.5113
1700088E04Rik	4.42778	8.5424	5.89388	20.0809	10.3648	22.6017
Gm50321	35.4223	39.8645	37.0472	5.57803	14.1338	6.27826
Abhd17b	479.972	650.172	703.055	1163.58	824.472	1333.5
Fgfbp3	22.1389	51.2544	79.9883	4.46242	20.7296	12.5565
Scml2	4.42778	9.49156	10.9458	1.11561	1.88451	0
Mmachc	329.427	325.56	303.114	140.566	216.718	79.1061
CAAA01077340.1	5.31334	9.49156	21.0496	2.23121	6.59578	1.25565
Tmed1	232.901	191.73	192.814	61.3583	91.3986	33.9026
Ptrh2	379.904	339.798	369.63	137.22	185.624	87.8956
Egln3	5938.54	3754.86	3865.54	25124.6	10472.2	26682.6
Lage3	393.187	276.204	280.38	121.601	199.758	135.61
Pygl	14.1689	11.3899	10.9458	174.034	31.0944	119.287
Cdc20	2393.66	1343.06	1491.99	529.913	492.799	125.565
Afdn	3847.74	3719.74	3857.12	8249.9	4944.01	9156.21
Grin3a	16.8256	8.5424	11.7878	32.3526	28.2676	13.8122
Ankle1	391.416	346.442	394.048	79.208	99.8789	23.8574
Dnajc25	225.817	249.628	241.649	116.023	177.144	97.9409
Gm36660	1.77111	0.949156	7.57784	18.9653	0.942254	35.1583
Gnl3	1175.13	1738.85	1705.01	527.682	489.03	153.19
Gm2245	10.6267	5.69494	5.05189	1.11561	2.82676	0
Stip1	2640.73	2820.89	2674.98	1607.59	1494.41	1088.65
Nol12	418.868	396.747	441.199	159.532	323.193	97.9409
Ssrp1	3133.1	3749.17	3459.71	1359.92	1521.74	900.303
Pck1	195.708	276.204	261.015	365.919	520.124	813.663
Sf3a3	920.979	1033.63	989.329	392.693	612.465	226.017
Cenps	80.5856	124.339	90.9341	22.3121	25.4409	2.5113
Gatc	518.05	390.103	398.258	222.006	277.965	213.461
Ceacam1	28638	29431.4	31640.9	55274.9	44546.9	78748.2
Tulp2	4.42778	18.034	10.1038	1.11561	3.76901	5.02261
Timeless	479.086	447.052	505.189	64.7051	93.2831	21.3461
Ubtf	2569	2120.41	2110.85	1204.85	1943.87	1058.51
Clmn	3768.93	3568.83	3997.73	10244.6	9220.9	14332
Tedc1	645.571	905.495	804.935	155.069	286.445	67.8052
Arrdc3	489.713	568.544	533.817	1155.77	835.779	1093.67
Cenph	199.25	214.509	219.757	34.5838	65.9578	11.3009
Rictor	898.84	1178.85	1262.97	2365.08	1302.19	2196.14
Slx4	473.773	395.798	460.564	181.844	255.351	110.497
Msh6	1199.04	1539.53	1389.27	717.334	611.523	637.871
Pdgfrb	217.847	115.797	122.087	1127.88	119.666	553.743
Gstp2	543.732	894.105	821.775	2957.47	959.214	2148.42
Gmpr	49.5912	77.8308	71.5685	383.768	93.2831	276.243
Anp32e	2807.21	2473.5	2483.01	1187	1027.06	562.532
Pds5b	687.192	909.291	832.721	252.127	302.463	160.723
Myb	994.48	1430.38	1364.85	457.398	491.856	266.198
Rpl35	704.017	311.323	272.802	277.786	342.98	305.123
0610031O16Rik	3.54223	7.59325	5.05189	20.0809	16.9606	12.5565
Ephb4	3044.54	2550.38	2492.27	1436.9	1193.84	955.551
Sct	63.7601	7.59325	9.26181	12.2717	39.5747	37.6696
Mrps2	897.954	800.138	831.879	350.3	538.027	234.807
1110004F10Rik	1422.2	1314.58	1221.72	717.334	1021.4	614.014
Cdt1	821.796	999.461	1017.96	311.254	223.314	110.497
Chek1	251.498	422.374	425.201	60.2427	72.5535	28.88
Aldh3b1	177.997	110.102	97.67	336.913	254.409	528.63
Ahrr	11.5122	1.89831	3.36793	32.3526	6.59578	2.5113
Aurka	1156.54	941.563	995.223	325.757	254.409	59.0156
Galnt4	4866.13	2776.28	2626.14	6901.14	3348.77	2924.41
Ank3	789.916	661.562	687.058	3933.63	1618.79	4296.84
Gm37233	56.6756	74.9833	53.8869	12.2717	42.4014	1.25565
Xrcc5	539.304	762.172	730.841	193	443.802	97.9409
Trp53inp2	2821.38	2386.18	2313.77	3826.53	5461.3	7220
Fat4	6.19889	1.89831	0.841982	5.57803	4.71127	12.5565
Fam24a	1.77111	0	0.841982	7.80924	0.942254	1.25565
Rbpms	256.811	96.8139	77.4624	431.739	82.9183	192.115
Ces2b	7.08445	6.64409	8.41982	83.6704	88.5719	173.28
Gm19541	1.77111	11.3899	12.6297	1.11561	4.71127	0
Ift57	3.54223	8.5424	16.8396	6.69363	1.88451	1.25565
Tap2	70.8445	84.4749	78.3044	165.11	131.916	160.723
Rbfa	265.667	195.526	155.767	103.751	165.837	94.1739
Zfp280c	238.215	398.645	387.312	191.884	185.624	156.957
Itm2c	586.238	647.324	640.749	1135.69	899.852	1477.9
Dut	720.843	1094.38	1008.69	288.942	399.516	215.972
Lonrf1	205.449	276.204	287.958	504.254	281.734	433.2
1500009L16Rik	96.5256	84.4749	73.2525	174.034	122.493	431.944
Shmt1	1655.99	1513.9	1429.69	576.768	691.614	354.094
Zfp40	69.959	79.7291	85.8822	40.1618	42.4014	20.0904
Gm9993	6.19889	10.4407	8.41982	14.5029	15.0761	17.5791
Pdss1	1642.71	1066.85	1196.46	587.924	554.987	318.936
Rsf1os2	0.885556	0.949156	0.841982	6.69363	1.88451	12.5565
Spats1	6.19889	5.69494	0.841982	15.6185	7.53803	15.0678
9430015G10Rik	411.784	410.035	428.569	179.613	196.931	140.633
Mcm6	2233.37	3396.08	3170.91	411.659	696.326	118.031
4930562F07Rik	1.77111	0	0	3.34682	1.88451	6.27826
Exo1	302.86	463.188	437.831	17.8497	86.6873	7.53391
Bub1b	1650.68	1601.23	1400.22	422.815	348.634	213.461
Crocc	313.487	202.17	224.809	128.295	170.548	134.355
Ncapd2	3115.39	3226.18	3054.71	709.525	758.514	301.356
E2f4	1657.76	1091.53	1226.77	735.184	860.278	660.473
Ptbp1	4596.92	5547.82	5623.6	2333.85	3444.88	1919.89
Gnptab	787.26	1093.43	1130.78	332.451	719.882	297.59
1700047K16Rik	1.77111	0	6.73586	14.5029	7.53803	8.78956
Gm47547	0.885556	11.3899	5.89388	0	0	0
Sdr39u1	215.19	77.8308	75.7784	42.393	74.438	91.6626
Ghr	147.002	193.628	152.399	124.948	157.356	129.332
Abcc1	1521.39	2094.79	2056.96	4943.25	2499.8	4722.51
Cip2a	893.526	1482.58	1476	353.647	269.485	102.963
Chmp2b	1562.12	1650.58	1731.12	4416.68	2729.71	4608.24
Chtf18	360.421	323.662	304.798	40.1618	90.4564	8.78956
Mep1b	1130.86	905.495	1039.85	1771.58	4227.89	6064.8
Gm15708	22.1389	22.7797	26.9434	89.2485	47.1127	134.355
Slc25a26	113.351	93.0173	113.668	47.971	95.1676	37.6696
Leng8	3034.8	2749.7	2920.84	7564.92	4079.02	7693.38
Ubash3b	14.1689	48.407	29.4694	8.92485	16.9606	10.0452
Msh2	834.194	1073.5	1038.16	291.173	440.975	184.581
Soga1	20.3678	11.3899	7.57784	53.5491	5.65352	100.452
F3	2958.64	3396.08	3797.34	12837.3	5833.49	8396.55
Dancr	113.351	85.424	78.3044	43.5086	50.8817	23.8574
Gpc2	61.9889	55.051	57.2548	12.2717	22.6141	26.3687
Thap2	453.405	451.798	487.508	203.04	278.907	161.979
Apol9b	8.85556	1.89831	5.89388	24.5433	2.82676	1.25565
Ift27	184.196	189.831	223.967	40.1618	117.782	37.6696
CN725425	6.19889	0.949156	7.57784	1.11561	0.942254	0
Eif3j2	24.7956	14.2373	12.6297	5.57803	7.53803	6.27826
Jpx	100.068	72.1359	105.248	36.815	47.1127	8.78956
Gm42595	29.2234	30.373	35.3633	10.0405	15.0761	2.5113
Fut9	45.1634	715.664	680.322	94.8265	193.162	168.257
Orc2	330.313	522.036	474.036	122.717	181.855	74.0835
Gm13919	0	0	0	2.23121	0	8.78956
Ckap2l	813.826	871.325	853.77	228.699	158.299	62.7826
Platr27	4.42778	7.59325	4.20991	2.23121	0.942254	1.25565
Slc25a31	0	0	1.68396	12.2717	5.65352	10.0452
Zscan2	105.381	79.7291	64.8326	33.4682	51.824	43.9478
Ces1f	753.608	316.069	278.696	5562.41	444.744	4038.18
Cbx2	201.907	119.594	148.189	78.0924	58.4197	96.6852
Odc1	4092.16	5233.65	4902.02	1673.41	2806.03	1059.77
Rps6ka5	29.2234	58.8477	44.6251	46.8554	44.2859	105.475
Med30	295.776	319.866	271.118	180.728	186.566	116.776
Tm4sf4	23.0245	92.0681	111.142	12.2717	68.7845	69.0609
Gm17300	16.8256	22.7797	18.5236	11.1561	13.1916	7.53391
Bcs1l	281.607	278.103	308.166	184.075	183.739	111.753
Rrp15	364.849	420.476	358.685	111.561	133.8	42.6922
Gpr155	7.97001	16.1357	23.5755	10.0405	0.942254	3.76696
Adal	180.654	201.221	204.602	36.815	124.377	31.3913
Col9a3	2.65667	0.949156	1.68396	10.0405	5.65352	2.5113
9130604C24Rik	22.1389	17.0848	7.57784	5.57803	1.88451	7.53391
Gars	4171.86	5378.87	5214.4	11269.8	4845.07	7604.23
Prr36	20.3678	13.2882	16.8396	78.0924	34.8634	115.52
Stxbp4	73.5012	75.9325	88.4082	11.1561	65.9578	16.3235
Dcxr	1029.9	815.325	680.322	3726.12	2501.68	5435.72
Eml1	7.97001	4.74578	15.1557	6.69363	5.65352	5.02261
Gm26782	19.4822	64.5426	85.8822	12.2717	40.5169	15.0678
Zfp213	182.425	207.865	190.288	35.6994	103.648	18.8348
Gm45330	20.3678	18.9831	19.3656	2.23121	5.65352	6.27826
Lpin2	1265.46	1113.36	1200.67	4398.83	2059.77	8204.43
Slc12a5	7.97001	8.5424	11.7878	3.34682	6.59578	5.02261
Thbs3	10.6267	8.5424	14.3137	46.8554	21.6718	69.0609
Mms22l	447.206	642.579	633.171	126.063	140.396	82.873
Hpn	5.31334	58.8477	60.6227	79.208	95.1676	79.1061
Rab6a	1614.37	2344.42	2456.9	4688.89	2953.97	4763.94
Sf3b3	3177.38	4396.49	4082.77	1278.48	2016.42	797.339
Gpr179	6.19889	2.84747	0.841982	6.69363	0.942254	11.3009
Mettl7a3	0	16.1357	13.4717	4.46242	6.59578	2.5113
Ifngr2	1526.7	1478.78	1555.14	2165.39	3042.54	3834.76
Snx20	277.179	137.628	111.142	447.358	175.259	155.701
Mrps26	615.462	511.595	492.56	262.167	471.127	290.056
Ccnd1	1523.16	1406.65	1311.81	712.872	960.157	503.516
Npm3	417.097	537.222	532.975	276.67	281.734	150.678
C130036L24Rik	33.6511	28.4747	24.4175	11.1561	7.53803	5.02261
Trim25	2338.75	1767.33	2089.8	5141.83	2938.89	6741.6
Ccdc115	531.334	485.019	495.928	201.925	407.996	188.348
Abca1	43.3923	66.4409	57.2548	2.23121	38.6324	13.8122
Eif2b4	842.164	831.461	777.992	503.138	607.754	298.845
Gab2	317.915	250.577	243.333	864.594	286.445	876.445
Mrm1	238.215	184.136	170.08	356.994	244.986	563.788
Mdc1	1231.81	1211.12	1129.94	508.716	400.458	334.003
Ino80c	454.29	525.832	487.508	170.688	422.13	277.499
Kif20a	854.562	922.58	941.336	184.075	185.624	50.2261
Ccdc22	256.811	339.798	347.739	147.26	186.566	86.64
Nup210l	29.2234	46.5086	43.7831	6.69363	33.9211	13.8122
Gm13398	1.77111	0.949156	0	2.23121	1.88451	1.25565
Gm16240	0	0	0	3.34682	3.76901	6.27826
Mis12	496.797	691.935	684.532	314.601	326.962	281.266
Marf1	1436.37	1597.43	1782.48	4489.2	1851.53	5551.24
Rhbdl1	138.147	76.8816	91.7761	277.786	172.432	344.049
A730020E08Rik	37.1934	34.1696	29.4694	11.1561	29.2099	7.53391
4921515L22Rik	4.42778	8.5424	4.20991	1.11561	0	0
Lct	2.65667	3.79662	2.52595	0	0	0
2810414N06Rik	17.7111	23.7289	17.6816	10.0405	16.9606	2.5113
Prdx6	7792.01	13523.6	12393.1	57173.7	66574	137838
Pdyn	3.54223	0	0	3.34682	10.3648	13.8122
Nop56	2305.99	2554.18	2506.58	667.132	944.138	224.762
Stk40	1492.16	1203.53	1087	3490.73	1684.75	3220.75
Aunip	89.4412	130.034	124.613	12.2717	22.6141	5.02261
Cad	2474.24	2836.08	2930.1	865.71	1079.82	302.612
Tmem176a	617.233	663.46	615.489	1260.63	1302.19	877.701
Cdca3	1571.86	1624.95	1603.98	407.196	381.613	144.4
Zbtb45	348.024	363.527	394.048	91.4797	244.044	37.6696
Nqo1	1455.85	998.512	995.223	1977.97	1012.92	1398.8
Plppr2	54.0189	55.051	45.4671	280.017	111.186	213.461
Gm26737	14.1689	25.6272	24.4175	1.11561	11.307	0
Stag1	929.834	1273.77	1276.45	475.248	620.945	316.424
Polr3b	525.135	782.105	666.008	211.965	481.492	200.904
Eme1	181.539	156.611	193.656	26.7745	43.3437	7.53391
Pitrm1	1569.21	1350.65	1294.97	554.456	624.714	366.65
Thoc3	573.841	613.155	663.482	248.78	346.749	193.37
Rsl1	123.092	133.831	109.458	70.2832	66.9	37.6696
Pde8b	125.749	38.9154	38.7312	218.659	51.824	131.843
Emp2	1338.96	2362.45	2360.08	5131.79	2345.27	2778.76
Plin5	5.31334	1.89831	2.52595	18.9653	5.65352	13.8122
Dsg4	6.19889	32.2713	26.9434	2.23121	19.7873	6.27826
Rwdd1	325.885	522.985	470.668	203.04	302.463	149.423
Exoc3l4	5.31334	0.949156	1.68396	21.1965	10.3648	45.2035
Tada1	183.31	158.509	158.293	79.208	117.782	74.0835
Fer1l4	350.68	325.56	359.526	1171.39	943.196	1511.81
Nom1	915.665	1060.21	996.907	545.531	589.851	355.35
Nucb2	254.155	247.73	244.175	248.78	335.442	251.13
Prkar2b	35.4223	166.102	167.555	182.959	132.858	218.483
Cd83	3.54223	18.9831	21.0496	21.1965	20.7296	71.5722
A330035P11Rik	93.869	88.2715	91.7761	102.636	204.469	202.16
Lmf2	1094.55	825.766	832.721	278.901	449.455	160.723
4930562C15Rik	5.31334	9.49156	2.52595	30.1214	2.82676	12.5565
Arl6	23.91	37.0171	42.9411	5.57803	26.3831	10.0452
Wdr74	527.792	557.155	529.607	228.699	309.059	170.769
mt-Cytb	91075.9	84821.3	81202.5	18386.3	81304.2	30543.7
Cep126	66.4167	90.1698	85.0402	23.4277	53.7085	25.113
Polr1b	915.665	1109.56	1129.1	262.167	434.379	110.497
Gm19345	1.77111	2.84747	2.52595	15.6185	0.942254	5.02261
Zfp111	185.967	292.34	290.484	78.0924	130.973	47.7148
Ticrr	533.105	584.68	586.02	90.3641	86.6873	32.647
Sf3a1	2451.22	1780.62	1848.15	1180.31	1491.59	1102.46
A930003A15Rik	3.54223	11.3899	10.9458	1.11561	0	0
Rad51	696.047	860.884	947.23	109.329	241.217	43.9478
Hist1h2ab	2.65667	1.89831	3.36793	0	0.942254	0
Mroh3	125.749	123.39	121.245	458.514	386.324	499.75
Slc25a13	998.022	1164.61	1104.68	2638.41	1120.34	1929.94
Tmc7	34.5367	35.1188	57.2548	324.641	71.6113	349.071
BC035044	6.19889	7.59325	5.89388	0	0.942254	0
Cd320	615.462	442.307	418.465	140.566	251.582	75.3391
Cpa2	21.2534	87.3223	85.8822	3.34682	42.4014	16.3235
Fa2h	1331.88	350.239	378.05	4758.06	2871.99	7556.51
Aire	1.77111	0.949156	2.52595	11.1561	4.71127	11.3009
Spats2l	39.85	50.3053	47.993	21.1965	124.377	90.4069
Gm12055	0.885556	0.949156	0.841982	7.80924	8.48028	6.27826
Nop58	1624.11	2317.84	2352.5	823.317	893.257	344.049
Sf3b4	1210.56	1041.22	1091.21	592.387	764.168	514.817
Usp1	1509.87	2099.53	2141.16	674.941	734.958	529.885
Efhd2	3381.94	2292.21	2234.62	5252.27	4576.53	6485.44
Tubgcp2	432.152	440.408	473.194	153.954	205.411	125.565
Fstl4	14.1689	36.0679	25.2595	4.46242	2.82676	12.5565
Ccdc71l	1734.8	1221.56	1256.24	4047.42	2480.95	4644.66
Mtrr	322.343	417.629	388.996	214.196	200.7	118.031
Snu13	1329.22	1632.55	1735.33	783.155	804.685	463.336
Fbxo45	368.391	561.9	540.553	185.191	360.883	226.017
Zmat2	1134.4	809.63	703.897	494.213	749.092	542.442
Cwf19l1	301.089	327.459	298.904	227.584	146.049	144.4
Gm32391	69.959	56.0002	69.8845	185.191	81.0338	140.633
Slc16a4	41.6212	35.1188	49.677	93.7109	30.1521	45.2035
Dmrta1	8.85556	1.89831	0	5.57803	2.82676	8.78956
3110082I17Rik	234.672	182.238	173.448	68.052	75.3803	22.6017
D6Ertd527e	11.5122	14.2373	15.9977	75.8612	29.2099	38.9252
B430010I23Rik	1.77111	1.89831	1.68396	5.57803	6.59578	30.1356
Arid3a	67.3023	66.4409	68.2006	76.9768	125.32	89.1513
Eef1akmt4	100.953	149.017	155.767	42.393	104.59	28.88
Wdr46	823.567	617.901	559.076	205.271	390.093	161.979
5430414B19Rik	5.31334	3.79662	7.57784	21.1965	5.65352	36.4139
Gpat3	189.509	66.4409	71.5685	278.901	114.013	357.861
Rad51ap1	282.492	402.442	391.522	54.6647	69.7268	7.53391
Ltb4r1	7.97001	0.949156	4.20991	3.34682	28.2676	16.3235
Sema4b	1250.41	1057.36	1015.43	2341.66	2157.76	3389
Gm47237	0.885556	3.79662	0	10.0405	1.88451	10.0452
Stom	1030.79	1109.56	1161.94	3584.44	3707.77	5964.35
Ilf2	1306.2	1313.63	1340.44	561.15	649.213	310.146
Gm14508	20.3678	43.6612	42.9411	63.5895	57.4775	45.2035
Lmntd2	207.22	210.713	202.918	384.884	360.883	664.24
Gm26789	15.94	31.3221	18.5236	70.2832	34.8634	106.73
BC030867	177.111	251.526	211.338	32.3526	44.2859	21.3461
Dock11	306.403	423.324	422.675	378.19	454.166	234.807
Sema3b	1201.7	914.986	928.707	2763.36	2643.96	3437.98
Stc1	0	0	0	1.11561	0.942254	1.25565
C030013C21Rik	6.19889	11.3899	11.7878	29.0057	21.6718	37.6696
Cntfr	0	0	0.841982	5.57803	6.59578	5.02261
Llgl2	3411.16	2302.65	2349.13	4743.56	4392.79	6653.7
9130401M01Rik	34.5367	44.6103	44.6251	13.3873	20.7296	2.5113
Rrp7a	996.251	1001.36	819.249	552.225	686.903	416.876
Sprr2a2	266.552	327.459	328.373	404.965	652.04	477.148
Gm11201	0	1.89831	0	4.46242	3.76901	8.78956
Tbl1xr1	935.148	925.427	1037.32	2052.71	1125.99	1972.63
Amn1	262.125	231.594	291.326	662.67	326.962	649.172
Usp2	75.2723	59.7968	61.4647	819.97	150.761	611.503
D10Wsu102e	1036.1	1408.55	1338.75	2857.07	1517.03	3156.71
Cpn1	59.3323	55.051	27.7854	10.0405	48.9972	37.6696
Mak16	197.479	344.544	294.694	126.063	138.511	53.993
Pitpnm1	909.466	588.477	645.801	1393.39	1062.86	1683.83
Kbtbd6	33.6511	33.2205	26.1015	8.92485	3.76901	1.25565
Gfra4	0.885556	0	0	2.23121	6.59578	6.27826
Nxt1	294.005	399.595	322.479	155.069	146.992	92.9183
Magi2	7.08445	16.1357	8.41982	43.5086	27.3254	85.3843
Cbx3	1067.1	1255.73	1192.25	611.352	407.054	332.748
Foxp1	1361.1	2230.52	2335.66	1009.62	1508.55	858.866
2200002J24Rik	5.31334	5.69494	3.36793	0	0.942254	0
Gpat4	1824.25	2018.85	2033.39	895.831	1583.93	872.678
Bud13	292.234	205.018	217.231	132.757	142.28	129.332
Ccar1	2081.06	2657.64	2412.28	1189.24	1758.25	1135.11
Adamtsl5	213.419	158.509	192.814	1394.51	619.061	1146.41
Lrr1	91.2123	90.1698	74.0945	4.46242	16.9606	0
Cep128	221.389	239.187	287.958	39.0462	52.7662	40.1809
Mb	0.885556	0	0	7.80924	0.942254	8.78956
Cbx6	429.495	666.307	643.275	102.636	338.269	146.911
Gm46560	3.54223	2.84747	3.36793	0	2.82676	0
Mis18a	389.645	360.679	357.843	91.4797	127.204	59.0156
Apex2	168.256	213.56	186.078	97.0577	79.1493	52.7374
Dolk	360.421	288.543	279.538	165.11	252.524	155.701
Man2b2	704.017	675.799	565.812	1559.62	1311.62	2034.16
Mgam2-ps	1766.68	872.274	880.714	2444.29	1990.04	6027.13
Nup133	775.747	908.342	922.813	247.664	239.332	111.753
Kcnk16	13.2833	6.64409	2.52595	1.11561	1.88451	1.25565
Ift88	166.485	213.56	328.373	81.4392	177.144	106.73
Ccna1	11.5122	0.949156	1.68396	22.3121	1.88451	0
Nutf2	769.549	545.765	553.182	290.057	344.865	141.889
Traip	280.721	367.323	383.102	69.1676	71.6113	8.78956
Wwc2	209.877	465.086	458.038	284.479	302.463	118.031
Abitram	467.574	453.697	505.189	189.653	291.156	133.099
Ppat	772.205	1113.36	1088.68	397.156	460.762	223.506
Klf9	508.309	787.799	790.621	1745.92	1095.84	1690.11
Zfp362	274.522	118.644	142.295	73.63	108.359	53.993
Rad1	188.624	189.831	186.078	107.098	87.6296	50.2261
Fktn	472.002	674.85	653.378	181.844	356.172	97.9409
Rian	1.77111	67.3901	68.2006	31.237	189.393	81.6174
Cd200r2	26.5667	75.9325	49.677	61.3583	85.7451	76.5948
Dhx9	4583.64	5049.51	5210.19	1740.34	3041.6	1142.64
Nme7	177.111	220.204	207.97	79.208	176.201	67.8052
Nol6	1174.25	1099.12	993.539	433.971	629.425	266.198
Emilin1	28.3378	25.6272	21.8915	5.57803	22.6141	1.25565
E130309D02Rik	797.001	637.833	666.008	371.497	454.166	273.732
Ccdc159	21.2534	30.373	42.9411	176.266	75.3803	168.257
Ttk	514.508	628.341	718.211	82.5548	103.648	17.5791
Tcf3	1686.98	1463.6	1440.63	609.121	907.39	513.562
Recql4	217.847	199.323	197.866	54.6647	80.0916	65.2939
Psd2	1.77111	0.949156	0.841982	15.6185	0	12.5565
Eef1akmt2	158.515	186.035	114.51	55.7803	111.186	33.9026
Mical2	2082.83	1994.18	2136.95	3699.35	3792.57	4802.87
Wdcp	95.6401	91.119	63.9907	20.0809	61.2465	11.3009
Irs2	798.772	541.019	609.595	1625.44	935.658	1909.85
Gm50323	14.1689	41.7629	35.3633	20.0809	18.8451	20.0904
Gm8251	12.3978	13.2882	20.2076	0	4.71127	0
Noa1	648.227	658.714	586.862	230.93	299.637	121.798
Tmem130	2.65667	0.949156	3.36793	0	0	2.5113
Ubxn8	348.909	479.324	423.517	155.069	385.382	182.07
Amd1	1880.92	3050.59	3146.49	1473.72	1318.21	983.176
Efcab11	69.0734	43.6612	54.7289	10.0405	13.1916	3.76696
Prl2c3	5.31334	0	0	14.5029	2.82676	3.76696
ccdc198	24.7956	0	9.26181	0	1.88451	0
Ndc80	386.103	542.917	476.562	79.208	90.4564	22.6017
Dclre1b	159.4	147.119	130.507	79.208	110.244	81.6174
Gm2822	3.54223	7.59325	2.52595	0	0	0
Gm46447	10.6267	10.4407	15.1557	5.57803	11.307	2.5113
Hif3a	594.208	909.291	910.183	4546.09	1517.97	5100.46
Gm8075	0	1.89831	1.68396	17.8497	5.65352	22.6017
Mmp15	3102.1	3651.4	3527.06	9291.88	5700.64	8959.08
Rab23	189.509	237.289	220.599	61.3583	148.876	35.1583
Armc9	123.092	307.527	289.642	90.3641	255.351	84.1287
Gm37027	0.885556	0.949156	0.841982	6.69363	6.59578	21.3461
1700001O22Rik	57.5612	58.8477	52.2029	338.029	65.0155	234.807
Dnmt3bos	2.65667	2.84747	10.9458	2.23121	0	1.25565
Cep250	488.827	521.087	483.298	220.89	270.427	224.762
Dsn1	248.841	300.882	326.689	80.3236	82.9183	23.8574
Plch1	942.232	1224.41	1228.45	583.462	650.155	444.501
Gatb	258.582	323.662	304.798	128.295	240.275	134.355
Orc1	192.166	429.968	384.786	80.3236	107.417	26.3687
Foxo6	10.6267	0.949156	6.73586	93.7109	10.3648	104.219
Sync	11.5122	14.2373	15.9977	7.80924	38.6324	17.5791
Ube4bos2	1.77111	0	0.841982	5.57803	1.88451	12.5565
Tmem52	0.885556	0	0	6.69363	5.65352	7.53391
Ppm1g	2629.22	2898.72	2658.14	1307.49	1626.33	984.431
Poln	0.885556	2.84747	3.36793	21.1965	4.71127	6.27826
Ran	5865.04	6890.87	6751.86	2764.47	3289.41	1524.36
Ssbp1	641.143	533.426	547.289	243.202	343.923	170.769
Alms1	339.168	479.324	436.989	74.7456	106.475	35.1583
Rad18	381.675	453.697	426.885	172.919	114.955	87.8956
Tsen2	209.877	164.204	165.871	108.214	93.2831	57.76
Arhgap33	188.624	143.323	140.611	34.5838	49.9394	21.3461
Hikeshi	332.969	344.544	335.109	121.601	285.503	82.873
Chp2	1928.95	1903.6	1980.91	1162.61	2368.83	1962.84
Ddx49	632.287	516.341	469.826	362.572	428.725	242.341
Sdr42e1	552.587	522.985	436.147	1647.75	499.394	1191.61
Il17c	1.77111	2.84747	0	0	4.71127	10.0452
Tmem266	15.0545	15.1865	8.41982	1.11561	4.71127	2.5113
Arid3b	164.713	121.492	130.507	248.78	230.852	315.169
Xylb	349.795	260.069	251.753	41.2774	91.3986	22.6017
Gm48249	6.19889	17.0848	12.6297	25.6589	26.3831	15.0678
Cfap36	184.196	174.645	244.175	35.6994	179.028	33.9026
Pitpnm3	290.462	191.73	197.024	671.595	666.173	792.316
Slc6a4	53.1334	74.0342	80.8303	444.011	102.706	315.169
Lpo	571.184	398.645	394.048	1678.99	130.973	419.388
Gm11613	12.3978	10.4407	6.73586	170.688	34.8634	175.791
Ccdc57	81.4712	55.051	65.6746	120.485	75.3803	155.701
Hivep1	931.605	698.579	841.14	1521.69	1088.3	1756.66
Slc9a3	2483.1	292.34	325.847	2742.16	2620.41	6023.36
Ccdc125	273.637	275.255	283.748	104.867	198.816	72.8278
Gm47414	3.54223	3.79662	2.52595	6.69363	10.3648	7.53391
Dis3	689.848	856.139	891.659	276.67	271.369	80.3617
Polr3h	310.83	333.154	292.168	72.5144	156.414	36.4139
Pnpla3	5.31334	3.79662	0	2.23121	0.942254	7.53391
Grasp	330.313	193.628	178.5	889.138	312.828	690.609
Polq	347.138	431.866	446.251	53.5491	79.1493	20.0904
Mapk13	1738.35	2078.65	2151.27	5517.79	4491.72	8486.95
Gm9902	49.5912	10.4407	28.6274	56.8959	146.992	101.708
Kifc1	853.676	870.376	764.52	244.318	257.235	67.8052
Prr3	172.683	210.713	163.345	95.9421	62.1887	74.0835
Cebpz	645.571	989.97	980.91	341.375	457.935	184.581
Srsf7	2678.81	2606.38	2519.21	1303.03	1193.84	616.525
Pcdhac2	2.65667	3.79662	1.68396	1.11561	0.942254	0
Apcdd1	24.7956	18.9831	8.41982	0	1.88451	1.25565
Mro	6.19889	2.84747	2.52595	13.3873	0.942254	3.76696
1500015L24Rik	4.42778	3.79662	4.20991	0	0	0
Pum3	1188.42	1437.97	1336.23	610.236	701.979	339.026
Hmgn5	802.314	992.817	976.7	409.427	431.552	307.635
Ska3	316.144	268.611	346.897	89.2485	80.0916	22.6017
Cep97	145.231	145.221	149.031	49.0867	45.2282	20.0904
4933421O10Rik	83.2423	51.2544	65.6746	44.6242	52.7662	30.1356
Tmem171	1727.72	866.579	963.228	3536.47	1341.77	3367.66
Mybbp1a	4806.8	5047.61	4893.6	1789.43	2048.46	860.122
1500011B03Rik	201.907	132.882	151.557	62.4739	130.973	59.0156
Med29	126.635	88.2715	100.196	71.3988	80.0916	47.7148
Mcpt2	0.885556	0	0	0	5.65352	26.3687
