# Supplementary material for: Stromal BMP signaling regulates mucin production in the large intestine via interleukin-1/17
Source: Sci Adv. 2023 Oct 27;9(43):eadi1827. doi: 10.1126/sciadv.adi1827 (PMC10610902; doi:10.1126/sciadv.adi1827)
Supplement: Supplementary file 3 — Movies S1 to S3 [file sciadv.adi1827_movies_s1_to_s3.zip]

Archive with 3 entries (3 files):
- adi1827_Movie_S1.mp4
- adi1827_Movie_S2.mp4
- adi1827_Movie_S3.mp4
